# Supplementary material for: NAT10-mediated N4-acetylcytidine modification is required for meiosis entry and progression in male germ cells
Source: Nucleic Acids Res. 2022 Jul 8;50(19):10896–913. doi: 10.1093/nar/gkac594 (PMC9638909; doi:10.1093/nar/gkac594)
Supplement: gkac594_Supplemental_Files [file gkac594_supplemental_files.zip]

Archive with 7 entries (7 files):
- Supplementary Figure S11. Unprocessed gel figures.pdf
- Supplementary Materialsú¿Supplementary Figure S1-10 and Supplementary Tables S1-S2ú⌐.pdf
- Supplementary Table S3. ERCC-calibrated counts and TPM list.xlsx
- Supplementary Table S4. Correlation of all samples.xlsx
- Supplementary Table S5. List of differentially expressed genes in WT and Nat10-SKO.xlsx
- Supplementary Table S6. List of GO enrichment of differentially expressed genes in WT and Nat10-SKO.xlsx
- Supplementary Table S7. GO List of overlap genes between LZ stage DEGSs with ac4C-transcripts in HeLa cells.xlsx
