# Supplementary material for: NAT10-mediated N4-acetylcytidine modification is required for meiosis entry and progression in male germ cells
Source: Nucleic Acids Res. 2022 Jul 8;50(19):10896–913. doi: 10.1093/nar/gkac594 (PMC9638909; doi:10.1093/nar/gkac594)
Supplement: gkac594_Supplemental_Files [file gkac594_supplemental_files.zip › Supplementary Table S3. ERCC-calibrated counts and TPM list.xlsx]

## Sheet: counts
Supplementary Table S3. ERCC-calibrated counts list
gene_id	WT-SPG-1	WT-SPG-2	WT-SPG-3	KO-SPG-1	KO-SPG-3	KO-SPG-4	WT-PreL-1	WT-PreL-2	WT-PreL-4	KO-PreL-1	KO-PreL-2	KO-PreL-3	WT-LZ-2	WT-LZ-3	KO-LZ-1	KO-LZ-2	KO-LZ-3
0610005C13Rik	0	0	0	0	0	0	0	13	0	0	0	0	9.75	16	31.2	0	0
0610007C21Rik	1853	1895.26	2002.6	1909.92	2165.96	2442.87	1990.86	1828.12	2107.53	4927.52	4912.76	4900	6002.75	5932	2516.8	4100.57	3969.33
0610007L01Rik	1111	1391.68	1352	837.417	952.98	1445.83	1170	1525.88	1144	1560	2132	1894	4192.5	4616	3723.2	4226.86	3839.33
0610007N19Rik	13	8.21053	13.3023	55.25	21.2245	27.1304	11.1429	14.625	39.7647	218.4	460.571	40	425.75	116	1341.6	1307.43	1430
0610007P08Rik	570	632.211	371.256	759.417	361.878	603.652	533.619	559	598	1297.92	1463.43	1522	1745.25	2236	1757.6	1886.86	2123.33
0610007P14Rik	1118	689.684	1104.09	373.75	390.531	366.261	1059.81	853.125	636.235	1345.76	1854.67	990	2970.5	2320	1944.8	2555.43	2357.33
0610007P22Rik	516	294.211	448.651	248.083	293.959	423.913	490.286	606.125	455.765	572	940.952	674	1488.5	1568	572	950.857	788.667
0610008F07Rik	0	0	0	0	1.06122	0	0	0	0	0	0	0	0	0	0	0	0
0610009B14Rik	0	0	0	0	1.06122	1.13043	0	1.625	0	0	2.47619	0	165.75	308	0	0	0
0610009B22Rik	1641	2587.68	2025.58	1953.25	1406.12	1495.57	1009.05	1729	1544.71	2281.76	2513.33	1690	3389.75	5268	2360.8	3870.29	3804.67
0610009D07Rik	4169	5053.58	4398.23	2925	2445.06	3152.78	5196.29	5814.25	5297.88	6633.12	7953.52	6454	10279.8	12700	13343.2	17293.7	16354
0610009L18Rik	60	39.6842	71.3488	61.75	0	22.6087	139.905	417.625	172.824	54.08	56.9524	26	4608.5	9732	62.4	44.5714	78
0610009O20Rik	122	90.3158	133.023	208	107.184	193.304	188.19	190.125	108.588	193.44	257.524	266	1586	3232	582.4	289.714	364
0610010B08Rik	0	8.21053	0	0	0	0	4.95238	0	0	4.16	7.42857	2	13	8	83.2	7.42857	17.3333
0610010F05Rik	617	548.737	536.93	732.333	555.02	877.217	892.667	1314.62	1335.18	2392	1976	2570	3477.5	6584	1861.6	1976	2106
0610010K14Rik	1805	1520.32	1789.77	1181.92	1245.88	1528.35	2269.43	2452.12	1616.59	2789.28	3786.1	2974	5755.75	4128	4014.4	4724.57	5130.67
0610010O12Rik	522	376.316	440.186	397.583	334.286	535.826	682.19	500.5	451.176	919.36	1096.95	1408	1862.25	3076	332.8	445.714	511.333
0610011F06Rik	391	231.263	169.302	203.667	134.776	288.261	234	191.75	217.176	416	490.286	238	611	304	353.6	460.571	338
0610011L14Rik	399	543.263	263.628	388.917	120.98	382.087	391.238	477.75	344.118	644.8	720.571	558	1527.5	2504	1019.2	1077.14	1308.67
0610012G03Rik	487	595.263	694.14	282.75	338.531	382.087	396.19	333.125	250.824	669.76	1057.33	550	2840.5	3208	832	1106.86	1014
0610012H03Rik	0	0	0	0	0	1.13043	0	0	0	0	0	0	0	0	0	0	17.3333
0610030E20Rik	231	325.684	217.674	143	141.143	271.304	170.857	245.375	180.471	320.32	562.095	394	1111.5	1668	780	876.571	589.333
0610031J06Rik	10	4.10526	6.04651	21.6667	35.0204	12.4348	6.19048	11.375	4.58824	101.92	146.095	20	308.75	112	93.6	148.571	164.667
0610031O16Rik	0	0	0	0	0	0	0	0	0	0	0	0	0	0	0	0	0
0610037L13Rik	537	416	354.326	296.833	384.163	516.609	495.238	747.5	431.294	938.08	1463.43	1066	3942.25	5556	1164.8	1478.29	1360.67
0610037P05Rik	3003	3174.74	3146.6	2687.75	2544.82	3377.74	1843.52	1870.37	1540.12	4677.92	5252	4856	6314.75	5656	3910.4	5162.86	4550
0610038B21Rik	0	10.9474	3.62791	0	0	4.52174	0	0	0	2.08	7.42857	6	32.5	20	20.8	22.2857	60.6667
0610038L08Rik	0	0	0	0	0	0	1.2381	0	12.2353	0	0	0	0	16	0	0	0
0610039K10Rik	15	10.9474	14.5116	0	2.12245	3.3913	1.2381	8.125	6.11765	10.4	14.8571	0	9.75	16	166.4	96.5714	104
0610040B10Rik	73	31.4737	100.372	50.9167	29.7143	42.9565	49.5238	149.5	104	195.52	111.429	142	549.25	1044	426.4	386.286	381.333
0610040F04Rik	1	0	1.2093	0	0	0	0	0	0	10.4	0	0	42.25	44	0	0	8.66667
0610040J01Rik	0	0	0	0	0	0	0	0	0	2.08	4.95238	0	6.5	4	10.4	0	17.3333
0610043K17Rik	0	0	4.83721	0	0	1.13043	0	0	0	12.48	12.381	0	0	0	0	0	17.3333
0910001L09Rik	731	643.158	794.512	343.417	438.286	504.174	560.857	703.625	510.824	755.04	1005.33	704	2161.25	1200	1549.6	1411.43	1577.33
100043387	0	0	0	0	0	0	0	0	0	0	0	0	0	0	0	0	0
1100001G20Rik	0	12.3158	0	24.9167	49.8776	0	0	0	0	10.4	2.47619	20	0	0	0	7.42857	0
1110001A16Rik	1612	2220.95	2135.63	825.5	1017.71	937.13	1366.86	2201.88	2060.12	1618.24	1901.71	1244	2174.25	2892	2152.8	3246.29	3120
1110001J03Rik	1453	1669.47	1786.14	1782.08	1684.16	1918.35	1327.24	1576.25	1352	2631.2	2718.86	2414	2333.5	2704	1903.2	2704	2834
1110002B05Rik	67	19.1579	81.0233	156	283.347	133.391	96.5714	225.875	123.882	750.88	1233.14	170	2681.25	2044	1518.4	1983.43	1880.67
1110002L01Rik	4	8.21053	12.093	2.16667	7.42857	14.6957	21.0476	19.5	0	29.12	32.1905	24	48.75	124	0	37.1429	17.3333
1110002N22Rik	798	894.947	701.395	741	576.245	1026.43	835.714	703.625	793.765	1177.28	1366.86	1064	1566.5	2128	1924	2444	2192.67
1110003E01Rik	3066	2066.32	2271.07	2344.33	1944.16	2583.04	1828.67	2000.37	1448.35	3373.76	4288.76	3278	8732.75	13704	3640	3573.14	3960.67
1110004E09Rik	814	548.737	763.07	588.25	595.347	460.087	803.524	1226.88	568.941	829.92	1260.38	956	7991.75	13624	1518.4	1604.57	1768
1110004F10Rik	4210	4117.58	4129.77	4009.42	4451.84	5185.3	4433.62	4382.62	4805.41	9459.84	10858.1	9470	15304.2	15372	8923.2	11625.7	11509.3
1110005A03Rik	782	1163.16	842.884	446.333	410.694	611.565	684.667	611	744.824	919.36	1295.05	812	2307.5	1620	1612	1790.29	1932.67
1110006O24Rik	23	9.57895	85.8605	0	4.2449	6.78261	19.8095	22.75	16.8235	31.2	29.7143	34	568.75	2104	20.8	66.8571	95.3333
1110007C09Rik	588	658.211	603.442	531.917	452.082	587.826	485.333	394.875	353.294	802.88	940.952	952	1170	1396	665.6	557.143	702
1110008F13Rik	108	187.474	193.488	114.833	126.286	92.6957	178.286	230.75	149.882	174.72	564.571	292	659.75	660	280.8	609.143	563.333
1110008J03Rik	8	19.1579	39.907	4.33333	9.55102	9.04348	3.71429	21.125	3.05882	29.12	81.7143	36	169	116	93.6	44.5714	95.3333
1110008L16Rik	119	164.211	200.744	40.0833	134.776	165.043	100.286	100.75	143.765	241.28	448.19	244	1150.5	608	530.4	735.429	667.333
1110008P14Rik	654	494	812.651	386.75	318.367	414.87	518.762	572	524.588	742.56	1448.57	712	2271.75	1168	1664	1463.43	1664
1110012J17Rik	15	41.0526	18.1395	4.33333	12.7347	29.3913	30.9524	34.125	27.5294	151.84	336.762	8	565.5	220	301.6	312	208
1110012L19Rik	376	135.474	365.209	443.083	271.673	282.609	157.238	105.625	145.294	482.56	807.238	274	757.25	412	790.4	1389.14	979.333
1110014N23Rik	293	325.684	270.884	190.667	162.367	317.652	320.667	302.25	162.118	347.36	495.238	312	1192.75	1040	457.6	512.571	459.333
1110015O18Rik	0	0	0	0	0	0	0	0	0	0	2.47619	0	0	0	0	0	0
1110017D15Rik	120	65.6842	128.186	22.75	0	1.13043	326.857	284.375	142.235	16.64	34.6667	24	2314	2912	31.2	29.7143	8.66667
1110017F19Rik	0	32.8421	15.7209	0	0	0	0	0	0	0	2.47619	0	110.5	80	0	0	26
1110018G07Rik	655	581.579	561.116	423.583	501.959	509.826	614.095	641.875	695.882	881.92	1099.43	834	2034.5	2060	1726.4	1671.43	1820
1110018J18Rik	179	75.2632	122.14	170.083	78.5306	149.217	287.238	331.5	273.765	578.24	643.81	556	1456	1400	780	1248	892.667
1110019D14Rik	39	2.73684	59.2558	47.6667	48.8163	35.0435	43.3333	50.375	44.3529	153.92	200.571	220	455	808	707.2	572	641.333
1110020A21Rik	38	30.1053	22.9767	10.8333	26.5306	19.2174	14.8571	29.25	56.5882	47.84	29.7143	28	526.5	1252	52	96.5714	52
1110020G09Rik	487	611.684	448.651	758.333	666.449	741.565	563.333	692.25	861.059	1098.24	1054.86	972	1654.25	2160	1944.8	2265.71	2062.67
1110021J02Rik	456	749.895	655.442	250.25	275.918	336.87	543.524	840.125	796.824	513.76	770.095	412	1098.5	1056	1757.6	2429.14	2556.67
1110021L09Rik	7	53.3684	55.6279	18.4167	20.1633	113.043	7.42857	9.75	21.4118	81.12	126.286	26	204.75	16	83.2	170.857	208
1110028C15Rik	172	131.368	89.4884	256.75	132.653	241.913	133.714	221	99.4118	399.36	378.857	330	1576.25	2644	374.4	557.143	632.667
1110028F11Rik	0	5.47368	1.2093	0	0	0	1.2381	3.25	1.52941	0	0	2	0	8	0	0	0
1110028F18Rik	0	0	0	0	0	1.13043	0	1.625	0	0	2.47619	0	3.25	60	0	0	0
1110031I02Rik	342	246.316	430.512	290.333	276.98	356.087	429.619	243.75	221.765	503.36	569.524	526	965.25	760	291.2	475.429	381.333
1110032A03Rik	476	585.684	666.326	629.417	356.571	714.435	773.81	1228.5	568.941	1223.04	1178.67	892	8069.75	15764	1175.2	1545.14	1464.67
1110032A04Rik	0	0	0	0	0	2.26087	0	0	0	2.08	0	0	0	0	0	0	0
1110032F04Rik	5	0	0	0	0	1.13043	0	3.25	1.52941	8.32	12.381	0	3.25	0	62.4	7.42857	43.3333
1110034A24Rik	943	722.526	822.326	625.083	584.735	864.783	924.857	858	1199.06	1058.72	1540.19	988	2333.5	2980	2111.2	2191.43	1976
1110034B05Rik	351	250.421	293.86	169	196.327	325.565	351.619	458.25	370.118	948.48	985.524	1038	1589.25	1640	1913.6	2874.86	2218.67
1110034G24Rik	41	99.8947	77.3953	23.8333	68.9796	109.652	27.2381	53.625	10.7059	118.56	190.667	72	269.75	200	83.2	133.714	286
1110035M17Rik	0	26	8.46512	1.08333	6.36735	4.52174	4.95238	9.75	18.3529	6.24	12.381	18	29.25	8	0	0	0
1110036E04Rik	0	0	0	0	0	0	0	0	0	0	0	0	0	0	0	0	0
1110037F02Rik	786	1180.95	1094.42	717.167	388.408	774.348	880.286	1105	986.471	1428.96	1896.76	1590	3428.75	3668	2059.2	2562.86	2669.33
1110038B12Rik	181	333.895	216.465	223.167	262.122	234	248.857	466.375	351.765	388.96	614.095	406	812.5	1188	1424.8	1641.71	1785.33
1110038D17Rik	165	258.632	314.419	137.583	118.857	250.957	324.381	310.375	183.529	405.6	502.667	350	851.5	1360	488.8	668.571	641.333
1110038F14Rik	583	660.947	695.349	629.417	385.224	628.522	555.905	676	567.412	651.04	802.286	636	1810.25	1596	1487.2	1210.86	1274
1110046J04Rik	233	682.842	394.233	202.583	179.347	204.609	330.571	633.75	633.176	451.36	537.333	382	438.75	508	4503.2	3558.29	3388.67
1110049F12Rik	1261	1246.63	1367.72	1231.75	776.816	1032.09	1562.48	1712.75	1203.65	1853.28	2921.9	2590	4413.5	7076	2631.2	2614.86	2877.33
1110050K14Rik	0	0	0	0	0	3.3913	0	0	0	2.08	14.8571	0	26	0	31.2	22.2857	8.66667
1110051M20Rik	451	243.579	359.163	186.333	116.735	177.478	350.381	310.375	154.471	470.08	762.667	538	3159	5344	1424.8	1270.29	1490.67
1110054M08Rik	24	5.47368	19.3488	9.75	10.6122	9.04348	1.2381	3.25	29.0588	16.64	39.619	8	42.25	32	41.6	29.7143	104
1110054O05Rik	749	885.368	966.233	742.083	373.551	876.087	928.571	991.25	963.529	1699.36	1906.67	1252	1777.75	2196	3317.6	2956.57	2738.67
1110057K04Rik	1412	2340	2260.19	839.583	857.469	724.609	1645.43	3183.38	2912	2344.16	2857.52	2214	3198	3488	21101.6	14225.7	15617.3
1110058L19Rik	2116	2153.89	2260.19	1729	1560	1530.61	1869.52	2526.88	2213.06	2577.12	3337.9	1884	6903	7792	4680	6566.86	6136
1110059E24Rik	947	686.947	977.116	554.667	428.735	723.478	745.333	627.25	486.353	1310.4	1270.29	1232	1693.25	1484	1840.8	1567.43	1386.67
1110059G10Rik	527	879.895	556.279	423.583	257.878	405.826	916.19	866.125	672.941	992.16	1280.19	1026	2063.75	2220	2506.4	2926.86	2860
1110059M19Rik	0	0	0	0	0	1.13043	0	0	0	0	0	0	35.75	16	0	14.8571	0
1110065P20Rik	95	119.053	117.302	108.333	39.2653	57.6522	127.524	139.75	88.7059	128.96	242.667	102	682.5	892	52	170.857	69.3333
1110067D22Rik	74	106.737	55.6279	329.333	161.306	239.652	60.6667	81.25	79.5294	324.48	458.095	304	676	284	1289.6	1233.14	1040
1190002F15Rik	15	0	21.7674	5.41667	18.0408	0	17.3333	43.875	68.8235	178.88	104	138	94.25	44	218.4	274.857	277.333
1190002H23Rik	77	56.1053	27.814	94.25	39.2653	65.5652	40.8571	26	1.52941	282.88	175.81	236	679.25	1204	124.8	289.714	147.333
1190002N15Rik	578	566.526	587.721	501.583	355.51	686.174	791.143	739.375	802.941	1516.32	1483.24	1214	1101.75	1180	2464.8	2785.71	2912
1190003J15Rik	6	6.84211	0	0	0	7.91304	1.2381	8.125	7.64706	20.8	24.7619	8	55.25	16	31.2	7.42857	34.6667
1190003K10Rik	1	0	0	0	0	1.13043	0	0	0	0	0	0	0	8	0	0	0
1190005F20Rik	144	201.158	279.349	359.667	71.102	284.87	137.429	89.375	93.2941	565.76	752.762	454	1631.5	1644	499.2	772.571	650
1190005I06Rik	6	4.10526	3.62791	0	0	0	2.47619	4.875	7.64706	4.16	17.3333	10	52	28	20.8	14.8571	34.6667
1190007F08Rik	85	97.1579	50.7907	126.75	54.1224	106.261	112.667	91	90.2353	996.32	997.905	166	2154.75	644	1175.2	1196	1386.67
1190007I07Rik	262	249.053	354.326	265.417	189.959	208	180.762	368.875	224.824	490.88	584.381	380	1153.75	768	800.8	802.286	1100.67
1200009I06Rik	0	0	1.2093	0	4.2449	3.3913	14.8571	0	0	16.64	14.8571	22	6.5	48	10.4	66.8571	8.66667
1200011I18Rik	3127	5491.47	4195.07	3567.42	3661.22	3655.83	3646.19	7473.37	7119.41	8746.4	9998.86	9740	5599.75	6752	79560	56338.3	70200
1200011M11Rik	266	249.053	422.047	301.167	332.163	281.478	446.952	583.375	507.765	509.6	819.619	474	1563.25	1496	1643.2	1366.86	1490.67
1200014J11Rik	11916	19874.9	15109	14454.9	13902	13175.2	16476.6	26729.6	28281.9	34320	33985.7	32564	18099.2	28628	283161	195074	236470
1200016B10Rik	3385	4314.63	3387.26	3267.33	2750.69	3368.7	4689.9	5019.62	6813.53	9728.16	10107.8	10458	9935.25	12904	8767.2	10801.1	12324
1300001I01Rik	462	414.632	488.558	393.25	281.224	378.696	355.333	531.375	298.235	551.2	735.429	386	1833	1420	1196	1218.29	1187.33
1300002E11Rik	419	518.632	533.302	356.417	334.286	448.783	354.095	378.625	538.353	734.24	822.095	534	1361.75	1560	863.2	1404	1274
1300002K09Rik	0	0	0	0	1.06122	18.087	0	0	0	0	4.95238	0	0	0	10.4	29.7143	8.66667
1300010F03Rik	300	364	316.837	171.167	123.102	352.696	241.429	261.625	253.882	488.8	472.952	360	962	992	915.2	631.429	650
1300014I06Rik	12	5.47368	7.25581	4.33333	46.6939	0	0	43.875	1.52941	33.28	54.4762	10	237.25	648	41.6	7.42857	8.66667
1300015D01Rik	91	76.6316	65.3023	74.75	161.306	200.087	58.1905	89.375	74.9412	166.4	136.19	172	71.5	172	218.4	178.286	164.667
1300017J02Rik	23	28.7368	9.67442	54.1667	73.2245	109.652	12.381	42.25	4.58824	64.48	89.1429	52	282.75	700	93.6	44.5714	104
1300018I17Rik	212	199.789	284.186	310.917	162.367	204.609	224.095	212.875	240.118	282.88	416	294	620.75	1116	499.2	653.714	710.667
1300018J18Rik	37	49.2632	18.1395	26	7.42857	35.0435	34.6667	35.75	47.4118	29.12	29.7143	34	139.75	160	20.8	7.42857	26
1500001M20Rik	1067	1105.68	1170.6	707.417	382.041	955.217	783.714	487.5	717.294	1231.36	1493.14	1092	2869.75	2424	1414.4	1760.57	1456
1500002O10Rik	0	0	0	0	0	0	2.47619	29.25	0	0	0	0	143	240	0	0	0
1500002O20Rik	74	39.6842	71.3488	88.8333	75.3469	61.0435	133.714	178.75	79.5294	131.04	193.143	232	2054	4892	332.8	178.286	190.667
1500003O03Rik	725	851.158	802.977	635.917	636.735	620.609	609.143	788.125	905.412	1187.68	1569.9	1190	2775.5	2552	2589.6	2770.86	2608.67
1500004A13Rik	17	16.4211	12.093	2.16667	16.9796	3.3913	24.7619	42.25	24.4706	24.96	12.381	12	65	84	62.4	29.7143	26
1500009C09Rik	0	0	0	0	0	0	0	0	0	0	7.42857	0	6.5	0	10.4	0	0
1500009L16Rik	34	65.6842	1.2093	108.333	85.9592	193.304	71.8095	117	114.706	800.8	911.238	68	2369.25	780	842.4	1329.71	1239.33
1500010J02Rik	197	26	95.5349	159.25	183.592	279.217	96.5714	214.5	107.059	272.48	492.762	264	741	1008	603.2	564.571	312
1500011B03Rik	641	712.947	603.442	629.417	820.327	890.783	298.381	372.125	269.176	921.44	1361.9	646	3721.25	2984	1497.6	1389.14	1369.33
1500011H22Rik	2999	3247.26	2843.07	2073.5	1796.65	2195.3	2973.9	3874	3432	3737.76	4776.57	4792	15739.8	21776	6572.8	7198.29	7124
1500011K16Rik	296	257.263	178.977	329.333	240.898	386.609	183.238	143	211.059	615.68	841.905	320	913.25	672	1092	1604.57	1508
1500012F01Rik	159	127.263	166.884	269.75	250.449	182	427.143	433.875	419.059	638.56	755.238	602	789.75	848	2839.2	2978.86	2704
1500012K07Rik	0	0	0	0	0	5.65217	3.71429	3.25	0	0	2.47619	0	0	0	0	0	0
1500015A07Rik	225	310.632	319.256	104	90.2041	73.4783	96.5714	58.5	148.353	270.4	378.857	198	367.25	224	572	720.571	650
1500015L24Rik	0	0	0	0	0	0	0	0	0	0	0	0	0	0	0	0	0
1500015O10Rik	0	0	0	15.1667	1.06122	6.78261	3.71429	0	0	124.8	104	92	0	0	10.4	44.5714	0
1500016L03Rik	0	0	0	0	0	7.91304	0	14.625	0	2.08	9.90476	2	3.25	4	10.4	14.8571	17.3333
1500017E21Rik	0	1.36842	0	0	0	1.13043	0	0	0	2.08	0	0	0	4	0	0	8.66667
1500031L02Rik	237	243.579	216.465	200.417	170.857	264.522	112.667	198.25	90.2353	326.56	411.048	222	1664	2536	728	549.714	667.333
1500032L24Rik	4105	5202.74	4642.51	3877.25	3598.61	4098.96	3283.43	4151.88	3713.41	5603.52	6586.67	6410	9252.75	10392	7259.2	7146.29	7054.67
1520402A15Rik	33	0	37.4884	34.6667	29.7143	5.65217	18.5714	50.375	12.2353	52	91.619	12	117	192	62.4	118.857	164.667
1600002D24Rik	0	0	0	0	0	2.26087	0	0	0	0	0	0	0	0	0	0	0
1600002H07Rik	944	1401.26	1187.53	713.917	701.469	708.783	754	1187.88	1240.35	1499.68	1735.81	1184	1270.75	1236	16525.6	10192	12124.7
1600002K03Rik	71	36.9474	27.814	26	27.5918	45.2174	29.7143	94.25	22.9412	153.92	269.905	178	357.5	208	249.6	341.714	364
1600010M07Rik	3	1.36842	1.2093	0	0	1.13043	0	1.625	18.3529	8.32	12.381	4	13	0	0	7.42857	17.3333
1600012F09Rik	997	1148.11	968.651	913.25	759.837	1248	705.714	1009.12	1177.65	2059.2	2414.29	1668	2596.75	3088	2652	3120	2504.67
1600012H06Rik	561	413.263	561.116	401.917	462.694	622.87	293.429	240.5	310.471	925.6	926.095	690	1017.25	792	1279.2	1612	1352
1600014C10Rik	42	28.7368	33.8605	52	26.5306	75.7391	29.7143	66.625	13.7647	89.44	148.571	60	195	28	93.6	163.429	121.333
1600014C23Rik	3	0	7.25581	3.25	0	12.4348	6.19048	3.25	0	0	0	2	6.5	4	31.2	14.8571	26
1600014K23Rik	14	0	20.5581	0	0	0	3.71429	9.75	0	0	4.95238	2	110.5	160	10.4	22.2857	0
1600015I10Rik	0	0	0	0	2.12245	2.26087	0	0	0	0	0	0	0	0	0	0	0
1600016N20Rik	22	12.3158	88.2791	41.1667	25.4694	16.9565	70.5714	61.75	70.3529	147.68	104	210	604.5	844	104	163.429	156
1600019K03Rik	0	0	3.62791	0	0	0	0	0	0	4.16	2.47619	0	3.25	4	0	0	0
1600020E01Rik	161	437.895	235.814	380.25	256.816	217.043	212.952	243.75	240.118	632.32	643.81	634	1124.5	1480	1071.2	1240.57	1594.67
1600021P15Rik	127	270.947	192.279	131.083	63.6735	70.087	91.619	243.75	220.235	245.44	413.524	98	507	224	717.6	980.571	641.333
1600025M17Rik	3	0	0	0	0	0	2.47619	11.375	0	0	2.47619	0	65	36	0	0	0
1600027N09Rik	190	324.316	238.233	216.667	234.531	304.087	283.524	264.875	281.412	264.16	349.143	428	945.75	1168	62.4	252.571	208
1600029D21Rik	2	1.36842	1.2093	0	0	1.13043	0	0	9.17647	8.32	39.619	2	6.5	8	10.4	7.42857	0
1600029I14Rik	4	0	0	0	0	1.13043	0	0	0	0	0	0	26	8	0	0	0
1600029O15Rik	534	926.421	651.814	632.667	649.469	657.913	692.095	1048.12	1159.29	1634.88	1827.43	1874	715	1324	15392	10830.9	11145.3
1700001C02Rik	31	0	29.0233	0	0	7.91304	49.5238	99.125	33.6471	0	2.47619	0	676	1244	0	0	0
1700001C19Rik	118	87.5789	73.7674	0	0	1.13043	220.381	396.5	200.353	8.32	12.381	16	945.75	752	93.6	59.4286	52
1700001D01Rik	0	0	1.2093	0	0	0	0	0	0	0	0	0	0	0	0	0	0
1700001F09Rik	0	2.73684	1.2093	0	0	0	2.47619	14.625	0	0	0	0	130	132	0	0	0
1700001G11Rik	83	98.5263	107.628	88.8333	67.9184	15.8261	96.5714	344.5	91.7647	108.16	79.2381	62	2785.25	6888	31.2	104	112.667
1700001G17Rik	25	0	13.3023	14.0833	18.0408	11.3043	7.42857	19.5	10.7059	33.28	14.8571	10	253.5	596	10.4	22.2857	26
1700001J03Rik	44	140.947	10.8837	0	0	21.4783	71.8095	79.625	81.0588	4.16	9.90476	0	1059.5	816	31.2	0	34.6667
1700001J11Rik	21	0	36.2791	48.75	0	5.65217	74.2857	248.625	91.7647	2.08	2.47619	0	3454.75	11516	0	22.2857	0
1700001K19Rik	32	5.47368	22.9767	0	0	0	82.9524	56.875	30.5882	0	7.42857	0	224.25	188	10.4	0	0
1700001K23Rik	4	0	15.7209	0	0	0	4.95238	37.375	27.5294	0	0	0	113.75	112	0	0	0
1700001L05Rik	934	1204.21	986.791	653.25	682.367	1095.39	1631.81	2026.38	1711.41	2169.44	2543.05	2846	9236.5	15128	3151.2	3097.71	4359.33
1700001L19Rik	48	106.737	42.3256	14.0833	14.8571	13.5652	70.5714	146.25	104	41.6	79.2381	54	734.5	824	114.4	386.286	121.333
1700001O22Rik	108	21.8947	100.372	14.0833	0	0	222.857	606.125	234	8.32	0	4	1160.25	1368	0	0	0
1700001P01Rik	58	83.4737	26.6047	0	0	10.1739	22.2857	92.625	70.3529	0	0	0	341.25	436	0	29.7143	0
1700003C15Rik	31	1.36842	9.67442	15.1667	0	3.3913	28.4762	71.5	30.5882	4.16	0	0	1121.25	3168	0	0	0
1700003D09Rik	0	0	1.2093	0	0	0	0	1.625	0	0	0	0	0	4	0	0	8.66667
1700003E16Rik	38	10.9474	47.1628	13	0	6.78261	49.5238	68.25	44.3529	6.24	7.42857	2	1907.75	5916	0	14.8571	8.66667
1700003F12Rik	39	20.5263	22.9767	15.1667	0	1.13043	87.9048	147.875	47.4118	6.24	24.7619	24	1342.25	636	0	22.2857	0
1700003F17Rik	4	0	0	0	0	0	2.47619	3.25	16.8235	0	0	0	26	20	0	0	0
1700003G13Rik	11	0	1.2093	0	0	0	3.71429	9.75	30.5882	0	0	0	32.5	44	0	0	0
1700003G18Rik	0	47.8947	13.3023	0	18.0408	3.3913	18.5714	66.625	67.2941	27.04	56.9524	60	620.75	796	145.6	215.429	260
1700003H04Rik	34	9.57895	8.46512	52	0	1.13043	33.4286	30.875	16.8235	0	0	0	581.75	1816	0	0	0
1700003L19Rik	0	0	0	0	0	0	0	22.75	0	0	0	0	29.25	36	0	0	0
1700003M02Rik	102	28.7368	53.2093	23.8333	0	0	74.2857	169	59.6471	14.56	4.95238	8	4390.75	12124	10.4	7.42857	8.66667
1700003M07Rik	45	5.47368	26.6047	10.8333	40.3265	53.1304	38.381	32.5	59.6471	31.2	89.1429	54	81.25	56	52	81.7143	95.3333
1700003P14Rik	55	35.5789	14.5116	0	2.12245	0	99.0476	125.125	104	0	0	0	403	336	0	0	0
1700006A11Rik	38	88.9474	31.4419	0	0	1.13043	157.238	640.25	78	0	7.42857	0	4384.25	9592	0	7.42857	8.66667
1700006E09Rik	56	26	44.7442	0	0	1.13043	56.9524	143	44.3529	0	2.47619	0	731.25	452	0	7.42857	0
1700006F04Rik	0	0	0	0	0	0	16.0952	8.125	0	0	4.95238	0	45.5	28	0	0	0
1700006H21Rik	12	0	16.9302	0	5.30612	0	8.66667	11.375	7.64706	2.08	2.47619	6	175.5	320	10.4	0	0
1700007B14Rik	17	0	1.2093	0	0	1.13043	43.3333	26	76.4706	20.8	14.8571	4	344.5	304	0	0	8.66667
1700007F19Rik	0	0	0	2.16667	0	0	0	6.5	0	0	0	0	230.75	624	0	0	0
1700007G11Rik	117	124.526	73.7674	140.833	46.6939	78	130	411.125	99.4118	81.12	69.3333	56	4101.5	9200	10.4	81.7143	52
1700007I08Rik	0	0	1.2093	0	0	4.52174	0	1.625	0	0	0	0	29.25	72	0	0	0
1700007J10Rik	4687	7312.84	6208.56	5874.92	5715.76	5703.04	6061.71	10976.9	10606.5	12157.6	13837	13344	7244.25	9264	110562	78334.3	96910.7
1700007K09Rik	44	78	117.302	0	0	18.087	52	297.375	53.5294	2.08	0	0	562.25	768	0	0	0
1700007K13Rik	17	2.73684	0	4.33333	25.4694	32.7826	23.5238	27.625	21.4118	27.04	52	8	162.5	108	93.6	52	104
1700007L15Rik	286	138.211	281.767	185.25	73.2245	139.043	236.476	544.375	293.647	341.12	388.762	364	3025.75	4704	436.8	787.429	563.333
1700007P06Rik	7	2.73684	4.83721	1.08333	1.06122	1.13043	0	45.5	16.8235	0	2.47619	2	198.25	112	0	0	0
1700008A04Rik	29	5.47368	38.6977	0	0	0	107.714	141.375	52	0	0	0	497.25	200	0	0	0
1700008F21Rik	41	0	38.6977	88.8333	0	23.7391	52	99.125	45.8824	2.08	0	0	2206.75	6212	0	0	0
1700008I05Rik	31	0	16.9302	0	0	0	29.7143	30.875	45.8824	0	0	0	344.5	140	0	14.8571	8.66667
1700008J07Rik	67	36.9474	15.7209	33.5833	78.5306	64.4348	66.8571	110.5	67.2941	183.04	39.619	100	1384.5	3424	395.2	393.714	563.333
1700008K24Rik	302	53.3684	195.907	87.75	0	1.13043	513.81	1694.88	391.529	6.24	44.5714	14	12564.5	30132	124.8	200.571	130
1700008O03Rik	9	4.10526	13.3023	0	12.7347	9.04348	17.3333	22.75	3.05882	24.96	24.7619	20	276.25	560	41.6	22.2857	0
1700008P02Rik	21	0	10.8837	0	0	0	30.9524	43.875	3.05882	4.16	2.47619	0	107.25	108	0	0	0
1700008P20Rik	25	28.7368	25.3953	0	6.36735	22.6087	60.6667	154.375	84.1176	14.56	32.1905	28	796.25	676	93.6	14.8571	26
1700009C05Rik	0	0	0	0	0	0	21.0476	16.25	7.64706	0	0	0	97.5	420	0	0	0
1700009J07Rik	81	39.6842	70.1395	0	0	0	143.619	191.75	125.412	0	0	0	390	272	0	0	0
1700009N14Rik	84	1.36842	27.814	0	0	0	128.762	316.875	189.647	0	0	0	562.25	636	0	0	0
1700009P17Rik	32	79.3684	26.6047	5.41667	11.6735	0	53.2381	138.125	48.9412	12.48	14.8571	10	1085.5	3076	20.8	7.42857	8.66667
1700010B08Rik	90	21.8947	81.0233	75.8333	0	0	149.81	463.125	278.353	8.32	22.2857	10	8008	23360	0	44.5714	26
1700010D01Rik	18	4.10526	14.5116	0	0	0	43.3333	69.875	29.0588	0	0	0	393.25	272	10.4	22.2857	0
1700010I02Rik	3	1.36842	7.25581	0	1.06122	3.3913	6.19048	6.5	9.17647	0	0	2	29.25	64	10.4	14.8571	26
1700010I14Rik	237	61.5789	131.814	191.75	0	18.087	373.905	1430	299.765	64.48	61.9048	20	16929.2	39816	104	81.7143	34.6667
1700010J16Rik	13	0	0	0	1.06122	0	11.1429	6.5	16.8235	0	0	0	94.25	4	0	0	0
1700010K23Rik	1	4.10526	7.25581	4.33333	0	0	3.71429	14.625	13.7647	0	0	0	214.5	964	0	0	0
1700010M22Rik	112	42.4211	157.209	0	0	1.13043	153.524	211.25	70.3529	0	2.47619	6	2691	2400	0	0	0
1700011A15Rik	28	27.3684	54.4186	0	0	1.13043	19.8095	65	6.11765	0	0	0	588.25	796	0	0	0
1700011B04Rik	18	13.6842	0	0	0	0	1.2381	8.125	0	0	0	0	55.25	92	0	0	0
1700011E24Rik	61	64.3158	102.791	126.75	8.4898	1.13043	120.095	581.75	224.824	4.16	9.90476	8	6532.5	17276	0	14.8571	8.66667
1700011F03Rik	54	0	19.3488	0	0	2.26087	235.238	221	85.6471	0	0	6	721.5	476	0	0	8.66667
1700011F14Rik	957	912.737	963.814	1307.58	1128.08	1588.26	1026.38	976.625	879.412	2240.16	2592.57	2426	4088.5	6132	2256.8	3112.57	2868.67
1700011H14Rik	80	0	1.2093	0	0	0	42.0952	94.25	26	0	2.47619	0	377	288	0	0	0
1700011I03Rik	55	75.2632	18.1395	29.25	0	11.3043	165.905	354.25	38.2353	0	12.381	0	3493.75	8408	20.8	7.42857	17.3333
1700011J10Rik	305	413.263	383.349	335.833	236.653	310.87	203.048	273	152.941	424.32	705.714	484	776.75	584	520	965.714	554.667
1700011L22Rik	99	45.1579	7.25581	0	1.06122	0	104	172.25	70.3529	0	0	0	867.75	668	0	0	8.66667
1700011M02Rik	49	42.4211	29.0233	5.41667	30.7755	11.3043	153.524	169	102.471	1745.12	1968.57	130	6067.75	1768	2392	3342.86	3536
1700012A03Rik	23	2.73684	7.25581	0	0	0	102.762	91	88.7059	0	0	2	451.75	212	0	0	0
1700012A16Rik	281	187.474	328.93	186.333	143.265	276.957	510.095	1049.75	414.471	224.64	517.524	350	10315.5	25860	988	1054.86	1014
1700012B07Rik	136	97.1579	128.186	48.75	8.4898	29.3913	143.619	185.25	113.176	18.72	44.5714	40	1358.5	1236	52	7.42857	34.6667
1700012B09Rik	23	87.5789	76.186	32.5	0	0	224.095	1187.88	126.941	18.72	27.2381	6	3701.75	6180	31.2	44.5714	0
1700012B15Rik	390	347.579	260	302.25	298.204	348.174	281.048	289.25	246.235	341.12	448.19	352	750.75	996	280.8	334.286	442
1700012D01Rik	16	0	7.25581	4.33333	0	0	32.1905	48.75	35.1765	22.88	66.8571	32	949	1812	280.8	468	546
1700012D14Rik	3	2.73684	0	0	1.06122	1.13043	14.8571	0	0	22.88	27.2381	24	45.5	76	52	74.2857	34.6667
1700012I11Rik	0	9.57895	0	0	0	0	0	0	0	0	0	0	0	0	0	0	0
1700012L04Rik	0	0	0	0	0	0	1.2381	0	3.05882	0	0	0	0	4	0	0	0
1700012P22Rik	14	27.3684	27.814	0	0	0	33.4286	73.125	15.2941	0	2.47619	0	295.75	612	0	0	0
1700013D24Rik	49	6.84211	14.5116	0	0	0	73.0476	89.375	30.5882	0	0	0	370.5	396	0	0	0
1700013F07Rik	123	34.2105	78.6047	0	16.9796	13.5652	154.762	225.875	108.588	4.16	12.381	16	1046.5	900	0	0	43.3333
1700013G23Rik	134	203.895	199.535	93.1667	27.5918	15.8261	255.048	719.875	347.176	164.32	173.333	142	5170.75	9804	561.6	512.571	693.333
1700013G24Rik	104	46.5263	73.7674	0	0	0	96.5714	167.375	47.4118	0	0	0	1001	1000	0	0	0
1700013H16Rik	13564	14312.3	13032.7	17225	13006.4	20146.6	11318.7	12444.2	14333.6	28597.9	26965.7	32320	13643.5	26940	18876	29224	29960.7
1700013N18Rik	177	45.1579	96.7442	157.083	0	5.65217	257.524	396.5	223.294	10.4	22.2857	0	8268	26132	62.4	44.5714	8.66667
1700014N06Rik	206	145.053	159.628	150.583	253.633	231.739	168.381	201.5	221.765	440.96	455.619	494	432.25	364	499.2	742.857	1005.33
1700015E13Rik	56	84.8421	78.6047	0	0	27.1304	30.9524	69.875	12.2353	0	9.90476	0	1082.25	904	0	0	0
1700015F17Rik	95	67.0526	129.395	11.9167	41.3878	27.1304	193.143	284.375	122.353	60.32	74.2857	48	1280.5	1088	31.2	74.2857	60.6667
1700015G11Rik	104	5.47368	53.2093	0	0	0	221.619	404.625	175.882	0	2.47619	0	601.25	520	41.6	7.42857	8.66667
1700016C15Rik	10	24.6316	4.83721	0	7.42857	0	66.8571	69.875	0	4.16	2.47619	2	422.5	172	0	0	0
1700016D06Rik	553	628.105	414.791	282.75	353.388	274.696	454.381	1374.75	750.941	750.88	770.095	962	1176.5	2248	7456.8	4769.14	6032
1700016G22Rik	17	4.10526	4.83721	5.41667	9.55102	7.91304	13.619	66.625	33.6471	12.48	0	20	708.5	1828	20.8	44.5714	0
1700016H13Rik	74	45.1579	90.6977	18.4167	0	1.13043	292.19	425.75	269.176	2.08	19.8095	4	900.25	724	0	7.42857	0
1700016K19Rik	29	60.2105	25.3953	10.8333	0	7.91304	84.1905	230.75	73.4118	45.76	27.2381	34	1225.25	2100	249.6	341.714	225.333
1700016L04Rik	27	27.3684	3.62791	0	0	4.52174	3.71429	0	0	20.8	19.8095	2	45.5	140	10.4	29.7143	17.3333
1700016L21Rik	1	0	0	0	0	0	1.2381	17.875	0	0	0	0	16.25	12	0	0	0
1700016M24Rik	170	102.632	89.4884	30.3333	2.12245	5.65217	406.095	861.25	188.118	2.08	22.2857	0	9308	18628	31.2	29.7143	17.3333
1700016P04Rik	166	39.6842	128.186	0	0	0	605.429	1044.88	572	0	2.47619	6	1309.75	1104	10.4	0	0
1700017B05Rik	32	90.3158	44.7442	59.5833	25.4694	20.3478	80.4762	100.75	143.765	239.2	366.476	136	1764.75	2336	572	609.143	702
1700017D01Rik	177	36.9474	87.0698	8.66667	0	0	215.429	572	227.882	2.08	0	0	2947.75	7436	10.4	0	0
1700017G19Rik	14	0	0	22.75	0	1.13043	18.5714	21.125	30.5882	0	2.47619	2	711.75	2632	0	0	0
1700017J07Rik	29	31.4737	0	9.75	2.12245	0	8.66667	1.625	0	0	0	0	126.75	204	0	0	0
1700017N19Rik	43	46.5263	10.8837	14.0833	0	0	85.4286	141.375	93.2941	10.4	2.47619	0	669.5	844	10.4	96.5714	34.6667
1700018A04Rik	6	0	0	8.66667	0	0	17.3333	17.875	21.4118	0	0	0	412.75	1216	10.4	0	26
1700018A14Rik	0	0	0	0	0	0	0	0	13.7647	0	0	0	3.25	4	0	0	0
1700018B08Rik	27	19.1579	41.1163	13	0	26	59.4286	104	6.11765	6.24	24.7619	6	981.5	2216	31.2	22.2857	43.3333
1700018B24Rik	2622	3403.26	2508.09	1393.17	1328.65	1454.87	2061.43	2990	2116.71	2333.76	2939.24	2074	9369.75	18800	4316	4687.43	4966
1700018C11Rik	43	0	3.62791	0	0	11.3043	33.4286	154.375	19.8824	0	0	2	516.75	412	0	0	0
1700018F24Rik	38	21.8947	27.814	22.75	0	0	52	138.125	29.0588	0	0	0	1605.5	4920	10.4	0	0
1700018G05Rik	55	32.8421	54.4186	4.33333	35.0204	2.26087	127.524	143	85.6471	1293.76	1223.24	168	4338.75	1428	2080	2176.57	1984.67
1700018L02Rik	10	9.57895	0	1.08333	0	0	4.95238	32.5	9.17647	2.08	0	0	611	2192	0	0	0
1700018L24Rik	38	12.3158	35.0698	8.66667	0	0	18.5714	29.25	22.9412	0	0	2	562.25	320	0	0	0
1700019A02Rik	67	98.5263	112.465	60.6667	10.6122	9.04348	335.524	939.25	117.765	47.84	200.571	64	6155.5	12708	655.2	765.143	771.333
1700019B03Rik	0	0	1.2093	43.3333	1.06122	0	47.0476	27.625	13.7647	2.08	2.47619	0	370.5	796	31.2	29.7143	0
1700019B21Rik	1036	1399.89	1263.72	1727.92	1762.69	1677.57	1400.29	2042.62	1937.76	3848	4046.1	3398	5443.75	4572	4347.2	6396	7245.33
1700019D03Rik	88	78	37.4884	0	0	15.8261	355.333	417.625	126.941	8.32	4.95238	6	1335.75	1324	72.8	14.8571	17.3333
1700019E08Rik	6	12.3158	9.67442	0	0	0	14.8571	53.625	15.2941	16.64	42.0952	10	100.75	232	114.4	230.286	78
1700019E19Rik	465	525.474	546.605	474.5	285.469	420.522	424.667	1077.38	327.294	923.52	1334.67	384	7764.25	10648	1476.8	1664	1551.33
1700019G17Rik	64	62.9474	36.2791	27.0833	75.3469	106.261	86.6667	108.875	6.11765	74.88	141.143	76	139.75	376	62.4	126.286	130
1700019G24Rik	9	0	12.093	24.9167	0	0	30.9524	52	19.8824	0	2.47619	0	858	1764	0	0	0
1700019L03Rik	1	4.10526	0	5.41667	0	0	7.42857	0	10.7059	4.16	12.381	14	211.25	656	0	0	0
1700019M22Rik	177	78	163.256	0	0	1.13043	419.714	778.375	178.941	4.16	2.47619	6	2294.5	1824	0	0	0
1700019N12Rik	283	228.526	222.512	219.917	26.5306	59.913	366.476	1417	307.412	49.92	99.0476	52	11947	29640	41.6	29.7143	52
1700019N19Rik	138	49.2632	45.9535	0	8.4898	1.13043	172.095	115.375	50.4706	0	0	0	1969.5	1652	0	7.42857	8.66667
1700019O17Rik	7	0	0	0	0	0	4.95238	4.875	6.11765	0	2.47619	0	126.75	28	0	0	0
1700020A23Rik	23	0	10.8837	0	0	1.13043	90.381	82.875	41.2941	2.08	4.95238	4	143	76	0	14.8571	0
1700020C07Rik	3	1.36842	0	0	8.4898	0	14.8571	19.5	3.05882	2.08	0	0	126.75	132	0	0	0
1700020D05Rik	124	46.5263	143.907	187.417	44.5714	20.3478	125.048	250.25	100.941	22.88	34.6667	44	5869.5	16552	20.8	37.1429	104
1700020G17Rik	7	0	0	0	0	0	28.4762	32.5	39.7647	0	0	0	39	56	0	0	0
1700020I14Rik	5740	8344.63	7942.7	4667	5032.33	5834.17	5573.9	9212.12	9997.76	8671.52	9174.29	7652	7770.75	7944	7987.2	12420.6	9455.33
1700020L24Rik	22	26	21.7674	5.41667	3.18367	11.3043	19.8095	21.125	9.17647	14.56	19.8095	8	162.5	240	0	22.2857	0
1700020M21Rik	0	0	0	0	0	1.13043	0	0	0	0	0	0	9.75	4	0	0	0
1700020N01Rik	132	131.368	142.698	211.25	97.6327	107.391	512.571	836.875	234	355.68	520	320	9948.25	12668	1279.2	1322.29	1248
1700020N15Rik	7	1.36842	6.04651	0	0	0	8.66667	22.75	12.2353	0	4.95238	0	65	68	0	0	0
1700020N18Rik	0	0	12.093	17.3333	0	0	32.1905	66.625	1.52941	2.08	0	0	692.25	1456	0	0	8.66667
1700020O03Rik	410	662.316	372.465	527.583	387.347	598	531.143	495.625	549.059	688.48	757.714	666	1413.75	1892	863.2	1121.71	1057.33
1700021C14Rik	320	301.053	287.814	112.667	71.102	166.174	398.667	728	409.882	422.24	544.762	480	4985.5	9340	1237.6	1352	1508
1700021F05Rik	675	606.211	620.372	886.167	637.796	664.696	995.429	1306.5	1174.59	1551.68	1394.1	1340	3357.25	4916	1341.6	2057.71	1924
1700021F07Rik	57	45.1579	66.5116	9.75	0	0	86.6667	154.375	44.3529	2.08	2.47619	2	1914.25	2420	20.8	29.7143	17.3333
1700021K19Rik	264	428.316	428.093	196.083	400.082	298.435	298.381	359.125	431.294	393.12	487.81	448	1774.5	3072	1102.4	861.714	1066
1700021N21Rik	3	0	14.5116	11.9167	0	0	12.381	16.25	0	6.24	0	2	159.25	168	0	0	8.66667
1700022A21Rik	18	8.21053	32.6512	1.08333	0	0	43.3333	74.75	45.8824	0	2.47619	2	357.5	296	0	0	0
1700022A22Rik	12	17.7895	0	0	0	0	6.19048	11.375	0	0	0	0	201.5	80	0	0	0
1700022E09Rik	0	0	0	0	0	0	2.47619	0	0	0	2.47619	0	0	8	0	0	0
1700022H16Rik	0	0	0	0	0	0	0	0	0	0	0	0	0	0	0	0	0
1700022I11Rik	9	30.1053	9.67442	0	2.12245	2.26087	14.8571	11.375	0	0	4.95238	0	152.75	604	0	0	0
1700022P22Rik	32	57.4737	45.9535	0	0	0	24.7619	78	30.5882	2.08	7.42857	0	640.25	748	0	14.8571	0
1700023A16Rik	39	2.73684	10.8837	14.0833	0	3.3913	69.3333	201.5	123.882	18.72	14.8571	6	3237	8076	0	7.42857	8.66667
1700023C21Rik	2	0	3.62791	0	0	0	2.47619	4.875	0	0	2.47619	0	32.5	32	20.8	0	0
1700023E05Rik	39	13.6842	44.7442	0	0	0	43.3333	78	19.8824	0	2.47619	0	1251.25	1396	0	0	0
1700023F02Rik	7	0	16.9302	0	0	0	4.95238	32.5	15.2941	2.08	0	0	286	792	0	0	0
1700023F06Rik	4	1.36842	2.4186	0	0	2.26087	6.19048	6.5	13.7647	4.16	9.90476	4	204.75	148	52	14.8571	34.6667
1700023L04Rik	145	183.368	124.558	0	14.8571	11.3043	214.19	258.375	143.765	31.2	81.7143	24	1027	728	52	66.8571	34.6667
1700024B18Rik	0	0	0	0	0	0	0	0	0	2.08	0	0	26	0	0	0	0
1700024F13Rik	30	2.73684	38.6977	0	6.36735	12.4348	26	56.875	67.2941	91.52	52	4	195	52	83.2	193.143	52
1700024G13Rik	18	10.9474	19.3488	0	1.06122	0	32.1905	79.625	56.5882	0	0	0	338	224	10.4	0	0
1700024P03Rik	0	15.0526	12.093	0	0	0	3.71429	0	0	0	0	2	107.25	72	0	0	0
1700024P04Rik	82	39.6842	56.8372	0	0	0	424.667	383.5	232.471	0	0	0	1712.75	1076	0	0	0
1700024P16Rik	0	0	0	1.08333	0	2.26087	2.47619	42.25	0	339.04	356.571	16	562.25	200	540.8	579.429	528.667
1700025B11Rik	29	50.6316	0	0	0	1.13043	35.9048	32.5	44.3529	0	0	0	260	416	0	0	0
1700025C18Rik	4	5.47368	9.67442	0	0	1.13043	4.95238	8.125	22.9412	0	2.47619	0	71.5	24	0	0	0
1700025E21Rik	102	53.3684	77.3953	69.3333	45.6327	48.6087	116.381	419.25	238.588	22.88	29.7143	54	6106.75	15220	176.8	193.143	95.3333
1700025F22Rik	74	54.7368	85.8605	63.9167	0	1.13043	110.19	154.375	134.588	2.08	0	0	2018.25	5936	0	0	0
1700025F24Rik	19	0	12.093	7.58333	0	1.13043	12.381	42.25	0	10.4	4.95238	0	312	1328	0	0	0
1700025G04Rik	73	173.789	111.256	24.9167	16.9796	56.5217	63.1429	73.125	68.8235	368.16	391.238	80	910	252	707.2	735.429	676
1700025K23Rik	369	269.579	281.767	270.833	169.796	105.13	845.619	2200.25	585.765	166.4	185.714	180	19516.2	41988	416	282.286	520
1700025K24Rik	7	1.36842	0	0	0	0	12.381	0	0	0	0	0	104	56	0	0	0
1700025M24Rik	4	1.36842	0	1.08333	0	0	2.47619	45.5	12.2353	0	2.47619	0	55.25	100	0	0	0
1700025N23Rik	25	5.47368	19.3488	15.1667	20.1633	31.6522	12.381	22.75	7.64706	45.76	39.619	46	68.25	116	83.2	66.8571	60.6667
1700026D08Rik	41	0	29.0233	5.41667	0	1.13043	94.0952	104	21.4118	6.24	12.381	4	2340	7528	20.8	59.4286	8.66667
1700026D11Rik	8	0	9.67442	2.16667	0	0	37.1429	125.125	0	0	0	0	793	2588	0	0	0
1700026F02Rik	0	5.47368	0	10.8333	0	0	6.19048	1.625	10.7059	0	0	0	74.75	456	0	0	0
1700026J04Rik	36	52	42.3256	0	1.06122	0	97.8095	141.375	41.2941	0	4.95238	0	789.75	880	10.4	14.8571	0
1700026L06Rik	49	72.5263	141.488	5.41667	0	6.78261	133.714	160.875	62.7059	27.04	61.9048	56	2028	1208	31.2	104	95.3333
1700027A15Rik	245	177.895	266.047	0	0	0	887.714	1815.12	968.118	2.08	0	10	1683.5	1204	0	7.42857	8.66667
1700027A23Rik	120	91.6842	62.8837	0	0	0	143.619	393.25	74.9412	20.8	22.2857	2	3230.5	6816	72.8	74.2857	147.333
1700027D21Rik	30	0	10.8837	2.16667	0	1.13043	34.6667	47.125	0	8.32	0	6	581.75	696	0	0	0
1700027F09Rik	3	0	0	0	0	0	0	13	0	0	0	0	55.25	40	0	0	0
1700027H10Rik	0	0	0	0	0	1.13043	0	1.625	0	0	0	0	6.5	4	0	0	0
1700027I24Rik	0	9.57895	0	0	0	0	4.95238	0	0	0	0	0	42.25	60	0	0	0
1700027J07Rik	0	0	0	0	0	0	2.47619	0	0	0	0	0	0	0	0	0	0
1700028B04Rik	0	0	18.1395	0	0	0	0	0	0	8.32	0	0	9.75	0	0	7.42857	0
1700028D13Rik	4	0	1.2093	0	0	0	0	14.625	0	0	0	6	110.5	160	0	0	0
1700028E10Rik	63	90.3158	114.884	68.25	44.5714	74.6087	56.9524	32.5	76.4706	108.16	143.619	166	412.75	660	197.6	341.714	364
1700028I16Rik	24	42.4211	73.7674	37.9167	19.102	54.2609	29.7143	66.625	18.3529	31.2	64.381	48	1248	2104	93.6	111.429	104
1700028J19Rik	129	6.84211	140.279	202.583	0	32.7826	349.143	495.625	59.6471	33.28	76.7619	112	9646	29764	83.2	104	121.333
1700028K03Rik	84	36.9474	24.186	113.75	106.122	52	352.857	435.5	377.765	667.68	495.238	878	3074.5	3908	644.8	1062.29	1014
1700028M03Rik	0	0	0	0	0	0	0	0	0	0	0	0	0	12	0	0	0
1700028P14Rik	89	146.421	21.7674	5.41667	0	0	53.2381	152.75	26	0	0	6	1426.75	2724	0	7.42857	0
1700028P15Rik	0	0	0	6.5	1.06122	0	3.71429	3.25	7.64706	0	0	0	182	476	10.4	7.42857	8.66667
1700029B22Rik	17	6.84211	29.0233	0	9.55102	0	110.19	68.25	70.3529	0	0	2	243.75	216	0	0	0
1700029F09Rik	14612	20046	19622.1	14958.7	13583.7	17695.8	16006.1	23749.4	28008.1	33184.3	33359.2	32846	49692.5	59232	39613.6	52638.9	46817.3
1700029F12Rik	312	86.2105	264.837	162.5	0	1.13043	361.524	846.625	278.353	6.24	7.42857	0	13884	46620	0	0	0
1700029G01Rik	67	87.5789	42.3256	17.3333	29.7143	52	94.0952	121.875	65.7647	49.92	61.9048	52	789.75	432	166.4	96.5714	156
1700029H14Rik	105	2.73684	44.7442	0	0	3.3913	193.143	261.625	183.529	0	0	0	1387.75	836	0	0	0
1700029I01Rik	53	67.0526	78.6047	28.1667	37.1429	47.4783	55.7143	27.625	26	79.04	123.81	68	656.5	1460	176.8	193.143	95.3333
1700029I15Rik	43	17.7895	7.25581	0	3.18367	5.65217	9.90476	39	3.05882	10.4	9.90476	10	240.5	300	20.8	0	26
1700029J03Rik	0	0	0	0	0	0	4.95238	0	0	0	0	2	16.25	12	0	0	0
1700029J07Rik	81	75.2632	131.814	19.5	87.0204	127.739	87.9048	186.875	62.7059	220.48	215.429	238	747.5	708	280.8	408.571	329.333
1700029J11Rik	54	56.1053	1.2093	0	1.06122	12.4348	53.2381	52	24.4706	29.12	24.7619	32	858	904	41.6	7.42857	34.6667
1700029M20Rik	82	75.2632	48.3721	0	0	2.26087	255.048	1066	182	10.4	79.2381	28	9451	20148	156	215.429	138.667
1700029N11Rik	0	0	13.3023	0	0	0	0	13	0	0	0	0	94.25	32	0	0	0
1700029P11Rik	134	80.7368	59.2558	93.1667	40.3265	14.6957	144.857	518.375	97.8824	128.96	151.048	182	4384.25	10864	384.8	460.571	303.333
1700030A11Rik	17	0	0	0	0	0	8.66667	0	0	0	7.42857	10	87.75	356	0	0	0
1700030C10Rik	157	124.526	96.7442	87.75	87.0204	128.87	104	53.625	114.706	205.92	282.286	154	581.75	700	343.2	326.857	286
1700030F04Rik	16	1.36842	18.1395	0	0	0	4.95238	11.375	0	0	0	0	328.25	140	0	0	0
1700030F18Rik	12	27.3684	1.2093	0	0	1.13043	7.42857	43.875	0	0	7.42857	2	604.5	992	0	0	0
1700030J22Rik	36	54.7368	16.9302	22.75	26.5306	6.78261	71.8095	173.875	110.118	118.56	138.667	102	1121.25	1804	301.6	267.429	312
1700030K09Rik	89	46.5263	180.186	7.58333	110.367	83.6522	39.619	125.125	119.294	158.08	230.286	102	936	1552	249.6	111.429	182
1700030L20Rik	17	1.36842	14.5116	0	0	7.91304	8.66667	11.375	10.7059	0	0	0	48.75	112	0	0	0
1700030M09Rik	0	0	0	0	0	1.13043	6.19048	0	9.17647	0	0	0	22.75	36	0	0	0
1700030N03Rik	8	0	0	0	0	0	21.0476	13	0	0	0	0	204.75	80	0	0	8.66667
1700030O20Rik	0	10.9474	0	1.08333	0	0	0	32.5	0	0	0	0	130	364	10.4	0	0
1700031A10Rik	0	0	0	0	0	0	0	0	0	0	0	0	3.25	72	0	0	0
1700031F05Rik	81	35.5789	64.093	2.16667	14.8571	7.91304	214.19	65	122.353	101.92	94.0952	126	149.5	160	0	37.1429	8.66667
1700031M16Rik	160	65.6842	176.558	0	0	0	409.81	898.625	500.118	4.16	0	4	1729	1176	0	0	8.66667
1700031P21Rik	49	9.57895	12.093	0	0	0	58.1905	65	79.5294	0	2.47619	0	227.5	172	0	0	0
1700034E13Rik	22	9.57895	7.25581	0	0	0	102.762	107.25	137.647	0	0	0	549.25	240	0	0	0
1700034F02Rik	25	1.36842	53.2093	30.3333	0	21.4783	61.9048	151.125	157.529	76.96	81.7143	94	1306.5	2772	176.8	141.143	43.3333
1700034G24Rik	28	0	9.67442	0	0	0	12.381	22.75	59.6471	0	0	0	146.25	80	0	0	0
1700034H14Rik	380	398.211	466.791	307.667	249.388	584.435	220.381	238.875	313.529	971.36	916.19	532	1316.25	1404	1175.2	1196	1239.33
1700034H15Rik	497	1048.21	973.488	417.083	480.735	456.696	606.667	1324.38	1419.29	994.24	1035.05	1004	702	1212	9963.2	7072	7488
1700034I23Rik	20	1.36842	32.6512	0	0	0	94.0952	195	87.1765	0	0	4	370.5	288	0	0	0
1700034J05Rik	49	5.47368	53.2093	29.25	1.06122	1.13043	56.9524	118.625	70.3529	0	0	0	835.25	1584	0	0	0
1700034K08Rik	0	0	0	0	0	0	0	1.625	0	0	0	0	39	116	0	0	0
1700034O15Rik	116	80.7368	111.256	0	0	0	276.095	399.75	194.235	0	0	0	1654.25	1660	0	0	0
1700034P13Rik	43	19.1579	62.8837	5.41667	42.449	32.7826	11.1429	53.625	41.2941	47.84	69.3333	58	227.5	304	187.2	126.286	208
1700036G14Rik	1	21.8947	43.5349	0	0	0	30.9524	97.5	26	0	0	0	276.25	812	0	0	0
1700037C18Rik	19	27.3684	18.1395	0	6.36735	2.26087	17.3333	35.75	39.7647	18.72	22.2857	22	406.25	500	0	14.8571	52
1700037H04Rik	286	318.842	204.372	112.667	162.367	295.043	313.238	416	237.059	291.2	418.476	346	3396.25	10008	1934.4	1099.43	1317.33
1700039E15Rik	15	17.7895	13.3023	14.0833	0	3.3913	29.7143	79.625	32.1176	0	4.95238	0	1771.25	6860	0	0	0
1700039E22Rik	0	0	0	0	0	0	0	9.75	7.64706	0	0	0	6.5	0	0	0	0
1700040I03Rik	146	279.158	238.233	203.667	49.8776	128.87	260	274.625	204.941	515.84	626.476	624	1121.25	1400	603.2	653.714	970.667
1700040L02Rik	113	54.7368	158.419	153.833	0	13.5652	320.667	695.5	117.765	62.4	59.4286	44	6981	17836	20.8	222.857	52
1700040N02Rik	0	1.36842	2.4186	0	0	1.13043	0	0	7.64706	0	0	0	3.25	28	0	0	0
1700041C23Rik	21	2.73684	18.1395	0	0	2.26087	54.4762	112.125	82.5882	0	0	0	198.25	564	0	0	0
1700041M19Rik	10	0	0	0	0	0	9.90476	8.125	22.9412	0	0	0	74.75	60	0	0	0
1700042B14Rik	6	0	0	0	0	0	0	11.375	0	0	0	0	58.5	12	0	0	0
1700042G07Rik	74	35.5789	44.7442	0	1.06122	0	252.571	406.25	163.647	0	0	0	698.75	520	0	0	0
1700042G15Rik	31	0	64.093	0	0	1.13043	191.905	260	1.52941	0	4.95238	0	5105.75	6700	0	0	26
1700042O10Rik	0	0	3.62791	0	0	0	0	0	0	0	7.42857	0	19.5	44	0	0	8.66667
1700044C05Rik	0	0	1.2093	0	0	0	11.1429	0	0	0	0	0	0	8	0	0	0
1700044K03Rik	0	0	0	0	0	0	0	0	0	0	0	0	9.75	16	0	0	0
1700045H11Rik	13	0	8.46512	27.0833	0	6.78261	1.2381	14.625	0	20.8	12.381	30	71.5	188	20.8	7.42857	0
1700045I19Rik	0	2.73684	24.186	35.75	0	0	2.47619	29.25	29.0588	101.92	163.429	16	516.75	184	124.8	252.571	138.667
1700046C09Rik	13	0	6.04651	0	0	1.13043	12.381	92.625	0	0	0	0	149.5	584	0	0	0
1700047G03Rik	6	0	0	26	1.06122	0	6.19048	37.375	0	0	0	0	890.5	2664	0	0	0
1700047I17Rik2	0	0	0	0	0	0	0	0	0	0	0	0	0	0	0	0	0
1700047L14Rik	0	0	2.4186	0	0	1.13043	0	13	0	0	4.95238	0	29.25	16	0	0	0
1700047M11Rik	0	15.0526	0	5.41667	0	0	3.71429	42.25	0	0	4.95238	2	289.25	756	0	14.8571	0
1700048M11Rik	4	0	0	0	0	0	6.19048	0	0	0	0	0	26	0	0	0	0
1700048O20Rik	988	1075.58	1076.28	822.25	821.388	1194.87	1703.62	1992.25	1972.94	1713.92	2154.29	2014	3490.5	5392	2610.4	3164.57	3102.67
1700049E15Rik	0	0	1.2093	0	0	1.13043	0	0	0	0	0	2	0	0	0	0	0
1700049E22Rik	1	17.7895	3.62791	19.5	0	11.3043	3.71429	3.25	0	0	12.381	2	32.5	20	0	14.8571	43.3333
1700049G17Rik	9	0	14.5116	43.3333	1.06122	70.087	38.381	42.25	21.4118	31.2	94.0952	28	269.75	176	52	44.5714	43.3333
1700049L16Rik	28	16.4211	78.6047	1.08333	0	0	35.9048	21.125	12.2353	0	2.47619	0	1027	820	0	0	0
1700051A21Rik	11	56.1053	3.62791	8.66667	0	0	48.2857	191.75	114.706	0	2.47619	4	2522	9148	0	0	0
1700052I22Rik	4	0	35.0698	0	0	0	28.4762	30.875	13.7647	0	0	0	104	152	0	0	0
1700052K11Rik	25	31.4737	130.605	73.6667	56.2449	50.8696	33.4286	74.75	136.118	87.36	76.7619	78	650	1276	228.8	208	190.667
1700052N19Rik	506	674.632	645.767	551.417	458.449	633.043	578.19	810.875	371.647	728	918.667	692	7959.25	10932	1206.4	1040	1560
1700054A03Rik	9	0	15.7209	0	0	0	6.19048	11.375	6.11765	0	0	0	22.75	8	0	0	0
1700054K19Rik	0	0	21.7674	0	0	2.26087	3.71429	16.25	1.52941	0	0	0	113.75	56	0	0	0
1700054M17Rik	3	0	0	0	0	0	1.2381	32.5	9.17647	0	0	0	22.75	36	0	0	0
1700054N08Rik	18	1.36842	39.907	0	6.36735	2.26087	37.1429	50.375	9.17647	64.48	29.7143	16	390	228	104	96.5714	138.667
1700054O13Rik	60	17.7895	82.2326	0	0	1.13043	189.429	312	195.765	4.16	0	0	611	472	0	0	0
1700055C04Rik	0	0	0	0	0	0	0	0	0	0	0	0	6.5	0	0	0	0
1700055N04Rik	0	0	1.2093	0	0	1.13043	0	0	0	0	2.47619	0	0	0	0	0	0
1700056E22Rik	13	8.21053	0	0	0	10.1739	0	4.875	3.05882	0	7.42857	2	61.75	48	41.6	0	8.66667
1700057G04Rik	66	28.7368	8.46512	11.9167	21.2245	4.52174	58.1905	121.875	1.52941	47.84	52	10	464.75	680	655.2	364	485.333
1700057H15Rik	0	0	0	0	0	0	2.47619	0	0	0	0	0	3.25	40	0	0	0
1700057K13Rik	99	42.4211	61.6744	0	0	0	256.286	242.125	154.471	10.4	2.47619	6	1079	476	0	0	0
1700058G18Rik	26	13.6842	4.83721	11.9167	0	1.13043	33.4286	125.125	64.2353	0	0	4	1417	3928	0	0	0
1700060C16Rik	0	1.36842	0	0	0	0	0	0	0	0	0	0	0	4	0	0	0
1700060C20Rik	0	9.57895	0	0	0	0	9.90476	13	6.11765	6.24	0	0	32.5	168	0	0	0
1700061F12Rik	28	6.84211	31.4419	0	0	12.4348	21.0476	76.375	74.9412	0	0	0	221	316	20.8	0	0
1700061G19Rik	12	27.3684	1.2093	0	0	3.3913	21.0476	39	10.7059	0	17.3333	0	169	160	20.8	0	69.3333
1700061I17Rik	0	0	1.2093	0	0	0	0	0	0	0	0	0	32.5	12	0	0	0
1700061J05Rik	65	46.5263	53.2093	0	0	0	52	43.875	19.8824	6.24	4.95238	0	2232.75	1072	31.2	22.2857	8.66667
1700063A18Rik	0	0	0	0	0	0	0	0	0	0	0	0	3.25	0	0	0	0
1700063D05Rik	14	15.0526	10.8837	2.16667	3.18367	22.6087	22.2857	60.125	52	8.32	29.7143	22	45.5	72	52	81.7143	130
1700063O14Rik	6	0	26.6047	5.41667	2.12245	0	0	19.5	0	0	2.47619	4	19.5	44	0	0	8.66667
1700064J06Rik	0	0	0	0	0	0	0	0	0	0	0	0	0	12	0	0	0
1700064M15Rik	37	12.3158	7.25581	6.5	0	0	56.9524	128.375	29.0588	24.96	24.7619	0	1612	3332	249.6	267.429	225.333
1700065D16Rik	24	15.0526	8.46512	6.5	0	10.1739	22.2857	26	24.4706	56.16	56.9524	56	256.75	672	41.6	29.7143	104
1700065I16Rik	0	20.5263	25.3953	0	0	0	43.3333	34.125	9.17647	0	0	2	962	2300	0	7.42857	0
1700065I17Rik	23	9.57895	15.7209	0	0	0	21.0476	29.25	4.58824	0	0	4	523.25	312	0	0	0
1700065J11Rik	0	0	0	0	0	0	2.47619	4.875	16.8235	0	2.47619	0	32.5	36	0	0	0
1700065J18Rik	0	4.10526	12.093	0	0	1.13043	2.47619	24.375	0	0	2.47619	0	81.25	84	0	0	0
1700065O20Rik	0	4.10526	0	0	0	1.13043	0	3.25	0	2.08	0	0	3.25	28	20.8	7.42857	0
1700066B17Rik	1	0	0	0	0	0	1.2381	4.875	1.52941	0	2.47619	0	29.25	48	0	0	0
1700066B19Rik	9	1.36842	0	0	10.6122	13.5652	11.1429	9.75	0	10.4	34.6667	0	94.25	92	31.2	22.2857	26
1700066J24Rik	0	0	1.2093	0	0	1.13043	0	1.625	1.52941	2.08	0	0	55.25	36	0	0	0
1700066M21Rik	654	764.947	858.605	548.167	459.51	685.043	526.19	784.875	968.118	1054.56	1240.57	1236	2362.75	4088	2381.6	2644.57	2305.33
1700066N21Rik	0	0	0	0	0	0	0	0	0	0	0	0	48.75	0	0	0	0
1700066O22Rik	0	0	0	0	0	0	0	3.25	0	2.08	0	0	16.25	4	0	0	0
1700067G17Rik	20	39.6842	52	10.8333	0	0	35.9048	279.5	10.7059	2.08	2.47619	0	1881.75	3268	0	37.1429	17.3333
1700067K01Rik	10	8.21053	29.0233	21.6667	0	6.78261	33.4286	26	18.3529	8.32	24.7619	16	91	168	20.8	14.8571	26
1700067P10Rik	28	0	14.5116	0	1.06122	0	4.95238	16.25	29.0588	0	0	0	266.5	284	0	0	0
1700069L16Rik	0	0	0	23.8333	0	0	0	0	0	0	0	2	260	892	0	0	8.66667
1700069P05Rik	0	0	0	0	0	1.13043	0	0	0	2.08	0	0	0	0	0	0	0
1700071K01Rik	5	0	3.62791	0	0	1.13043	11.1429	11.375	6.11765	0	0	0	104	64	0	0	0
1700071M16Rik	0	0	4.83721	0	0	1.13043	7.42857	0	0	0	4.95238	0	78	88	0	0	0
1700072B07Rik	15	9.57895	2.4186	0	1.06122	0	13.619	3.25	0	0	0	0	74.75	48	0	0	0
1700072E05Rik	39	0	0	0	0	0	4.95238	0	0	0	0	0	104	40	0	0	0
1700072O05Rik	1	0	13.3023	0	0	1.13043	7.42857	24.375	0	0	0	0	100.75	24	0	0	0
1700073E17Rik	2	5.47368	14.5116	0	0	1.13043	9.90476	37.375	0	10.4	7.42857	0	217.75	240	20.8	14.8571	8.66667
1700074H08Rik	0	0	0	0	0	0	0	0	0	0	0	0	0	0	0	0	0
1700074P13Rik	158	50.6316	172.93	80.1667	0	0	581.905	1205.75	484.824	4.16	2.47619	0	10897.2	26216	0	0	0
1700080E11Rik	6	0	33.8605	0	0	1.13043	26	66.625	53.5294	2.08	0	0	224.25	108	0	0	0
1700080N15Rik	3	13.6842	12.093	0	0	0	7.42857	16.25	27.5294	2.08	0	0	117	48	0	0	0
1700080O16Rik	242	147.789	224.93	176.583	387.347	317.652	182	115.375	110.118	447.2	522.476	608	783.25	876	1123.2	1292.57	1300
1700081H04Rik	0	0	0	0	0	1.13043	0	0	0	0	9.90476	0	0	40	0	7.42857	0
1700081H22Rik	1	8.21053	0	0	0	0	3.71429	13	4.58824	0	0	0	22.75	20	0	0	0
1700081L11Rik	1203	1338.32	1298.79	796.25	782.122	873.826	1058.57	1340.62	1307.65	2281.76	2627.24	2538	4904.25	4424	5002.4	5452.57	5390.67
1700084C01Rik	0	0	21.7674	0	0	0	0	0	0	0	0	0	0	20	41.6	0	0
1700084E18Rik	16	42.4211	33.8605	3.25	18.0408	18.087	8.66667	26	0	64.48	42.0952	52	234	448	83.2	141.143	121.333
1700084F23Rik	25	0	24.186	0	0	1.13043	28.4762	37.375	1.52941	0	0	0	188.5	120	0	0	0
1700084J12Rik	0	0	0	0	0	1.13043	0	0	0	0	7.42857	0	74.75	144	10.4	0	0
1700085B03Rik	47	43.7895	2.4186	0	7.42857	0	21.0476	82.875	36.7059	0	2.47619	0	464.75	196	0	0	0
1700085C21Rik	0	0	0	0	0	2.26087	0	0	0	0	0	0	0	0	0	0	0
1700086L19Rik	162	194.316	164.465	145.167	13.7959	0	231.524	490.75	218.706	35.36	22.2857	0	4758	11280	135.2	104	34.6667
1700086O06Rik	56	20.5263	59.2558	68.25	61.551	53.1304	27.2381	21.125	39.7647	83.2	148.571	98	273	164	228.8	222.857	251.333
1700088E04Rik	13	16.4211	16.9302	1.08333	3.18367	1.13043	7.42857	35.75	4.58824	8.32	9.90476	16	279.5	660	20.8	22.2857	26
1700090G07Rik	79	62.9474	111.256	0	0	2.26087	144.857	232.375	224.824	6.24	4.95238	0	1504.75	992	0	0	0
1700091E21Rik	0	8.21053	3.62791	0	0	2.26087	9.90476	4.875	3.05882	0	0	0	29.25	24	0	0	0
1700092C02Rik	0	0	1.2093	0	0	0	2.47619	1.625	0	0	0	0	16.25	32	0	0	0
1700092C10Rik	1	0	9.67442	0	0	0	2.47619	13	0	0	0	2	100.75	136	10.4	0	0
1700092E19Rik	3	0	0	0	0	0	2.47619	9.75	6.11765	0	0	0	52	28	10.4	0	0
1700092K14Rik	0	0	0	0	0	3.3913	0	0	0	0	0	0	16.25	0	0	14.8571	8.66667
1700092M07Rik	78	47.8947	106.419	3.25	20.1633	12.4348	141.143	224.25	178.941	16.64	12.381	2	1062.75	896	10.4	0	17.3333
1700093K21Rik	111	98.5263	24.186	6.5	1.06122	19.2174	81.7143	121.875	102.471	18.72	14.8571	14	1365	880	0	0	0
1700094D03Rik	1708	2954.42	2274.7	2161.25	2145.8	2009.91	1832.38	3492.12	2957.88	4368	4556.19	4112	2538.25	3808	33997.6	23348	27057.3
1700094J05Rik	0	1.36842	0	0	0	0	0	0	0	0	0	0	16.25	12	0	0	0
1700094M24Rik	6	0	2.4186	0	0	0	0	0	1.52941	0	0	0	130	84	0	0	0
1700095A21Rik	32	45.1579	42.3256	21.6667	4.2449	0	22.2857	45.5	24.4706	6.24	9.90476	4	1244.75	788	0	22.2857	8.66667
1700095B10Rik	6	0	6.04651	0	0	0	33.4286	48.75	0	0	0	0	113.75	200	0	0	0
1700095B22Rik	12	12.3158	10.8837	10.8333	3.18367	10.1739	19.8095	11.375	0	12.48	27.2381	6	3.25	20	62.4	52	52
1700096J18Rik	3	0	8.46512	0	0	0	43.3333	61.75	6.11765	0	7.42857	8	74.75	48	0	0	0
1700096K18Rik	2	9.57895	9.67442	2.16667	5.30612	1.13043	9.90476	13	13.7647	29.12	42.0952	20	211.25	320	145.6	66.8571	130
1700097N02Rik	32	1.36842	15.7209	10.8333	0	22.6087	52	219.375	22.9412	37.44	19.8095	20	1787.5	2956	166.4	148.571	216.667
1700100L14Rik	9	0	0	0	0	1.13043	17.3333	35.75	0	8.32	0	0	48.75	88	0	0	0
1700101E01Rik	11	9.57895	4.83721	0	0	0	2.47619	0	0	0	14.8571	2	13	8	20.8	14.8571	17.3333
1700101I11Rik	6	2.73684	15.7209	0	0	2.26087	13.619	35.75	48.9412	18.72	19.8095	0	442	868	0	44.5714	43.3333
1700101O22Rik	82	61.5789	45.9535	0	0	3.3913	40.8571	82.875	55.0588	2.08	0	0	1072.5	756	10.4	0	0
1700102H20Rik	50	78	78.6047	23.8333	20.1633	14.6957	19.8095	94.25	21.4118	85.28	121.333	120	221	716	332.8	326.857	355.333
1700102P08Rik	127	41.0526	90.6977	29.25	0	1.13043	471.714	762.125	293.647	99.84	294.667	108	12545	20068	748.8	1144	1239.33
1700104A03Rik	38	0	3.62791	0	3.18367	1.13043	17.3333	40.625	0	0	0	2	484.25	868	0	0	0
1700105P06Rik	15	5.47368	12.093	11.9167	6.36735	1.13043	14.8571	35.75	1.52941	6.24	12.381	2	237.25	144	114.4	66.8571	69.3333
1700106J16Rik	0	0	1.2093	0	1.06122	0	4.95238	6.5	0	2.08	0	0	94.25	160	0	0	0
1700106N22Rik	443	281.895	380.93	224.25	299.265	429.565	848.095	671.125	573.529	738.4	720.571	988	1352	2192	312	609.143	693.333
1700108F19Rik	11	24.6316	8.46512	0	6.36735	0	8.66667	0	18.3529	16.64	29.7143	0	143	112	0	44.5714	26
1700108J01Rik	36	27.3684	45.9535	26	0	0	61.9048	222.625	38.2353	0	2.47619	0	2138.5	5372	0	0	0
1700108M19Rik	2	19.1579	9.67442	8.66667	0	0	34.6667	52	27.5294	10.4	7.42857	2	269.75	236	0	14.8571	26
1700109F18Rik	6	0	1.2093	6.5	0	0	11.1429	24.375	0	2.08	7.42857	0	341.25	996	20.8	0	60.6667
1700109G14Rik	37	0	24.186	2.16667	0	1.13043	49.5238	87.75	30.5882	4.16	0	6	234	300	10.4	0	0
1700109G15Rik	0	0	8.46512	5.41667	0	0	0	0	0	2.08	0	0	35.75	52	0	0	0
1700109H08Rik	47	32.8421	0	0	0	1.13043	24.7619	65	0	0	4.95238	4	286	464	0	7.42857	17.3333
1700109I08Rik	0	0	0	0	0	0	3.71429	0	0	0	0	0	3.25	4	0	0	0
1700110C19Rik	8	0	7.25581	0	0	2.26087	9.90476	16.25	16.8235	4.16	0	0	84.5	60	0	0	0
1700110I01Rik	3	0	1.2093	0	0	1.13043	7.42857	11.375	0	0	0	0	91	412	10.4	0	0
1700110K17Rik	0	0	0	0	0	0	4.95238	16.25	0	2.08	0	0	146.25	500	0	0	0
1700110M21Rik	15	31.4737	18.1395	0	0	0	73.0476	78	27.5294	2.08	0	14	445.25	520	0	0	0
1700111N16Rik	0	0	0	0	1.06122	0	0	4.875	0	6.24	4.95238	4	29.25	24	0	0	0
1700112E06Rik	0	0	0	8.66667	14.8571	12.4348	2.47619	4.875	0	2.08	17.3333	0	325	408	0	0	0
1700112H15Rik	3	2.73684	14.5116	3.25	0	0	1.2381	0	13.7647	6.24	12.381	4	13	32	41.6	22.2857	69.3333
1700113A16Rik	326	239.474	281.767	304.417	247.265	332.348	142.381	190.125	223.294	409.76	515.048	388	1075.75	1200	343.2	869.143	563.333
1700113H08Rik	14	5.47368	0	0	0	1.13043	23.5238	22.75	3.05882	2.08	7.42857	0	445.25	400	10.4	7.42857	0
1700113I22Rik	41	28.7368	43.5349	54.1667	4.2449	22.6087	95.3333	115.375	53.5294	110.24	84.1905	92	1137.5	2112	114.4	156	121.333
1700119H24Rik	0	0	0	0	0	0	0	0	0	0	4.95238	0	0	0	0	0	0
1700120C14Rik	7	10.9474	18.1395	0	3.18367	10.1739	3.71429	4.875	12.2353	20.8	17.3333	20	84.5	148	20.8	37.1429	69.3333
1700120E14Rik	0	0	0	0	0	0	13.619	26	1.52941	0	0	0	22.75	56	0	7.42857	8.66667
1700120G07Rik	0	0	10.8837	0	0	0	19.8095	0	24.4706	0	0	0	146.25	124	0	0	0
1700120K04Rik	8	0	9.67442	0	0	3.3913	26	19.5	39.7647	0	4.95238	0	185.25	88	0	0	0
1700121L16Rik	0	0	0	0	0	1.13043	0	0	0	0	0	0	0	4	0	0	0
1700121N20Rik	0	0	0	0	0	1.13043	0	3.25	0	0	2.47619	0	13	20	0	0	0
1700122O11Rik	0	0	0	0	0	0	0	0	0	0	0	0	9.75	24	0	0	0
1700123I01Rik	254	232.632	171.721	137.583	184.653	386.609	536.095	448.5	561.294	875.68	752.762	998	1540.5	2304	249.6	438.286	528.667
1700123K08Rik	0	0	0	0	0	0	0	0	0	0	2.47619	0	19.5	44	0	0	0
1700123L14Rik	33	1.36842	41.1163	56.3333	0	4.52174	78	222.625	143.765	0	0	0	2941.25	7536	0	0	0
1700123M08Rik	62	109.474	37.4884	23.8333	61.551	15.8261	112.667	47.125	93.2941	116.48	128.762	72	347.75	252	145.6	208	338
1700123O12Rik	6	28.7368	24.186	0	0	0	9.90476	22.75	12.2353	0	0	0	68.25	72	0	0	0
1700123O20Rik	682	696.526	834.419	547.083	524.245	657.913	460.571	490.75	523.059	1098.24	1233.14	916	1781	2044	1206.4	2020.57	1629.33
1700123O21Rik	0	0	0	0	0	0	7.42857	0	0	0	0	0	0	4	0	0	0
1700125D06Rik	50	13.6842	12.093	32.5	2.12245	0	55.7143	65	13.7647	8.32	17.3333	8	663	524	104	59.4286	26
1700125G02Rik	0	0	0	0	0	1.13043	0	0	0	0	0	0	9.75	8	0	0	0
1700125G22Rik	0	0	0	0	0	0	3.71429	0	0	2.08	0	0	87.75	328	0	0	0
1700125H03Rik	27	0	0	0	0	0	40.8571	47.125	7.64706	0	0	0	256.75	116	0	0	0
1700125H20Rik	73	49.2632	72.5581	74.75	49.8776	37.3043	99.0476	95.875	100.941	114.4	111.429	212	568.75	1232	176.8	208	286
1700126H18Rik	0	0	0	0	0	0	0	3.25	0	0	0	0	3.25	4	0	0	0
1700128A07Rik	5	26	0	0	0	0	3.71429	0	12.2353	2.08	0	0	55.25	72	0	0	8.66667
1700128F08Rik	1	5.47368	0	2.16667	5.30612	11.3043	3.71429	9.75	3.05882	10.4	19.8095	6	32.5	176	0	7.42857	8.66667
1700129C05Rik	193	53.3684	141.488	10.8333	0	0	160.952	271.375	79.5294	6.24	0	0	3688.75	5976	31.2	0	0
1810006J02Rik	0	0	0	1.08333	2.12245	0	0	1.625	0	0	0	2	0	0	0	0	0
1810006K21Rik	5846	7084.32	6581.02	2659.58	2883.35	2966.26	5864.86	8651.5	7556.82	6849.44	8428.95	5244	20371	23872	13884	20450.9	18451.3
1810007C17Rik	0	0	0	0	0	3.3913	0	0	0	0	2.47619	0	0	0	0	0	0
1810007D17Rik	0	0	0	0	0	0	0	0	0	0	0	0	0	8	0	0	0
1810007I06Rik	0	0	0	0	2.12245	4.52174	0	0	0	0	9.90476	4	19.5	24	10.4	0	17.3333
1810008A18Rik	408	416	391.814	315.25	269.551	335.739	438.286	498.875	500.118	553.28	814.667	644	1290.25	1344	1112.8	1114.29	1170
1810008I18Rik	0	0	0	0	0	0	0	0	0	0	2.47619	0	3.25	0	0	0	0
1810009A15Rik	1388	1576.42	1530.98	1232.83	791.673	1368.96	1698.67	1797.25	2096.82	2260.96	2780.76	2102	6808.75	8436	3078.4	4004	4082
1810009J06Rik	0	0	0	0	0	0	0	0	0	0	0	0	0	0	0	0	0
1810010D01Rik	0	0	0	0	0	0	0	0	0	0	0	0	3.25	4	0	0	0
1810010H24Rik	21	1.36842	24.186	66.0833	45.6327	57.6522	1.2381	0	0	20.8	56.9524	44	22.75	36	52	44.5714	95.3333
1810011H11Rik	0	0	1.2093	0	1.06122	0	0	0	0	0	0	4	0	0	0	0	0
1810011O10Rik	0	0	0	0	0	0	0	0	0	2.08	4.95238	12	3.25	0	0	0	0
1810012K16Rik	0	2.73684	0	1.08333	0	1.13043	0	0	3.05882	2.08	2.47619	0	22.75	108	0	22.2857	8.66667
1810012P15Rik	876	896.316	1023.07	724.75	618.694	881.739	936	1213.88	991.059	1483.04	1666.48	1220	2908.75	4948	4430.4	3929.71	4047.33
1810013A23Rik	0	0	0	0	1.06122	1.13043	0	0	0	0	0	0	0	0	0	0	0
1810013D10Rik	641	760.842	616.744	518.917	594.286	688.435	502.667	481	380.824	1179.36	1446.1	870	2466.75	1856	1549.6	1983.43	1508
1810013L24Rik	2040	2895.58	2303.72	2743	1835.92	3153.91	1411.43	2413.12	2232.94	3714.88	3991.62	4006	7065.5	9636	4201.6	4732	5616
1810014B01Rik	257	173.789	159.628	108.333	168.735	151.478	101.524	206.375	137.647	320.32	376.381	210	364	280	842.4	698.286	910
1810014F10Rik	9	0	0	13	6.36735	28.2609	3.71429	24.375	21.4118	54.08	69.3333	28	16.25	16	83.2	111.429	121.333
1810018F18Rik	0	0	2.4186	0	0	0	0	0	0	0	0	0	0	4	0	0	0
1810019D21Rik	3	12.3158	10.8837	19.5	11.6735	1.13043	0	0	0	12.48	47.0476	10	13	20	0	52	34.6667
1810019J16Rik	117	78	67.7209	36.8333	23.3469	33.913	75.5238	52	65.7647	106.08	180.762	140	227.5	332	395.2	386.286	303.333
1810020D17Rik	1052	1179.58	1131.91	859.083	977.388	804.87	1306.19	1397.5	1400.94	1955.2	1886.86	1762	3282.5	4016	1736.8	2146.86	2617.33
1810020O05Rik	2	0	6.04651	0	25.4694	0	12.381	21.125	29.0588	2.08	9.90476	8	71.5	104	41.6	29.7143	17.3333
1810021B22Rik	4	0	1.2093	4.33333	1.06122	10.1739	7.42857	32.5	3.05882	41.6	37.1429	44	29.25	56	10.4	29.7143	26
1810022K09Rik	3097	4533.58	3984.65	1863.33	1979.18	2342.26	3636.29	4585.75	4488.82	5116.8	6274.67	3696	8521.5	7360	22932	22612.6	24076
1810024B03Rik	7	15.0526	18.1395	7.58333	1.06122	6.78261	1.2381	13	3.05882	18.72	24.7619	10	29.25	104	20.8	59.4286	86.6667
1810026B05Rik	260	254.526	320.465	321.75	344.898	335.739	264.952	469.625	466.471	865.28	1049.9	818	2372.5	3988	1882.4	1968.57	2158
1810026J23Rik	1333	1605.16	1164.56	1123.42	1120.65	1459.39	1588.48	1337.38	1622.71	2273.44	2473.71	2382	3025.75	3152	3920.8	3588	4090.67
1810027O10Rik	914	878.526	977.116	668.417	452.082	588.957	763.905	1209	879.412	969.28	1584.76	810	1914.25	1476	1809.6	2340	2461.33
1810029B16Rik	783	741.684	743.721	888.333	618.694	890.783	671.048	693.875	1192.94	1942.72	2099.81	1426	3445	3184	3442.4	3870.29	3328
1810030J14Rik	0	0	0	2.16667	0	0	0	0	0	0	0	0	0	0	0	0	0
1810030N24Rik	1457	1625.68	1312.09	1730.08	1417.8	1965.83	1197.24	1716	1059.88	2473.12	2837.71	2516	7679.75	10072	3754.4	4338.29	4151.33
1810030O07Rik	272	395.474	330.14	310.917	353.388	665.826	284.762	261.625	211.059	601.12	574.476	298	611	468	852.8	817.143	624
1810031K17Rik	186	205.263	130.605	223.167	145.388	231.739	148.571	238.875	154.471	270.4	406.095	274	913.25	1780	988	1144	1040
1810032O08Rik	179	223.053	181.395	219.917	278.041	171.826	232.762	248.625	250.824	445.12	653.714	420	698.75	1016	884	1158.86	598
1810033B17Rik	0	0	0	10.8333	20.1633	3.3913	0	0	0	0	0	12	39	4	0	0	0
1810034E14Rik	0	0	0	0	22.2857	3.3913	2.47619	0	0	4.16	32.1905	0	45.5	8	0	0	17.3333
1810035I16Rik	839	1378	1031.53	794.083	753.469	822.957	1249.24	2097.88	2254.35	1869.92	1884.38	1754	1137.5	1652	21174.4	13973.1	15998.7
1810035L17Rik	1471	2118.32	1924	1479.83	1632.16	1512.52	1417.62	2736.5	2008.12	2884.96	3328	2534	6230.25	9708	7862.4	9761.14	9810.67
1810037I17Rik	2268	2864.11	2997.86	1720.33	1516.49	1441.3	2493.52	3870.75	3685.88	5668	7391.43	3244	12476.7	9400	11034.4	15280.6	12965.3
1810041L15Rik	0	0	2.4186	0	0	7.91304	2.47619	4.875	0	2.08	12.381	0	39	64	31.2	74.2857	78
1810043G02Rik	210	109.474	199.535	251.333	132.653	166.174	154.762	188.5	113.176	187.2	321.905	272	1491.75	2136	135.2	163.429	173.333
1810043H04Rik	1475	1308.21	1609.58	1059.5	1012.41	1350.87	1808.86	2010.12	1192.94	2564.64	3392.38	3018	5863	6232	4524	5378.29	5295.33
1810044D09Rik	96	105.368	125.767	22.75	55.1837	140.174	149.81	240.5	52	145.6	165.905	154	1475.5	2868	447.2	349.143	537.333
1810046J19Rik	2531	3121.37	3107.91	1788.58	1588.65	2160.26	2139.43	2884.38	2451.65	3280.16	3810.86	2840	7735	8724	3546.4	4316	3926
1810046K07Rik	0	0	0	0	0	3.3913	0	0	0	0	0	0	0	68	10.4	0	0
1810048J11Rik	565	754	671.163	308.75	359.755	360.609	512.571	669.5	546	832	1275.24	704	2203.5	2116	1414.4	1730.86	1750.67
1810049H13Rik	30	9.57895	29.0233	49.8333	24.4082	27.1304	50.7619	17.875	16.8235	64.48	106.476	14	198.25	252	104	104	95.3333
1810053B23Rik	1	0	0	0	0	2.26087	0	0	0	0	0	0	0	0	0	0	0
1810055G02Rik	233	180.632	164.465	108.333	141.143	96.087	180.762	290.875	146.824	284.96	485.333	368	2180.75	5468	488.8	393.714	658.667
1810058I24Rik	962	1104.32	1021.86	556.833	840.49	782.261	724.286	877.5	627.059	2086.24	2624.76	1224	5287.75	3912	2402.4	3550.86	2591.33
1810062G17Rik	13	0	0	10.8333	2.12245	10.1739	9.90476	0	18.3529	8.32	7.42857	16	6.5	8	10.4	0	0
1810062O18Rik	23	45.1579	3.62791	1.08333	18.0408	32.7826	14.8571	39	38.2353	45.76	47.0476	44	84.5	140	93.6	59.4286	52
1810063B05Rik	604	552.842	648.186	601.25	573.061	689.565	475.429	585	394.588	963.04	1022.67	954	1722.5	2456	1102.4	1054.86	1516.67
1810063B07Rik	1608	3527.79	1991.72	1707.33	1506.94	1535.13	1810.1	3683.87	2886	3952	4150.1	4018	6945.25	10224	27882.4	18682.9	24405.3
1810064F22Rik	604	1048.21	792.093	444.167	622.939	628.522	575.714	1256.12	1293.88	1329.12	1649.14	1620	913.25	1004	13759.2	10786.3	12410.7
1810065E05Rik	5	0	0	0	0	0	2.47619	0	0	0	0	0	71.5	64	0	0	0
1810074P20Rik	1941	1967.79	2040.09	1778.83	1529.22	2411.22	1343.33	1547	2087.65	2880.8	3191.81	2860	5586.75	7524	2319.2	2852.57	2938
2010001E11Rik	12	0	0	0	0	3.3913	0	1.625	0	0	12.381	4	3.25	8	0	7.42857	26
2010001M06Rik	0	0	1.2093	0	2.12245	0	0	0	0	2.08	7.42857	6	0	0	0	14.8571	17.3333
2010001M09Rik	7	1.36842	0	9.75	0	2.26087	16.0952	14.625	0	64.48	86.6667	84	52	68	31.2	22.2857	34.6667
2010002M12Rik	6	17.7895	20.5581	4.33333	7.42857	22.6087	1.2381	6.5	1.52941	14.56	24.7619	18	39	68	0	0	0
2010002N04Rik	17	23.2632	27.814	13	0	123.217	49.5238	52	47.4118	133.12	200.571	56	208	152	208	237.714	164.667
2010003K11Rik	5	38.3158	0	29.25	0	2.26087	0	0	0	20.8	4.95238	32	35.75	64	20.8	7.42857	8.66667
2010003K15Rik	0	0	0	0	0	0	0	0	0	0	0	0	0	0	0	0	0
2010003O02Rik	128	187.474	148.744	134.333	83.8367	134.522	79.2381	123.5	88.7059	210.08	287.238	126	286	388	416	661.143	468
2010005H15Rik	0	10.9474	6.04651	0	0	7.91304	1.2381	0	3.05882	12.48	12.381	2	22.75	0	52	37.1429	17.3333
2010009K17Rik	0	0	0	7.58333	0	0	0	0	0	2.08	2.47619	0	0	0	0	0	0
2010010A06Rik	0	0	0	0	1.06122	0	0	0	0	0	2.47619	0	0	0	0	0	0
2010011I20Rik	277	292.842	272.093	53.0833	50.9388	75.7391	149.81	120.25	82.5882	364	428.381	214	1053	472	624	542.286	433.333
2010012O05Rik	684	606.211	607.07	374.833	430.857	613.826	606.667	734.5	591.882	998.4	1168.76	1066	2700.75	3384	1331.2	1612	1525.33
2010015L04Rik	16	26	38.6977	13	18.0408	47.4783	24.7619	55.25	30.5882	54.08	165.905	30	351	592	301.6	282.286	225.333
2010016I18Rik	0	0	0	0	0	0	0	0	0	8.32	0	2	0	0	0	0	17.3333
2010106C02Rik	0	0	0	0	0	0	0	0	0	0	0	0	0	0	0	0	0
2010106E10Rik	0	0	0	1.08333	0	0	0	0	0	0	0	0	3.25	0	0	0	0
2010106G01Rik	570	849.789	535.721	510.25	396.898	867.043	643.81	692.25	582.706	919.36	1230.67	882	1709.5	1824	2329.6	2681.71	2496
2010107E04Rik	9819	13420.1	11893.5	4548.92	4663.02	4776.09	11107	15379	13388.5	12113.9	15062.7	10268	22811.8	24756	65832	66181.1	66386.7
2010107G12Rik	0	0	0	0	0	1.13043	6.19048	8.125	0	20.8	7.42857	10	22.75	16	10.4	14.8571	26
2010107G23Rik	61	202.526	169.302	65	49.8776	35.0435	47.0476	87.75	0	143.52	277.333	98	435.5	220	1123.2	1121.71	1022.67
2010107H07Rik	669	808.737	628.837	554.667	567.755	616.087	414.762	544.375	489.412	1358.24	1579.81	1156	1306.5	1076	2152.8	2919.43	3284.67
2010109A12Rik	30	31.4737	12.093	0	3.18367	0	47.0476	73.125	22.9412	24.96	39.619	8	607.75	868	10.4	7.42857	78
2010109I03Rik	184	227.158	119.721	97.5	150.694	117.565	222.857	349.375	356.353	430.56	472.952	320	767	420	10254.4	6656	5902
2010109K11Rik	182	214.842	253.953	92.0833	167.673	114.174	106.476	199.875	223.294	301.6	408.571	358	767	356	1487.2	1203.43	1352
2010110P09Rik	5	0	3.62791	0	0	0	0	0	0	20.8	39.619	0	26	0	0	22.2857	78
2010111I01Rik	19	8.21053	44.7442	40.0833	36.0816	130	40.8571	42.25	33.6471	62.4	76.7619	36	133.25	232	176.8	170.857	156
2010204K13Rik	32	13.6842	19.3488	46.5833	21.2245	9.04348	42.0952	61.75	12.2353	270.4	339.238	30	676	204	447.2	542.286	641.333
2010300C02Rik	2	0	0	0	1.06122	9.04348	2.47619	4.875	0	12.48	49.5238	24	100.75	20	124.8	133.714	60.6667
2010305A19Rik	331	540.526	406.326	198.25	323.673	453.304	300.857	349.375	324.235	590.72	923.619	518	1218.75	640	1216.8	1225.71	1360.67
2010308F09Rik	0	0	0	0	0	0	0	0	0	0	0	0	0	0	0	0	0
2010310C07Rik	0	0	0	0	1.06122	2.26087	0	0	3.05882	0	0	0	0	0	0	0	0
2010315B03Rik	0	0	0	0	0	0	0	0	0	0	0	0	0	0	0	0	0
2010317E24Rik	26	78	58.0465	28.1667	61.551	54.2609	55.7143	87.75	19.8824	87.36	170.857	68	354.25	184	447.2	304.571	277.333
2010320M18Rik	260	176.526	273.302	117	161.306	128.87	134.952	152.75	133.059	276.64	502.667	160	705.25	804	821.6	735.429	901.333
2010321M09Rik	394	195.684	314.419	371.583	282.286	392.261	324.381	429	336.471	817.44	770.095	586	2483	2932	759.2	1092	953.333
2200002D01Rik	4	20.5263	1.2093	7.58333	8.4898	4.52174	28.4762	21.125	7.64706	18.72	12.381	26	3.25	4	41.6	37.1429	69.3333
2200002J24Rik	25	0	0	8.66667	0	0	3.71429	29.25	19.8824	43.68	64.381	10	435.5	144	20.8	133.714	112.667
2200002K05Rik	0	0	0	0	6.36735	40.6957	0	3.25	3.05882	0	9.90476	0	6.5	0	0	0	0
2210009G21Rik	26	16.4211	18.1395	10.8333	27.5918	87.0435	48.2857	60.125	3.05882	39.52	146.095	136	302.25	260	176.8	252.571	130
2210010C04Rik	0	1.36842	0	0	0	1.13043	0	0	0	0	0	0	3.25	0	0	0	0
2210010C17Rik	3	1.36842	0	0	0	2.26087	0	11.375	9.17647	2.08	7.42857	2	22.75	8	0	0	0
2210012G02Rik	230	432.421	524.837	293.583	252.571	261.13	372.667	403	304.353	490.88	710.667	606	1618.5	2596	561.6	564.571	598
2210013O21Rik	317	251.789	362.791	348.833	240.898	335.739	165.905	212.875	133.059	578.24	901.333	436	835.25	408	696.8	846.857	901.333
2210015D19Rik	207	224.421	114.884	124.583	118.857	213.652	144.857	209.625	160.588	255.84	364	274	2252.25	2064	353.6	572	476.667
2210016F16Rik	1749	1057.79	1598.7	1035.67	934.939	1190.35	1406.48	1568.12	1572.24	1537.12	2389.52	1514	4891.25	3012	2423.2	2741.14	2704
2210016L21Rik	201	238.105	199.535	188.5	108.245	270.174	148.571	160.875	131.529	282.88	403.619	264	783.25	488	239.2	527.429	442
2210018M11Rik	361	359.895	407.535	369.417	562.449	501.913	442	484.25	702	900.64	1099.43	1126	2132	2712	811.2	913.714	1274
2210019I11Rik	0	1.36842	7.25581	0	0	0	0	0	0	0	0	0	0	0	0	0	0
2210020M01Rik	0	0	0	0	0	0	0	0	0	10.4	14.8571	8	0	0	0	0	0
2210021J22Rik	547	316.105	540.558	512.417	325.796	655.652	225.333	294.125	183.529	507.52	621.524	394	1920.75	2324	613.6	616.571	676
2210039B01Rik	29	35.5789	33.8605	37.9167	21.2245	74.6087	9.90476	13	12.2353	37.44	61.9048	44	126.75	236	20.8	126.286	34.6667
2210403K04Rik	101	106.737	77.3953	17.3333	67.9184	42.9565	27.2381	89.375	97.8824	156	227.81	114	318.5	188	280.8	401.143	589.333
2210404J11Rik	114	98.5263	59.2558	75.8333	66.8571	157.13	70.5714	68.25	64.2353	201.76	227.81	258	448.5	688	260	319.429	364
2210404O07Rik	103	73.8947	56.8372	39	4.2449	6.78261	154.762	403	78	39.52	19.8095	10	6344	17528	0	66.8571	17.3333
2210404O09Rik	83	130	68.9302	53.0833	4.2449	30.5217	42.0952	6.5	16.8235	29.12	128.762	44	165.75	168	176.8	178.286	225.333
2210407C18Rik	0	0	0	0	0	0	0	0	0	0	0	0	0	0	0	0	0
2210408F21Rik	52	50.6316	62.8837	24.9167	31.8367	45.2174	43.3333	58.5	52	54.08	148.571	48	107.25	144	291.2	104	130
2210408I21Rik	143	195.684	148.744	172.25	67.9184	162.783	263.714	339.625	342.588	403.52	428.381	390	1043.25	1996	478.4	624	615.333
2210409D07Rik	0	0	0	0	0	0	0	0	0	0	0	0	0	0	0	0	0
2210409E12Rik	0	0	0	4.33333	0	0	0	0	0	0	0	0	55.25	52	0	0	8.66667
2210411K11Rik	33	46.5263	52	22.75	7.42857	16.9565	24.7619	26	9.17647	27.04	86.6667	66	55.25	36	176.8	222.857	277.333
2210414B05Rik	0	0	1.2093	0	0	1.13043	0	1.625	0	0	0	2	0	0	0	0	0
2210415F13Rik	0	0	0	0	0	2.26087	0	0	24.4706	0	0	0	87.75	272	0	0	0
2210416O15Rik	4	0	9.67442	0	0	2.26087	3.71429	1.625	0	2.08	0	4	3.25	0	10.4	0	0
2210417A02Rik	0	15.0526	0	0	0	0	11.1429	0	0	0	9.90476	0	26	24	41.6	7.42857	17.3333
2210417K05Rik	5	26	3.62791	0	3.18367	9.04348	3.71429	3.25	9.17647	20.8	27.2381	4	19.5	4	10.4	44.5714	52
2210420H20Rik	30	72.5263	48.3721	8.66667	12.7347	18.087	53.2381	143	145.294	137.28	81.7143	66	42.25	84	832	542.286	606.667
2300002M23Rik	1	0	0	0	0	0	0	0	0	0	0	0	0	0	0	0	0
2300003K06Rik	0	0	0	0	0	0	0	0	0	0	0	0	0	0	0	0	0
2300005B03Rik	0	13.6842	0	0	0	1.13043	6.19048	6.5	0	20.8	0	0	0	12	20.8	22.2857	0
2300009A05Rik	144	140.947	160.837	237.25	122.041	106.261	208	149.5	116.235	324.48	371.429	300	1813.5	4192	696.8	586.857	615.333
2310001A20Rik	842	998.947	848.93	1095.25	747.102	983.478	714.381	672.75	911.529	1300	1616.95	1258	1319.5	1208	1383.2	1961.14	1646.67
2310001H17Rik	0	0	0	22.75	7.42857	0	1.2381	0	0	10.4	27.2381	2	0	8	10.4	7.42857	8.66667
2310001H18Rik	0	0	0	0	0	0	0	0	0	0	0	0	0	0	0	0	0
2310001K24Rik	0	0	0	0	0	2.26087	0	0	0	0	0	0	9.75	52	20.8	0	0
2310002D06Rik	0	0	0	0	0	0	0	1.625	0	0	2.47619	0	0	0	0	0	0
2310002J15Rik	4	0	0	0	0	2.26087	1.2381	0	0	2.08	0	8	19.5	4	10.4	44.5714	17.3333
2310002L09Rik	0	0	0	0	0	0	0	0	0	0	0	0	3.25	0	0	0	0
2310002L13Rik	0	1.36842	0	0	0	1.13043	0	0	0	0	0	0	0	0	0	0	0
2310003C23Rik	1030	1044.11	1038.79	839.583	515.755	934.87	1156.38	1067.62	1238.82	1322.88	1854.67	1354	2184	2384	2090.4	2258.29	2669.33
2310003F16Rik	5842	7715.16	6682.6	4533.75	4786.12	3984.78	4729.52	8428.88	6801.29	6593.6	8260.57	5990	14576.2	18588	10015.2	13104	12228.7
2310003H01Rik	111	147.789	93.1163	93.1667	66.8571	55.3913	157.238	159.25	140.706	122.72	237.714	154	1023.75	1976	395.2	260	234
2310003L22Rik	608	526.842	616.744	342.333	365.061	482.696	491.524	667.875	313.529	975.52	1163.81	692	1387.75	1652	1227.2	1545.14	1360.67
2310004I24Rik	353	599.368	324.093	289.25	384.163	503.043	435.81	368.875	572	617.76	762.667	642	819	1076	686.4	817.143	858
2310004N24Rik	299	338	412.372	342.333	278.041	318.783	333.048	339.625	324.235	565.76	685.905	630	1186.25	1176	1154.4	958.286	1092
2310005A03Rik	0	1.36842	0	0	5.30612	0	1.2381	13	1.52941	0	2.47619	2	6.5	12	20.8	0	0
2310005E17Rik	0	0	0	0	0	0	0	0	0	0	0	0	0	24	0	0	0
2310005G13Rik	73	0	0	40.0833	56.2449	16.9565	49.5238	39	41.2941	24.96	56.9524	66	126.75	124	93.6	81.7143	130
2310007B03Rik	0	1.36842	0	2.16667	0	2.26087	0	0	0	0	2.47619	0	0	0	0	0	0
2310007L24Rik	0	0	1.2093	0	0	0	0	0	0	0	2.47619	0	0	0	0	0	0
2310008H04Rik	372	544.632	388.186	244.833	224.98	388.87	442	497.25	781.529	640.64	965.714	548	1355.25	1144	312	624	494
2310008H09Rik	899	933.263	839.256	580.667	412.816	676	792.381	1092	812.118	948.48	1493.14	736	3412.5	3624	5262.4	4576	5000.67
2310008N11Rik	0	0	0	0	0	0	0	0	0	2.08	9.90476	10	0	4	0	0	34.6667
2310009A05Rik	258	379.053	314.419	243.75	349.143	254.348	132.476	251.875	157.529	757.12	913.714	556	1537.25	1620	873.6	1329.71	1386.67
2310009B15Rik	121	128.632	88.2791	106.167	116.735	82.5217	95.3333	126.75	87.1765	195.52	356.571	182	403	248	301.6	326.857	450.667
2310010J17Rik	131	194.316	148.744	89.9167	90.2041	45.2174	89.1429	255.125	85.6471	307.84	463.048	336	744.25	1004	2121.6	1738.29	2114.67
2310010M20Rik	105	127.263	129.395	75.8333	82.7755	68.9565	173.333	250.25	252.353	239.2	438.286	198	425.75	332	8434.4	5467.43	5555.33
2310011J03Rik	184	154.632	116.093	30.3333	161.306	92.6957	106.476	94.25	68.8235	185.12	178.286	128	698.75	632	249.6	371.429	216.667
2310014F07Rik	0	0	0	0	0	1.13043	0	0	0	2.08	7.42857	4	0	8	0	0	0
2310014L17Rik	39	41.0526	24.186	58.5	45.6327	31.6522	17.3333	26	36.7059	156	240.19	162	107.25	192	457.6	430.857	624
2310015A10Rik	63	78	64.093	29.25	77.4694	56.5217	19.8095	34.125	50.4706	137.28	116.381	84	110.5	80	135.2	126.286	138.667
2310015B20Rik	7	0	2.4186	1.08333	0	37.3043	7.42857	3.25	1.52941	6.24	7.42857	4	16.25	12	10.4	14.8571	17.3333
2310015D24Rik	0	0	2.4186	0	2.12245	0	0	0	0	2.08	2.47619	4	0	0	0	0	0
2310016D03Rik	0	0	0	0	1.06122	0	0	0	0	0	0	0	0	0	0	0	0
2310016M24Rik	2741	2902.42	2959.16	2063.75	2066.2	2325.3	2726.29	3016	2664.24	4355.52	5316.38	3928	7231.25	6268	4784	5831.43	6170.67
2310020H05Rik	0	0	0	0	0	0	0	0	0	0	0	0	0	0	0	0	8.66667
2310021P13Rik	264	173.789	221.302	216.667	172.98	222.696	300.857	414.375	252.353	416	574.476	508	1592.5	1992	1102.4	757.714	1005.33
2310022A10Rik	59	80.7368	56.8372	49.8333	43.5102	46.3478	70.5714	159.25	62.7059	97.76	118.857	96	656.5	1080	270.4	260	433.333
2310022B05Rik	31	82.1053	16.9302	24.9167	66.8571	61.0435	44.5714	24.375	26	137.28	282.286	36	646.75	324	478.4	364	381.333
2310028H24Rik	37	30.1053	78.6047	31.4167	36.0816	72.3478	58.1905	47.125	19.8824	70.72	104	36	204.75	552	72.8	104	156
2310030A07Rik	3	2.73684	0	0	0	3.3913	3.71429	0	10.7059	0	0	0	0	20	20.8	7.42857	0
2310030G06Rik	31	0	19.3488	21.6667	0	24.8696	7.42857	21.125	12.2353	47.84	49.5238	24	120.25	96	104	89.1429	121.333
2310030N02Rik	313	448.842	339.814	315.25	287.592	334.609	368.952	450.125	472.588	605.28	861.714	642	893.75	744	634.4	772.571	667.333
2310033E01Rik	0	0	0	0	6.36735	1.13043	0	32.5	1.52941	2.08	7.42857	0	71.5	200	0	7.42857	17.3333
2310033P09Rik	291	214.842	272.093	156	94.449	156	513.81	455	351.765	376.48	510.095	300	1833	1272	904.8	690.857	563.333
2310034C09Rik	0	0	0	0	0	1.13043	0	0	0	0	0	0	0	0	0	0	0
2310034G01Rik	1	0	7.25581	0	1.06122	2.26087	0	11.375	0	10.4	47.0476	2	52	0	0	89.1429	60.6667
2310034O05Rik	0	0	0	0	0	0	0	0	0	0	0	0	3.25	0	0	0	0
2310035C23Rik	2437	2764.21	2574.6	2673.67	1803.02	3046.52	2481.14	2990	2983.88	5491.2	5861.14	5932	5879.25	7088	6708	6730.29	8250.67
2310035K24Rik	46	16.4211	26.6047	37.9167	13.7959	98.3478	64.381	34.125	47.4118	91.52	190.667	88	500.5	276	72.8	245.143	182
2310036O22Rik	780	1031.79	998.884	632.667	520	392.261	858	1498.25	1281.65	1102.4	1864.57	1198	2873	2668	2381.6	2956.57	2747.33
2310037I24Rik	1118	1022.21	1072.65	842.833	848.98	989.13	1072.19	1062.75	1090.47	1736.8	2181.52	1784	2856.75	2724	1331.2	1567.43	1369.33
2310039H08Rik	166	168.316	284.186	288.167	142.204	404.696	90.381	186.875	96.3529	322.4	643.81	244	1774.5	1764	738.4	980.571	702
2310039L15Rik	30	50.6316	26.6047	29.25	14.8571	98.3478	38.381	21.125	18.3529	89.44	104	50	126.75	208	187.2	200.571	173.333
2310040G24Rik	2	0	18.1395	0	0	2.26087	4.95238	6.5	0	29.12	14.8571	16	68.25	0	83.2	74.2857	60.6667
2310042D19Rik	22	4.10526	0	0	9.55102	20.3478	3.71429	0	1.52941	10.4	7.42857	12	61.75	160	0	14.8571	0
2310042E22Rik	0	0	0	0	0	0	0	0	0	0	0	0	0	0	0	0	0
2310043J07Rik	0	1.36842	2.4186	0	0	2.26087	6.19048	19.5	0	0	2.47619	2	234	372	0	7.42857	0
2310043L19Rik	0	0	0	0	0	0	0	0	0	0	4.95238	0	0	0	0	0	0
2310043O21Rik	0	0	0	0	1.06122	0	0	0	0	0	0	0	3.25	0	0	0	0
2310044G17Rik	374	403.684	536.93	429	256.816	500.783	496.476	580.125	474.118	927.68	874.095	748	2028	3128	1175.2	1077.14	1187.33
2310044H10Rik	568	500.842	599.814	552.5	367.184	582.174	532.381	632.125	669.882	761.28	1057.33	966	1966.25	1348	2080	1953.71	2643.33
2310045N01Rik	95	94.4211	153.581	37.9167	75.3469	47.4783	61.9048	112.125	47.4118	114.4	180.762	72	676	1152	135.2	89.1429	104
2310046A06Rik	0	0	0	8.66667	0	44.087	12.381	0	0	12.48	9.90476	10	6.5	56	10.4	0	0
2310046K01Rik	5	1.36842	30.2326	9.75	1.06122	0	45.8095	26	64.2353	528.32	495.238	26	1894.75	280	915.2	950.857	901.333
2310046O06Rik	598	658.211	761.86	565.5	463.755	730.261	588.095	916.5	596.471	881.92	906.286	886	1651	1192	1393.6	1374.29	1473.33
2310047B19Rik	57	56.1053	45.9535	14.0833	47.7551	48.6087	85.4286	100.75	134.588	79.04	113.905	82	221	256	364	200.571	208
2310047M10Rik	120	94.4211	125.767	72.5833	35.0204	115.304	101.524	164.125	65.7647	151.84	212.952	162	503.75	784	176.8	222.857	138.667
2310050B05Rik	1	0	0	0	0	0	0	0	0	0	0	0	0	0	0	0	0
2310050C09Rik	0	0	0	0	0	0	0	0	0	0	0	0	0	0	0	0	0
2310057J18Rik	0	0	0	0	0	0	0	0	0	0	2.47619	0	0	0	0	0	0
2310057M21Rik	651	651.368	498.233	359.667	337.469	560.696	495.238	471.25	504.706	788.32	856.762	922	1287	1688	1664	1262.86	1473.33
2310057N15Rik	0	0	0	0	0	1.13043	0	0	0	0	0	0	0	0	0	0	0
2310061C15Rik	1092	1304.11	1401.58	583.917	735.429	739.304	1111.81	1517.75	1139.41	1776.32	2112.19	1296	2947.75	3132	2173.6	3513.71	3319.33
2310061I04Rik	661	860.737	755.814	673.833	465.878	731.391	737.905	929.5	576.588	1532.96	1946.29	2398	3458	4128	1279.2	1389.14	1612
2310061J03Rik	25	4.10526	36.2791	21.6667	10.6122	10.1739	16.0952	11.375	33.6471	27.04	42.0952	36	146.25	120	104	89.1429	173.333
2310061N02Rik	0	0	2.4186	0	0	0	0	0	0	0	2.47619	0	0	0	0	0	0
2310065F04Rik	0	0	0	0	1.06122	1.13043	0	0	0	0	4.95238	0	13	76	0	0	8.66667
2310067B10Rik	197	156	153.581	48.75	114.612	89.3043	173.333	157.625	136.118	187.2	255.048	182	705.25	1172	395.2	349.143	407.333
2310068J16Rik	12	2.73684	16.9302	10.8333	7.42857	18.087	11.1429	14.625	13.7647	33.28	37.1429	28	39	48	72.8	66.8571	69.3333
2310069B03Rik	0	0	0	0	0	1.13043	0	0	0	0	0	0	0	0	0	0	0
2310069G16Rik	0	0	0	0	0	0	0	8.125	0	6.24	0	4	6.5	0	0	0	0
2310079F23Rik	59	35.5789	59.2558	18.4167	19.102	58.7826	69.3333	97.5	64.2353	85.28	138.667	94	396.5	328	301.6	260	225.333
2310079G19Rik	0	0	0	0	0	0	0	0	0	0	0	0	0	0	0	0	0
2310081J21Rik	0	0	0	0	0	0	0	0	0	0	0	0	0	4	0	0	0
2400001E08Rik	1230	1034.53	1054.51	453.917	504.082	1037.74	1364.38	1493.38	887.059	1433.12	2174.1	1684	4026.75	2860	3764.8	3053.14	3050.67
2400003C14Rik	2185	2383.79	2444	1717.08	1838.04	2399.91	2258.29	2044.25	2460.82	4135.04	5175.24	4190	6483.75	6164	5709.6	6722.86	7141.33
2400009B08Rik	6	31.4737	19.3488	11.9167	16.9796	15.8261	38.381	34.125	21.4118	43.68	49.5238	22	120.25	52	374.4	468	485.333
2410001C21Rik	554	433.789	484.93	351	509.388	455.565	550.952	671.125	393.059	1116.96	1275.24	992	2544.75	2480	1206.4	1344.57	1707.33
2410002F23Rik	644	744.421	685.674	619.667	628.245	738.174	809.714	877.5	838.118	1487.2	1810.1	1390	2440.75	1620	2392	2666.86	2990
2410002I01Rik	87	42.4211	65.3023	54.1667	43.5102	85.913	63.1429	68.25	35.1765	133.12	185.714	110	347.75	616	228.8	304.571	355.333
2410002O22Rik	2139	2129.26	2151.35	1177.58	1348.82	1424.35	2031.71	2647.12	2232.94	3459.04	3758.86	2666	5603	4472	6624.8	7406.29	6907.33
2410003K15Rik	1613	1126.21	1575.72	898.083	878.694	1081.83	1692.48	2062.12	1416.24	2115.36	2803.05	2502	4078.75	3988	3265.6	3276	4186
2410003L11Rik	0	1.36842	18.1395	31.4167	9.55102	0	9.90476	8.125	0	20.8	61.9048	64	87.75	44	156	104	121.333
2410004A20Rik	2	0	0	0	0	3.3913	0	0	0	0	9.90476	0	0	8	0	0	0
2410004B18Rik	790	614.421	800.558	439.833	396.898	434.087	606.667	703.625	818.235	1146.08	1352	930	2167.75	1904	2724.8	2607.43	2678
2410004I01Rik	1	0	0	0	0	10.1739	0	9.75	50.4706	0	9.90476	12	6.5	4	20.8	14.8571	17.3333
2410004N09Rik	152	228.526	258.791	101.833	148.571	120.957	243.905	333.125	209.529	393.12	579.429	258	806	704	2152.8	1574.86	1776.67
2410004P03Rik	0	0	4.83721	1.08333	1.06122	13.5652	0	3.25	10.7059	2.08	17.3333	2	29.25	24	31.2	22.2857	69.3333
2410006H16Rik	334	361.263	383.349	478.833	493.469	460.087	703.238	768.625	663.765	1002.56	1248	1130	1430	2264	2693.6	3692	3180.67
2410007B07Rik	0	1.36842	0	0	1.06122	4.52174	0	0	0	6.24	4.95238	0	9.75	4	0	0	0
2410012E07Rik	0	0	0	0	0	1.13043	0	11.375	1.52941	0	2.47619	8	0	32	0	14.8571	0
2410012M07Rik	117	104	116.093	8.66667	59.4286	49.7391	120.095	63.375	39.7647	122.72	247.619	130	266.5	156	769.6	497.714	528.667
2410015M20Rik	1754	1669.47	1938.51	1105	979.51	1225.39	2128.29	2548	1910.24	2614.56	3731.62	1932	7351.5	7012	5200	6916	6283.33
2410016O06Rik	260	279.158	312	120.25	148.571	195.565	439.524	351	449.647	341.12	406.095	300	617.5	536	884	1077.14	1048.67
2410017I17Rik	0	0	0	0	0	2.26087	0	0	0	0	0	0	0	0	0	0	0
2410017P09Rik	253	312	321.674	188.5	199.51	177.478	277.333	411.125	318.118	480.48	616.571	364	1777.75	1668	1549.6	1433.71	1568.67
2410018L13Rik	256	275.053	385.767	223.167	234.531	335.739	206.762	234	264.588	307.84	368.952	348	191.75	356	208	96.5714	242.667
2410018M08Rik	222	318.842	264.837	122.417	139.02	187.652	139.905	225.875	376.235	534.56	584.381	362	1176.5	624	1383.2	1426.29	1395.33
2410021H03Rik	0	0	0	0	1.06122	0	0	0	0	0	7.42857	2	6.5	12	0	0	26
2410022L05Rik	1673	1334.21	1855.07	1310.83	868.082	1105.57	2088.67	2250.62	1630.35	2019.68	3147.24	2158	10435.8	12440	3307.2	3981.71	3700.67
2410042D21Rik	1166	1264.42	1443.91	1129.92	873.388	1158.7	988	802.75	902.353	2219.36	2270.67	2294	1664	2084	2381.6	3290.86	2825.33
2410057H14Rik	0	0	0	0	0	3.3913	0	0	0	0	2.47619	0	0	0	0	0	0
2410066E13Rik	97	64.3158	43.5349	9.75	31.8367	63.3043	84.1905	121.875	102.471	95.68	178.286	34	156	164	197.6	133.714	69.3333
2410075B13Rik	59	130	152.372	63.9167	43.5102	171.826	86.6667	97.5	154.471	195.52	250.095	154	279.5	312	239.2	334.286	303.333
2410076I21Rik	2248	2401.58	2454.88	2177.5	2358.04	2588.7	1685.05	2184	1870.47	2660.32	3352.76	3020	2642.25	3004	2464.8	3164.57	2920.67
2410088K16Rik	0	0	0	0	0	1.13043	0	1.625	0	2.08	2.47619	4	26	20	31.2	44.5714	0
2410089E03Rik	767	925.053	781.209	716.083	841.551	924.696	713.143	1014	942.118	1495.52	1631.81	1570	2951	3996	2152.8	2176.57	2496
2410091C18Rik	1809	2371.47	1795.81	978.25	1086.69	1326	1602.1	2062.12	1904.12	2433.6	2746.1	2236	5606.25	6040	4919.2	4650.29	4810
2410114N07Rik	306	603.474	411.163	351	406.449	354.957	416	666.25	654.588	861.12	856.762	840	627.25	708	9963.2	6626.29	8554
2410124H12Rik	0	0	0	0	0	0	0	0	0	0	0	0	0	20	0	7.42857	0
2410127L17Rik	876	1342.42	1350.79	1399.67	616.571	1365.57	1422.57	1423.5	1199.06	2260.96	2704	2640	3467.75	5048	5470.4	6024.57	6430.67
2410131K14Rik	69	91.6842	81.0233	55.25	44.5714	82.5217	87.9048	104	67.2941	189.28	237.714	142	282.75	244	291.2	378.857	208
2410137F16Rik	0	0	2.4186	0	1.06122	4.52174	0	0	0	2.08	0	4	0	0	0	0	0
2410137M14Rik	0	0	0	0	0	1.13043	0	0	0	0	0	0	3.25	0	0	0	0
2410141K09Rik	16	2.73684	2.4186	10.8333	5.30612	19.2174	13.619	4.875	4.58824	33.28	47.0476	14	97.5	88	176.8	156	208
2500003M10Rik	2562	3202.11	2468.19	2395.25	2206.29	2420.26	2196.38	3471	3162.82	3793.92	4719.62	3710	7637.5	8632	9089.6	9850.29	10122.7
2500004C02Rik	9040	16664.6	12210.3	7414.33	8586.37	8041.91	10107.8	18022.9	18082.2	17076.8	19916	17234	12473.5	13448	208062	140913	177710
2510002D24Rik	108	73.8947	19.3488	52	57.3061	76.8696	42.0952	42.25	15.2941	85.28	116.381	76	260	268	312	319.429	329.333
2510003D18Rik	1	1.36842	0	0	1.06122	2.26087	1.2381	1.625	0	14.56	4.95238	8	9.75	12	0	0	0
2510003E04Rik	807	712.947	483.721	567.667	297.143	730.261	643.81	775.125	630.118	1023.36	1156.38	1206	2408.25	2516	2256.8	2481.14	2400.67
2510006D16Rik	410	470.737	435.349	460.417	420.245	393.391	305.81	407.875	267.647	628.16	881.524	582	2694.25	2928	717.6	802.286	736.667
2510009E07Rik	0	5.47368	3.62791	26	6.36735	32.7826	1.2381	0	3.05882	33.28	71.8095	10	29.25	16	10.4	74.2857	34.6667
2510012J08Rik	200	127.263	257.581	133.25	134.776	145.826	151.048	115.375	246.235	278.72	381.333	318	581.75	644	738.4	638.857	780
2510039O18Rik	529	554.211	567.163	370.5	361.878	422.783	468	671.125	445.059	703.04	980.571	506	2106	1712	1268.8	1560	1733.33
2510049J12Rik	29	27.3684	48.3721	59.5833	21.2245	27.1304	28.4762	53.625	53.5294	81.12	94.0952	100	52	96	582.4	668.571	632.667
2600006L11Rik	0	0	0	0	0	0	8.66667	0	0	0	7.42857	0	16.25	12	0	22.2857	17.3333
2610001J05Rik	117	71.1579	85.8605	128.917	116.735	84.7826	177.048	245.375	152.941	303.68	443.238	150	949	1280	551.2	898.857	762.667
2610002D18Rik	161	58.8421	221.302	128.917	88.0816	79.1304	234	232.375	151.412	274.56	297.143	242	503.75	460	291.2	512.571	572
2610002I17Rik	168	93.0526	251.535	147.333	206.939	213.652	282.286	157.625	36.7059	530.4	495.238	406	1092	656	696.8	1092	884
2610002J02Rik	460	291.474	280.558	541.667	371.429	403.565	224.095	230.75	178.941	547.04	762.667	458	780	908	572	713.143	684.667
2610002M06Rik	511	733.474	630.047	994.5	667.51	1007.22	518.762	468	572	1341.6	1458.48	1136	1082.25	1024	2454.4	2295.43	1984.67
2610005L07Rik	94	135.474	99.1628	166.833	123.102	176.348	91.619	95.875	140.706	230.88	287.238	212	230.75	420	707.2	676	684.667
2610008E11Rik	112	130	129.395	161.417	53.0612	46.3478	38.381	48.75	1.52941	95.68	247.619	194	237.25	344	312	356.571	338
2610015P09Rik	505	784.105	559.907	459.333	536.98	517.739	495.238	767	750.941	1075.36	1436.19	796	2704	4136	1445.6	1716	1733.33
2610016A17Rik	0	0	9.67442	0	0	0	2.47619	4.875	0	6.24	2.47619	0	42.25	0	0	7.42857	17.3333
2610017I09Rik	0	0	0	0	0	0	3.71429	11.375	0	6.24	14.8571	2	104	84	0	29.7143	0
2610018G03Rik	0	1.36842	0	0	3.18367	0	13.619	0	0	41.6	44.5714	0	26	56	62.4	44.5714	34.6667
2610019E17Rik	138	235.368	174.14	67.1667	32.898	123.217	74.2857	160.875	88.7059	232.96	359.048	152	396.5	148	2589.6	2406.86	1941.33
2610019F03Rik	9	68.4211	43.5349	97.5	9.55102	37.3043	102.762	164.125	122.353	663.52	683.429	106	3133	4160	873.6	1010.29	632.667
2610020C07Rik	155	186.105	260	149.5	94.449	124.348	115.143	102.375	201.882	210.08	359.048	214	234	244	384.8	505.143	719.333
2610020H08Rik	639	569.263	674.791	641.333	600.653	560.696	824.571	874.25	513.882	1212.64	1802.67	1764	7556.25	8900	2745.6	3476.57	2886
2610021K21Rik	266	279.158	402.698	319.583	148.571	413.739	439.524	606.125	581.176	522.08	606.667	448	1072.5	1736	1112.8	1144	1300
2610027L16Rik	743	910	819.907	528.667	542.286	530.174	1115.52	1634.75	1124.12	1050.4	1569.9	882	5479.5	10296	4357.6	3595.43	3822
2610028E06Rik	12	42.4211	30.2326	5.41667	13.7959	26	39.619	61.75	39.7647	56.16	106.476	36	159.25	156	2194.4	1314.86	1066
2610028H24Rik	0	0	0	0	0	1.13043	0	0	0	0	4.95238	0	0	0	0	0	0
2610029G23Rik	1966	2208.63	2393.21	1226.33	1124.9	1501.22	2737.43	2980.25	2567.88	3615.04	4563.62	3858	7904	6512	6000.8	7978.29	7436
2610029I01Rik	238	287.368	378.512	89.9167	197.388	206.87	257.524	169	374.706	328.64	423.429	290	276.25	360	1445.6	832	1092
2610034B18Rik	0	1.36842	0	29.25	0	2.26087	0	0	0	8.32	7.42857	0	3.25	0	10.4	29.7143	0
2610034M16Rik	0	0	26.6047	0	1.06122	1.13043	6.19048	35.75	0	6.24	0	4	185.25	952	0	37.1429	0
2610035D17Rik	7	30.1053	105.209	93.1667	52	10.1739	35.9048	42.25	13.7647	141.44	148.571	60	299	188	301.6	230.286	303.333
2610035F20Rik	0	0	0	0	0	0	0	0	0	0	4.95238	0	0	0	0	0	8.66667
2610037D02Rik	26	30.1053	20.5581	0	0	6.78261	0	1.625	4.58824	14.56	32.1905	16	65	32	104	59.4286	26
2610039C10Rik	2295	2869.58	1919.16	1731.17	1555.76	1826.78	2055.24	2310.75	1861.29	3088.8	3840.57	3088	5531.5	7180	4732	4375.43	4810
2610044O15Rik	80	99.8947	83.4419	97.5	59.4286	97.2174	27.2381	60.125	18.3529	97.76	133.714	62	302.25	168	395.2	445.714	416
2610100L16Rik	0	0	0	0	0	0	0	4.875	0	0	2.47619	0	0	12	0	0	17.3333
2610101N10Rik	6060	8289.89	7587.16	5177.25	4764.9	5824	5776.95	8804.25	9835.65	8933.6	10617.9	8786	12151.7	15996	9651.2	11811.4	13424.7
2610109H07Rik	1	1.36842	1.2093	0	8.4898	5.65217	0	1.625	0	6.24	7.42857	2	48.75	12	20.8	0	0
2610203C20Rik	1	0	1.2093	0	0	3.3913	0	0	0	2.08	9.90476	2	13	24	10.4	7.42857	0
2610203C22Rik	7	10.9474	0	15.1667	8.4898	7.91304	0	0	0	0	0	0	0	12	0	0	8.66667
2610204G22Rik	18	39.6842	77.3953	31.4167	3.18367	1.13043	14.8571	61.75	50.4706	33.28	76.7619	22	276.25	424	322.4	222.857	242.667
2610206C17Rik	46	34.2105	56.8372	16.25	29.7143	31.6522	35.9048	16.25	39.7647	56.16	66.8571	62	139.75	120	31.2	104	34.6667
2610301B20Rik	714	1029.05	908.186	1146.17	767.265	1220.87	628.952	1088.75	1000.24	1865.76	2082.48	1748	4758	9520	1466.4	1805.14	1456
2610301G19Rik	442	336.632	373.674	439.833	409.633	461.217	321.905	604.5	211.059	520	549.714	564	2424.5	3108	634.4	534.857	771.333
2610305D13Rik	130	83.4737	66.5116	14.0833	45.6327	111.913	95.3333	60.125	203.412	293.28	408.571	158	825.5	1068	1133.6	1515.43	901.333
2610306M01Rik	59	52	38.6977	30.3333	14.8571	54.2609	102.762	112.125	50.4706	187.2	178.286	150	604.5	1264	187.2	89.1429	130
2610307P16Rik	14	9.57895	0	0	1.06122	46.3478	0	1.625	0	29.12	12.381	0	65	156	93.6	111.429	95.3333
2610316D01Rik	48	101.263	53.2093	21.6667	0	6.78261	55.7143	95.875	38.2353	20.8	44.5714	22	32.5	28	41.6	0	8.66667
2610318N02Rik	328	131.368	328.93	174.417	227.102	293.913	500.19	453.375	313.529	511.68	611.619	506	1829.75	1716	343.2	631.429	433.333
2610507B11Rik	2669	3128.21	3030.51	2658.5	2258.29	2990	2108.48	3157.38	2759.06	3026.4	4088.19	3026	8316.75	8932	6375.2	6789.71	6318
2610507I01Rik	41	56.1053	101.581	33.5833	48.8163	64.4348	63.1429	74.75	29.0588	95.68	165.905	112	302.25	260	145.6	267.429	173.333
2610524H06Rik	1343	1633.89	1273.4	583.917	939.184	1078.43	1153.9	1326	1274	1711.84	2508.38	1542	3321.5	2008	2246.4	3342.86	2773.33
2610528A11Rik	0	0	9.67442	0	0	1.13043	7.42857	24.375	0	4.16	4.95238	0	81.25	24	0	7.42857	0
2610528E23Rik	490	450.211	331.349	352.083	286.531	425.043	437.048	365.625	486.353	705.12	827.048	708	1527.5	1700	988	1678.86	1248
2610528J11Rik	0	0	0	0	0	0	0	0	0	0	0	0	3.25	0	0	0	0
2700007P21Rik	336	979.789	328.93	981.5	464.816	999.304	388.762	719.875	416	1058.72	1042.48	778	2479.75	2592	1788.8	1976	1889.33
2700023E23Rik	41	46.5263	91.907	108.333	63.6735	10.1739	34.6667	22.75	39.7647	99.84	138.667	112	185.25	80	187.2	245.143	190.667
2700029M09Rik	2065	2264.74	2488.74	1333.58	1454.94	1420.96	2934.29	3752.12	3407.53	3662.88	4112.95	2982	6610.5	7656	3577.6	4613.14	4316
2700038G22Rik	537	463.895	645.767	342.333	254.694	361.739	414.762	991.25	382.353	921.44	720.571	766	380.25	612	7592	4947.43	6188
2700046A07Rik	0	0	0	1.08333	0	0	0	0	0	12.48	37.1429	0	13	4	0	7.42857	34.6667
2700046G09Rik	37	41.0526	39.907	62.8333	57.3061	19.2174	42.0952	133.25	21.4118	52	59.4286	32	997.75	1628	72.8	66.8571	95.3333
2700049A03Rik	281	321.579	290.233	407.333	193.143	362.87	209.238	391.625	235.529	457.6	661.143	408	2908.75	5244	977.6	921.143	676
2700050L05Rik	1129	1219.26	1388.28	729.083	638.857	1176.78	1125.43	1298.38	1596.71	2109.12	2629.71	1900	2574	2208	3348.8	3974.29	3709.33
2700054A10Rik	45	19.1579	8.46512	6.5	4.2449	20.3478	17.3333	34.125	7.64706	8.32	22.2857	32	347.75	512	41.6	22.2857	8.66667
2700060E02Rik	3926	4170.95	4069.3	2747.33	3130.61	3636.61	5464.95	5622.5	5452.35	8480.16	9587.81	8746	18934.5	22380	9786.4	10533.7	11431.3
2700062C07Rik	347	650	637.302	407.333	403.265	581.043	440.762	692.25	437.412	946.4	1044.95	752	2317.25	2764	1216.8	1797.71	2097.33
2700069I18Rik	2	1.36842	1.2093	1.08333	3.18367	0	3.71429	3.25	4.58824	6.24	17.3333	4	0	0	20.8	29.7143	17.3333
2700070H01Rik	33	76.6316	31.4419	16.25	21.2245	20.3478	64.381	94.25	102.471	99.84	101.524	58	133.25	124	1809.6	1270.29	944.667
2700078E11Rik	1145	1079.68	1010.98	616.417	792.735	850.087	1360.67	1560	1836.82	2389.92	3221.52	2410	4719	3560	6208.8	5794.29	5122
2700081L22Rik	12	13.6842	4.83721	0	0	1.13043	0	6.5	0	18.72	22.2857	4	52	84	124.8	96.5714	78
2700081O15Rik	216	154.632	327.721	187.417	181.469	234	205.524	126.75	140.706	443.04	472.952	408	669.5	404	707.2	846.857	710.667
2700086A05Rik	0	0	0	0	0	0	0	0	0	0	0	0	0	0	0	0	0
2700089E24Rik	316	706.105	359.163	456.083	299.265	308.609	60.6667	126.75	81.0588	555.36	638.857	452	1092	932	915.2	1136.57	1178.67
2700089I24Rik	0	1.36842	1.2093	0	0	2.26087	2.47619	0	0	0	0	2	0	0	0	0	0
2700090O03Rik	0	0	0	0	0	0	1.2381	0	4.58824	0	2.47619	0	9.75	0	0	0	8.66667
2700094K13Rik	3538	3783.68	3962.88	2124.42	1831.67	2238.26	3485.24	3735.88	3568.12	4201.6	5477.33	3726	8134.75	5864	7810.4	7666.29	8727.33
2700097O09Rik	558	741.684	538.14	539.5	382.041	421.652	524.952	459.875	591.882	1121.12	1406.48	970	1254.5	1392	1934.4	2362.29	2244.67
2700099C18Rik	726	771.789	850.14	327.167	347.02	289.391	947.143	1218.75	1575.29	875.68	1181.14	898	1953.25	2412	2298.4	2756	2400.67
2810001G20Rik	195	350.316	218.884	169	203.755	238.522	154.762	190.125	105.529	509.6	549.714	394	1218.75	1552	603.2	1077.14	1100.67
2810002D19Rik	130	93.0526	214.047	182	222.857	183.13	126.286	169	59.6471	468	492.762	354	936	1196	644.8	638.857	814.667
2810002N01Rik	4149	6654.63	5343.91	4482.83	5899.35	5188.7	4086.95	7055.75	7220.35	9524.32	11618.3	10288	7283.25	7920	83959.2	58901.1	70902
2810004N23Rik	1376	1232.95	1284.28	925.167	800.163	1194.87	1104.38	1449.5	981.882	1668.16	2557.9	1562	3519.75	3296	3692	3721.71	3908.67
2810006K23Rik	137	52	91.907	59.5833	109.306	82.5217	65.619	110.5	90.2353	255.84	294.667	208	331.5	360	800.8	616.571	632.667
2810007J24Rik	0	0	2.4186	0	0	2.26087	0	0	1.52941	0	0	0	0	0	0	0	0
2810008D09Rik	143	157.368	129.395	85.5833	99.7551	68.9565	111.429	152.75	94.8235	205.92	341.714	122	695.5	284	343.2	408.571	390
2810008M24Rik	902	1375.26	1101.67	1020.5	595.347	956.348	783.714	833.625	963.529	1453.92	1659.05	1264	2180.75	1392	2797.6	3290.86	3076.67
2810011L19Rik	7	42.4211	21.7674	22.75	21.2245	10.1739	13.619	39	47.4118	37.44	44.5714	16	45.5	36	457.6	386.286	277.333
2810013P06Rik	291	365.368	273.302	287.083	291.837	261.13	201.81	212.875	137.647	461.76	591.81	418	968.5	736	956.8	824.571	832
2810021B07Rik	329	339.368	314.419	208	261.061	270.174	255.048	528.125	367.059	636.48	884	752	1696.5	2436	2964	2733.71	2582.67
2810021J22Rik	172	591.158	555.07	244.833	160.245	411.478	305.81	339.625	287.529	582.4	505.143	424	780	968	873.6	1010.29	918.667
2810025M15Rik	356	339.368	291.442	318.5	195.265	271.304	398.667	710.125	281.412	846.56	992.952	538	6123	12628	1695.2	1530.29	1672.67
2810029C07Rik	42	80.7368	3.62791	0	1.06122	33.913	44.5714	24.375	12.2353	47.84	47.0476	76	422.5	1024	41.6	37.1429	52
2810030E01Rik	0	20.5263	1.2093	8.66667	1.06122	7.91304	8.66667	6.5	3.05882	76.96	101.524	24	81.25	44	114.4	52	104
2810032G03Rik	2	0	0	0	0	0	0	0	30.5882	18.72	22.2857	0	247	392	20.8	7.42857	34.6667
2810046L04Rik	81	53.3684	120.93	83.4167	37.1429	100.609	69.3333	58.5	27.5294	114.4	101.524	172	500.5	424	176.8	237.714	364
2810047C21Rik1	67	67.0526	33.8605	2.16667	74.2857	32.7826	26	24.375	22.9412	81.12	106.476	46	191.75	48	10.4	133.714	60.6667
2810049E08Rik	0	0	0	0	0	0	0	0	1.52941	0	0	0	0	0	0	0	0
2810055F11Rik	1	30.1053	0	4.33333	0	2.26087	1.2381	0	0	41.6	19.8095	4	3.25	12	31.2	59.4286	52
2810055G20Rik	0	0	2.4186	5.41667	0	0	6.19048	1.625	0	10.4	17.3333	0	9.75	20	0	7.42857	0
2810403A07Rik	403	718.421	626.419	598	411.755	809.391	761.429	780	798.353	1412.32	1919.05	1668	2213.25	2744	2672.8	3038.29	2964
2810403D21Rik	8	17.7895	4.83721	11.9167	15.9184	20.3478	4.95238	26	0	66.56	81.7143	56	87.75	28	135.2	193.143	182
2810404M03Rik	1	0	0	0	0	0	0	11.375	0	0	0	0	6.5	0	0	0	0
2810405F15Rik	0	0	1.2093	0	1.06122	0	0	0	0	0	0	4	3.25	0	0	0	0
2810405K02Rik	20	20.5263	0	4.33333	0	23.7391	4.95238	19.5	0	35.36	141.143	26	65	44	135.2	170.857	130
2810407C02Rik	1994	3198	2228.74	1830.83	1935.67	2405.57	1659.05	2154.75	2567.88	3419.52	4462.1	3332	5638.75	6664	5293.6	6611.43	6188
2810408A11Rik	90	64.3158	44.7442	50.9167	31.8367	40.6957	193.143	195	108.588	81.12	91.619	198	767	700	228.8	89.1429	104
2810408I11Rik	336	294.211	320.465	229.667	175.102	261.13	243.905	406.25	351.765	613.6	809.714	624	1361.75	2736	1133.6	1010.29	1343.33
2810408M09Rik	467	528.211	526.047	357.5	387.347	509.826	563.333	983.125	1272.47	865.28	945.905	698	705.25	788	5023.2	3424.57	3804.67
2810410L24Rik	20	19.1579	22.9767	8.66667	5.30612	9.04348	14.8571	39	18.3529	18.72	22.2857	8	74.75	12	135.2	89.1429	78
2810417H13Rik	525	695.158	540.558	160.333	122.041	261.13	829.524	1012.37	1033.88	1152.32	1567.43	590	832	784	1414.4	1723.43	1690
2810422J05Rik	306	236.737	385.767	325	221.796	488.348	268.667	391.625	339.529	607.36	866.667	576	2161.25	3096	1331.2	1210.86	1248
2810422O20Rik	105	146.421	105.209	111.583	142.204	71.2174	110.19	69.875	45.8824	239.2	232.762	146	367.25	456	374.4	460.571	260
2810428I15Rik	1249	1031.79	1114.98	1010.75	1152.49	1505.74	1870.76	1859	1800.12	2458.56	2763.43	2784	4160	3544	1279.2	1515.43	1326
2810429I04Rik	95	60.2105	61.6744	28.1667	35.0204	32.7826	94.0952	177.125	105.529	87.36	151.048	54	149.5	92	249.6	282.286	182
2810432D09Rik	423	301.053	223.721	229.667	206.939	365.13	290.952	178.75	137.647	409.76	564.571	520	1127.75	1688	686.4	698.286	719.333
2810432L12Rik	81	216.211	171.721	179.833	245.143	227.217	173.333	195	241.647	237.12	319.429	234	315.25	532	374.4	341.714	268.667
2810433D01Rik	0	0	0	0	0	0	0	3.25	0	0	0	0	0	0	41.6	0	17.3333
2810442I21Rik	16	8.21053	0	10.8333	4.2449	32.7826	17.3333	22.75	15.2941	31.2	29.7143	18	13	32	52	44.5714	43.3333
2810442N19Rik	0	0	0	0	0	0	0	1.625	0	0	0	0	0	0	0	14.8571	0
2810453I06Rik	418	385.895	382.14	429	157.061	249.826	386.286	245.375	230.941	524.16	671.048	396	848.25	664	1674.4	1485.71	1672.67
2810454H06Rik	21	20.5263	2.4186	23.8333	26.5306	57.6522	22.2857	17.875	4.58824	101.92	101.524	90	256.75	188	156	148.571	164.667
2810459M11Rik	12	1.36842	0	1.08333	1.06122	2.26087	18.5714	0	6.11765	0	9.90476	6	42.25	16	10.4	22.2857	0
2810468N07Rik	28	4.10526	26.6047	0	0	29.3913	11.1429	4.875	0	68.64	94.0952	12	318.5	64	93.6	37.1429	86.6667
2810471M01Rik	1	0	0	0	0	1.13043	0	1.625	0	0	0	2	3.25	0	0	0	0
2810474O19Rik	590	1159.05	584.093	611	418.122	613.826	356.571	464.75	741.765	1152.32	1822.48	1096	2213.25	1480	2891.2	3038.29	3354
2900002K06Rik	34	36.9474	45.9535	18.4167	9.55102	47.4783	26	56.875	48.9412	54.08	42.0952	54	74.75	88	176.8	148.571	164.667
2900005J15Rik	66	72.5263	13.3023	10.8333	12.7347	5.65217	32.1905	21.125	0	20.8	12.381	6	133.25	172	41.6	59.4286	52
2900006K08Rik	254	254.526	197.116	251.333	109.306	158.261	427.143	898.625	438.941	268.32	344.19	420	6825	15744	509.6	653.714	780
2900008C10Rik	0	4.10526	0	8.66667	0	6.78261	3.71429	3.25	0	4.16	7.42857	0	0	0	10.4	7.42857	0
2900009J06Rik	57	32.8421	79.814	9.75	8.4898	44.087	19.8095	42.25	47.4118	37.44	61.9048	34	65	80	145.6	193.143	121.333
2900010M23Rik	10004	9974.42	11257.4	6384.08	6896.9	7208.78	8537.9	10705.5	8965.41	10135.8	12589	10318	22958	29496	8611.2	12413.1	12436.7
2900011O08Rik	8	0	2.4186	23.8333	0	5.65217	6.19048	22.75	4.58824	0	9.90476	0	308.75	1032	20.8	0	8.66667
2900026A02Rik	35	1.36842	32.6512	22.75	7.42857	46.3478	12.381	34.125	27.5294	35.36	136.19	64	149.5	104	166.4	185.714	121.333
2900041M22Rik	24	1.36842	0	8.66667	0	0	7.42857	0	0	24.96	29.7143	0	71.5	8	72.8	96.5714	60.6667
2900052N01Rik	0	0	0	15.1667	0	28.2609	0	0	1.52941	4.16	7.42857	0	0	0	41.6	44.5714	34.6667
2900053A13Rik	737	799.158	744.93	527.583	439.347	475.913	1158.86	2029.62	1589.06	1254.24	1564.95	1166	3965	6432	5002.4	5304	5243.33
2900055J20Rik	0	0	0	0	0	1.13043	0	0	0	0	0	0	0	0	0	0	0
2900056M20Rik	90	82.1053	71.3488	96.4167	98.6939	88.1739	38.381	53.625	79.5294	287.04	222.857	176	87.75	64	332.8	297.143	173.333
2900057B20Rik	0	0	0	0	0	0	0	0	0	0	7.42857	0	0	0	0	0	0
2900060B14Rik	22	30.1053	22.9767	8.66667	7.42857	6.78261	55.7143	37.375	42.8235	79.04	108.952	96	113.75	192	592.8	393.714	511.333
2900064A13Rik	2667	2523.37	2592.74	3010.58	2309.22	3094	4554.95	3818.75	4248.71	6235.84	6556.95	6428	12216.7	15668	6895.2	7413.71	8060
2900076A07Rik	124	223.053	81.0233	148.417	199.51	305.217	82.9524	81.25	71.8824	347.36	289.714	190	273	452	270.4	512.571	320.667
2900079G21Rik	0	2.73684	0	0	0	2.26087	0	0	0	0	0	0	0	0	0	0	0
2900092C05Rik	0	21.8947	50.7907	0	0	0	11.1429	73.125	4.58824	6.24	17.3333	6	185.25	272	0	0	0
2900092D14Rik	0	2.73684	2.4186	1.08333	1.06122	2.26087	1.2381	4.875	0	6.24	2.47619	2	0	4	0	14.8571	0
2900092E17Rik	515	307.895	432.93	437.667	416	561.826	461.81	576.875	454.235	630.24	933.524	804	1534	1512	967.2	988	927.333
2900093L17Rik	0	0	0	0	0	13.5652	0	0	0	29.12	61.9048	2	104	40	20.8	52	26
2900097C17Rik	2818	3938.32	3127.26	2214.33	2071.51	2678	2023.05	3388.12	2362.94	3436.16	4212	2910	11846.2	13816	8517.6	7889.14	7496.67
3000002C10Rik	9	35.5789	7.25581	7.58333	15.9184	14.6957	9.90476	16.25	9.17647	18.72	34.6667	18	94.25	100	20.8	7.42857	69.3333
3010001F23Rik	7	0	2.4186	0	0	0	0	0	0	2.08	17.3333	0	0	0	0	14.8571	0
3010026O09Rik	695	602.105	686.884	564.417	374.612	664.696	614.095	536.25	429.765	713.44	1032.57	894	2388.75	3116	1008.8	1188.57	1074.67
3100003L05Rik	0	0	1.2093	0	0	0	0	0	0	0	0	0	0	0	0	0	0
3110001D03Rik	230	239.474	239.442	183.083	196.327	172.957	183.238	227.5	171.294	569.92	628.952	408	2281.5	2840	1123.2	921.143	910
3110001I22Rik	120	160.105	142.698	186.333	184.653	113.043	157.238	193.375	125.412	185.12	250.095	190	409.5	384	457.6	482.857	710.667
3110002H16Rik	1118	929.158	1176.65	830.917	642.041	1206.17	890.19	994.5	861.059	1734.72	1755.62	1354	2268.5	2028	915.2	1478.29	1378
3110003A17Rik	37	162.842	66.5116	150.583	157.061	158.261	96.5714	126.75	97.8824	532.48	804.762	200	906.75	312	1237.6	2057.71	1577.33
3110007F17Rik	26	86.2105	30.2326	3.25	18.0408	0	30.9524	71.5	62.7059	74.88	39.619	26	117	156	31.2	66.8571	43.3333
3110009E18Rik	270	307.895	413.581	205.833	203.755	206.87	299.619	455	419.059	386.88	581.905	310	906.75	1004	1310.4	1634.29	1334.67
3110009F21Rik	0	0	0	0	0	1.13043	0	1.625	0	0	0	0	0	0	0	0	0
3110015C05Rik	0	0	1.2093	0	0	3.3913	0	0	7.64706	0	2.47619	0	19.5	0	0	0	0
3110021A11Rik	7	28.7368	14.5116	27.0833	8.4898	28.2609	8.66667	17.875	9.17647	6.24	14.8571	18	6.5	8	52	66.8571	34.6667
3110021N24Rik	14	16.4211	22.9767	43.3333	4.2449	3.3913	13.619	27.625	16.8235	18.72	49.5238	32	61.75	40	52	14.8571	52
3110035E14Rik	0	0	0	0	5.30612	2.26087	17.3333	4.875	30.5882	145.6	126.286	10	568.75	140	540.8	468	398.667
3110039I08Rik	0	0	0	0	0	0	0	0	0	0	0	0	3.25	40	0	0	0
3110039M20Rik	0	0	0	0	2.12245	0	0	0	0	0	0	0	3.25	0	0	52	0
3110040N11Rik	182	236.737	129.395	223.167	128.408	183.13	128.762	251.875	203.412	224.64	368.952	202	936	1060	509.6	520	537.333
3110043O21Rik	985	1358.84	967.442	621.833	396.898	826.348	990.476	996.125	1030.82	1738.88	2008.19	1612	2921.75	3392	2600	2369.71	2218.67
3110045C21Rik	212	339.368	220.093	86.6667	95.5102	174.087	136.19	193.375	163.647	303.68	299.619	238	318.5	244	405.6	839.429	693.333
3110047P20Rik	3	5.47368	0	0	1.06122	4.52174	4.95238	0	1.52941	0	9.90476	2	22.75	4	0	0	8.66667
3110052M02Rik	39	61.5789	58.0465	66.0833	27.5918	45.2174	29.7143	43.875	13.7647	45.76	94.0952	56	133.25	64	156	208	156
3110056K07Rik	428	380.421	308.372	136.5	229.224	344.783	199.333	229.125	201.882	630.24	762.667	668	1001	1176	1019.2	1173.71	1196
3110056O03Rik	87	62.9474	64.093	72.5833	46.6939	14.6957	87.9048	68.25	67.2941	64.48	99.0476	90	711.75	1712	176.8	252.571	216.667
3110057O12Rik	146	102.632	142.698	174.417	247.265	291.652	178.286	191.75	273.765	638.56	713.143	860	663	1072	364	520	528.667
3110062M04Rik	31	34.2105	27.814	10.8333	19.102	23.7391	18.5714	13	32.1176	43.68	79.2381	52	133.25	136	104	170.857	164.667
3110070M22Rik	9	4.10526	0	31.4167	0	0	33.4286	30.875	42.8235	12.48	4.95238	18	1365	3960	0	0	34.6667
3110079O15Rik	2	5.47368	2.4186	0	0	0	0	0	0	0	0	0	0	0	20.8	0	0
3110082D06Rik	2	0	1.2093	0	1.06122	1.13043	0	0	0	0	0	0	0	0	0	7.42857	0
3110082I17Rik	198	134.105	270.884	93.1667	102.939	150.348	262.476	240.5	139.176	274.56	356.571	184	1365	816	728	757.714	1040
3110082J24Rik	1	2.73684	0	11.9167	21.2245	13.5652	14.8571	4.875	21.4118	33.28	27.2381	38	45.5	48	124.8	118.857	69.3333
3110099E03Rik	0	0	0	0	0	10.1739	0	1.625	0	0	2.47619	0	13	4	10.4	7.42857	26
3200001D21Rik	13	20.5263	0	3.25	0	6.78261	18.5714	0	9.17647	20.8	39.619	8	29.25	36	0	52	26
3200002M19Rik	939	807.368	1083.53	501.583	574.122	690.696	1226.95	1599	1148.59	2088.32	2486.1	1674	4624.75	4968	3816.8	4063.43	4394
3230401D17Rik	2792	3022.84	2665.3	2213.25	1576.98	2809.13	3774.95	3787.88	3575.76	5008.64	5895.81	4764	8846.5	12648	5668	7317.14	7098
3300002I08Rik	19	13.6842	4.83721	0	2.12245	13.5652	13.619	21.125	32.1176	12.48	29.7143	6	13	28	20.8	44.5714	26
3300005D01Rik	0	0	0	0	0	0	0	0	0	0	0	0	0	0	20.8	0	0
3425401B19Rik	1	4.10526	2.4186	0	0	5.65217	1.2381	3.25	4.58824	0	14.8571	2	3.25	0	0	0	0
3632451O06Rik	0	1.36842	2.4186	0	0	0	8.66667	3.25	0	10.4	59.4286	16	29.25	28	83.2	7.42857	78
3632454L22Rik	0	2.73684	0	0	0	6.78261	0	0	0	10.4	2.47619	2	6.5	36	31.2	89.1429	17.3333
3830403N18Rik	312	265.474	343.442	637	626.122	694.087	454.381	650	705.059	1493.44	1396.57	1496	1283.75	1780	4648.8	4665.14	4723.33
3830406C13Rik	788	797.789	697.767	527.583	482.857	477.043	657.429	1267.5	908.471	1449.76	1758.1	1428	4784	8488	1716	3097.71	2868.67
3830408C21Rik	32	54.7368	50.7907	71.5	52	53.1304	17.3333	55.25	4.58824	70.72	116.381	96	94.25	36	31.2	104	130
3830417A13Rik	61	53.3684	65.3023	10.8333	1.06122	5.65217	24.7619	4.875	58.1176	76.96	64.381	50	279.5	236	156	111.429	182
3830431G21Rik	15	38.3158	7.25581	0	16.9796	11.3043	13.619	17.875	21.4118	37.44	29.7143	8	221	368	31.2	7.42857	26
3930402G23Rik	0	0	0	0	0	6.78261	3.71429	0	0	0	0	0	3.25	0	0	0	0
4430402I18Rik	46	24.6316	71.3488	15.1667	14.8571	12.4348	87.9048	136.5	211.059	29.12	34.6667	36	601.25	624	83.2	22.2857	34.6667
4632411B12Rik	935	1161.79	1148.84	407.333	530.612	760.783	1048.67	1675.37	1449.88	1566.24	2505.9	1268	6301.75	7160	3567.2	3855.43	3206.67
4632415K11Rik	2	1.36842	14.5116	62.8333	10.6122	29.3913	4.95238	19.5	16.8235	37.44	37.1429	22	152.75	224	52	44.5714	43.3333
4632415L05Rik	72	134.105	118.512	54.1667	108.245	80.2609	87.9048	95.875	120.824	180.96	160.952	138	204.75	396	852.8	683.429	667.333
4632427E13Rik	13	2.73684	14.5116	9.75	9.55102	15.8261	4.95238	9.75	0	14.56	29.7143	28	58.5	20	20.8	37.1429	60.6667
4632428C04Rik	0	0	0	0	0	0	0	0	0	4.16	7.42857	0	6.5	0	0	0	0
4632428N05Rik	51	91.6842	113.674	88.8333	74.2857	55.3913	89.1429	149.5	68.8235	131.04	165.905	60	165.75	140	228.8	245.143	381.333
4632434I11Rik	722	953.789	815.07	990.167	656.898	1040	906.286	1225.25	1118	2315.04	3011.05	1800	4468.75	6812	3452.8	3625.14	3440.67
4732415M23Rik	1168	1319.16	1359.26	776.75	587.918	898.696	1405.24	2723.5	1553.88	1300	1386.67	1348	16555.5	29772	1591.2	2065.14	2192.67
4732416N19Rik	1	0	1.2093	0	0	0	0	8.125	6.11765	0	0	0	6.5	24	0	0	0
4732418C07Rik	1269	1536.74	1135.53	980.417	650.531	842.174	891.429	849.875	965.059	1713.92	2161.71	1662	3113.5	4800	1643.2	2139.43	1993.33
4732456N10Rik	0	0	0	0	0	0	0	0	1.52941	0	0	0	0	0	0	0	0
4732471D19Rik	252	244.947	344.651	275.167	401.143	530.174	479.143	515.125	523.059	1000.48	1101.9	1462	2236	2636	1040	1114.29	1213.33
4732471J01Rik	5	2.73684	8.46512	0	1.06122	20.3478	19.8095	8.125	7.64706	49.92	79.2381	54	48.75	116	41.6	66.8571	130
4732490B19Rik	0	4.10526	0	2.16667	47.7551	0	0	0	0	2.08	0	0	3.25	28	10.4	0	0
4732491K20Rik	36	32.8421	0	0	13.7959	15.8261	2.47619	13	0	76.96	81.7143	22	39	36	93.6	126.286	78
4831426I19Rik	0	0	0	0	1.06122	1.13043	0	1.625	0	6.24	4.95238	2	35.75	16	20.8	14.8571	8.66667
4831440E17Rik	36	2.73684	39.907	31.4167	9.55102	72.3478	22.2857	17.875	26	104	141.143	144	139.75	268	270.4	386.286	398.667
4832428D23Rik	1	1.36842	1.2093	2.16667	0	5.65217	2.47619	0	0	2.08	4.95238	2	3.25	0	0	0	0
4833403I15Rik	0	0	1.2093	0	0	0	0	0	0	0	0	0	0	24	0	0	0
4833412C05Rik	0	0	0	2.16667	8.4898	1.13043	0	0	0	10.4	17.3333	2	0	4	20.8	0	0
4833417C18Rik	1980	3087.16	2382.33	1764.75	1879.43	1919.48	2129.52	3248.38	3484	3983.2	4392.76	4198	2401.75	3400	36379.2	22568	29198
4833418N02Rik	15	1.36842	12.093	0	0	5.65217	3.71429	32.5	38.2353	18.72	42.0952	52	120.25	92	31.2	81.7143	78
4833419F23Rik	21	39.6842	16.9302	0	20.1633	16.9565	24.7619	43.875	7.64706	22.88	69.3333	22	26	32	20.8	37.1429	43.3333
4833420G17Rik	745	1097.47	893.674	950.083	749.224	1014	671.048	833.625	746.353	1451.84	2146.86	1442	2902.25	3024	1882.4	2340	2418
4833422C13Rik	0	0	0	0	1.06122	1.13043	0	0	0	0	4.95238	0	3.25	0	0	7.42857	0
4833422F24Rik	0	0	0	0	0	0	0	0	0	0	0	0	0	0	0	0	0
4833423E24Rik	0	0	0	0	0	0	0	0	0	4.16	7.42857	0	0	0	0	0	0
4833424O15Rik	0	0	0	0	0	1.13043	0	1.625	9.17647	8.32	37.1429	22	282.75	152	62.4	14.8571	17.3333
4833427F10Rik	3	5.47368	3.62791	6.5	0	7.91304	4.95238	4.875	7.64706	12.48	9.90476	12	19.5	24	31.2	14.8571	26
4833427G06Rik	26	13.6842	25.3953	0	2.12245	16.9565	37.1429	271.375	44.3529	0	2.47619	0	1628.25	3308	10.4	7.42857	52
4833428L15Rik	0	0	0	0	0	0	0	0	0	0	0	0	0	0	0	0	0
4833439L19Rik	2632	2758.74	2527.44	1828.67	1433.71	2672.35	1719.71	1966.25	1917.88	3565.12	4350.67	3130	4894.5	5452	5491.2	6403.43	6396
4833442J19Rik	83	102.632	45.9535	107.25	74.2857	84.7826	26	68.25	13.7647	108.16	262.476	94	539.5	356	540.8	438.286	563.333
4921501E09Rik	0	31.4737	73.7674	0	0	32.7826	7.42857	0	0	0	0	0	35.75	160	0	0	0
4921504E06Rik	1	0	1.2093	0	0	2.26087	3.71429	27.625	0	2.08	0	0	117	228	0	0	0
4921506M07Rik	9	0	0	54.1667	12.7347	18.087	34.6667	17.875	4.58824	39.52	86.6667	74	133.25	244	31.2	44.5714	69.3333
4921507L20Rik	6	2.73684	1.2093	10.8333	2.12245	4.52174	11.1429	6.5	0	4.16	2.47619	8	48.75	68	0	7.42857	0
4921507P07Rik	141	140.947	102.791	16.25	46.6939	102.87	271.143	414.375	175.882	241.28	297.143	268	1007.5	732	239.2	178.286	260
4921508A21Rik	21	27.3684	20.5581	20.5833	26.5306	59.913	21.0476	26	19.8824	41.6	52	44	120.25	144	83.2	141.143	52
4921508D12Rik	0	0	0	1.08333	0	1.13043	0	0	0	0	0	0	3.25	0	0	0	0
4921509C19Rik	0	0	0	0	0	0	0	0	0	2.08	0	0	3.25	28	0	0	0
4921509O07Rik	0	0	0	0	0	0	0	0	0	0	0	0	0	0	0	0	0
4921510H08Rik	32	15.0526	1.2093	4.33333	1.06122	2.26087	7.42857	65	16.8235	0	0	0	728	672	0	7.42857	69.3333
4921511C10Rik	0	0	0	0	0	3.3913	0	0	0	0	0	0	0	0	0	0	0
4921511C20Rik	0	0	0	0	0	0	0	11.375	0	0	0	2	61.75	12	0	22.2857	0
4921511H03Rik	64	2.73684	27.814	23.8333	0	0	50.7619	149.5	36.7059	0	0	0	373.75	1080	0	0	0
4921511I17Rik	0	0	0	0	0	1.13043	6.19048	13	0	0	4.95238	0	19.5	104	0	0	0
4921511M17Rik	0	0	0	0	0	0	0	0	0	0	0	0	0	0	0	0	0
4921513D23Rik	1655	2951.68	2546.79	1891.5	1872	1742	481.619	1449.5	1587.53	1587.04	2141.9	2024	4995.25	3808	1081.6	1240.57	1014
4921513I03Rik	2	0	1.2093	0	0	2.26087	9.90476	21.125	6.11765	0	0	0	123.5	92	0	0	0
4921515E04Rik	11	2.73684	6.04651	1.08333	0	16.9565	4.95238	4.875	0	10.4	9.90476	6	35.75	52	0	7.42857	0
4921515J06Rik	306	336.632	273.302	124.583	151.755	333.478	215.429	216.125	217.176	339.04	564.571	300	1634.75	1956	1164.8	1114.29	1135.33
4921517D21Rik	12	0	3.62791	0	0	2.26087	39.619	27.625	18.3529	2.08	0	4	367.25	352	0	0	0
4921517D22Rik	22	0	0	1.08333	0	0	24.7619	13	13.7647	2.08	2.47619	2	279.5	88	10.4	7.42857	26
4921517L17Rik	67	97.1579	93.1163	19.5	56.2449	41.8261	27.2381	118.625	19.8824	66.56	86.6667	76	1056.25	680	52	66.8571	156
4921523A10Rik	3	28.7368	14.5116	0	23.3469	41.8261	6.19048	32.5	0	18.72	9.90476	30	172.25	196	41.6	14.8571	17.3333
4921524J17Rik	1190	1523.05	1262.51	1460.33	916.898	1648.17	1234.38	1829.75	1504.94	2028	2240.95	1740	5512	6080	4305.6	4457.14	3865.33
4921524L21Rik	3	6.84211	9.67442	0	0	6.78261	18.5714	37.375	0	0	2.47619	0	971.75	2288	0	0	0
4921525B02Rik	0	4.10526	0	0	0	4.52174	0	0	0	18.72	0	12	16.25	48	0	0	8.66667
4921525O09Rik	16	0	50.7907	0	0	0	64.381	66.625	29.0588	0	2.47619	0	1098.5	1948	0	0	0
4921528I01Rik	9	5.47368	6.04651	83.4167	1.06122	1.13043	50.7619	60.125	113.176	0	2.47619	0	1872	5268	0	0	0
4921528O07Rik	17	8.21053	0	0	0	0	18.5714	17.875	71.8824	0	0	0	13	108	0	0	0
4921530D09Rik	77	9.57895	31.4419	1.08333	3.18367	2.26087	35.9048	45.5	6.11765	4.16	12.381	6	263.25	212	10.4	0	8.66667
4921530L18Rik	98	80.7368	29.0233	78	106.122	41.8261	40.8571	167.375	107.059	149.76	116.381	110	1121.25	2728	312	141.143	294.667
4921530L21Rik	51	8.21053	10.8837	0	0	0	21.0476	56.875	1.52941	0	0	4	331.5	180	0	0	0
4921531C22Rik	405	348.947	326.512	163.583	106.122	322.174	208	316.875	287.529	374.4	430.857	378	884	904	655.2	601.714	910
4921531P14Rik	110	50.6316	95.5349	36.8333	100.816	70.087	68.0952	165.75	119.294	131.04	198.095	100	471.25	632	301.6	341.714	286
4921533I20Rik	0	1.36842	0	0	0	0	0	0	0	0	0	0	0	0	0	0	0
4921536K21Rik	32	4.10526	8.46512	15.1667	0	0	34.6667	86.125	21.4118	14.56	7.42857	4	568.75	1300	31.2	29.7143	34.6667
4921539E11Rik	21	19.1579	0	0	0	1.13043	50.7619	107.25	33.6471	29.12	9.90476	2	451.75	692	62.4	14.8571	0
4922501C03Rik	610	637.684	679.628	471.25	403.265	679.391	564.571	921.375	1075.18	927.68	1366.86	1076	1647.75	2308	1040	1114.29	1074.67
4922501L14Rik	39	13.6842	25.3953	15.1667	0	2.26087	96.5714	107.25	50.4706	2.08	17.3333	6	916.5	724	0	0	0
4922502D21Rik	498	162.842	348.279	255.667	0	45.2174	1011.52	2460.25	637.765	0	34.6667	20	21996	51776	10.4	29.7143	8.66667
4922502H24Rik	0	0	0	0	0	0	0	0	1.52941	0	0	0	0	0	0	0	0
4922502N22Rik	0	0	0	0	0	2.26087	7.42857	8.125	0	10.4	0	0	9.75	4	10.4	22.2857	26
4922505E12Rik	13	41.0526	12.093	0	0	0	9.90476	6.5	6.11765	0	0	0	552.5	324	0	0	0
4922505G16Rik	44	4.10526	13.3023	8.66667	27.5918	32.7826	127.524	399.75	55.0588	12.48	12.381	28	2050.75	5184	41.6	66.8571	60.6667
4930401C15Rik	0	0	0	0	0	0	1.2381	0	0	0	0	0	13	24	0	22.2857	0
4930401O10Rik	1	0	0	0	0	0	2.47619	0	0	0	0	0	3.25	0	0	0	0
4930401O12Rik	0	20.5263	0	0	0	1.13043	0	11.375	0	0	0	0	32.5	28	0	0	0
4930402F06Rik	5	0	0	0	0	0	0	0	19.8824	0	2.47619	0	42.25	20	0	0	0
4930402F11Rik	1	0	0	0	0	2.26087	2.47619	32.5	0	0	0	0	74.75	312	0	14.8571	0
4930402H24Rik	440	539.158	601.023	458.25	341.714	434.087	419.714	409.5	428.235	582.4	700.762	598	1729	1740	4128.8	3142.29	3943.33
4930403N07Rik	6	31.4737	43.5349	41.1667	0	0	86.6667	196.625	22.9412	0	2.47619	6	1865.5	4400	0	22.2857	0
4930404A05Rik	6	0	0	0	0	0	0	0	0	0	0	0	13	176	0	0	0
4930404A10Rik	0	31.4737	67.7209	47.6667	25.4694	44.087	100.286	169	39.7647	66.56	74.2857	114	1264.25	2276	93.6	118.857	86.6667
4930404H11Rik	0	0	0	0	0	0	7.42857	13	0	0	0	0	26	112	0	7.42857	0
4930404H21Rik	55	5.47368	136.651	0	0	2.26087	58.1905	203.125	70.3529	0	2.47619	6	653.25	1096	0	7.42857	8.66667
4930404I05Rik	31	0	25.3953	28.1667	0	15.8261	4.95238	0	4.58824	10.4	12.381	14	351	912	0	0	52
4930404N11Rik	17	19.1579	56.8372	1.08333	6.36735	12.4348	18.5714	32.5	21.4118	14.56	12.381	8	334.75	280	10.4	7.42857	17.3333
4930405A10Rik	6	0	0	0	0	3.3913	2.47619	16.25	0	0	0	0	55.25	56	0	0	0
4930405A21Rik	0	20.5263	0	0	0	1.13043	13.619	37.375	18.3529	18.72	27.2381	24	32.5	284	10.4	14.8571	26
4930405D11Rik	7	5.47368	0	0	0	0	2.47619	3.25	0	0	4.95238	0	152.75	68	0	0	0
4930405J17Rik	7	0	0	0	0	0	4.95238	0	0	0	0	0	0	28	0	0	0
4930405P13Rik	1761	3110.42	1960.28	2403.92	2626.53	2622.61	2734.95	4657.25	4646.35	5172.96	5581.33	5100	2587	3488	44928	32306.9	38809.3
4930406D18Rik	22	10.9474	19.3488	0	0	0	29.7143	9.75	7.64706	0	0	0	351	320	0	0	0
4930407I10Rik	35	1.36842	6.04651	0	1.06122	4.52174	19.8095	19.5	18.3529	0	0	12	360.75	108	0	0	0
4930408F14Rik	0	0	0	0	0	1.13043	0	8.125	0	4.16	0	0	42.25	64	0	7.42857	8.66667
4930412B13Rik	0	0	0	0	0	1.13043	0	0	0	0	0	0	0	0	0	0	0
4930412C18Rik	11	1.36842	4.83721	0	0	2.26087	8.66667	8.125	30.5882	10.4	32.1905	4	113.75	196	62.4	208	95.3333
4930412F15Rik	48	34.2105	32.6512	0	0	2.26087	82.9524	138.125	15.2941	20.8	27.2381	16	750.75	664	0	52	8.66667
4930412O13Rik	0	1.36842	0	0	0	1.13043	6.19048	0	0	0	2.47619	4	26	8	0	0	0
4930413E15Rik	0	0	0	0	1.06122	0	0	4.875	15.2941	0	0	0	68.25	64	0	0	8.66667
4930413F20Rik	0	0	0	0	0	2.26087	0	19.5	0	0	0	4	32.5	12	0	0	0
4930413G21Rik	45	38.3158	94.3256	36.8333	43.5102	28.2609	87.9048	65	18.3529	49.92	151.048	48	458.25	468	405.6	520	398.667
4930413M19Rik	8	0	0	0	0	0	0	3.25	0	0	0	0	0	8	0	0	0
4930414L22Rik	10	17.7895	6.04651	5.41667	1.06122	1.13043	14.8571	22.75	32.1176	29.12	9.90476	38	344.5	988	31.2	14.8571	17.3333
4930414N06Rik	18	0	10.8837	0	1.06122	0	45.8095	43.875	16.8235	0	0	0	156	156	0	0	17.3333
4930415F15Rik	6	26	32.6512	0	0	0	18.5714	29.25	29.0588	6.24	12.381	0	299	192	0	22.2857	17.3333
4930415L06Rik	0	0	0	0	0	0	0	0	0	0	0	0	0	16	0	0	0
4930415O20Rik	0	0	0	0	0	0	1.2381	6.5	0	0	0	0	32.5	24	0	0	0
4930417G10Rik	68	42.4211	7.25581	0	1.06122	23.7391	65.619	95.875	78	33.28	27.2381	34	1170	2916	20.8	7.42857	34.6667
4930417O13Rik	12	0	2.4186	0	0	2.26087	0	1.625	0	0	0	0	6.5	0	0	0	0
4930417O22Rik	3	0	1.2093	0	0	0	13.619	0	13.7647	2.08	14.8571	12	100.75	180	10.4	7.42857	26
4930419G24Rik	0	0	1.2093	0	0	1.13043	0	0	0	0	0	0	3.25	0	0	0	0
4930420K17Rik	501	715.684	523.628	599.083	465.878	477.043	642.571	890.5	851.882	536.64	705.714	704	776.75	960	1279.2	1478.29	1534
4930422G04Rik	580	384.526	290.233	293.583	315.184	604.783	534.857	664.625	591.882	1050.4	1131.62	1110	1823.25	2444	1487.2	1374.29	1802.67
4930423M02Rik	0	0	0	0	0	0	9.90476	14.625	0	0	0	0	321.75	624	0	0	0
4930425K10Rik	7	0	0	0	0	0	7.42857	13	12.2353	0	0	0	35.75	4	0	0	8.66667
4930425O10Rik	5	35.5789	25.3953	26	21.2245	28.2609	26	27.625	166.706	62.4	99.0476	42	156	252	322.4	178.286	234
4930426L09Rik	0	0	0	0	0	0	0	0	0	0	0	0	52	104	0	0	0
4930427A07Rik	250	272.316	354.326	150.583	102.939	136.783	392.476	635.375	301.294	515.84	589.333	544	2041	3400	884	787.429	849.333
4930428D18Rik	0	0	0	0	0	2.26087	0	24.375	0	0	0	0	68.25	80	0	0	0
4930428E07Rik	0	0	0	0	0	0	0	8.125	0	0	0	0	0	0	0	0	0
4930428E23Rik	0	0	0	0	0	1.13043	0	0	0	0	2.47619	0	45.5	20	0	14.8571	0
4930428G15Rik	0	0	0	0	0	0	0	0	0	0	0	0	0	0	0	0	0
4930428O21Rik	0	0	0	0	0	0	0	0	0	0	4.95238	0	16.25	4	0	7.42857	8.66667
4930429B21Rik	14	0	0	0	0	1.13043	0	0	0	0	0	0	68.25	164	0	0	0
4930429D17Rik	3	0	0	0	0	1.13043	0	0	0	0	2.47619	0	16.25	0	0	0	0
4930429F11Rik	0	0	0	18.4167	0	2.26087	2.47619	29.25	10.7059	0	4.95238	0	45.5	132	0	0	0
4930429F24Rik	9	82.1053	26.6047	6.5	5.30612	14.6957	27.2381	82.875	45.8824	74.88	81.7143	44	575.25	852	104	126.286	190.667
4930430A15Rik	47	42.4211	41.1163	0	0	1.13043	33.4286	295.75	59.6471	0	0	0	1465.75	2860	0	0	0
4930430D24Rik	0	0	0	0	0	3.3913	2.47619	0	0	0	7.42857	0	87.75	20	10.4	0	8.66667
4930430F08Rik	171	192.947	193.488	185.25	116.735	217.043	172.095	195	139.176	307.84	346.667	240	507	872	426.4	475.429	537.333
4930430F21Rik	0	0	0	0	0	0	4.95238	0	0	0	0	0	3.25	0	0	0	0
4930430J02Rik	0	0	1.2093	0	0	0	0	8.125	0	6.24	4.95238	4	19.5	12	0	22.2857	8.66667
4930431A04Rik	9	5.47368	0	0	0	0	1.2381	0	0	0	0	0	6.5	0	0	0	0
4930431P03Rik	0	0	0	0	0	0	0	6.5	0	0	0	0	13	60	0	0	0
4930432J09Rik	0	1.36842	2.4186	0	0	3.3913	2.47619	0	0	0	0	0	26	0	0	0	0
4930432K09Rik	18	20.5263	0	0	0	18.087	3.71429	4.875	1.52941	2.08	0	0	299	448	0	0	0
4930432K21Rik	137	113.579	125.767	86.6667	116.735	203.478	208	315.25	194.235	438.88	569.524	676	1634.75	2748	405.6	594.286	702
4930432M17Rik	0	0	0	0	3.18367	0	0	0	0	0	0	0	0	0	0	0	0
4930433B08Rik	0	0	1.2093	0	0	1.13043	0	0	0	0	0	0	0	0	0	0	0
4930433I11Rik	0	0	1.2093	0	0	0	0	1.625	9.17647	4.16	0	0	39	76	0	0	0
4930433N12Rik	42	27.3684	27.814	44.4167	8.4898	30.5217	89.1429	68.25	42.8235	81.12	47.0476	66	640.25	1856	41.6	52	43.3333
4930434J06Rik	0	4.10526	2.4186	0	0	0	2.47619	3.25	13.7647	0	0	0	16.25	24	0	0	0
4930435E12Rik	79	0	18.1395	0	0	0	2.47619	50.375	10.7059	0	2.47619	4	201.5	132	0	0	0
4930438E09Rik	6	0	0	0	0	0	0	3.25	0	0	0	0	6.5	40	0	0	0
4930440C22Rik	13	17.7895	0	0	0	0	8.66667	14.625	0	0	0	0	19.5	60	0	0	0
4930441J16Rik	0	0	0	0	0	0	0	1.625	0	0	0	0	152.75	472	0	0	0
4930441O14Rik	0	2.73684	0	0	0	14.6957	0	9.75	0	2.08	9.90476	0	6.5	16	20.8	22.2857	8.66667
4930442J19Rik	0	0	0	14.0833	0	0	50.7619	118.625	22.9412	0	9.90476	32	1638	3432	31.2	7.42857	17.3333
4930442L01Rik	19	1.36842	13.3023	0	1.06122	1.13043	17.3333	17.875	0	2.08	0	6	175.5	128	0	0	8.66667
4930443G12Rik	0	0	20.5581	5.41667	0	1.13043	18.5714	45.5	16.8235	0	4.95238	0	146.25	1244	0	0	0
4930443O20Rik	0	0	1.2093	0	0	0	8.66667	0	0	0	2.47619	0	87.75	36	0	0	0
4930444A02Rik	119	94.4211	91.907	31.4167	102.939	114.174	69.3333	52	87.1765	172.64	178.286	210	237.25	244	104	148.571	164.667
4930444F02Rik	18	0	3.62791	6.5	0	0	66.8571	112.125	9.17647	0	4.95238	0	1160.25	2832	0	0	0
4930444G20Rik	2	0	35.0698	0	0	0	32.1905	8.125	48.9412	0	2.47619	0	91	116	0	0	0
4930444M15Rik	0	0	2.4186	0	0	0	0	0	0	0	2.47619	0	29.25	12	0	0	0
4930444P10Rik	11	0	30.2326	13	0	11.3043	44.5714	89.375	10.7059	10.4	4.95238	12	1433.25	2764	10.4	14.8571	0
4930447A16Rik	0	0	0	0	0	0	0	1.625	0	0	0	0	9.75	0	0	0	0
4930447C04Rik	1792	2304.42	1839.35	2886	2410.04	3832.17	2804.29	3354	4264	10495.7	9664.57	11962	6220.5	8648	16473.6	18482.3	20982
4930447J18Rik	0	0	0	0	0	0	0	0	0	0	0	0	9.75	12	0	0	0
4930447K03Rik	0	0	1.2093	0	0	0	0	1.625	0	0	0	0	32.5	24	0	0	0
4930447N08Rik	10	0	0	0	0	0	6.19048	4.875	13.7647	0	0	0	42.25	168	0	0	0
4930448C13Rik	6	0	3.62791	0	0	1.13043	6.19048	21.125	0	0	0	0	87.75	92	0	0	0
4930448F12Rik	0	0	0	0	0	0	0	0	0	0	0	0	22.75	4	0	0	0
4930448H16Rik	0	0	0	0	0	1.13043	0	0	0	0	0	0	22.75	16	0	0	0
4930448I06Rik	3	0	8.46512	0	0	1.13043	0	22.75	21.4118	4.16	0	0	0	8	0	0	0
4930448I18Rik	0	0	0	11.9167	0	0	0	0	0	0	0	0	0	0	0	0	0
4930448K20Rik	11	0	9.67442	0	0	0	16.0952	29.25	7.64706	0	0	2	117	84	0	0	0
4930449E01Rik	2	0	2.4186	0	0	0	18.5714	0	16.8235	0	0	0	29.25	32	0	7.42857	0
4930449E18Rik	0	0	0	0	0	0	0	0	0	2.08	0	0	26	12	0	0	0
4930449I24Rik	0	0	1.2093	0	0	0	1.2381	0	0	2.08	0	0	16.25	28	0	0	0
4930451C15Rik	98	67.0526	105.209	31.4167	122.041	94.9565	50.7619	52	100.941	147.68	146.095	118	120.25	64	1175.2	430.857	1066
4930451I11Rik	8	10.9474	29.0233	0	0	1.13043	14.8571	50.375	41.2941	0	7.42857	0	435.5	268	0	0	0
4930452A19Rik	0	0	0	0	0	0	0	0	0	0	0	0	16.25	24	0	0	0
4930452B06Rik	93	176.526	239.442	29.25	106.122	196.696	185.714	224.25	226.353	228.8	267.429	144	536.25	608	457.6	705.714	485.333
4930452G13Rik	7	2.73684	14.5116	65	0	1.13043	28.4762	146.25	0	6.24	4.95238	6	1134.25	3004	0	22.2857	8.66667
4930452N14Rik	0	0	0	0	0	2.26087	0	0	0	0	0	0	0	0	0	0	0
4930453H23Rik	1	0	3.62791	0	0	0	6.19048	1.625	3.05882	0	0	0	117	20	10.4	0	0
4930453N24Rik	980	1164.53	1169.4	913.25	535.918	792.435	1167.52	1678.62	1420.82	1437.28	1668.95	1330	10439	21220	2735.2	2444	2669.33
4930455B14Rik	37	0	6.04651	107.25	0	1.13043	128.762	432.25	113.176	0	17.3333	0	2749.5	6996	0	7.42857	0
4930455C13Rik	0	0	4.83721	1.08333	0	2.26087	2.47619	11.375	7.64706	0	0	0	123.5	44	0	0	0
4930455C21Rik	883	1521.68	1388.28	1418.08	989.061	1176.78	470.476	1046.5	1105.76	1401.92	1758.1	1612	2076.75	1512	9328.8	7369.14	7427.33
4930455D15Rik	0	0	7.25581	1.08333	0	0	1.2381	24.375	0	2.08	2.47619	4	117	292	20.8	44.5714	78
4930455F16Rik	6	41.0526	4.83721	0	1.06122	0	44.5714	61.75	1.52941	0	2.47619	2	68.25	76	0	0	0
4930455F23Rik	440	459.789	429.302	387.833	300.327	419.391	772.571	1111.5	887.059	1079.52	1096.95	1538	10380.5	19784	988	928.571	1360.67
4930455H04Rik	0	0	0	0	0	0	0	0	0	0	0	0	0	8	0	0	0
4930455J16Rik	34	0	0	0	0	0	8.66667	1.625	4.58824	0	0	0	555.75	1308	0	0	0
4930456L15Rik	0	0	0	0	1.06122	0	0	0	0	4.16	2.47619	0	6.5	0	0	0	0
4930458L03Rik	25	0	35.0698	0	0	0	13.619	39	1.52941	0	4.95238	2	221	388	0	0	0
4930459L07Rik	0	0	0	0	0	0	0	0	0	0	0	0	0	0	0	0	0
4930461G14Rik	0	0	0	0	0	0	0	42.25	0	0	0	2	35.75	28	0	0	0
4930465A12Rik	0	0	0	0	0	1.13043	0	0	0	0	2.47619	0	0	0	0	0	0
4930465K10Rik	54	6.84211	19.3488	4.33333	7.42857	13.5652	27.2381	82.875	0	10.4	34.6667	10	1231.75	3032	31.2	52	43.3333
4930465M20Rik	8	0	0	0	0	4.52174	2.47619	0	1.52941	0	0	0	9.75	20	0	0	0
4930467D21Rik	14	8.21053	10.8837	32.5	19.102	68.9565	74.2857	71.5	53.5294	60.32	69.3333	46	256.75	824	135.2	163.429	130
4930467E23Rik	0	1.36842	0	0	0	0	0	8.125	0	0	2.47619	0	0	16	0	0	0
4930467K11Rik	1	0	0	0	0	0	0	0	0	8.32	0	6	9.75	20	0	0	0
4930468A15Rik	0	0	0	0	0	0	4.95238	0	0	0	0	0	22.75	56	0	0	0
4930469G21Rik	0	0	2.4186	0	0	1.13043	7.42857	56.875	16.8235	0	4.95238	4	39	12	0	29.7143	0
4930470H14Rik	42	279.158	212.837	55.25	135.837	843.304	42.0952	108.875	88.7059	164.32	985.524	184	549.25	632	72.8	193.143	95.3333
4930470P17Rik	6	2.73684	7.25581	7.58333	0	15.8261	7.42857	1.625	53.5294	27.04	27.2381	8	143	264	145.6	104	121.333
4930471C04Rik	11	0	30.2326	0	0	0	8.66667	24.375	0	0	0	2	81.25	88	0	0	0
4930471G03Rik	13	1.36842	9.67442	0	0	0	47.0476	58.5	12.2353	0	0	0	230.75	232	0	0	0
4930471I20Rik	0	1.36842	0	0	0	0	0	0	0	0	0	0	0	4	0	0	0
4930471M09Rik	14	5.47368	8.46512	0	0	0	1.2381	0	0	2.08	4.95238	4	104	276	31.2	37.1429	8.66667
4930471M23Rik	181	99.8947	78.6047	126.75	102.939	111.913	65.619	159.25	136.118	158.08	180.762	170	757.25	1400	280.8	386.286	338
4930473A02Rik	5	6.84211	3.62791	0	0	9.04348	0	24.375	1.52941	8.32	7.42857	2	139.75	464	10.4	0	0
4930473A06Rik	123	305.158	189.86	300.083	175.102	338	230.286	281.125	276.824	301.6	349.143	218	1238.25	2084	478.4	453.143	476.667
4930473O22Rik	0	0	24.186	0	0	0	0	0	29.0588	0	0	2	81.25	76	0	0	0
4930474G06Rik	1	4.10526	1.2093	0	0	2.26087	0	1.625	0	2.08	0	0	0	0	0	0	0
4930474H20Rik	0	0	0	0	0	0	0	0	0	0	0	0	3.25	24	0	0	0
4930474M22Rik	0	0	0	0	0	1.13043	9.90476	8.125	0	0	0	0	253.5	600	0	7.42857	0
4930474N05Rik	6	0	0	0	0	0	0	9.75	0	0	0	0	16.25	16	0	0	0
4930474N09Rik	0	0	6.04651	0	0	0	3.71429	9.75	12.2353	0	0	0	182	264	0	0	0
4930478L05Rik	0	0	8.46512	0	0	0	0	0	0	4.16	4.95238	0	22.75	60	0	0	0
4930478P22Rik	8	0	1.2093	4.33333	0	2.26087	2.47619	21.125	1.52941	0	0	0	230.75	608	0	0	0
4930479D17Rik	4	26	9.67442	0	15.9184	26	24.7619	24.375	35.1765	18.72	12.381	14	81.25	80	20.8	7.42857	34.6667
4930479M11Rik	48	23.2632	29.0233	0	0	1.13043	32.1905	61.75	47.4118	2.08	12.381	8	653.25	528	52	7.42857	0
4930480E11Rik	0	0	0	0	0	0	0	0	0	0	0	0	35.75	40	0	0	0
4930480G23Rik	0	0	0	0	0	0	2.47619	0	0	0	2.47619	0	22.75	24	0	0	0
4930480K15Rik	0	0	1.2093	0	0	1.13043	0	1.625	0	0	0	0	0	20	0	0	0
4930480M12Rik	0	1.36842	0	0	0	0	0	0	0	0	0	0	0	0	0	0	0
4930481A15Rik	84	9.57895	147.535	30.3333	23.3469	29.3913	101.524	58.5	70.3529	97.76	99.0476	68	289.25	324	114.4	118.857	199.333
4930483J18Rik	13	2.73684	0	0	0	2.26087	16.0952	29.25	36.7059	33.28	34.6667	8	305.5	932	0	14.8571	26
4930483K19Rik	8	6.84211	4.83721	1.08333	0	11.3043	0	3.25	4.58824	8.32	14.8571	6	13	8	31.2	7.42857	17.3333
4930483O08Rik	0	0	0	0	0	0	0	1.625	19.8824	0	0	0	6.5	0	41.6	7.42857	0
4930486F22Rik	0	0	0	0	0	0	7.42857	9.75	19.8824	0	0	0	130	248	0	0	0
4930486I03Rik	19	0	13.3023	0	0	0	12.381	39	52	0	0	0	55.25	80	0	0	0
4930486L24Rik	0	31.4737	0	0	0	11.3043	0	0	26	470.08	646.286	22	1410.5	128	322.4	601.714	459.333
4930487D11Rik	0	0	0	0	0	1.13043	0	0	0	0	0	0	19.5	12	0	0	0
4930487H11Rik	0	0	1.2093	0	0	0	2.47619	0	0	0	0	0	35.75	92	0	0	0
4930488B22Rik	0	0	1.2093	0	0	0	0	0	0	0	0	0	0	0	0	0	0
4930488L21Rik	2	0	0	7.58333	0	2.26087	3.71429	11.375	0	2.08	0	0	380.25	1056	0	0	0
4930500F04Rik	10	0	0	0	0	0	2.47619	0	0	0	2.47619	2	97.5	24	0	0	0
4930500J02Rik	36	13.6842	53.2093	13	11.6735	22.6087	19.8095	27.625	3.05882	58.24	81.7143	22	646.75	588	228.8	185.714	156
4930500L23Rik	0	5.47368	0	0	0	1.13043	6.19048	0	0	2.08	4.95238	0	9.75	4	20.8	44.5714	0
4930502A04Rik	0	0	0	0	0	0	11.1429	0	0	0	0	0	3.25	28	0	0	0
4930502E09Rik	11	9.57895	24.186	2.16667	0	1.13043	13.619	19.5	0	14.56	27.2381	12	126.75	312	10.4	7.42857	34.6667
4930502E18Rik	974	1196	960.186	1334.67	1270.29	2061.91	781.238	957.125	1062.94	1857.44	2136.95	1658	2206.75	1392	499.2	1285.14	849.333
4930503B20Rik	21	21.8947	16.9302	0	0	3.3913	75.5238	100.75	50.4706	0	2.47619	2	282.75	220	20.8	14.8571	0
4930503E14Rik	38	39.6842	48.3721	0	5.30612	28.2609	139.905	287.625	107.059	70.72	163.429	26	1907.75	3484	260	334.286	208
4930503E24Rik	0	0	0	0	0	1.13043	0	0	1.52941	0	2.47619	0	0	0	0	0	0
4930503H13Rik	0	0	0	0	0	0	1.2381	0	0	0	0	0	9.75	16	0	0	0
4930503L19Rik	215	149.158	66.5116	132.167	126.286	229.478	156	102.375	55.0588	247.52	235.238	256	1712.75	3944	260	349.143	234
4930503O07Rik	0	0	0	0	0	0	6.19048	6.5	0	8.32	0	0	9.75	0	0	0	0
4930504O13Rik	50	38.3158	15.7209	66.0833	35.0204	29.3913	55.7143	169	79.5294	68.64	79.2381	46	1657.5	3676	52	81.7143	156
4930505A04Rik	39	10.9474	60.4651	0	0	0	42.0952	102.375	76.4706	2.08	0	0	669.5	500	0	0	0
4930505G20Rik	0	0	1.2093	0	0	0	2.47619	0	0	0	0	0	0	4	0	0	0
4930506M07Rik	38	16.4211	16.9302	3.25	20.1633	7.91304	39.619	47.125	71.8824	309.92	435.81	32	572	224	551.2	534.857	502.667
4930507D05Rik	1	13.6842	0	17.3333	0	0	1.2381	3.25	3.05882	16.64	24.7619	36	65	164	31.2	52	17.3333
4930509E16Rik	59	91.6842	93.1163	132.167	14.8571	36.1739	108.952	170.625	142.235	137.28	180.762	232	204.75	484	249.6	274.857	182
4930509J09Rik	0	0	0	1.08333	0	0	0	1.625	0	0	0	0	13	4	0	0	0
4930509K18Rik	0	0	3.62791	0	0	1.13043	0	0	0	0	0	0	3.25	72	20.8	7.42857	0
4930511A02Rik	1	0	7.25581	0	0	0	11.1429	22.75	10.7059	0	0	0	117	668	0	0	0
4930511E03Rik	0	0	0	0	0	2.26087	0	0	0	0	0	0	0	32	10.4	0	0
4930511I11Rik	51	10.9474	38.6977	0	0	5.65217	50.7619	69.875	0	2.08	2.47619	0	591.5	572	0	0	8.66667
4930511M06Rik	47	165.579	135.442	29.25	57.3061	379.826	42.0952	61.75	56.5882	64.48	198.095	58	321.75	408	83.2	44.5714	69.3333
4930511M11Rik	58	34.2105	49.5814	52	0	29.3913	152.286	721.5	154.471	0	7.42857	0	6080.75	17284	0	7.42857	0
4930512B01Rik	0	0	0	0	0	5.65217	0	0	1.52941	0	0	0	19.5	40	10.4	0	0
4930513D17Rik	16	0	0	0	0	0	4.95238	14.625	0	0	7.42857	0	29.25	80	0	0	0
4930513N10Rik	32	47.8947	7.25581	59.5833	29.7143	10.1739	26	81.25	53.5294	62.4	42.0952	20	880.75	3116	93.6	170.857	52
4930513O06Rik	20	0	3.62791	0	0	0	0	0	0	0	2.47619	0	58.5	20	0	0	0
4930515B02Rik	3	0	7.25581	0	0	0	6.19048	0	0	0	0	0	19.5	12	0	0	0
4930515G01Rik	18	62.9474	47.1628	19.5	33.9592	0	0	24.375	27.5294	22.88	7.42857	4	370.5	916	93.6	59.4286	34.6667
4930515G16Rik	0	0	0	0	0	1.13043	0	0	0	0	0	0	6.5	0	0	0	0
4930515L03Rik	0	0	0	0	0	0	0	0	0	0	0	0	6.5	0	0	0	0
4930515L19Rik	0	0	0	0	0	0	0	0	0	0	0	0	3.25	24	0	0	0
4930517E11Rik	0	1.36842	0	0	1.06122	1.13043	0	0	0	0	0	0	0	0	0	0	0
4930518P08Rik	11	0	1.2093	0	3.18367	0	0	0	1.52941	10.4	2.47619	0	78	188	0	0	0
4930519D14Rik	8	1.36842	0	0	0	2.26087	3.71429	22.75	0	0	0	4	133.25	444	0	0	0
4930519F09Rik	71	86.2105	90.6977	146.25	113.551	178.609	198.095	190.125	270.706	411.84	413.524	482	263.25	392	72.8	178.286	242.667
4930519F16Rik	0	0	0	0	0	1.13043	0	0	0	0	0	0	39	20	0	0	0
4930519F24Rik	0	0	0	0	0	0	0	0	0	0	0	0	0	24	0	0	0
4930519G04Rik	84	140.947	141.488	42.25	59.4286	48.6087	120.095	266.5	143.765	176.8	262.476	132	432.25	1060	2766.4	2362.29	2574
4930519H02Rik	11	12.3158	12.093	2.16667	0	1.13043	12.381	35.75	0	0	0	0	191.75	140	41.6	22.2857	0
4930520O04Rik	18	12.3158	9.67442	30.3333	1.06122	0	33.4286	95.875	29.0588	18.72	56.9524	20	809.25	1360	52	89.1429	104
4930520P13Rik	0	12.3158	0	0	0	1.13043	0	0	0	0	0	0	32.5	4	0	0	0
4930521A18Rik	0	0	0	0	0	2.26087	12.381	92.625	0	0	2.47619	0	620.75	2052	20.8	0	26
4930521E06Rik	0	0	0	0	0	0	0	0	0	0	0	0	0	0	0	0	0
4930522H14Rik	14	0	0	0	0	1.13043	18.5714	65	0	0	0	0	338	496	0	0	0
4930522O17Rik	28	12.3158	22.9767	21.6667	0	0	16.0952	151.125	21.4118	0	4.95238	0	897	2704	0	0	0
4930523C07Rik	41	56.1053	4.83721	30.3333	26.5306	35.0435	34.6667	21.125	56.5882	89.44	52	76	123.5	72	31.2	14.8571	43.3333
4930523O13Rik	45	0	19.3488	1.08333	0	0	24.7619	0	0	0	0	0	91	132	0	0	0
4930524B15Rik	362	340.737	328.93	469.083	510.449	464.609	397.429	521.625	339.529	942.24	1106.86	1222	4033.25	5312	1695.2	1693.71	2374.67
4930524C18Rik	0	0	0	0	0	0	0	0	0	0	0	0	71.5	80	0	0	0
4930524E20Rik	5	0	0	0	0	0	7.42857	4.875	0	0	0	0	84.5	68	0	0	0
4930524L23Rik	15	16.4211	21.7674	21.6667	0	33.913	22.2857	0	4.58824	52	44.5714	76	100.75	76	62.4	66.8571	78
4930524N10Rik	1	0	0	0	0	0	22.2857	0	0	0	0	0	94.25	40	0	0	0
4930524O05Rik	0	0	0	0	0	0	0	0	0	0	0	0	22.75	20	0	0	0
4930524O08Rik	0	0	0	0	0	0	0	0	0	0	0	0	81.25	224	0	0	0
4930525D18Rik	59	4.10526	41.1163	8.66667	0	3.3913	66.8571	316.875	39.7647	4.16	7.42857	0	2421.25	4872	0	0	0
4930525F21Rik	32	0	65.3023	73.6667	29.7143	1.13043	26	53.625	6.11765	20.8	22.2857	14	1352	3192	10.4	0	34.6667
4930525G20Rik	12	0	1.2093	0	1.06122	3.3913	0	32.5	0	0	2.47619	4	22.75	152	10.4	0	26
4930525M21Rik	0	0	0	0	0	0	0	0	0	0	0	0	3.25	0	0	0	0
4930526D03Rik	17	8.21053	37.4884	22.75	0	0	50.7619	102.375	22.9412	0	0	2	825.5	1944	10.4	7.42857	34.6667
4930526I15Rik	0	0	0	0	0	0	0	0	0	0	0	0	0	0	0	0	0
4930526L06Rik	0	0	0	2.16667	0	5.65217	9.90476	1.625	0	0	7.42857	6	32.5	64	0	0	0
4930527F14Rik	0	0	0	0	0	0	8.66667	9.75	0	4.16	0	0	13	8	20.8	0	0
4930527G23Rik	0	0	0	0	0	0	4.95238	3.25	0	0	0	0	13	12	0	0	0
4930528A17Rik	41	6.84211	2.4186	5.41667	0	5.65217	11.1429	8.125	0	24.96	9.90476	30	354.25	808	114.4	111.429	95.3333
4930528D03Rik	8	10.9474	6.04651	8.66667	1.06122	16.9565	3.71429	6.5	6.11765	10.4	24.7619	4	71.5	68	20.8	37.1429	17.3333
4930528F23Rik	21	124.526	70.1395	107.25	93.3878	44.087	497.714	341.25	463.412	1312.48	1215.81	1840	3893.5	4992	2132	2288	2782
4930528P14Rik	6	0	0	0	0	0	1.2381	11.375	0	2.08	0	0	104	48	0	0	0
4930529C04Rik	0	0	0	0	0	0	0	0	0	0	0	0	6.5	8	0	0	0
4930529F22Rik	16	0	0	0	0	3.3913	0	17.875	0	0	0	0	104	156	0	0	0
4930529F24Rik	0	0	0	0	0	0	8.66667	0	6.11765	0	0	0	39	8	0	0	0
4930529K09Rik	7	1.36842	0	0	0	0	2.47619	0	0	0	0	0	39	28	0	0	0
4930529L06Rik	1	0	0	0	0	0	6.19048	6.5	10.7059	0	0	0	32.5	20	0	0	0
4930529M08Rik	1	34.2105	2.4186	0	0	75.7391	22.2857	37.375	15.2941	24.96	39.619	70	110.5	124	0	14.8571	26
4930533B01Rik	6	0	0	0	0	0	0	0	0	0	0	0	45.5	24	0	0	0
4930533P14Rik	0	0	0	0	0	0	0	0	0	0	0	0	0	0	0	0	0
4930534B04Rik	274	149.158	95.5349	150.583	120.98	174.087	240.19	305.5	562.824	232.96	269.905	80	3617.25	7984	270.4	289.714	225.333
4930538K18Rik	18	19.1579	24.186	15.1667	23.3469	42.9565	82.9524	134.875	38.2353	35.36	27.2381	42	130	312	10.4	14.8571	34.6667
4930539C22Rik	0	0	0	0	0	0	0	0	0	0	0	0	0	0	0	0	0
4930539E08Rik	103	242.211	61.6744	68.25	143.265	96.087	97.8095	78	94.8235	147.68	128.762	82	429	840	260	326.857	164.667
4930539J05Rik	49	28.7368	50.7907	45.5	23.3469	52	40.8571	125.125	123.882	72.8	104	90	416	736	145.6	148.571	156
4930539M17Rik	0	0	0	0	0	0	0	0	0	0	0	0	29.25	172	0	0	0
4930539N22Rik	0	0	0	0	0	0	0	0	0	0	0	0	0	0	0	0	0
4930540M03Rik	4	0	0	0	0	0	3.71429	0	0	0	0	0	6.5	36	0	0	0
4930542C21Rik	1	0	0	0	0	1.13043	0	9.75	0	0	0	0	6.5	24	0	0	0
4930542D17Rik	0	0	0	0	0	0	0	0	0	0	0	0	0	0	0	0	0
4930542H20Rik	0	0	0	0	0	0	0	4.875	0	0	0	0	26	24	0	0	0
4930542N07Rik	0	0	0	0	0	0	0	6.5	0	0	0	0	29.25	8	0	0	0
4930543E12Rik	0	0	0	0	0	0	9.90476	1.625	0	0	4.95238	0	32.5	24	10.4	14.8571	8.66667
4930544D05Rik	24	2.73684	2.4186	0	0	0	54.4762	50.375	21.4118	0	0	0	299	124	0	0	0
4930544G11Rik	55	58.8421	3.62791	151.667	0	0	157.238	336.375	226.353	2.08	4.95238	0	4949.75	13116	10.4	0	0
4930544M13Rik	0	0	0	0	0	1.13043	0	1.625	0	0	0	0	0	8	0	0	8.66667
4930544O15Rik	18	20.5263	9.67442	5.41667	0	1.13043	43.3333	52	0	0	0	2	250.25	240	0	0	0
4930545E07Rik	7	0	3.62791	0	1.06122	0	0	13	10.7059	0	0	0	3.25	68	0	0	0
4930545H06Rik	3	21.8947	0	0	0	6.78261	2.47619	4.875	0	0	0	0	78	52	0	0	0
4930545L23Rik	0	34.2105	0	0	0	0	3.71429	27.625	0	0	0	0	74.75	68	0	0	0
4930546C10Rik	0	0	0	0	0	0	0	0	0	0	0	0	0	0	0	0	0
4930546K05Rik	4	0	0	1.08333	1.06122	1.13043	0	0	0	18.72	7.42857	2	84.5	16	10.4	0	17.3333
4930547C10Rik	48	19.1579	37.4884	78	0	0	68.0952	81.25	102.471	0	0	2	2174.25	6140	0	14.8571	0
4930547E08Rik	6	5.47368	0	0	0	4.52174	2.47619	0	0	12.48	17.3333	2	74.75	96	72.8	81.7143	130
4930547E14Rik	7	0	14.5116	17.3333	9.55102	24.8696	19.8095	52	21.4118	6.24	12.381	10	113.75	312	10.4	14.8571	43.3333
4930547N16Rik	131	145.053	322.884	353.167	126.286	187.652	211.714	172.25	211.059	422.24	532.381	386	949	1156	707.2	913.714	858
4930548G14Rik	0	1.36842	0	0	0	0	0	0	0	0	0	0	0	16	0	0	0
4930548H24Rik	5	0	0	0	0	1.13043	0	0	0	0	4.95238	0	87.75	40	10.4	0	0
4930548J01Rik	23	0	0	0	0	0	29.7143	21.125	9.17647	0	2.47619	2	169	88	0	0	0
4930548K13Rik	0	1.36842	0	0	0	0	0	0	0	0	0	0	9.75	100	0	0	0
4930549C01Rik	21	0	48.3721	0	0	0	55.7143	48.75	42.8235	0	0	0	136.5	108	0	0	0
4930549G23Rik	19	24.6316	22.9767	33.5833	11.6735	26	45.8095	105.625	97.8824	41.6	39.619	52	513.5	1668	83.2	156	260
4930550C14Rik	56	71.1579	22.9767	8.66667	0	5.65217	64.381	134.875	13.7647	12.48	19.8095	34	1251.25	2896	62.4	52	8.66667
4930550L24Rik	1362	1245.26	1235.91	848.25	1175.84	1279.65	650	523.25	471.059	2868.32	3612.76	1766	5599.75	2848	3078.4	4420	3458
4930552N02Rik	0	0	0	0	0	2.26087	0	3.25	0	0	0	0	13	0	0	0	0
4930552P12Rik	4	4.10526	1.2093	9.75	4.2449	10.1739	4.95238	6.5	0	10.4	2.47619	0	39	48	10.4	29.7143	17.3333
4930553E22Rik	6	0	0	0	0	0	4.95238	123.5	0	0	0	0	455	1056	0	0	0
4930554C24Rik	1	0	0	0	0	0	0	0	0	0	0	0	9.75	0	0	0	0
4930555B11Rik	0	0	0	0	0	1.13043	23.5238	3.25	0	2.08	0	0	9.75	104	0	0	0
4930555G01Rik	22	20.5263	19.3488	0	16.9796	14.6957	27.2381	47.125	58.1176	10.4	29.7143	6	211.25	132	20.8	0	17.3333
4930555I21Rik	12	21.8947	12.093	2.16667	0	0	6.19048	17.875	1.52941	4.16	29.7143	30	42.25	244	20.8	0	0
4930556C24Rik	0	0	0	0	0	0	12.381	29.25	0	4.16	12.381	0	214.5	896	10.4	0	26
4930556G01Rik	2	0	0	0	3.18367	0	1.2381	0	0	0	0	0	6.5	16	0	0	0
4930556J02Rik	25	4.10526	8.46512	0	0	12.4348	26	37.375	53.5294	0	0	2	182	280	0	0	0
4930556M19Rik	29	36.9474	26.6047	21.6667	18.0408	37.3043	60.6667	82.875	91.7647	62.4	111.429	34	461.5	908	863.2	676	754
4930556N09Rik	0	41.0526	0	0	0	0	33.4286	52	0	0	0	2	224.25	808	0	0	0
4930557A04Rik	64	21.8947	21.7674	0	0	0	85.4286	126.75	29.0588	0	2.47619	0	679.25	684	0	0	0
4930557J02Rik	0	31.4737	2.4186	0	0	0	0	0	0	0	0	0	39	4	0	0	0
4930558C23Rik	62	26	0	0	0	0	38.381	30.875	32.1176	0	2.47619	0	318.5	576	0	0	0
4930558G05Rik	0	0	16.9302	0	0	0	0	0	0	0	0	0	0	8	0	0	0
4930558J18Rik	199	260	233.395	118.083	62.6122	139.043	131.238	199.875	192.706	320.32	443.238	226	1472.25	1928	592.8	549.714	624
4930558K02Rik	0	26	52	2.16667	7.42857	1.13043	8.66667	24.375	7.64706	35.36	29.7143	18	263.25	168	41.6	59.4286	60.6667
4930562C15Rik	34	61.5789	42.3256	42.25	46.6939	110.783	162.19	107.25	183.529	322.4	591.81	566	1040	1240	800.8	1649.14	1317.33
4930562F07Rik	2	0	8.46512	0	0	0	0	4.875	0	0	0	0	9.75	64	0	14.8571	0
4930563D23Rik	12	56.1053	16.9302	0	0	2.26087	66.8571	91	26	0	4.95238	0	325	148	0	0	8.66667
4930563E18Rik	0	0	2.4186	0	4.2449	1.13043	0	0	0	10.4	4.95238	4	26	44	0	0	17.3333
4930563E22Rik	89	42.4211	84.6512	32.5	35.0204	96.087	14.8571	17.875	27.5294	41.6	153.524	140	315.25	164	197.6	111.429	156
4930563F08Rik	0	1.36842	0	0	0	0	0	0	0	2.08	4.95238	0	0	0	0	22.2857	0
4930563M20Rik	5	1.36842	0	3.25	0	0	1.2381	0	1.52941	4.16	2.47619	6	13	40	0	0	8.66667
4930564B18Rik	0	2.73684	0	0	0	3.3913	0	0	0	0	0	4	3.25	8	0	0	0
4930564D02Rik	0	0	0	0	0	0	1.2381	0	0	0	2.47619	0	3.25	48	0	0	0
4930564G21Rik	0	19.1579	0	0	0	0	0	0	0	2.08	0	0	35.75	40	10.4	0	0
4930564K09Rik	37	47.8947	65.3023	44.4167	28.6531	46.3478	14.8571	94.25	41.2941	141.44	116.381	172	588.25	1800	208	274.857	268.667
4930565A17	0	0	0	0	0	2.26087	0	0	0	0	0	0	29.25	64	0	0	0
4930565D16Rik	0	0	0	0	0	0	0	0	0	0	0	0	6.5	0	0	0	0
4930565N06Rik	1	0	0	0	0	1.13043	0	0	0	12.48	2.47619	0	9.75	16	0	7.42857	8.66667
4930567H12Rik	0	5.47368	3.62791	0	1.06122	0	12.381	14.625	7.64706	0	0	0	81.25	48	0	0	0
4930567H17Rik	0	0	6.04651	0	0	0	0	0	6.11765	0	0	0	45.5	40	0	0	0
4930567J20Rik	0	0	0	0	0	0	0	0	35.1765	0	0	0	55.25	28	0	0	0
4930567K20Rik	24	36.9474	21.7674	1.08333	0	0	14.8571	68.25	9.17647	0	0	0	890.5	2744	10.4	0	0
4930568D16Rik	0	0	2.4186	0	0	0	12.381	8.125	0	0	0	0	32.5	136	0	0	0
4930568E12Rik	6	4.10526	32.6512	14.0833	0	0	12.381	84.5	0	0	0	18	438.75	1924	114.4	7.42857	95.3333
4930568G15Rik	5	0	0	0	0	0	0	0	0	0	2.47619	0	19.5	72	0	0	0
4930568K20Rik	9	1.36842	0	0	0	2.26087	1.2381	0	0	0	0	0	13	4	0	0	0
4930570G19Rik	0	0	10.8837	1.08333	7.42857	1.13043	17.3333	27.625	30.5882	2.08	4.95238	0	601.25	1032	52	14.8571	8.66667
4930571K23Rik	12	0	67.7209	0	0	0	238.952	214.5	146.824	0	0	0	617.5	464	0	0	0
4930572J05Rik	1	1.36842	6.04651	22.75	0	5.65217	17.3333	13	22.9412	10.4	22.2857	14	81.25	248	93.6	29.7143	8.66667
4930572K03Rik	3	21.8947	4.83721	0	0	0	22.2857	34.125	6.11765	2.08	0	4	94.25	104	0	0	26
4930572O13Rik	0	0	1.2093	2.16667	0	0	0	0	0	0	2.47619	0	65	44	0	0	0
4930573O16Rik	0	0	0	0	1.06122	1.13043	0	3.25	0	0	0	0	29.25	104	0	0	0
4930578C19Rik	0	0	0	0	0	0	0	0	0	0	0	0	0	0	0	0	0
4930578E11Rik	60	52	66.5116	30.3333	45.6327	80.2609	144.857	203.125	160.588	72.8	160.952	132	367.25	1016	2277.6	1931.43	2834
4930578I06Rik	66	0	7.25581	0	0	1.13043	54.4762	61.75	64.2353	0	4.95238	0	523.25	496	0	0	0
4930578M01Rik	0	0	0	2.16667	4.2449	2.26087	1.2381	6.5	0	6.24	2.47619	2	68.25	256	72.8	0	8.66667
4930578N16Rik	96	157.368	169.302	66.0833	89.1429	72.3478	169.619	305.5	192.706	143.52	151.048	192	2938	5576	374.4	312	520
4930578N18Rik	1	0	0	0	0	0	0	6.5	0	0	0	0	19.5	24	0	0	0
4930579C15Rik	64	78	64.093	4.33333	33.9592	0	30.9524	61.75	146.824	10.4	17.3333	16	708.5	492	31.2	66.8571	8.66667
4930579F01Rik	16	132.737	15.7209	0	0	0	24.7619	39	0	0	2.47619	0	435.5	468	0	0	0
4930579G18Rik	24	34.2105	31.4419	23.8333	38.2041	24.8696	55.7143	69.875	61.1765	89.44	123.81	48	130	96	1393.6	1158.86	1490.67
4930579G22Rik	49	42.4211	31.4419	8.66667	5.30612	22.6087	65.619	82.875	56.5882	64.48	126.286	22	783.25	592	187.2	52	121.333
4930579G24Rik	732	450.211	608.279	377	239.837	359.478	914.952	1176.5	723.412	842.4	876.571	1072	5369	8652	1705.6	1426.29	1828.67
4930579K19Rik	75	114.947	93.1163	88.8333	63.6735	91.5652	23.5238	60.125	7.64706	151.84	168.381	132	325	236	280.8	289.714	294.667
4930581F22Rik	1	1.36842	0	0	0	5.65217	1.2381	6.5	22.9412	2.08	0	0	204.75	524	10.4	0	0
4930583H14Rik	9	0	13.3023	151.667	32.898	59.913	18.5714	21.125	13.7647	698.88	1337.14	64	1683.5	364	1820	2206.29	2149.33
4930583K01Rik	7	21.8947	0	0	0	1.13043	4.95238	35.75	13.7647	2.08	17.3333	6	94.25	24	0	0	17.3333
4930583P06Rik	14	0	1.2093	0	0	0	0	11.375	15.2941	0	0	0	42.25	68	0	0	0
4930584F24Rik	10	30.1053	30.2326	0	0	0	58.1905	94.25	21.4118	0	0	0	438.75	368	0	0	0
4930588N13Rik	8	5.47368	1.2093	0	0	1.13043	8.66667	32.5	33.6471	4.16	24.7619	2	191.75	156	93.6	14.8571	52
4930590J08Rik	5	5.47368	9.67442	5.41667	0	2.26087	4.95238	21.125	0	0	7.42857	6	123.5	144	0	0	0
4930590L20Rik	11	17.7895	9.67442	16.25	2.12245	9.04348	12.381	6.5	6.11765	6.24	2.47619	4	42.25	12	0	14.8571	0
4930591A17Rik	0	2.73684	2.4186	19.5	4.2449	10.1739	7.42857	17.875	0	0	7.42857	4	230.75	528	31.2	14.8571	8.66667
4930592A05Rik	3	0	0	0	0	0	0	0	0	0	0	0	13	4	0	14.8571	0
4930592I03Rik	0	0	12.093	0	0	0	14.8571	22.75	33.6471	0	0	0	139.75	48	0	0	17.3333
4930593A02Rik	2	0	0	0	0	0	2.47619	6.5	3.05882	0	0	8	123.5	304	0	7.42857	17.3333
4930593C16Rik	5	0	19.3488	1.08333	0	0	7.42857	21.125	0	0	2.47619	0	117	252	0	7.42857	0
4930594C11Rik	7	32.8421	22.9767	11.9167	5.30612	6.78261	11.1429	24.375	22.9412	12.48	9.90476	12	45.5	64	520	371.429	277.333
4930595M18Rik	0	0	0	21.6667	0	0	0	1.625	0	60.32	29.7143	0	211.25	100	31.2	44.5714	0
4930596D02Rik	27	1.36842	21.7674	0	0	0	7.42857	0	0	2.08	0	0	133.25	184	0	0	0
4930596M17Rik	2	36.9474	20.5581	0	0	4.52174	7.42857	14.625	0	0	0	0	198.25	160	0	0	0
4930597G03Rik	0	1.36842	0	0	0	1.13043	0	0	0	0	0	0	0	8	0	0	0
4930598F16Rik	0	0	0	0	0	1.13043	0	0	0	0	4.95238	0	35.75	0	0	0	0
4930599N23Rik	9	12.3158	2.4186	28.1667	0	18.087	8.66667	16.25	0	6.24	19.8095	10	71.5	120	83.2	59.4286	8.66667
4931402G19Rik	8	5.47368	8.46512	0	2.12245	9.04348	0	8.125	3.05882	4.16	22.2857	8	100.75	376	0	7.42857	0
4931403E22Rik	0	0	0	0	0	1.13043	0	0	0	0	0	0	0	0	0	0	0
4931403G20Rik	0	0	0	0	3.18367	1.13043	3.71429	1.625	7.64706	0	9.90476	0	48.75	44	0	0	0
4931406B18Rik	5	12.3158	8.46512	8.66667	2.12245	4.52174	17.3333	48.75	4.58824	6.24	22.2857	2	214.5	548	197.6	118.857	130
4931406C07Rik	516	625.368	405.116	533	484.98	669.217	212.952	422.5	279.882	680.16	921.143	424	906.75	1260	998.4	1411.43	1421.33
4931406H21Rik	3	0	3.62791	1.08333	0	2.26087	0	1.625	0	0	0	0	48.75	52	0	0	0
4931406P16Rik	1507	1877.47	1591.44	1347.67	1193.88	1532.87	2150.57	2063.75	2300.24	3752.32	4239.24	3566	5047.25	5312	6780.8	6760	8562.67
4931407G18Rik	183	26	83.4419	0	0	18.087	475.429	674.375	237.059	6.24	2.47619	6	2369.25	1620	10.4	0	0
4931408A02Rik	1	1.36842	0	0	0	0	13.619	22.75	1.52941	0	22.2857	4	100.75	92	0	7.42857	17.3333
4931408C20Rik	6	1.36842	0	1.08333	1.06122	4.52174	22.2857	0	21.4118	0	0	0	71.5	0	0	0	0
4931408D14Rik	10	0	10.8837	3.25	0	3.3913	19.8095	91	3.05882	2.08	2.47619	2	1036.75	1704	31.2	14.8571	8.66667
4931409K22Rik	18	15.0526	32.6512	0	13.7959	1.13043	16.0952	30.875	1.52941	0	7.42857	2	165.75	168	0	0	17.3333
4931414P19Rik	15	0	29.0233	10.8333	3.18367	56.5217	37.1429	17.875	26	60.32	64.381	48	110.5	80	187.2	178.286	190.667
4931417E11Rik	51	0	35.0698	0	0	0	63.1429	211.25	70.3529	0	0	0	2223	6428	0	0	0
4931417G12Rik	198	372.211	276.93	164.667	149.633	183.13	277.333	359.125	305.882	388.96	334.286	292	676	684	1092	876.571	1230.67
4931419H13Rik	5	0	0	0	0	3.3913	1.2381	4.875	0	2.08	2.47619	0	100.75	464	0	0	0
4931420L22Rik	0	24.6316	0	0	0	1.13043	2.47619	0	0	0	0	0	35.75	0	0	0	0
4931423N10Rik	27	50.6316	13.3023	19.5	1.06122	45.2174	34.6667	87.75	67.2941	29.12	52	10	981.5	2452	10.4	7.42857	17.3333
4931428F04Rik	54	30.1053	43.5349	15.1667	13.7959	41.8261	47.0476	35.75	10.7059	64.48	96.5714	38	269.75	72	72.8	89.1429	138.667
4931428L18Rik	2	45.1579	0	1.08333	1.06122	1.13043	37.1429	87.75	3.05882	6.24	19.8095	10	640.25	704	93.6	52	34.6667
4931429I11Rik	13	0	3.62791	0	0	3.3913	9.90476	55.25	7.64706	0	2.47619	2	533	1836	10.4	0	43.3333
4931429L15Rik	2	0	9.67442	5.41667	0	4.52174	1.2381	1.625	1.52941	0	4.95238	8	58.5	124	0	7.42857	8.66667
4931429P17Rik	0	0	0	0	0	0	0	0	0	0	2.47619	0	3.25	0	0	0	0
4931430N09Rik	0	0	0	0	0	0	1.2381	0	0	0	7.42857	2	55.25	12	0	14.8571	0
4931431B13Rik	0	0	0	0	0	0	1.2381	0	0	0	0	0	0	0	0	0	0
4931431C16Rik	0	0	0	3.25	0	0	1.2381	0	36.7059	2.08	0	0	35.75	180	0	0	0
4931431F19Rik	39	0	1.2093	0	0	1.13043	12.381	8.125	0	0	2.47619	0	243.75	128	0	0	0
4931440F15Rik	22	0	10.8837	5.41667	0	13.5652	13.619	37.375	13.7647	0	0	0	198.25	992	0	0	17.3333
4931440J10Rik	21	0	3.62791	1.08333	0	0	14.8571	8.125	1.52941	0	9.90476	8	146.25	552	31.2	0	0
4931440L10Rik	0	0	2.4186	0	0	1.13043	3.71429	4.875	18.3529	0	2.47619	2	221	52	0	0	0
4931440P22Rik	11	20.5263	4.83721	27.0833	1.06122	21.4783	4.95238	14.625	16.8235	16.64	24.7619	14	110.5	148	83.2	52	95.3333
4932411E22Rik	0	1.36842	3.62791	0	0	3.3913	0	0	0	0	0	0	9.75	8	0	0	0
4932411G14Rik	0	6.84211	1.2093	0	0	3.3913	0	1.625	3.05882	0	7.42857	0	208	96	0	0	0
4932411L15	82	184.737	151.163	30.3333	78.5306	590.087	78	102.375	64.2353	185.12	557.143	240	529.75	720	135.2	126.286	156
4932411N23Rik	0	2.73684	0	1.08333	0	1.13043	0	26	1.52941	0	2.47619	0	32.5	44	0	0	8.66667
4932412D23Rik	8	54.7368	4.83721	67.1667	0	2.26087	7.42857	73.125	13.7647	22.88	56.9524	26	539.5	1400	156	74.2857	138.667
4932412H11Rik	6	1.36842	26.6047	0	1.06122	2.26087	13.619	19.5	0	2.08	7.42857	10	130	72	0	0	0
4932413F04Rik	0	0	1.2093	0	0	3.3913	0	0	0	4.16	0	2	78	260	41.6	0	0
4932414J04Rik	4	0	2.4186	5.41667	0	1.13043	2.47619	22.75	13.7647	0	22.2857	0	120.25	644	0	0	0
4932414N04Rik	33	6.84211	4.83721	0	0	3.3913	47.0476	211.25	55.0588	2.08	14.8571	2	1881.75	4364	0	0	17.3333
4932415G12Rik	527	711.579	528.465	357.5	266.367	543.739	1032.57	1121.25	676	956.8	973.143	1072	8043.75	11976	1861.6	1990.86	2461.33
4932415M13Rik	5	0	0	11.9167	0	3.3913	3.71429	0	0	0	2.47619	0	107.25	636	0	0	0
4932416H05Rik	28	47.8947	48.3721	39	1.06122	28.2609	64.381	183.625	74.9412	33.28	39.619	80	1290.25	3228	197.6	156	182
4932416K20Rik	0	0	4.83721	0	0	1.13043	0	0	0	0	2.47619	0	42.25	68	0	0	0
4932418E24Rik	14	13.6842	2.4186	0	0	1.13043	9.90476	6.5	13.7647	0	2.47619	0	35.75	16	0	0	0
4932425I24Rik	67	50.6316	26.6047	10.8333	0	2.26087	18.5714	68.25	41.2941	45.76	49.5238	20	581.75	1856	104	104	43.3333
4932429P05Rik	0	0	1.2093	0	0	0	0	0	0	0	0	0	26	48	0	0	0
4932435O22Rik	0	0	4.83721	0	8.4898	14.6957	1.2381	0	0	4.16	9.90476	0	19.5	40	41.6	22.2857	26
4932438A13Rik	3386	4332.42	4225.3	2773.33	2215.84	3246.61	3781.14	4746.62	5261.18	5690.88	7480.57	6068	15128.8	16920	13748.8	14493.1	13242.7
4932438H23Rik	45	24.6316	9.67442	16.25	0	3.3913	0	4.875	0	20.8	29.7143	10	143	260	0	0	0
4932441B19Rik	0	0	0	0	0	0	7.42857	0	18.3529	0	2.47619	0	81.25	84	0	0	0
4932441J04Rik	0	0	0	0	0	0	1.2381	0	0	0	0	0	0	12	0	0	0
4932443I19Rik	0	0	0	0	0	1.13043	0	0	0	0	0	0	3.25	0	0	0	0
4932702P03Rik	0	0	0	0	0	0	0	0	0	0	0	0	19.5	12	0	0	0
4933400A11Rik	1	0	0	0	0	0	2.47619	13	55.0588	0	0	0	104	124	0	0	0
4933400B14Rik	0	0	0	0	0	0	0	0	0	0	0	0	6.5	8	0	0	0
4933400C05Rik	5	1.36842	1.2093	0	0	0	40.8571	37.375	30.5882	4.16	2.47619	0	204.75	160	0	0	0
4933400C23	2	1.36842	0	0	1.06122	0	0	0	0	6.24	14.8571	6	48.75	8	10.4	14.8571	60.6667
4933400F21Rik	11	1.36842	2.4186	0	1.06122	6.78261	0	8.125	9.17647	16.64	9.90476	6	52	64	20.8	37.1429	34.6667
4933400L20Rik	1	4.10526	1.2093	3.25	0	1.13043	11.1429	29.25	0	0	0	0	208	648	0	0	0
4933401B06Rik	13	0	0	0	0	0	6.19048	11.375	0	0	0	0	198.25	80	0	0	0
4933401D09Rik	0	0	0	1.08333	0	3.3913	6.19048	1.625	6.11765	4.16	19.8095	4	16.25	32	0	0	0
4933401H06Rik	23	5.47368	6.04651	71.5	0	1.13043	30.9524	149.5	41.2941	2.08	0	0	1079	3128	0	0	0
4933401P06Rik	0	0	0	0	0	1.13043	2.47619	3.25	3.05882	0	4.95238	0	22.75	24	0	0	0
4933402C06Rik	0	0	0	0	0	0	4.95238	0	6.11765	0	0	0	3.25	44	0	0	0
4933402D24Rik	0	0	0	0	0	1.13043	4.95238	1.625	0	0	0	2	32.5	48	0	0	0
4933402E13Rik	11	1.36842	1.2093	27.0833	0	4.52174	102.762	48.75	33.6471	1302.08	1545.14	130	6539	1400	2277.6	2117.14	2184
4933402J07Rik	14	0	27.814	0	2.12245	38.4348	43.3333	71.5	30.5882	8.32	12.381	2	568.75	316	0	7.42857	0
4933402J10Rik	31	64.3158	1.2093	17.3333	0	0	48.2857	100.75	45.8824	0	0	0	455	892	0	0	0
4933402J15Rik	0	0	0	0	0	0	0	0	9.17647	2.08	0	0	0	0	0	0	0
4933402N03Rik	8	0	0	0	0	2.26087	1.2381	19.5	0	0	0	0	42.25	24	0	0	0
4933402N22Rik	6	0	0	0	0	0	8.66667	9.75	10.7059	0	0	0	578.5	1616	0	0	0
4933402P03Rik	21	10.9474	13.3023	0	0	2.26087	34.6667	107.25	107.059	2.08	7.42857	4	529.75	304	0	0	0
4933403F05Rik	542	737.579	573.209	560.083	369.306	686.174	512.571	484.25	601.059	1193.92	1287.62	1098	1524.25	1116	1965.6	2340	2184
4933403G14Rik	77	78	149.953	92.0833	39.2653	100.609	173.333	113.75	130	149.76	227.81	142	1202.5	2064	686.4	490.286	728
4933403O03Rik	2	0	1.2093	0	0	4.52174	0	0	0	6.24	14.8571	0	52	4	0	0	0
4933403O08Rik	30	32.8421	0	4.33333	91.2653	57.6522	11.1429	52	36.7059	72.8	96.5714	84	74.75	108	124.8	163.429	86.6667
4933404G15Rik	0	1.36842	0	0	0	0	11.1429	0	13.7647	0	0	0	165.75	172	0	0	0
4933404K08Rik	1	0	0	0	0	2.26087	0	1.625	36.7059	27.04	7.42857	12	123.5	248	10.4	0	43.3333
4933404M02Rik	22	93.0526	37.4884	17.3333	0	0	73.0476	240.5	85.6471	10.4	9.90476	16	3029	5428	0	22.2857	8.66667
4933404O12Rik	145	98.5263	181.395	71.5	63.6735	39.5652	225.333	445.25	223.294	247.52	262.476	242	1654.25	2760	1809.6	1010.29	1300
4933405D12Rik	14	6.84211	30.2326	20.5833	23.3469	11.3043	2.47619	29.25	4.58824	41.6	42.0952	38	243.75	372	31.2	22.2857	8.66667
4933405E24Rik	0	0	0	0	0	1.13043	0	1.625	0	0	0	0	22.75	28	0	0	0
4933405L10Rik	0	0	3.62791	4.33333	0	2.26087	7.42857	16.25	15.2941	0	12.381	2	435.5	1188	10.4	0	0
4933405O20Rik	21	0	0	0	0	1.13043	28.4762	133.25	0	2.08	0	0	448.5	384	0	0	0
4933406C10Rik	15	1.36842	4.83721	0	2.12245	0	22.2857	34.125	3.05882	2.08	29.7143	0	195	280	41.6	37.1429	52
4933406D12Rik	0	0	0	0	0	0	0	0	0	0	0	0	3.25	0	0	0	0
4933406F09Rik	60	28.7368	31.4419	104	0	5.65217	163.429	484.25	104	4.16	4.95238	4	4433	13144	0	0	0
4933406G16Rik	0	0	0	0	0	0	0	0	0	0	0	0	0	24	0	0	0
4933406I18Rik	6	21.8947	7.25581	0	0	4.52174	1.2381	0	0	0	9.90476	10	94.25	232	10.4	0	0
4933406J08Rik	779	704.737	841.674	957.667	596.408	811.652	953.333	1018.88	877.882	2421.12	2520.76	3104	2827.5	3852	1726.4	2429.14	2782
4933406J10Rik	0	0	4.83721	0	0	1.13043	0	0	0	0	2.47619	0	13	12	0	0	0
4933406K04Rik	1	0	0	0	0	0	9.90476	4.875	0	2.08	2.47619	0	133.25	140	0	7.42857	17.3333
4933406M09Rik	35	0	0	0	0	2.26087	0	9.75	0	4.16	0	0	143	64	0	52	17.3333
4933407C03Rik	17	49.2632	32.6512	17.3333	8.4898	35.0435	19.8095	16.25	13.7647	108.16	208	48	591.5	116	364	520	398.667
4933407E24Rik	0	0	0	0	0	2.26087	0	0	0	0	2.47619	0	6.5	40	0	0	0
4933407G14Rik	0	0	0	0	0	0	1.2381	0	0	0	0	0	0	0	0	0	0
4933407H18Rik	1198	2460.42	1348.37	2782	1587.59	2620.35	335.524	775.125	1416.24	1680.64	1785.33	2322	1534	2436	1071.2	898.857	1005.33
4933407I05Rik	1	4.10526	1.2093	0	0	3.3913	21.0476	32.5	1.52941	0	0	0	133.25	80	0	0	0
4933407K13Rik	15	21.8947	6.04651	19.5	29.7143	1.13043	0	45.5	21.4118	8.32	37.1429	14	16.25	48	10.4	0	52
4933407L21Rik	0	0	0	0	0	0	0	0	0	2.08	0	0	39	120	0	0	0
4933407P14Rik	16	12.3158	8.46512	0	0	0	37.1429	42.25	10.7059	2.08	0	0	559	228	0	0	0
4933408B17Rik	1	1.36842	0	0	10.6122	14.6957	1.2381	29.25	6.11765	10.4	14.8571	14	221	260	31.2	44.5714	60.6667
4933408J17Rik	1	9.57895	2.4186	1.08333	0	1.13043	1.2381	26	0	0	4.95238	6	94.25	160	0	22.2857	17.3333
4933408N05Rik	4	4.10526	9.67442	1.08333	1.06122	9.04348	1.2381	1.625	1.52941	8.32	9.90476	10	39	28	0	14.8571	17.3333
4933409G03Rik	25	19.1579	54.4186	43.3333	0	0	54.4762	217.75	59.6471	0	0	0	1261	2864	0	22.2857	0
4933409K07Rik	0	0	0	0	0	0	0	0	0	0	2.47619	0	0	4	0	0	0
4933411E08Rik	9	6.84211	6.04651	1.08333	1.06122	4.52174	32.1905	40.625	6.11765	8.32	24.7619	4	110.5	112	41.6	66.8571	26
4933411G06Rik	0	32.8421	42.3256	0	0	0	18.5714	40.625	0	0	0	0	250.25	336	0	0	0
4933411G11Rik	20	2.73684	16.9302	0	0	1.13043	39.619	104	26	14.56	24.7619	10	1459.25	2792	52	44.5714	34.6667
4933411K16Rik	111	61.5789	39.907	0	0	3.3913	203.048	261.625	137.647	2.08	2.47619	0	1134.25	748	0	0	0
4933411K20Rik	841	908.632	996.465	1194.92	1027.27	1087.48	765.143	1134.25	1079.76	1485.12	1443.62	1236	9951.5	19804	1497.6	1530.29	1846
4933412E12Rik	21	6.84211	12.093	20.5833	7.42857	21.4783	23.5238	27.625	0	24.96	52	28	373.75	1040	31.2	29.7143	0
4933412E24Rik	0	0	1.2093	0	0	0	6.19048	81.25	0	0	7.42857	0	536.25	1148	20.8	7.42857	0
4933412O06Rik	0	0	0	0	0	0	12.381	0	16.8235	0	0	0	22.75	48	0	0	0
4933413G19Rik	19	0	2.4186	0	0	0	21.0476	21.125	21.4118	0	2.47619	0	87.75	28	0	0	0
4933413J09Rik	0	0	0	0	0	2.26087	2.47619	0	0	10.4	9.90476	8	42.25	12	0	0	0
4933413L06Rik	0	0	0	3.25	1.06122	2.26087	0	14.625	6.11765	4.16	0	0	35.75	72	0	0	0
4933415F23Rik	64	5.47368	1.2093	50.9167	0	0	182	305.5	232.471	6.24	9.90476	8	3913	10176	20.8	14.8571	0
4933416C03Rik	594	992.105	624	693.333	760.898	985.739	1062.29	1646.12	1517.18	1597.44	1723.43	2044	8667.75	19240	3900	3840.57	4125.33
4933416E03Rik	0	0	1.2093	0	0	0	0	0	0	0	0	0	0	0	0	0	0
4933416I08Rik	0	1.36842	0	0	0	0	1.2381	0	0	2.08	0	0	65	8	0	0	8.66667
4933416M06Rik	0	0	0	0	0	1.13043	0	16.25	0	0	0	8	3.25	12	0	0	0
4933416M07Rik	4	0	0	0	28.6531	0	8.66667	39	4.58824	8.32	22.2857	20	260	644	31.2	52	17.3333
4933417A18Rik	36	36.9474	4.83721	0	0	1.13043	17.3333	16.25	21.4118	0	0	0	442	332	0	0	0
4933417D19Rik	6	4.10526	10.8837	17.3333	1.06122	19.2174	2.47619	27.625	9.17647	18.72	24.7619	24	117	132	31.2	0	43.3333
4933417E11Rik	0	0	0	0	0	1.13043	0	0	0	0	0	0	32.5	256	0	0	0
4933417G07Rik	0	0	0	0	0	1.13043	0	29.25	0	0	0	0	29.25	0	0	0	0
4933417O13Rik	3	0	0	2.16667	0	1.13043	1.2381	0	1.52941	0	0	0	42.25	64	0	0	0
4933421E11Rik	461	287.368	344.651	420.333	227.102	535.826	365.238	510.25	518.471	1252.16	1233.14	1072	2382.25	2620	1726.4	2005.71	1941.33
4933421I07Rik	17	0	0	0	0	9.04348	13.619	39	78	0	2.47619	0	211.25	832	0	0	0
4933421O10Rik	75	105.368	67.7209	59.5833	39.2653	115.304	26	81.25	56.5882	81.12	138.667	156	302.25	300	156	237.714	199.333
4933422A05Rik	0	0	0	0	0	14.6957	1.2381	68.25	0	10.4	0	0	263.25	440	0	0	8.66667
4933422H20Rik	8	4.10526	24.186	8.66667	0	0	6.19048	13	0	0	2.47619	0	598	76	0	0	0
4933424B01Rik	1481	2041.68	2084.84	1158.08	842.612	1563.39	1786.57	2270.12	2499.06	2959.84	3117.52	3114	6139.25	9692	4690.4	4672.57	4862
4933424G05Rik	7	35.5789	2.4186	7.58333	0	0	6.19048	11.375	0	0	14.8571	6	110.5	196	0	22.2857	8.66667
4933424G06Rik	1	38.3158	0	0	0	0	16.0952	17.875	7.64706	0	32.1905	0	282.75	488	10.4	0	8.66667
4933425H06Rik	22	23.2632	0	0	0	0	24.7619	27.625	0	0	2.47619	0	243.75	152	0	0	0
4933425L06Rik	75	0	56.8372	24.9167	28.6531	36.1739	35.9048	81.25	68.8235	93.6	104	54	1228.5	1648	197.6	274.857	320.667
4933425O20Rik	52	21.8947	65.3023	0	0	2.26087	90.381	191.75	81.0588	0	0	0	487.5	328	0	0	0
4933426D04Rik	5	0	2.4186	0	8.4898	0	4.95238	1.625	7.64706	8.32	2.47619	8	65	44	41.6	29.7143	26
4933426M11Rik	710	889.474	789.674	391.083	573.061	729.13	907.524	872.625	1185.29	1485.12	1488.19	1408	1612	1556	2381.6	2466.29	2816.67
4933427D06Rik	1094	1049.58	1021.86	1460.33	1085.63	1089.74	1371.81	1506.38	2076.94	2221.44	2540.57	2476	2265.25	2416	3151.2	3714.29	3822
4933427D14Rik	125	98.5263	187.442	106.167	92.3265	185.391	153.524	212.875	130	222.56	339.238	234	1270.75	2336	249.6	312	381.333
4933427E11Rik	27	23.2632	30.2326	36.8333	0	1.13043	30.9524	78	41.2941	8.32	0	2	1946.75	4256	31.2	0	0
4933427E13Rik	0	0	2.4186	0	1.06122	0	0	0	0	0	0	0	0	8	0	0	0
4933427G17Rik	115	46.5263	105.209	24.9167	85.9592	113.043	121.333	178.75	206.471	247.52	242.667	470	1131	1556	301.6	490.286	364
4933427I22Rik	0	0	7.25581	0	4.2449	2.26087	0	0	0	0	0	0	9.75	0	0	0	0
4933428C19Rik	0	0	0	0	0	0	2.47619	0	0	0	0	0	3.25	4	0	0	0
4933429K18Rik	0	0	0	0	0	4.52174	4.95238	0	0	0	0	0	9.75	0	0	0	0
4933429O19Rik	2	39.6842	0	10.8333	0	1.13043	7.42857	55.25	45.8824	0	0	0	266.5	884	0	0	0
4933430H15Rik	6	0	14.5116	0	0	1.13043	48.2857	100.75	55.0588	0	0	2	1173.25	2844	0	7.42857	0
4933430H16Rik	0	1.36842	0	0	0	0	0	13	0	4.16	12.381	0	110.5	268	0	7.42857	26
4933430I17Rik	34	27.3684	36.2791	10.8333	32.898	131.13	12.381	42.25	45.8824	60.32	116.381	82	403	900	124.8	193.143	95.3333
4933430M04Rik	0	0	0	0	0	0	0	0	0	0	0	0	0	0	0	0	0
4933430N04Rik	0	0	0	0	0	0	1.2381	14.625	0	0	0	0	94.25	4	0	0	0
4933431E20Rik	69	147.789	58.0465	6.5	27.5918	49.7391	58.1905	74.75	162.118	116.48	272.381	64	455	328	395.2	468	416
4933431G14Rik	32	1.36842	0	21.6667	0	9.04348	6.19048	0	0	0	2.47619	0	204.75	440	0	0	0
4933432B09Rik	108	153.263	88.2791	101.833	110.367	108.522	142.381	203.125	168.235	193.44	346.667	210	474.5	556	3879.2	3261.14	3579.33
4933432G23Rik	0	0	0	0	0	2.26087	0	0	0	0	2.47619	0	0	0	0	0	0
4933432I03Rik	0	0	0	0	0	0	0	0	0	0	0	0	0	0	0	0	0
4933432I09Rik	0	0	1.2093	0	1.06122	0	4.95238	22.75	0	4.16	2.47619	0	39	56	0	0	0
4933433C11Rik	6	1.36842	14.5116	0	0	0	16.0952	17.875	30.5882	14.56	2.47619	8	380.25	160	0	0	26
4933433F19Rik	0	1.36842	0	0	0	0	1.2381	0	0	0	0	0	3.25	4	0	0	0
4933433G15Rik	5	32.8421	3.62791	3.25	3.18367	11.3043	40.8571	60.125	9.17647	2.08	37.1429	12	682.5	1524	31.2	59.4286	86.6667
4933433G19Rik	0	4.10526	0	0	0	0	0	0	1.52941	0	0	0	0	0	0	0	0
4933433H22Rik	0	0	0	0	0	0	0	0	0	0	2.47619	0	29.25	4	0	0	0
4933433P14Rik	784	937.368	648.186	335.833	357.633	645.478	428.381	877.5	679.059	1106.56	1352	812	2112.5	1916	3078.4	3602.86	3137.33
4933434E20Rik	7150	15898.3	10528.2	11272.1	9209.31	14583.7	2280.57	6727.5	8524.94	7849.92	9127.24	9386	13672.8	14380	4856.8	5125.71	5191.33
4933434I20Rik	5	28.7368	1.2093	29.25	0	1.13043	4.95238	21.125	4.58824	2.08	7.42857	0	1033.5	1840	0	0	0
4933436C20Rik	33	38.3158	44.7442	0	21.2245	14.6957	50.7619	82.875	1.52941	49.92	64.381	42	676	1128	83.2	148.571	95.3333
4933436E23Rik	0	0	0	0	0	0	0	0	0	0	0	0	0	0	0	0	0
4933436H12Rik	0	0	0	0	0	1.13043	0	0	0	0	2.47619	0	16.25	0	0	0	0
4933436I01Rik	1	0	0	0	0	0	7.42857	11.375	0	0	0	0	208	192	0	0	0
4933437F05Rik	35	58.8421	35.0698	23.8333	6.36735	1.13043	76.7619	78	33.6471	33.28	54.4762	18	318.5	168	135.2	178.286	208
4933438B17Rik	2	0	4.83721	0	0	1.13043	9.90476	0	0	0	2.47619	0	65	184	0	14.8571	8.66667
4933438K21Rik	9	52	15.7209	1.08333	1.06122	7.91304	17.3333	27.625	3.05882	12.48	4.95238	8	224.25	152	20.8	22.2857	43.3333
4933439C10Rik	83	60.2105	70.1395	73.6667	31.8367	73.4783	63.1429	14.625	44.3529	68.64	170.857	70	175.5	164	62.4	208	182
4933439F18Rik	1613	3401.89	2268.65	3196.92	2077.88	2757.13	1228.19	2198.62	2964	3396.64	3786.1	4472	4816.5	5588	3463.2	3142.29	4142.67
4933439K11Rik	0	0	0	0	0	0	0	0	0	0	0	0	74.75	16	0	0	0
4933440J02Rik	0	0	2.4186	0	0	0	6.19048	14.625	0	0	2.47619	2	221	304	20.8	52	34.6667
4933440M02Rik	10	0	27.814	1.08333	0	2.26087	87.9048	234	74.9412	10.4	0	0	2294.5	4632	0	0	0
5031410I06Rik	0	6.84211	6.04651	1.08333	2.12245	12.4348	1.2381	1.625	1.52941	10.4	42.0952	20	253.5	96	31.2	59.4286	17.3333
5031414D18Rik	17	0	0	14.0833	0	45.2174	0	24.375	0	16.64	56.9524	0	100.75	52	52	74.2857	52
5031425E22Rik	168	145.053	141.488	72.5833	60.4898	91.5652	101.524	123.5	74.9412	237.12	205.524	158	286	288	488.8	356.571	312
5031425F14Rik	4	0	1.2093	0	0	1.13043	0	0	0	0	0	2	0	0	0	0	0
5031426D15Rik	993	1109.79	1321.77	836.333	817.143	958.609	1464.67	2676.37	2801.88	2196.48	1958.67	2440	1537.25	2200	20342.4	12658.3	16362.7
5031434C07Rik	0	0	0	0	0	0	0	0	0	0	7.42857	0	3.25	0	0	0	0
5031434O11Rik	2	0	14.5116	0	0	12.4348	1.2381	0	0	6.24	44.5714	2	0	0	0	7.42857	0
5031439G07Rik	230	251.789	287.814	110.5	102.939	116.435	173.333	313.625	295.176	218.4	324.381	234	581.75	344	696.8	690.857	684.667
5033403H07Rik	0	1.36842	0	0	3.18367	0	3.71429	13	4.58824	24.96	64.381	4	52	32	124.8	81.7143	112.667
5033404E19Rik	0	0	0	0	0	0	0	0	0	0	0	0	0	0	0	0	0
5033406O09Rik	0	0	14.5116	1.08333	22.2857	52	0	0	0	4.16	12.381	16	32.5	0	20.8	22.2857	26
5033411D12Rik	23	57.4737	33.8605	46.5833	21.2245	31.6522	49.5238	104	85.6471	143.52	118.857	80	78	140	72.8	74.2857	121.333
5033414D02Rik	156	153.263	102.791	248.083	180.408	170.696	86.6667	97.5	38.2353	282.88	420.952	116	568.75	300	270.4	594.286	398.667
5133401N09Rik	1229	1906.21	1576.93	1632.58	1658.69	1593.91	1889.33	2959.12	3854.12	3608.8	3407.24	3156	2362.75	2932	18938.4	12933.1	15929.3
5330411J11Rik	0	0	0	0	0	1.13043	0	0	0	0	0	0	13	12	0	0	0
5330413P13Rik	0	1.36842	0	0	1.06122	1.13043	0	0	0	0	2.47619	0	0	8	0	0	0
5330417C22Rik	11	6.84211	30.2326	26	0	2.26087	45.8095	73.125	22.9412	27.04	19.8095	4	1599	4316	52	44.5714	60.6667
5330426P16Rik	30	0	0	19.5	6.36735	22.6087	2.47619	6.5	0	6.24	34.6667	6	22.75	36	20.8	81.7143	17.3333
5330434G04Rik	0	1.36842	0	0	0	2.26087	0	0	0	0	0	0	0	0	0	0	0
5330437I02Rik	32	0	16.9302	1.08333	0	33.913	1.2381	0	0	8.32	9.90476	18	6.5	20	0	22.2857	8.66667
5330439B14Rik	0	0	1.2093	0	0	1.13043	0	0	0	0	0	0	0	0	0	0	0
5430401F13Rik	0	20.5263	0	1.08333	0	0	1.2381	0	0	0	0	0	16.25	4	20.8	0	0
5430402E10Rik	0	0	0	0	0	0	0	0	0	0	0	0	0	0	0	0	0
5430402O13Rik	117	47.8947	87.0698	28.1667	140.082	81.3913	47.0476	66.625	85.6471	158.08	156	90	422.5	432	228.8	118.857	294.667
5430403N17	0	0	2.4186	0	0	0	0	0	0	0	0	0	3.25	0	0	0	0
5430405G05Rik	6	12.3158	1.2093	2.16667	0	0	2.47619	4.875	0	20.8	12.381	8	55.25	32	104	111.429	104
5430405H02Rik	1055	2186.74	1426.98	910	1003.92	1110.09	1189.81	1995.5	2583.18	2728.96	2421.71	2512	1690	2408	21912.8	15065.1	17602
5430407P10Rik	109	98.5263	72.5581	48.75	49.8776	68.9565	79.2381	42.25	126.941	201.76	212.952	84	286	208	468	386.286	407.333
5430411K18Rik	286	400.947	172.93	287.083	279.102	330.087	262.476	520	452.706	399.36	567.048	488	1241.5	1388	3182.4	2444	3024.67
5430416N02Rik	109	166.947	175.349	88.8333	113.551	132.261	168.381	196.625	171.294	465.92	445.714	310	243.75	312	967.2	898.857	866.667
5430416O09Rik	2	1.36842	1.2093	0	0	0	0	3.25	7.64706	49.92	74.2857	4	152.75	104	31.2	118.857	95.3333
5430417L22Rik	252	206.632	319.256	403	240.898	498.522	185.714	521.625	325.765	497.12	497.714	386	2112.5	3152	343.2	349.143	476.667
5430419D17Rik	0	0	0	0	2.12245	1.13043	1.2381	0	0	0	2.47619	0	0	0	0	0	0
5430421F17Rik	188	212.105	164.465	87.75	76.4082	87.0435	149.81	325	240.118	139.36	227.81	206	256.75	184	3276	1545.14	1776.67
5430421N21Rik	7	0	1.2093	0	0	2.26087	0	0	0	14.56	0	0	0	0	0	7.42857	0
5430425J12Rik	0	0	0	0	0	0	0	0	0	0	0	0	0	0	0	0	0
5430427M07Rik	0	0	0	0	0	0	0	0	0	0	4.95238	0	0	0	0	0	0
5430427O19Rik	0	0	7.25581	4.33333	0	0	55.7143	0	0	4.16	4.95238	0	0	0	31.2	7.42857	17.3333
5430428K19Rik	0	0	0	0	0	1.13043	0	0	0	0	0	0	0	0	0	0	0
5430434I15Rik	0	0	0	0	0	0	0	0	0	0	0	0	0	0	0	0	0
5430435G22Rik	8	0	8.46512	0	22.2857	62.1739	2.47619	3.25	36.7059	174.72	260	38	490.75	72	291.2	334.286	138.667
5430437J10Rik	2	19.1579	18.1395	3.25	6.36735	9.04348	3.71429	6.5	13.7647	8.32	22.2857	2	6.5	4	72.8	59.4286	69.3333
5430437P03Rik	703	773.158	527.256	600.167	568.816	621.739	546	705.25	676	698.88	869.143	786	2736.5	3060	894.4	936	996.667
5430440P10Rik	3	0	0	0	1.06122	2.26087	3.71429	0	0	0	4.95238	0	16.25	8	41.6	7.42857	26
5530400C23Rik	0	0	0	0	0	0	0	0	0	0	0	0	0	0	0	0	0
5530401A14Rik	2	0	0	0	0	1.13043	0	0	0	0	0	0	0	0	0	0	0
5530601H04Rik	174	347.579	262.419	119.167	214.367	218.174	261.238	188.5	230.941	284.96	386.286	264	487.5	292	509.6	757.714	736.667
5730403B10Rik	732	622.632	632.465	722.583	578.367	846.696	1326	1498.25	1396.35	1641.12	2117.14	1966	3779.75	4028	2090.4	2146.86	2452.67
5730403I07Rik	33	36.9474	31.4419	47.6667	23.3469	49.7391	44.5714	30.875	29.0588	54.08	34.6667	14	185.25	488	20.8	81.7143	95.3333
5730405O15Rik	0	0	0	0	0	0	0	0	0	6.24	0	0	3.25	12	0	7.42857	0
5730408K05Rik	105	142.316	119.721	57.4167	72.1633	55.3913	101.524	182	152.941	260	378.857	246	195	208	2350.4	1708.57	1742
5730409E04Rik	91	65.6842	85.8605	39	56.2449	70.087	19.8095	65	29.0588	112.32	101.524	54	139.75	108	166.4	170.857	182
5730412P04Rik	0	0	0	0	0	0	0	0	0	4.16	0	0	0	8	0	7.42857	0
5730416F02Rik	0	0	0	0	0	0	0	0	0	0	0	0	0	0	0	0	0
5730419I09Rik	1688	1847.37	1618.05	1148.33	1267.1	1818.87	1109.33	1275.62	1572.24	2046.72	2396.95	2384	2522	3128	2600	3625.14	3492.67
5730420D15Rik	0	0	0	0	0	0	0	0	0	0	2.47619	0	0	0	0	0	0
5730422E09Rik	13	10.9474	4.83721	3.25	1.06122	1.13043	0	9.75	3.05882	14.56	27.2381	8	26	68	31.2	52	52
5730435O14Rik	0	0	0	0	0	0	0	0	0	0	2.47619	0	0	0	0	0	0
5730437N04Rik	352	518.632	458.326	278.417	209.061	227.217	241.429	420.875	253.882	557.44	678.476	426	3217.5	5272	1196	1151.43	1204.67
5730455O13Rik	1836	2059.47	1864.74	1629.33	1572.73	2134.26	1712.29	2466.75	2182.47	2785.12	3256.19	3044	4127.5	4960	2943.2	3699.43	3813.33
5730455P16Rik	285	355.789	298.698	465.833	284.408	521.13	444.476	539.5	490.941	653.12	827.048	652	1365	1628	3442.4	3246.29	2981.33
5730457N03Rik	0	0	0	0	0	0	0	1.625	0	0	2.47619	0	3.25	8	0	0	0
5730460C07Rik	0	0	0	0	0	1.13043	0	0	0	0	4.95238	0	0	4	0	0	0
5730469M10Rik	1031	795.053	1099.26	982.583	878.694	1201.65	1179.9	1374.75	1555.41	1976	3040.76	1086	6561.75	8164	1674.4	2221.14	2210
5730480H06Rik	19	20.5263	1.2093	21.6667	19.102	6.78261	19.8095	35.75	1.52941	27.04	47.0476	40	126.75	92	31.2	111.429	78
5730494M16Rik	1764	1863.79	2168.28	1629.33	1451.76	2303.83	3258.67	3591.25	2850.82	4746.56	5016.76	6428	8112	12296	3993.6	4999.43	5798
5730494N06Rik	1571	1646.21	1454.79	1092	1575.92	1989.57	1379.24	1470.62	1257.18	2797.6	2790.67	2548	6604	9872	2974.4	3038.29	3172
5730507C01Rik	285	391.368	393.023	386.75	359.755	422.783	368.952	323.375	614.824	700.96	812.19	644	880.75	1088	1040	1285.14	1421.33
5730508B09Rik	374	410.526	298.698	274.083	401.143	455.565	479.143	628.875	466.471	1468.48	1148.95	1228	1816.75	3288	3640	3350.29	3492.67
5730522E02Rik	0	2.73684	0	10.8333	0	24.8696	0	1.625	3.05882	2.08	14.8571	6	0	4	10.4	7.42857	26
5730528L13Rik	438	381.789	449.86	271.917	269.551	405.826	334.286	560.625	380.824	520	866.667	524	1228.5	960	1965.6	1716	1603.33
5730559C18Rik	11	0	1.2093	0	5.30612	3.3913	0	13	6.11765	10.4	12.381	4	91	344	83.2	29.7143	34.6667
5730577I03Rik	12	75.2632	81.0233	11.9167	37.1429	115.304	16.0952	17.875	27.5294	33.28	84.1905	36	143	196	10.4	74.2857	69.3333
5730590G19Rik	325	507.684	364	299	226.041	380.957	666.095	555.75	636.235	829.92	1109.33	1060	1095.25	1320	1112.8	1032.57	1525.33
5830403L16Rik	0	0	0	0	0	2.26087	4.95238	6.5	0	0	19.8095	0	13	8	0	0	0
5830403M04Rik	0	0	0	0	0	0	0	0	0	0	2.47619	0	42.25	12	20.8	0	0
5830405N20Rik	0	0	0	0	3.18367	29.3913	0	0	0	31.2	24.7619	8	32.5	0	0	7.42857	0
5830411N06Rik	0	1.36842	1.2093	0	0	21.4783	1.2381	0	0	16.64	9.90476	2	0	0	0	37.1429	8.66667
5830415F09Rik	169	169.684	249.116	113.75	152.816	292.783	307.048	172.25	270.706	403.52	596.762	468	1342.25	1464	176.8	386.286	260
5830416I19Rik	4	2.73684	9.67442	5.41667	9.55102	5.65217	4.95238	6.5	7.64706	8.32	34.6667	12	19.5	28	114.4	37.1429	86.6667
5830416P10Rik	108	203.895	60.4651	68.25	61.551	75.7391	212.952	243.75	195.765	191.36	339.238	220	234	308	5116.8	3981.71	4784
5830417I10Rik	2348	3527.79	3128.47	2218.67	2515.1	2326.43	3074.19	5130.12	4962.94	5216.64	5880.95	5432	4459	5780	53830.4	39156	44408
5830418K08Rik	881	1014	1142.79	691.167	769.388	1010.61	1119.24	1244.75	1512.59	1799.2	2451.43	1760	3942.25	4496	4191.2	3692	4749.33
5830418P13Rik	0	0	2.4186	0	0	1.13043	0	0	0	0	0	0	0	0	0	0	0
5830428M24Rik	0	0	2.4186	2.16667	0	0	0	0	0	4.16	4.95238	0	0	0	0	0	0
5830432E09Rik	5	2.73684	1.2093	0	2.12245	0	0	0	0	2.08	0	0	0	0	0	0	0
5830433M19Rik	293	728	538.14	387.833	318.367	325.565	309.524	385.125	423.647	836.16	1037.52	718	965.25	1128	1955.2	2444	2487.33
5830473C10Rik	0	0	0	0	0	1.13043	0	0	0	4.16	0	4	0	0	10.4	0	8.66667
5930403L14Rik	0	6.84211	1.2093	0	45.6327	3.3913	7.42857	0	3.05882	14.56	9.90476	8	45.5	36	20.8	44.5714	43.3333
5930412G12Rik	14	0	1.2093	0	0	1.13043	3.71429	4.875	27.5294	31.2	24.7619	4	87.75	12	93.6	89.1429	52
5930416I19Rik	1466	2260.63	2179.16	1152.67	1132.33	1493.3	702	1243.12	1053.76	1607.84	1995.81	1756	4036.5	2932	1830.4	2035.43	1924
5930434B04Rik	240	239.474	559.907	92.0833	128.408	210.261	361.524	484.25	390	399.36	737.905	224	1157	992	1102.4	1151.43	962
5930438M14	0	0	1.2093	0	0	3.3913	0	0	0	0	0	0	0	0	31.2	0	0
6030405A18Rik	0	0	0	0	0	0	0	0	0	0	9.90476	0	6.5	0	31.2	29.7143	0
6030407O03Rik	0	0	0	0	0	1.13043	0	0	0	0	4.95238	0	0	0	0	0	0
6030408B16Rik	9	32.8421	55.6279	134.333	46.6939	27.1304	49.5238	107.25	64.2353	174.72	180.762	104	178.75	96	644.8	326.857	676
6030419C18Rik	1	0	0	0	0	0	2.47619	1.625	0	2.08	0	0	0	24	10.4	7.42857	0
6030422M02Rik	62	132.737	112.465	49.8333	52	327.826	79.2381	45.5	120.824	151.84	230.286	154	282.75	332	145.6	96.5714	112.667
6030429G01Rik	16	6.84211	10.8837	0	0	24.8696	6.19048	34.125	10.7059	2.08	17.3333	0	175.5	312	62.4	14.8571	52
6030440G07Rik	65	71.1579	43.5349	48.75	55.1837	61.0435	69.3333	117	94.8235	124.8	200.571	152	165.75	92	2381.6	1790.29	1976
6030446N20Rik	166	76.6316	135.442	73.6667	116.735	123.217	108.952	65	108.588	272.48	294.667	192	438.75	212	187.2	252.571	251.333
6030458C11Rik	804	851.158	870.698	585	698.286	778.87	815.905	732.875	637.765	977.6	1359.43	1224	1774.5	1536	2849.6	2429.14	2244.67
6030466F02Rik	1	0	0	0	0	2.26087	0	0	0	2.08	0	0	0	0	0	0	0
6030468B19Rik	1	0	0	0	0	1.13043	1.2381	0	0	4.16	0	0	0	0	0	0	0
6030498E09Rik	0	0	0	0	0	0	0	0	0	0	9.90476	0	16.25	4	0	0	0
6230400D17Rik	1	1.36842	0	21.6667	3.18367	0	1.2381	0	0	8.32	2.47619	4	13	24	31.2	14.8571	0
6230409E13Rik	143	231.263	111.256	148.417	64.7347	84.7826	105.238	68.25	249.294	172.64	277.333	166	302.25	224	353.6	475.429	372.667
6230427J02Rik	6	0	0	0	35.0204	16.9565	2.47619	8.125	0	6.24	12.381	10	48.75	24	20.8	29.7143	60.6667
6330403A02Rik	4	0	0	0	2.12245	1.13043	0	0	0	2.08	4.95238	0	6.5	0	10.4	7.42857	17.3333
6330403K07Rik	12	0	9.67442	0	23.3469	0	0	0	27.5294	2.08	17.3333	0	32.5	12	20.8	163.429	34.6667
6330406I15Rik	2730	2697.16	2723.35	2750.58	2058.78	2763.91	3188.1	6454.5	5987.65	3683.68	3758.86	5922	1582.75	5008	23951.2	15466.3	16276
6330407A03Rik	0	2.73684	0	0	0	10.1739	0	0	0	0	0	0	0	0	0	0	0
6330407J23Rik	0	0	0	0	1.06122	0	2.47619	0	0	10.4	7.42857	8	19.5	4	20.8	14.8571	17.3333
6330408A02Rik	63	42.4211	85.8605	54.1667	20.1633	50.8696	44.5714	37.375	48.9412	81.12	84.1905	126	286	248	197.6	208	164.667
6330409D20Rik	0	0	0	0	1.06122	0	0	0	0	0	0	0	9.75	0	0	0	0
6330409N04Rik	1372	1657.16	1449.95	1725.75	1552.57	2221.3	2265.71	2226.25	2908.94	5547.36	5071.24	6688	5931.25	9432	5543.2	5333.71	6881.33
6330410L21Rik	0	5.47368	3.62791	1.08333	8.4898	4.52174	9.90476	1.625	4.58824	0	4.95238	2	0	28	0	0	0
6330415B21Rik	0	1.36842	0	0	2.12245	3.3913	0	0	3.05882	4.16	14.8571	2	3.25	24	20.8	14.8571	69.3333
6330416G13Rik	108	116.316	81.0233	91	30.7755	152.609	113.905	76.375	6.11765	64.48	260	132	445.25	304	322.4	349.143	303.333
6330418K02Rik	31	38.3158	52	29.25	21.2245	24.8696	38.381	50.375	41.2941	47.84	54.4762	52	162.5	232	52	66.8571	78
6330439K17Rik	242	277.789	256.372	429	316.245	344.783	516.286	664.625	851.882	1035.84	903.81	1090	958.75	1652	904.8	1077.14	1681.33
6330503K22Rik	1590	2190.84	1641.02	1129.92	946.612	1387.04	3162.1	4320.88	4005.53	3517.28	3268.57	3384	9883.25	14840	5127.2	6165.71	6101.33
6330512M04Rik	0	2.73684	1.2093	0	6.36735	2.26087	1.2381	3.25	0	0	14.8571	6	0	4	0	0	0
6330527O06Rik	0	0	0	0	0	0	0	0	0	0	0	0	0	20	0	0	0
6330545A04Rik	0	0	0	0	1.06122	0	0	0	0	0	4.95238	0	29.25	16	0	22.2857	0
6330549D23Rik	31	0	2.4186	15.1667	19.102	6.78261	2.47619	1.625	7.64706	14.56	24.7619	26	48.75	40	145.6	133.714	95.3333
6330578E17Rik	989	1038.63	977.116	628.333	582.612	977.826	888.952	1051.38	1267.88	1948.96	2283.05	1500	3945.5	5532	2402.4	3253.71	3553.33
6430411K18Rik	0	0	0	0	0	0	0	0	0	0	0	0	0	0	0	0	0
6430527G18Rik	95	199.789	101.581	39	42.449	125.478	102.762	143	177.412	309.92	383.81	180	650	280	1716	1567.43	1438.67
6430531B16Rik	18	0	10.8837	17.3333	5.30612	0	59.4286	139.75	9.17647	8.32	4.95238	0	1634.75	4776	10.4	7.42857	60.6667
6430548G04	255	179.263	194.698	305.5	250.449	432.957	412.286	536.25	665.294	1295.84	1250.48	1456	903.5	1196	2100.8	2065.14	1473.33
6430548M08Rik	135	116.316	152.372	100.75	89.1429	313.13	226.571	305.5	214.118	422.24	373.905	462	689	452	353.6	364	468
6430550D23Rik	19	35.5789	15.7209	18.4167	31.8367	6.78261	23.5238	30.875	70.3529	58.24	44.5714	56	110.5	264	260	193.143	164.667
6430562O15Rik	0	0	0	6.5	0	0	0	3.25	1.52941	6.24	7.42857	0	0	0	0	7.42857	8.66667
6430571L13Rik	15	19.1579	8.46512	4.33333	8.4898	2.26087	8.66667	17.875	7.64706	12.48	22.2857	16	35.75	16	62.4	37.1429	86.6667
6430573F11Rik	0	0	0	0	0	2.26087	4.95238	0	39.7647	12.48	27.2381	0	19.5	52	10.4	7.42857	104
6430584L05	0	0	0	0	0	5.65217	0	0	0	0	0	0	0	0	0	0	0
6430598A04Rik	2	0	0	8.66667	3.18367	11.3043	2.47619	1.625	3.05882	12.48	2.47619	0	9.75	0	20.8	0	0
6430704M03Rik	4	38.3158	6.04651	4.33333	10.6122	18.087	0	14.625	3.05882	18.72	47.0476	26	19.5	16	104	104	121.333
6430706D22Rik	0	0	0	0	0	0	0	0	0	0	0	0	0	0	0	0	0
6530401N04Rik	847	711.579	817.488	648.917	609.143	903.217	541.048	555.75	633.176	1499.68	1631.81	1004	2492.75	1568	1268.8	1426.29	1742
6530402F18Rik	0	0	0	0	3.18367	1.13043	0	0	0	2.08	12.381	0	0	4	0	7.42857	0
6530411M01Rik	0	0	0	0	0	0	0	0	0	0	0	0	16.25	0	0	0	26
6530418L21Rik	132	24.6316	100.372	89.9167	96.5714	80.2609	85.4286	65	26	124.8	153.524	140	58.5	132	145.6	326.857	312
6530439I21	2	0	0	0	0	0	0	17.875	0	0	2.47619	0	0	0	0	0	0
6720401G13Rik	90	121.789	25.3953	104	88.0816	200.087	64.381	68.25	99.4118	187.2	178.286	146	130	116	239.2	512.571	260
6720456B07Rik	2371	2292.11	2231.16	1131	1184.33	1211.83	2973.9	2689.38	2205.41	2901.6	4108	2360	7029.75	6760	5928	6908.57	6092.67
6720456H20Rik	177	149.158	169.302	301.167	177.224	152.609	69.3333	121.875	142.235	334.88	272.381	234	458.25	392	291.2	274.857	433.333
6720463M24Rik	574	536.421	451.07	430.083	241.959	397.913	334.286	494	354.824	678.08	1000.38	774	1397.5	1792	977.6	1470.86	1187.33
6720468P15Rik	0	0	0	0	0	2.26087	1.2381	1.625	3.05882	2.08	14.8571	2	169	300	31.2	104	52
6720483E21Rik	0	0	0	0	0	0	0	0	0	0	12.381	0	3.25	20	0	7.42857	0
6720489N17Rik	27	50.6316	53.2093	23.8333	48.8163	14.6957	49.5238	6.5	27.5294	104	96.5714	82	139.75	52	124.8	252.571	173.333
6820408C15Rik	50	28.7368	24.186	84.5	48.8163	146.957	113.905	162.5	74.9412	108.16	143.619	104	702	1588	135.2	89.1429	138.667
6820431F20Rik	517	628.105	509.116	997.75	662.204	1199.39	350.381	287.625	339.529	1154.4	1300	1158	1277.25	2568	904.8	1366.86	1100.67
7420426K07Rik	0	1.36842	4.83721	0	0	1.13043	0	3.25	0	0	2.47619	0	0	0	0	0	0
7420461P10Rik	0	0	0	0	0	4.52174	0	1.625	0	4.16	2.47619	0	0	0	0	0	0
7420700N18Rik	0	0	0	0	0	1.13043	0	1.625	0	0	0	0	0	0	0	0	0
7420701I03Rik	0	0	0	0	0	0	0	0	0	0	0	0	0	0	0	0	0
7530416G11Rik	0	0	0	1.08333	1.06122	3.3913	1.2381	1.625	6.11765	0	17.3333	2	6.5	16	52	7.42857	0
7530420F21Rik	0	0	0	0	0	0	0	0	0	2.08	0	0	0	4	0	0	0
7630403G23Rik	0	0	0	0	0	0	0	0	0	0	0	0	0	0	0	0	0
8030411F24Rik	13	34.2105	21.7674	0	8.4898	0	143.619	139.75	113.176	933.92	1456	138	4576	1332	1924	2510.86	2236
8030423F21Rik	382	822.421	567.163	356.417	396.898	323.304	481.619	1184.62	952.824	1083.68	995.429	756	409.5	1064	8288.8	5913.14	6612.67
8030423J24Rik	0	1.36842	0	0	1.06122	0	0	0	0	0	0	0	0	0	0	0	0
8030442B05Rik	1	0	1.2093	0	2.12245	4.52174	0	1.625	1.52941	2.08	7.42857	6	0	0	0	0	0
8030443G20Rik	0	0	0	0	0	2.26087	0	0	0	2.08	0	0	0	0	0	0	0
8030462N17Rik	174	184.737	187.442	148.417	162.367	217.043	269.905	214.5	214.118	351.52	450.667	318	409.5	336	447.2	631.429	546
8430403D17Rik	402	496.737	380.93	236.167	309.878	299.565	357.81	888.875	983.412	663.52	480.381	518	432.25	532	5730.4	4204.57	4307.33
8430406I07Rik	501	506.316	471.628	268.667	481.796	640.957	560.857	451.75	339.529	852.8	1233.14	796	1638	1216	1206.4	1277.71	1170
8430408G22Rik	0	0	0	0	0	0	0	4.875	0	0	0	0	19.5	0	0	14.8571	0
8430410A17Rik	1572	1691.37	1229.86	1211.17	1021.96	1615.39	2078.76	1950	1549.29	2978.56	3635.05	3452	4407	3540	2860	3164.57	3692
8430410K20Rik	530	499.474	181.395	342.333	439.347	755.13	169.619	368.875	367.059	715.52	923.619	500	945.75	600	644.8	913.714	788.667
8430419L09Rik	35	97.1579	71.3488	85.5833	25.4694	26	90.381	112.125	117.765	99.84	104	64	549.25	1200	62.4	111.429	190.667
8430422H06Rik	0	0	0	0	0	2.26087	0	0	0	0	0	0	0	0	0	0	0
8430423G03Rik	0	0	1.2093	0	0	1.13043	0	0	0	2.08	0	0	0	0	0	0	0
8430427H17Rik	41	243.579	153.581	8.66667	101.878	131.13	231.524	351	252.353	176.8	193.143	130	3727.75	7216	634.4	497.714	424.667
8430429K09Rik	86	166.947	176.558	92.0833	52	78	131.238	128.375	84.1176	180.96	334.286	234	702	980	842.4	676	988
8430431K14Rik	0	0	0	0	0	2.26087	0	0	0	0	0	0	0	0	0	7.42857	0
8430436N08Rik	0	0	0	0	0	0	0	0	0	0	0	0	0	0	0	0	0
8430437L04Rik	0	0	0	0	1.06122	1.13043	0	0	0	0	0	0	0	0	0	0	0
9030025P20Rik	64	86.2105	78.6047	65	32.898	106.261	50.7619	27.625	59.6471	108.16	173.333	130	123.5	184	176.8	193.143	112.667
9030204H09Rik	0	0	0	0	0	3.3913	0	0	0	10.4	2.47619	0	0	0	0	0	0
9030224M15Rik	0	2.73684	0	0	0	0	0	0	0	4.16	2.47619	0	6.5	8	10.4	7.42857	0
9030404E10Rik	0	0	0	0	0	0	0	0	0	0	2.47619	0	0	16	0	0	0
9030418K01Rik	59	32.8421	59.2558	59.5833	13.7959	20.3478	42.0952	34.125	29.0588	81.12	108.952	82	321.75	376	93.6	163.429	190.667
9030425E11Rik	8	21.8947	14.5116	0	61.551	27.1304	1.2381	1.625	0	12.48	64.381	28	139.75	196	353.6	148.571	182
9030612E09Rik	0	0	0	0	2.12245	15.8261	0	0	1.52941	2.08	4.95238	0	22.75	8	0	22.2857	26
9030617O03Rik	0	0	0	3.25	0	3.3913	0	0	1.52941	24.96	17.3333	2	0	4	0	14.8571	0
9030619P08Rik	0	0	0	0	0	1.13043	0	0	0	0	0	0	0	0	0	0	0
9030624G23Rik	229	342.105	351.907	203.667	296.082	299.565	268.667	289.25	263.059	438.88	609.143	374	445.25	560	280.8	289.714	442
9030624J02Rik	1019	941.474	996.465	832	838.367	735.913	754	728	750.941	1356.16	1540.19	916	3367	2364	1476.8	1500.57	1655.33
9030625A04Rik	329	261.368	408.744	317.417	330.041	384.348	382.571	333.125	448.118	624	799.81	758	718.25	728	592.8	965.714	667.333
9130008F23Rik	0	0	2.4186	23.8333	0	1.13043	0	0	0	2.08	4.95238	0	0	0	0	14.8571	52
9130011E15Rik	58	119.053	81.0233	140.833	139.02	146.957	108.952	151.125	123.882	172.64	240.19	162	380.25	348	187.2	408.571	268.667
9130011J15Rik	2164	2684.84	2566.14	1211.17	1183.27	1315.83	2035.43	2309.12	1746.59	2620.8	3276	1784	5889	4804	3889.6	5348.57	4645.33
9130014G24Rik	0	0	1.2093	0	0	1.13043	18.5714	24.375	21.4118	0	32.1905	6	165.75	208	20.8	29.7143	43.3333
9130015A21Rik	0	0	1.2093	0	0	0	0	0	0	0	0	0	29.25	36	10.4	44.5714	0
9130015L21Rik	0	0	0	0	0	0	0	0	0	0	0	0	13	0	0	0	0
9130017N09Rik	23	31.4737	16.9302	19.5	6.36735	10.1739	24.7619	9.75	4.58824	12.48	29.7143	26	104	24	10.4	52	60.6667
9130019O22Rik	1	15.0526	25.3953	8.66667	20.1633	19.2174	30.9524	8.125	18.3529	20.8	37.1429	10	55.25	48	0	29.7143	78
9130019P16Rik	0	0	0	0	0	1.13043	0	0	0	0	2.47619	0	9.75	0	20.8	0	0
9130023H24Rik	338	810.105	556.279	682.5	361.878	538.087	268.667	617.5	818.235	648.96	651.238	1056	1485.25	1304	603.2	661.143	693.333
9130024F11Rik	16	0	0	0	0	0	0	0	0	6.24	0	12	0	12	0	14.8571	8.66667
9130204L05Rik	0	0	0	0	0	0	0	0	0	0	0	0	0	24	0	14.8571	0
9130206I24Rik	23	31.4737	9.67442	9.75	0	7.91304	0	6.5	0	22.88	24.7619	18	55.25	24	52	37.1429	86.6667
9130209A04Rik	0	0	0	0	0	0	0	0	0	0	0	0	0	0	0	0	0
9130221F21Rik	8	6.84211	3.62791	3.25	4.2449	13.5652	2.47619	19.5	6.11765	12.48	17.3333	8	35.75	32	62.4	29.7143	8.66667
9130221H12Rik	39	23.2632	9.67442	31.4167	25.4694	36.1739	23.5238	91	13.7647	43.68	44.5714	24	237.25	260	83.2	118.857	86.6667
9130227L01Rik	0	1.36842	0	2.16667	0	2.26087	0	0	0	0	0	0	68.25	64	0	0	8.66667
9130230L23Rik	0	0	0	0	0	0	0	0	0	0	0	0	3.25	4	0	0	0
9130401M01Rik	543	547.368	617.953	407.333	327.918	487.217	656.19	793	691.294	892.32	1344.57	782	2502.5	1472	2880.8	2785.71	2331.33
9130404H23Rik	0	0	0	0	0	2.26087	0	0	0	2.08	0	0	0	0	0	0	0
9130409I23Rik	0	0	1.2093	0	0	1.13043	0	0	0	0	0	0	0	0	0	0	0
9230009I02Rik	0	0	0	0	0	0	0	0	0	4.16	0	0	0	0	0	0	0
9230102K24Rik	0	0	0	0	0	0	0	0	0	0	32.1905	0	0	0	0	0	0
9230102O04Rik	0	0	0	0	0	0	0	0	0	0	0	0	0	0	0	0	0
9230104L09Rik	0	0	0	237.25	37.1429	35.0435	0	0	0	809.12	1240.57	10	39	8	249.6	1069.71	1785.33
9230105E05Rik	5	1.36842	1.2093	1.08333	0	2.26087	14.8571	97.5	41.2941	2.08	9.90476	4	390	392	20.8	59.4286	26
9230107M04Rik	0	0	0	0	0	0	0	0	0	0	0	0	0	0	0	0	0
9230110C19Rik	243	105.368	128.186	91	132.653	267.913	173.333	276.25	217.176	391.04	448.19	280	1758.25	2468	790.4	586.857	589.333
9230110F15Rik	0	0	0	0	0	0	0	0	0	0	0	0	0	0	0	0	0
9230112D13Rik	0	8.21053	0	0	0	0	0	0	0	0	2.47619	0	0	0	0	0	0
9230112J17Rik	11	12.3158	42.3256	3.25	6.36735	5.65217	16.0952	39	15.2941	16.64	44.5714	36	16.25	32	301.6	312	260
9230114K14Rik	773	1472.42	1125.86	659.75	944.49	844.435	840.667	1716	1901.06	1412.32	1676.38	1430	783.25	1368	8538.4	6500	8727.33
9230115E21Rik	0	0	0	0	0	0	2.47619	1.625	0	4.16	7.42857	0	9.75	8	0	7.42857	0
9230116N13Rik	21	0	20.5581	34.6667	40.3265	31.6522	4.95238	14.625	21.4118	35.36	47.0476	84	55.25	44	104	96.5714	104
9330020H09Rik	722	1375.26	1215.35	460.417	723.755	1146.26	651.238	1644.5	844.235	1324.96	1265.33	1296	864.5	1328	6822.4	5801.71	6214
9330111N05Rik	4	0	0	0	0	0	0	0	0	0	0	0	0	4	0	0	0
9330117O12	0	0	0	0	0	0	0	0	0	0	0	0	3.25	0	0	0	0
9330133O14Rik	55	52	112.465	62.8333	108.245	38.4348	13.619	50.375	30.5882	108.16	126.286	58	211.25	260	93.6	96.5714	104
9330151L19Rik	117	68.4211	62.8837	65	9.55102	90.4348	61.9048	60.125	35.1765	101.92	86.6667	98	104	112	93.6	148.571	95.3333
9330158H04Rik	418	879.895	598.605	294.667	356.571	463.478	694.571	1356.88	1567.65	963.04	965.714	898	607.75	948	9568	6492.57	7852
9330159F19Rik	12	9.57895	7.25581	4.33333	9.55102	9.04348	21.0476	21.125	16.8235	37.44	61.9048	32	45.5	44	561.6	297.143	320.667
9330159M07Rik	71	56.1053	99.1628	35.75	49.8776	54.2609	81.7143	139.75	116.235	83.2	99.0476	76	598	1360	1081.6	757.714	780
9330162B11Rik	0	2.73684	0	0	0	0	0	0	0	0	2.47619	0	0	0	0	0	0
9330175E14Rik	0	0	0	1.08333	2.12245	0	0	0	0	0	4.95238	0	0	0	0	0	0
9330175M20Rik	0	0	0	0	0	1.13043	0	0	0	0	0	2	0	0	0	0	0
9330178D15Rik	0	0	0	0	0	0	0	3.25	0	0	2.47619	0	9.75	4	0	7.42857	0
9330179D12Rik	0	2.73684	1.2093	0	0	0	0	0	0	0	19.8095	16	0	0	31.2	14.8571	26
9330182L06Rik	106	47.8947	56.8372	78	132.653	75.7391	134.952	71.5	142.235	153.92	156	82	165.75	36	104	289.714	390
9330182O14Rik	0	0	0	0	0	2.26087	0	0	0	0	0	0	13	48	0	0	0
9430007A20Rik	0	0	0	0	0	0	0	0	0	0	2.47619	0	0	0	0	0	0
9430008C03Rik	1154	2127.89	1481.4	2081.08	1638.53	1799.65	1054.86	1499.88	1518.71	2429.44	2453.9	2944	1517.75	2412	15527.2	10875.4	12722.7
9430014N10Rik	0	0	0	0	0	1.13043	0	0	0	0	0	0	107.25	676	0	0	0
9430015G10Rik	196	229.895	275.721	156	122.041	305.217	338	414.375	278.353	430.56	433.333	524	1891.5	2756	759.2	750.286	936
9430016H08Rik	314	406.421	449.86	313.083	473.306	375.304	320.667	263.25	206.471	794.56	861.714	826	1550.25	1688	1955.2	2236	1846
9430018G01Rik	0	0	0	0	3.18367	1.13043	0	0	0	12.48	24.7619	2	78	256	93.6	148.571	60.6667
9430019J16Rik	0	0	0	0	0	0	0	0	0	2.08	0	0	0	8	0	0	0
9430020K01Rik	569	521.368	717.116	456.083	281.224	361.739	498.952	747.5	825.882	1098.24	1257.9	546	3506.75	4220	1570.4	1797.71	1898
9430021M05Rik	0	38.3158	1.2093	0	2.12245	0	0	3.25	0	2.08	17.3333	14	22.75	0	41.6	59.4286	0
9430023L20Rik	612	383.158	622.791	340.167	356.571	524.522	636.381	656.5	382.353	854.88	1300	1052	2632.5	1572	1362.4	1812.57	1681.33
9430031J16Rik	0	0	0	2.16667	0	1.13043	0	1.625	0	0	4.95238	0	0	0	0	0	0
9430032N09Rik	0	0	0	0	6.36735	1.13043	0	0	0	0	2.47619	2	0	0	0	0	0
9430037G07Rik	98	127.263	182.605	46.5833	53.0612	92.6957	91.619	117	194.235	237.12	185.714	110	464.75	696	1310.4	1017.71	1031.33
9430038I01Rik	522	562.421	644.558	451.75	400.082	541.478	528.667	744.25	608.706	963.04	916.19	878	1452.75	1048	2454.4	2236	2548
9430041J12Rik	1	0	15.7209	4.33333	12.7347	1.13043	2.47619	26	0	18.72	17.3333	0	65	12	10.4	29.7143	52
9430060I03Rik	0	1.36842	0	0	0	2.26087	3.71429	8.125	0	6.24	14.8571	4	65	28	10.4	0	8.66667
9430069I07Rik	0	0	0	0	0	0	0	0	0	0	0	0	0	4	10.4	7.42857	0
9430076C15Rik	0	1.36842	1.2093	1.08333	0	1.13043	0	0	0	2.08	2.47619	0	3.25	4	0	29.7143	0
9430076G02Rik	0	1.36842	1.2093	0	1.06122	26	0	0	0	0	22.2857	0	16.25	16	0	0	0
9430083A17Rik	40	53.3684	20.5581	36.8333	13.7959	18.087	17.3333	32.5	45.8824	89.44	86.6667	52	91	52	728	408.571	502.667
9430091E24Rik	75	45.1579	1.2093	0	56.2449	36.1739	49.5238	6.5	3.05882	116.48	69.3333	52	152.75	128	104	111.429	104
9530002B09Rik	0	0	0	0	0	1.13043	0	32.5	0	29.12	42.0952	0	217.75	504	72.8	81.7143	17.3333
9530003J23Rik	0	0	0	0	0	19.2174	0	0	0	0	0	0	0	0	0	0	0
9530008L14Rik	24	27.3684	10.8837	9.75	20.1633	12.4348	1.2381	0	38.2353	4.16	22.2857	8	162.5	128	31.2	7.42857	121.333
9530026F06Rik	1	1.36842	0	0	0	0	0	0	0	2.08	0	0	0	0	0	7.42857	0
9530026P05Rik	0	0	0	0	13.7959	0	0	0	0	0	17.3333	0	9.75	4	0	0	0
9530027J09Rik	0	0	0	0	0	0	4.95238	0	0	0	0	0	0	8	10.4	0	0
9530036O11Rik	0	0	0	0	3.18367	0	1.2381	0	1.52941	0	7.42857	2	3.25	0	0	0	0
9530048J24Rik	0	0	1.2093	0	0	0	0	0	0	0	0	0	0	0	0	0	0
9530051G07Rik	3	16.4211	0	5.41667	59.4286	19.2174	8.66667	26	6.11765	0	22.2857	32	6.5	8	10.4	22.2857	26
9530052E02Rik	32	68.4211	42.3256	28.1667	50.9388	13.5652	59.4286	65	102.471	56.16	76.7619	64	35.75	40	759.2	579.429	598
9530053A07Rik	0	2.73684	2.4186	0	0	5.65217	0	0	0	2.08	17.3333	2	13	0	0	7.42857	0
9530059O14Rik	0	0	1.2093	0	3.18367	0	0	1.625	1.52941	4.16	0	0	0	0	0	0	0
9530068E07Rik	1804	2096.42	1627.72	1856.83	1150.37	1654.96	1160.1	1355.25	1586	2333.76	3115.05	2010	4387.5	3692	2485.6	3149.71	2591.33
9530077C05Rik	293	153.263	160.837	274.083	201.633	211.391	269.905	463.125	174.353	353.6	641.333	356	3337.75	7544	832	1077.14	901.333
9530080O11Rik	19	71.1579	49.5814	32.5	0	37.3043	6.19048	4.875	0	49.92	86.6667	88	117	200	124.8	111.429	112.667
9530082P21Rik	126	227.158	176.558	105.083	112.49	133.391	153.524	290.875	182	180.96	307.048	140	2619.5	6324	561.6	572	485.333
9530091C08Rik	6	12.3158	19.3488	7.58333	11.6735	47.4783	9.90476	17.875	19.8824	22.88	47.0476	24	39	28	10.4	37.1429	52
9630013A20Rik	0	0	0	0	0	1.13043	0	0	0	0	0	0	0	0	0	0	0
9630028B13Rik	10	5.47368	25.3953	22.75	9.55102	4.52174	28.4762	76.375	4.58824	4.16	27.2381	14	6.5	80	280.8	364	528.667
9630028H03Rik	0	0	0	0	1.06122	2.26087	0	0	0	4.16	0	8	0	0	0	0	0
9630033F20Rik	278	329.789	241.86	151.667	123.102	234	320.667	440.375	301.294	480.48	656.19	316	1114.75	708	1008.8	1166.29	1213.33
9830001H06Rik	7	8.21053	7.25581	19.5	10.6122	10.1739	8.66667	22.75	26	74.88	111.429	36	175.5	92	353.6	252.571	225.333
9830107B12Rik	0	2.73684	0	0	1.06122	2.26087	2.47619	3.25	0	0	2.47619	0	0	8	0	0	0
9830132P13	26	28.7368	9.67442	10.8333	9.55102	18.087	16.0952	27.625	18.3529	16.64	39.619	24	48.75	92	395.2	178.286	260
9830147E19Rik	47	35.5789	14.5116	37.9167	10.6122	52	30.9524	79.625	71.8824	101.92	118.857	58	175.5	172	218.4	208	164.667
9830166K06Rik	9	0	0	0	1.06122	2.26087	0	0	0	2.08	4.95238	6	9.75	0	41.6	7.42857	34.6667
9930005F22Rik	0	2.73684	1.2093	0	0	6.78261	2.47619	1.625	0	8.32	17.3333	18	3.25	28	0	0	17.3333
9930012K11Rik	0	0	0	4.33333	20.1633	1.13043	3.71429	1.625	10.7059	18.72	29.7143	2	113.75	92	20.8	59.4286	43.3333
9930013L23Rik	2	1.36842	0	0	0	1.13043	0	1.625	4.58824	2.08	9.90476	0	16.25	72	10.4	44.5714	8.66667
9930014A18Rik	0	0	0	0	0	2.26087	0	0	0	4.16	19.8095	0	3.25	0	10.4	7.42857	8.66667
9930021D14Rik	0	0	0	0	0	0	0	0	0	0	0	0	0	0	0	0	0
9930021J03Rik	1421	1887.05	1809.12	1324.92	1367.92	1875.39	1941.33	2629.25	2075.41	3334.24	4053.52	3738	6295.25	7712	7571.2	7072	6976.67
9930023K05Rik	0	5.47368	0	1.08333	0	0	7.42857	0	6.11765	0	7.42857	6	22.75	24	0	29.7143	8.66667
9930104L06Rik	210	216.211	203.163	212.333	185.714	328.957	136.19	165.75	151.412	280.8	438.286	358	581.75	624	624	438.286	771.333
9930111J21Rik1	4	4.10526	7.25581	37.9167	1.06122	20.3478	2.47619	0	1.52941	12.48	17.3333	22	19.5	16	0	7.42857	8.66667
9930111J21Rik2	0	0	0	0	0	0	0	0	0	0	0	0	0	0	0	0	0
A030009H04Rik	1474	1642.11	1732.93	471.25	503.02	587.826	1411.43	2080	2361.41	1349.92	2127.05	1010	3737.5	2948	5876	5593.71	4957.33
A130010J15Rik	713	1049.58	527.256	653.25	484.98	698.609	621.524	931.125	923.765	1004.64	1203.43	1050	793	1288	5168.8	3640	4012.67
A130022J15Rik	109	34.2105	59.2558	15.1667	33.9592	68.9565	44.5714	34.125	15.2941	20.8	39.619	46	48.75	60	20.8	59.4286	60.6667
A130040M12Rik	169	210.737	152.372	530.833	377.796	614.957	126.286	144.625	157.529	1187.68	2855.05	492	3874	1492	1736.8	2384.57	1421.33
A130049A11Rik	38	28.7368	18.1395	32.5	8.4898	12.4348	2.47619	22.75	13.7647	37.44	44.5714	38	107.25	112	62.4	59.4286	69.3333
A130077B15Rik	243	790.947	723.163	185.25	357.633	2077.74	185.714	310.375	267.647	366.08	1572.38	352	588.25	656	249.6	326.857	459.333
A1bg	0	0	0	0	0	1.13043	0	0	0	0	0	0	0	0	0	0	0
A1cf	0	0	0	0	1.06122	5.65217	9.90476	0	0	0	0	10	6.5	100	0	0	0
A230001M10Rik	0	0	0	0	0	0	0	0	0	0	0	0	0	0	0	0	0
A230020J21Rik	6	12.3158	0	0	0	0	3.71429	0	9.17647	6.24	4.95238	8	45.5	4	0	44.5714	17.3333
A230028O05Rik	0	0	0	0	0	2.26087	0	1.625	0	0	0	2	26	4	0	0	0
A230046K03Rik	719	1105.68	1258.88	1022.67	809.714	1329.39	912.476	1009.12	1324.47	2298.4	2540.57	2336	2349.75	2728	5772	5809.14	6066.67
A230050P20Rik	1	5.47368	6.04651	0	2.12245	0	0	4.875	3.05882	20.8	7.42857	0	35.75	32	31.2	52	60.6667
A230051G13Rik	5	17.7895	18.1395	8.66667	31.8367	13.5652	32.1905	43.875	48.9412	41.6	54.4762	72	165.75	152	239.2	334.286	190.667
A230056J06Rik	13	0	18.1395	2.16667	0	24.8696	0	4.875	0	6.24	12.381	36	94.25	68	10.4	22.2857	43.3333
A230056P14Rik	20	0	20.5581	0	5.30612	0	4.95238	48.75	0	14.56	27.2381	10	136.5	144	104	89.1429	60.6667
A230057D06Rik	0	0	0	0	0	1.13043	0	0	0	0	0	0	13	32	0	29.7143	0
A230065H16Rik	0	0	0	6.5	0	20.3478	0	0	0	37.44	42.0952	12	113.75	24	62.4	81.7143	34.6667
A230070E04Rik	0	0	0	0	0	0	0	0	0	0	0	0	13	0	0	22.2857	8.66667
A230072C01Rik	187	261.368	188.651	205.833	140.082	153.739	81.7143	151.125	79.5294	210.08	403.619	268	445.25	376	603.2	586.857	502.667
A230072E10Rik	337	598	478.884	421.417	650.531	496.261	711.905	1152.12	1255.65	1002.56	1099.43	1440	546	892	9141.6	6284.57	7106.67
A230073K19Rik	0	0	4.83721	0	3.18367	18.087	0	0	0	10.4	4.95238	14	9.75	20	72.8	0	17.3333
A230077H06Rik	0	6.84211	4.83721	0	4.2449	10.1739	4.95238	13	3.05882	4.16	9.90476	2	32.5	48	10.4	7.42857	17.3333
A230108P19Rik	13	2.73684	0	0	1.06122	6.78261	0	1.625	12.2353	0	22.2857	0	68.25	152	31.2	7.42857	26
A2ld1	135	153.263	126.977	59.5833	148.571	116.435	70.5714	107.25	116.235	314.08	307.048	274	669.5	604	655.2	616.571	589.333
A2m	0	0	0	0	0	4.52174	0	0	0	8.32	0	0	0	12	0	7.42857	26
A330009N23Rik	0	0	0	0	0	0	0	0	0	0	2.47619	0	0	4	0	0	0
A330021E22Rik	68	75.2632	140.279	87.75	0	42.9565	209.238	464.75	249.294	176.8	188.19	188	5115.5	10052	312	252.571	286
A330023F24Rik	2	2.73684	0	0	0	6.78261	1.2381	1.625	1.52941	0	4.95238	10	3.25	0	0	7.42857	17.3333
A330032B11Rik	5701	9702.11	8630.79	6740.5	7344.73	6888.87	7515.24	13455	14550.8	15038.4	16016	15054	7848.75	12444	145860	101719	114036
A330035P11Rik	336	610.316	463.163	297.917	424.49	401.304	354.095	892.125	1228.12	859.04	767.619	784	461.5	908	6905.6	4813.71	5052.67
A330040F15Rik	0	0	0	0	0	0	0	0	0	0	0	0	0	0	0	0	0
A330041J22Rik	32	20.5263	29.0233	6.5	85.9592	3.3913	11.1429	52	21.4118	64.48	96.5714	58	104	56	208	126.286	242.667
A330048O09Rik	0	0	0	0	0	0	0	0	0	14.56	2.47619	0	0	0	31.2	0	34.6667
A330049M08Rik	4	0	16.9302	0	3.18367	16.9565	6.19048	22.75	4.58824	29.12	76.7619	26	354.25	56	41.6	111.429	86.6667
A330049N07Rik	11	1.36842	9.67442	1.08333	3.18367	15.8261	2.47619	1.625	0	10.4	14.8571	0	16.25	20	0	7.42857	0
A330050B17Rik	0	1.36842	2.4186	3.25	1.06122	1.13043	0	0	3.05882	4.16	0	0	13	8	0	0	17.3333
A330050F15Rik	0	0	0	0	0	0	0	0	0	0	0	0	0	0	0	0	8.66667
A330069E16Rik	20389	31157.6	26111.3	22399	21173.6	22964.8	26194.4	39593.1	42309.6	48197.8	54263.2	55084	32971.2	43712	474937	306243	391144
A330070K13Rik	0	0	0	0	0	0	9.90476	0	0	0	0	0	13	0	0	0	0
A330076C08Rik	0	0	0	0	0	0	0	14.625	4.58824	0	12.381	0	279.5	300	0	14.8571	0
A330076H08Rik	0	0	0	0	0	0	0	0	0	2.08	4.95238	0	0	0	0	0	0
A330093E20Rik	0	0	1.2093	0	0	0	0	0	0	0	0	0	0	0	0	0	0
A330102I10Rik	0	16.4211	1.2093	0	0	12.4348	2.47619	3.25	6.11765	12.48	14.8571	16	45.5	24	52	66.8571	34.6667
A3galt2	0	0	6.04651	0	2.12245	9.04348	0	0	3.05882	0	0	0	0	0	0	0	0
A430005L14Rik	831	558.316	749.767	765.917	551.837	936	1443.62	1020.5	706.588	1618.24	2260.76	2004	5765.5	7732	1341.6	1916.57	1872
A430033K04Rik	71	105.368	48.3721	21.6667	72.1633	145.826	141.143	146.25	165.176	135.2	151.048	174	58.5	116	114.4	96.5714	164.667
A430035B10Rik	21	27.3684	106.419	26	54.1224	4.52174	18.5714	3.25	0	160.16	113.905	86	45.5	72	52	89.1429	69.3333
A430071A18Rik	0	0	8.46512	0	0	1.13043	8.66667	0	6.11765	4.16	12.381	0	22.75	12	0	14.8571	43.3333
A430078G23Rik	30	54.7368	50.7907	30.3333	33.9592	109.652	45.8095	48.75	16.8235	66.56	153.524	74	172.25	304	187.2	133.714	147.333
A430084P05Rik	9	0	1.2093	0	39.2653	11.3043	4.95238	4.875	0	27.04	7.42857	10	0	16	41.6	0	8.66667
A430088P11Rik	8	4.10526	8.46512	2.16667	0	4.52174	1.2381	1.625	9.17647	18.72	9.90476	2	0	20	31.2	44.5714	26
A430089I19Rik	0	0	0	0	0	1.13043	0	0	0	0	0	0	0	0	0	0	0
A430090L17Rik	0	0	0	0	0	2.26087	0	0	0	0	7.42857	2	0	0	0	7.42857	0
A430092G05Rik	1	1.36842	1.2093	0	0	1.13043	0	0	0	2.08	4.95238	0	0	0	0	0	0
A430093F15Rik	0	0	0	2.16667	16.9796	0	0	0	0	0	4.95238	2	16.25	0	10.4	7.42857	8.66667
A430105I19Rik	0	0	1.2093	0	0	5.65217	0	4.875	0	8.32	7.42857	0	0	0	31.2	14.8571	86.6667
A430107O13Rik	9	0	1.2093	15.1667	31.8367	46.3478	0	0	7.64706	27.04	47.0476	4	0	4	31.2	37.1429	69.3333
A430107P09Rik	10	23.2632	27.814	8.66667	24.4082	93.8261	12.381	9.75	9.17647	24.96	52	16	39	44	0	37.1429	17.3333
A430110N23Rik	2	1.36842	0	8.66667	0	3.3913	0	1.625	0	6.24	9.90476	18	26	16	10.4	44.5714	0
A4galt	1	4.10526	1.2093	2.16667	2.12245	5.65217	2.47619	4.875	4.58824	4.16	9.90476	6	9.75	8	72.8	7.42857	34.6667
A4gnt	0	0	0	0	0	0	0	0	0	0	0	0	0	0	0	0	0
A530006G24Rik	0	0	0	0	0	1.13043	0	0	0	0	0	0	0	0	0	7.42857	0
A530013C23Rik	0	0	0	0	0	0	0	1.625	0	0	0	2	0	0	0	0	0
A530016L24Rik	0	0	1.2093	0	0	3.3913	0	0	1.52941	0	0	0	0	0	0	0	0
A530032D15Rik	0	5.47368	1.2093	0	1.06122	13.5652	0	0	0	0	12.381	4	3.25	0	0	0	0
A530046M15	0	0	0	0	0	0	0	0	0	0	2.47619	0	0	0	0	0	0
A530050N04Rik	3	9.57895	6.04651	0	0	5.65217	9.90476	6.5	15.2941	10.4	9.90476	4	9.75	8	52	66.8571	86.6667
A530053G22Rik	0	0	0	0	0	0	0	0	0	0	0	0	0	0	0	0	0
A530054K11Rik	97	166.947	250.326	192.833	161.306	140.174	201.81	204.75	194.235	357.76	260	268	455	520	988	1025.14	1048.67
A530058N18Rik	0	0	0	0	0	0	0	0	0	0	0	0	55.25	4	0	0	0
A530064D06Rik	0	0	0	24.9167	1.06122	3.3913	2.47619	6.5	0	2.08	4.95238	2	19.5	12	10.4	7.42857	8.66667
A530065N20	0	0	0	0	0	1.13043	0	0	0	0	0	0	0	0	0	7.42857	8.66667
A530072M11Rik	0	0	7.25581	7.58333	0	0	7.42857	0	3.05882	29.12	22.2857	22	6.5	12	31.2	37.1429	43.3333
A530088E08Rik	0	0	13.3023	0	0	1.13043	2.47619	3.25	0	0	2.47619	2	48.75	40	10.4	7.42857	17.3333
A530098C11Rik	0	0	0	0	0	1.13043	1.2381	0	0	0	0	0	0	0	0	7.42857	0
A530099J19Rik	0	0	0	0	0	6.78261	0	0	0	20.8	0	0	0	0	10.4	7.42857	0
A630001G21Rik	20	2.73684	13.3023	46.5833	26.5306	2.26087	6.19048	0	0	41.6	34.6667	46	6.5	52	10.4	14.8571	43.3333
A630007B06Rik	204	216.211	278.14	115.917	124.163	257.739	163.429	253.5	186.588	320.32	472.952	342	503.75	608	208	334.286	286
A630010A05Rik	0	0	0	0	1.06122	2.26087	0	0	0	0	2.47619	0	42.25	164	0	0	0
A630012P03Rik	0	0	0	0	0	0	0	0	0	0	0	0	0	0	0	0	0
A630019I02Rik	0	0	0	0	0	0	0	0	0	0	0	0	0	0	0	0	0
A630020A06	12	43.7895	38.6977	21.6667	36.0816	18.087	58.1905	71.5	64.2353	54.08	76.7619	64	152.75	1012	312	215.429	294.667
A630023A22Rik	19	6.84211	16.9302	3.25	7.42857	12.4348	16.0952	17.875	9.17647	27.04	2.47619	10	136.5	156	156	81.7143	69.3333
A630033H20Rik	12	28.7368	25.3953	9.75	9.55102	12.4348	26	19.5	44.3529	22.88	47.0476	28	45.5	48	759.2	527.429	502.667
A630055G03Rik	29446	47577.3	38192.2	35514.9	37729.7	35371.3	38546.9	68266.2	64516.7	79847	89157.7	85800	48629.8	59548	741998	498034	620811
A630066F11Rik	17	56.1053	20.5581	22.75	47.7551	12.4348	12.381	47.125	55.0588	74.88	54.4762	8	685.75	696	31.2	96.5714	17.3333
A630071L07Rik	0	0	0	0	0	2.26087	0	0	1.52941	0	2.47619	2	0	0	0	0	0
A630072M18Rik	252	262.737	253.953	184.167	221.796	212.522	323.143	409.5	305.882	509.6	666.095	536	572	452	8112	5727.43	6162
[truncated: 21,284 more rows]

## Sheet: TPM
Supplementary Table S3. ERCC-calibrated TPM list
	WT.SPG.1	WT.SPG.2	WT.SPG.3	KO.SPG.1	KO.SPG.3	KO.SPG.4	WT.PreL.1	WT.PreL.2	WT.PreL.4	KO.PreL.1	KO.PreL.2	KO.PreL.3	WT.LZ.2	WT.LZ.3	KO.LZ.1	KO.LZ.2	KO.LZ.3
0610005C13Rik	0	0	0	0	0	0	0	1.27223	0	0	0	0	0.356665	0.382863	1.01611	0	0
0610007C21Rik	232.632	200.106	222.342	291.699	360.523	324.371	244.442	173.563	221.976	366.496	304.487	395.46	214.507	178.635	78.2584	128.584	118.721
0610007L01Rik	29.6208	31.3317	32.1265	27.136	33.7352	41.1272	30.7755	30.9316	25.745	24.8088	27.9203	32.1175	31.8428	29.5358	25.3347	28.0605	24.9459
0610007N19Rik	0.922178	0.492805	0.844068	4.76981	2.0036	2.05333	0.780638	0.795648	2.4005	9.26624	16.1233	1.81443	8.6579	1.9923	24.2892	23.1339	24.7211
0610007P08Rik	9.93427	8.93212	6.03409	15.6241	8.15747	11.1021	8.83285	7.39571	9.28578	13.2524	12.4376	16.5669	9.31646	10.2988	7.61384	7.949	8.73007
0610007P14Rik	102.381	53.0064	89.7382	41.0923	47.1508	34.5788	94.9918	59.5895	48.7511	72.7163	82.9541	57.7206	77.4642	51.0542	42.7143	56.5523	50.9831
0610007P22Rik	51.7398	25.3907	41.6608	30.7214	41.2939	44.8101	50.4889	52.1539	43.3003	36.1782	47.1952	43.525	45.1909	38.4054	19.4048	27.3587	25.332
0610008F07Rik	0	0	0	0	0	0	0	0	0	0	0	0	0	0	0	0	0
0610009B14Rik	0	0	0	0	0.174325	0.148877	0	0.153836	0	0	0.150842	0	5.86531	9.08552	0	0	0
0610009B22Rik	249.769	333.808	276.489	363.306	286.176	241.807	152.232	202.224	201.204	206.643	189.283	165.114	147.89	194.762	91.2746	146.495	141.043
0610009D07Rik	400.814	411.097	379.869	341.675	313.3	324.075	496.905	434.055	435.571	382.178	377.708	398.607	285.01	298.285	330.335	415.309	387.033
0610009L18Rik	13.1171	7.34066	13.716	16.4293	0	5.2734	30.2064	69.748	31.8685	7.07133	6.14446	3.63469	288.211	513.642	3.48168	2.02544	4.15566
0610009O20Rik	5.11379	3.629	5.13018	10.4939	5.99887	8.75406	7.66479	6.06471	3.70363	5.07925	5.24113	7.06749	18.7888	32.511	6.13002	3.13307	3.74545
0610010B08Rik	0	0.145398	0	0	0	0	0.102365	0	0	0.0520749	0.076727	0.0267668	0.0779984	0.0405389	0.444425	0.0387812	0.0884096
0610010F05Rik	14.1534	10.5424	11.071	20.5446	17.0255	21.4626	20.2653	23.0969	26.1316	32.9785	22.4782	37.7346	22.9152	36.7009	10.952	11.3188	11.782
0610010K14Rik	281.1	199.7	246.19	228.518	260.458	254.275	332.119	284.24	210.265	261.252	289.018	293.758	258.23	154.974	167.821	186.095	196.488
0610010O12Rik	121.123	73.8823	91.1119	112.275	103.223	132.651	155.762	88.7771	89.0911	127.591	125.328	208.321	123.658	171.91	19.7087	25.7972	28.9148
0610011F06Rik	55.4526	24.5747	19.8868	34.2892	25.9636	43.0847	32.1659	19.9315	26.0682	35.1441	35.6167	21.2183	24.37	10.4224	12.6955	17.1713	11.9962
0610011L14Rik	11.1348	12.86	6.59732	13.242	4.50415	11.4049	10.7414	10.1809	8.1929	10.7547	9.94858	9.94675	12.2508	16.9085	7.27739	7.51675	8.92252
0610012G03Rik	34.8734	36.0667	44.4621	24.6415	32.2602	29.1915	28.0189	18.2947	15.285	28.6856	37.2773	25.0931	58.3105	55.5499	15.2058	19.7705	17.6955
0610012H03Rik	0	0	0	0	0	0.0835821	0	0	0	0	0	0	0	0	0	0	0.292761
0610030E20Rik	4.46476	5.54894	3.89912	3.32128	3.84684	5.90358	3.40577	3.8286	3.14543	3.74543	5.58106	5.15997	6.29688	8.19174	4.07713	4.47805	2.94147
0610031J06Rik	0.680631	0.23642	0.220875	1.79475	3.17202	0.820894	0.416119	0.593768	0.265761	4.14907	4.9072	0.870465	6.02428	1.84567	1.62595	2.39624	2.73135
0610031O16Rik	0	0	0	0	0	0	0	0	0	0	0	0	0	0	0	0	0
0610037L13Rik	35.968	23.1624	21.2751	23.9772	34.4345	36.7189	32.6141	38.6136	24.1959	37.3726	48.3152	45.3107	75.3681	89.4981	20.0237	24.7119	21.9083
0610037P05Rik	222.649	199.232	209.016	242.578	251.211	266.915	135.347	106.201	97.1449	207.302	192.61	230.828	134.013	101.43	74.1444	95.9277	82.4402
0610038B21Rik	0.825428	1.19465	0.595252	0.544136	0.194284	0.331843	0.336428	0.171449	0.62669	0.513443	0.504335	0.527823	0.833125	0.466316	0.365157	0.892196	1.01697
0610038L08Rik	0	0	0	0	0	0	0.290665	0	1.23758	0	0	0	0.147651	0.46044	0	0	0
0610039K10Rik	1.82184	1.12502	1.70795	0	0.343052	0.732426	0.445528	0.756826	0.632318	0.755494	0.890512	0.465992	1.01843	0.823382	5.15811	3.15073	3.07832
0610040B10Rik	27.6786	9.79232	32.4353	23.3146	14.6583	17.6186	18.3321	42.6391	33.523	44.4771	20.1999	34.415	56.9478	94.1925	34.693	35.616	31.6657
0610040F04Rik	0	0	0	0	0	0	0	0	0	0.368862	0	0	0.9697	0.574297	0	0	0.330386
0610040J01Rik	0	0	0	0	0	0	0	0	0	0.0677503	0.133097	0	0.101477	0.0527415	0.144551	0	0.230044
0610043K17Rik	0	0	0.948213	0	0	0.264306	0	0	0	1.63579	0.803386	0	0	0	0	0	0.925712
0910001L09Rik	98.1419	73.0501	95.808	55.9877	78.4388	71.8656	73.8477	72.2435	57.3757	60.2088	66.7189	60.3435	82.3942	38.9067	50.8118	44.2142	48.9739
100043387	0	0	0	0	0	0	0	0	0	0	0	0	0.0596523	0.0620072	0	0.118638	0
1100001G20Rik	0	4.04018	0	11.7569	25.7344	0	0	0	0	2.41168	0.47378	3.96676	0	0	0	0	0
1110001A16Rik	196.865	219.554	221.788	116.492	156.819	116.686	164.581	203.306	216.868	117.676	110.503	95.9659	73.8552	82.039	71.0938	94.3854	86.7551
1110001J03Rik	543.962	529.213	593.795	805.502	829.838	762.712	485.856	453.216	430.473	589.574	505.674	573.774	248.943	245.795	178.83	256.063	261.149
1110002B05Rik	6.07206	1.26893	6.35085	18.3775	33.1652	12.557	8.06263	15.6094	9.16975	40.3048	53.8405	9.74972	66.055	43	33.2452	42.7602	39.3762
1110002L01Rik	3.66314	0.983997	2.94809	2.47276	2.48316	3.42839	2.97411	1.53391	0.305134	2.51557	3.50946	2.54854	5.76098	5.78974	2.56691	2.71505	3.46613
1110002N22Rik	66.0145	62.8551	52.4692	74.7758	63.6511	90.2276	68.7338	44.5808	56.5897	58.2596	55.8954	56.3557	37.5429	42.8383	41.1375	50.6053	44.5889
1110003E01Rik	147.192	83.8164	97.9336	136.991	124.314	132.126	86.6848	73.1954	59.2946	96.6017	101.729	100.789	120.141	159.049	44.8338	42.8338	46.3778
1110004E09Rik	76.9153	43.7066	64.5751	67.7301	74.9541	46.2118	74.9605	89.0177	45.806	46.961	58.7295	57.7138	216.658	311.978	36.6629	37.8652	40.5631
1110004F10Rik	315.349	260.691	275.881	365.759	444.385	415.743	327.896	252.046	306.767	423.741	401.763	454.041	330.133	278.809	170.346	216.469	210.051
1110005A03Rik	83.5563	105.678	80.8639	57.8754	57.6968	68.4068	72.5406	50.7799	68.3058	58.1253	68.2475	55.8623	71.4707	41.5657	43.8379	48.1189	50.4881
1110006O24Rik	3.69986	1.30378	12.3546	0	0.908716	1.16408	3.14712	2.80668	2.30308	3.00187	2.3589	3.29167	26.228	81.4787	0.853964	2.68266	3.73734
1110007C09Rik	87.4005	83.1632	81.2934	96.4919	89.6904	94.6518	71.9235	45.7931	45.2658	71.8608	69.8471	91.8584	50.4357	49.9373	25.6873	21.0142	24.5918
1110008F13Rik	14.7996	24.5859	23.8974	19.795	23.9763	15.1332	26.7506	26.9978	20.2393	17.3443	37.7427	26.6079	24.7794	21.8109	12.2403	23.681	17.8941
1110008J03Rik	0.530953	1.07584	2.36919	0.262502	0.843567	0.64037	0.24345	1.07529	0.172754	1.15595	2.59341	1.52787	3.21549	1.86404	1.58549	0.614888	1.54196
1110008L16Rik	4.88995	5.95031	6.5361	2.71023	6.29	6.386	4.64622	4.19213	6.40499	5.50219	8.52556	5.69612	12.1007	7.51083	5.53899	7.61803	7.43354
1110008P14Rik	130.583	83.7134	145.585	94.2679	84.5702	88.6497	102.609	87.8589	89.4103	88.9503	142.929	90.9293	130.432	56.6374	84.5251	73.1084	81.2176
1110012J17Rik	0.193932	0.404194	0.195793	0.0681671	0.109538	0.327463	0.395229	0.225575	0.286068	1.17423	2.11721	0.0495869	2.05996	0.676181	0.995236	1.00623	0.655384
1110012L19Rik	39.7797	12.1921	34.5164	56.5139	37.8532	31.9422	16.5169	8.61611	13.1514	29.2433	41.3321	18.6359	22.9905	10.4039	20.8917	36.658	25.3853
1110014N23Rik	10.3925	9.73888	8.61326	8.4774	7.70793	11.7677	11.0161	7.96669	4.62228	7.3481	8.49685	6.93237	12.2599	8.94245	4.06827	4.57176	4.1847
1110015O18Rik	0	0	0	0	0	0	0	0	0	0	0.0834233	0	0	0	0	0	0
1110017D15Rik	16.8285	14.6642	22.2876	7.74561	0	0.160912	48.7313	37.5929	25.3687	3.20192	5.13698	4.52594	133.745	169.071	2.56183	2.38453	0.67949
1110017F19Rik	0	3.27	1.65478	0	0	0	0	0	0	0	0	0	3.72764	2.27929	0	0	0.745623
1110018G07Rik	11.3303	8.43777	8.70879	8.92177	11.4924	9.39612	10.5019	8.51981	10.2076	9.13083	9.39292	9.20903	10.1198	8.62044	7.64517	7.23393	7.6959
1110018J18Rik	21.1462	6.83911	12.3954	23.6745	12.179	18.6649	32.6453	29.4452	26.7537	40.563	37.245	40.9437	48.5384	39.7001	22.8904	36.3372	25.6996
1110019D14Rik	2.45401	0.081182	3.56466	3.7901	4.45586	2.62147	2.74343	2.70879	2.64645	6.10589	6.85439	9.77403	8.88416	13.377	12.4691	9.74392	10.2181
1110020A21Rik	4.89284	3.56096	2.87316	1.6588	4.93564	2.69767	2.0512	2.61331	6.73212	4.00003	1.87912	2.50299	19.9276	39.1946	1.8553	2.84939	1.77157
1110020G09Rik	12.7076	13.5676	10.4636	23.9745	23.2495	20.7407	14.4783	13.7839	19.0044	17.0984	13.5933	16.2937	12.3412	13.608	12.9422	14.8152	13.1775
1110021J02Rik	32.1361	45.779	41.405	22.1201	27.6531	25.2175	36.7239	45.1035	48.553	19.4015	26.8969	18.6139	22.3929	16.9918	29.6969	38.7166	36.5466
1110021L09Rik	0.172291	1.556	1.71461	0.772329	0.924608	4.11438	0.252801	0.257663	0.627883	1.67187	2.14751	0.572897	2.02256	0.133486	0.731705	1.46854	1.67392
1110028C15Rik	9.76192	8.82395	7.67346	14.8307	11.8457	13.0863	8.45071	9.66116	9.39571	12.2994	9.89487	14.013	16.0354	21.0655	13.9898	14.1041	18.4567
1110028F11Rik	0	0.168012	0.0392414	0	0	0	0.0443574	0.0904207	0.0472158	0	0	0.0463948	0	0.070266	0	0	0
1110028F18Rik	0	0	0	0	0	0.0962402	0	0.0994462	0	0	0.0975105	0	0	1.1592	0	0	0
1110031I02Rik	30.2136	18.4014	34.3828	32.121	32.5567	33.9123	38.545	16.5416	16.5934	27.376	25.0763	30.3762	24.8139	16.491	6.48987	10.3555	8.11505
1110032A03Rik	27.138	28.2262	34.2689	43.1328	26.8766	43.6177	43.5173	54.0274	27.8378	41.9872	33.3032	32.5746	132.527	218.778	17.2451	22.1597	20.5228
1110032A04Rik	0	0	0	0	0	0.0705607	0	0	0	0.0727831	0	0	0	0	0	0	0
1110032F04Rik	0.191089	0	0	0	0	0.0460934	0	0.0952579	0.0497417	0.190181	0.233509	0	0.0356068	0	0.60865	0.0708155	0.403596
1110034A24Rik	34.8011	22.6062	27.0447	28.0014	28.6256	34.0187	33.7142	24.2859	37.8266	23.5942	28.3208	23.445	24.6823	26.5949	19.9778	20.2292	17.7855
1110034B05Rik	26.4365	15.9824	20.0512	15.4949	19.8129	26.4353	26.6471	26.8698	23.449	42.7488	36.6109	50.3078	34.2113	30.0835	36.8313	54.1193	41.2238
1110034G24Rik	2.93595	6.05257	4.95745	2.07705	6.57339	8.37747	1.9263	2.94501	0.65241	5.07789	6.73793	3.29691	5.33734	3.39818	1.3305	2.38838	4.99106
1110035M17Rik	0	5.99364	2.06299	0.359207	2.30859	1.31438	1.33254	2.03725	4.25524	1.01683	1.66466	3.13594	2.28453	0.527716	0	0	0
1110036E04Rik	0	0	0	0	0	0	0	0	0	0	0	0	0	0	0	0	0
1110037F02Rik	10.2137	12.9204	12.5679	11.3718	6.56324	10.4977	11.2206	10.9456	10.8502	11.008	12.1763	13.1967	12.8307	11.5954	6.86473	8.3438	8.51248
1110038B12Rik	51.3361	68.0524	51.2237	64.8422	92.5921	54.748	62.6714	96.7512	82.4101	57.4566	79.6758	62.0271	62.9296	75.0277	111.513	115.966	130.839
1110038D17Rik	5.53223	7.3372	9.42981	5.61409	5.30329	8.93685	10.7002	7.981	5.23666	8.13382	8.31731	7.50402	8.18442	11.0403	4.18279	5.59144	5.24036
1110038F14Rik	59.5305	57.2026	63.5099	77.9478	51.7142	68.3443	56.0312	52.902	49.391	39.575	40.3728	41.0757	53.0812	39.3271	38.8245	30.5146	31.1095
1110046J04Rik	36.8925	91.4817	55.8358	39.2463	37.1194	34.565	51.6927	76.958	85.3178	42.7449	41.9867	38.8797	20.2103	19.4747	181.98	140.534	130.759
1110049F12Rik	85.1512	71.3455	82.9132	101.237	70.1165	74.6455	104.617	88.829	69.0459	75.0504	97.6551	112.293	85.6708	115.927	44.7704	44.3603	47.2602
1110050K14Rik	0	0	0	0	0	0.100575	0	0	0	0.0518715	0.305708	0	0.310774	0	0.332015	0.231778	0.088064
1110051M20Rik	21.9792	9.64682	15.9239	11.1196	7.57958	9.24723	16.9375	11.4663	6.12055	13.799	18.7385	16.6042	44.8606	64.2051	16.9592	15.2488	17.4893
1110054M08Rik	3.34994	0.646453	2.41579	1.65625	1.97122	1.34675	0.341342	0.347906	3.81506	1.38918	2.72907	0.714042	1.69058	1.08143	1.48197	1.29318	3.83249
1110054O05Rik	22.0194	22.1819	25.611	27.0853	14.804	27.9741	26.9242	22.1487	24.2683	30.2792	28.0856	23.6536	14.9865	15.6073	25.0257	21.8796	19.8499
1110057K04Rik	59.9897	77.4724	79.3193	39.5172	45.3841	31.5869	63.9086	95.5082	96.2406	54.0966	55.9835	54.7842	37.4734	33.5236	201.904	133.141	143.179
1110058L19Rik	414.639	357.116	395.529	411.039	405.97	319.053	360.839	379.744	368.279	301.799	322.306	235.821	386.86	369.491	233.535	320.974	291.78
1110059E24Rik	70.1957	43.084	63.9847	49.9391	42.1867	57.037	54.381	35.3807	30.5828	57.7269	46.1051	58.1112	35.8424	26.5611	34.8246	28.5685	24.8926
1110059G10Rik	15.1454	21.396	14.3002	14.8151	9.86249	12.4434	25.9687	19.0542	16.3834	17.0542	18.1214	18.855	16.9757	15.4193	18.1551	20.9813	20.0308
1110059M19Rik	0	0	0	0	0	0.120911	0	0	0	0	0	0	1.02743	0.388362	0	0.371523	0
1110065P20Rik	63.2488	79.0685	69.2965	88.7487	50.976	47.2601	71.9691	77.4057	60.7353	53.8055	83.4492	57.3918	131.489	155.577	47.4731	54.8325	54.9459
1110067D22Rik	1.95684	2.3882	1.31581	10.5988	5.67647	6.76139	1.58437	1.64779	1.78972	5.13206	5.94582	5.14053	5.09993	1.79269	8.70359	8.13387	6.70221
1190002F15Rik	3.60023	0	4.67331	1.58222	5.76234	0	4.10869	7.1789	14.0576	25.6792	12.3185	21.1802	6.26134	2.32447	13.3785	16.4553	16.222
1190002H23Rik	9.4561	6.06619	3.17923	14.3205	6.67716	8.9389	5.1562	2.54804	0.166318	21.4614	11.0869	19.2842	23.8112	33.414	4.07019	9.23442	4.5882
1190002N15Rik	13.9993	11.6099	12.7329	14.7849	11.4586	17.7314	18.924	13.7339	16.5499	21.9658	17.7286	18.8021	7.64974	6.91965	15.2362	16.8296	17.1882
1190003J15Rik	2.11888	2.00728	0	0	0	1.85857	0.235531	1.2003	2.00568	2.63602	4.00159	0.985401	3.58933	0.746205	1.02258	0.713852	1.62737
1190003K10Rik	0	0	0	0	0	0	0	0	0	0	0	0	0	0.19679	0	0	0
1190005F20Rik	5.30878	6.27483	9.13233	15.6999	3.38421	10.9381	5.0037	2.48104	2.92697	12.4751	13.6054	10.6085	17.2083	14.4958	4.69707	6.83121	5.76206
1190005I06Rik	1.0271	0.594611	0.555513	0	0	0	0.418626	0.640013	1.11401	0.425925	1.4643	1.09464	2.39233	1.16049	0.908746	0.634387	1.44622
1190007F08Rik	31.1145	26.9652	33.033	25.5609	29.5349	27.5243	23.1445	19.5869	18.2249	36.5412	32.934	23.4386	36.4787	19.6468	25.7936	24.0902	26.3909
1190007I07Rik	55.8396	38.9568	63.3786	64.433	46.6701	43.4826	31.6372	56.0439	38.8276	58.1268	58.2358	49.5203	66.9298	39.832	47.204	42.4492	58.5834
1200009I06Rik	0	0	0.0360952	0	0.0471244	0.0402448	0.489612	0	0	0.290588	0.20388	0.469427	0.0621777	0.387795	0.0885702	0.556471	0.0704771
1200011I18Rik	54.1017	80.3903	64.9232	75.1162	84.297	67.4627	62.3022	99.1639	104.824	90.509	85.3727	107.736	27.7578	28.284	351.315	243.133	295.992
1200011M11Rik	7.99929	6.33713	11.3529	11.0223	13.2506	8.9949	13.2743	13.4546	12.9946	9.12856	12.1638	9.11501	13.4767	10.8925	12.532	10.1416	10.9247
1200014J11Rik	177.817	250.894	201.645	262.476	276.072	209.691	242.768	305.907	359.156	306.297	250.243	310.735	77.3985	103.404	1078.44	726.109	859.961
1200016B10Rik	88.581	95.4974	79.2168	104.15	95.6917	94.0102	121.187	100.765	151.802	152.202	130.458	174.653	74.3792	81.6278	58.5371	70.2264	78.4988
1300001I01Rik	8.06867	6.1271	7.63228	8.35845	6.5114	6.99316	6.12882	7.1173	4.43253	5.7577	6.31716	4.31078	9.12835	6.00444	5.33102	5.27487	5.01663
1300002E11Rik	90.4789	93.6766	94.356	93.4582	94.6867	102.375	64.3531	58.9165	95.9058	93.7955	82.1618	72.3759	81.3315	78.7389	48.0605	76.7484	62.8945
1300002K09Rik	0	0	0	0	0.0376636	0.450312	0	0	0	0	0.0651794	0	0	0	0.0707885	0.197667	0.056328
1300010F03Rik	6.23796	5.07683	6.13358	3.33827	2.94537	6.02068	4.99895	4.88055	5.39694	6.24721	4.39607	4.20548	5.20142	3.97883	5.45203	3.74197	3.62763
1300014I06Rik	0.652722	0.251918	0.353029	0.286858	3.37995	0	0	1.83028	0	1.0827	1.39584	0.347821	3.59811	8.53389	0.577509	0.100789	0.114884
1300015D01Rik	2.4956	1.79792	1.61971	2.52255	5.91315	5.91944	1.55964	1.90065	1.76841	2.75972	1.86365	3.04978	0.568361	1.15474	1.54563	1.23313	1.11275
1300017J02Rik	1.00761	1.01449	0.379111	2.88797	4.26896	5.12521	0.535672	1.41953	0.171057	1.63504	1.71311	1.40069	3.55102	7.33998	1.04655	0.487057	1.11035
1300018I17Rik	7.50493	5.95623	8.9567	13.4253	7.66299	7.64918	7.84105	5.79626	7.24572	6.04907	7.31958	6.62405	6.27003	9.55454	4.48911	5.74532	6.17673
1300018J18Rik	1.89369	2.33878	1.13802	1.8864	0.653729	1.8438	1.74948	0.996451	2.35516	1.04705	0.874207	1.29165	2.11719	1.79322	0.223397	0.155952	0.266642
1500001M20Rik	100.253	88.0141	98.3458	80.6992	47.5493	95.7752	72.4204	34.9084	57.5699	69.342	69.4949	65.6151	77.4125	55.0767	33.795	41.2422	32.8672
1500002O10Rik	0	0	0	0	0	0	0.323902	2.97117	0	0	0	0	5.42963	7.43979	0	0	0
1500002O20Rik	3.26587	1.5022	2.80683	4.8367	4.48584	2.85974	5.90792	6.13303	3.02786	3.45073	4.15489	6.63702	26.3429	52.9458	3.79995	1.98953	2.07879
1500003O03Rik	27.5223	27.3394	27.1843	29.2793	32.1667	25.0902	22.8374	22.8035	29.2005	26.9665	29.4107	28.8385	30.2046	23.4559	24.9892	26.0967	23.9734
1500004A13Rik	0.476823	0.337388	0.286548	0.0698512	0.59857	0.0958476	0.647813	0.924378	0.551647	0.428421	0.161855	0.203271	0.49361	0.564406	0.42188	0.09817	0.223799
1500009C09Rik	0	0	0	0	0	0	0	0	0	0	0.249057	0	0.125416	0	0.180179	0	0
1500009L16Rik	3.11591	5.0933	0.0991332	12.0827	10.4834	18.9006	6.49934	8.22329	8.9459	43.8945	41.1	3.98495	61.9033	17.3072	19.7035	30.3964	27.6792
1500010J02Rik	4.4677	0.505611	1.96427	4.45498	5.61602	6.84771	2.19226	3.76909	2.09419	3.70545	5.55044	3.88045	4.8829	5.60995	3.47763	3.23697	1.69912
1500011B03Rik	89.6841	100.713	82.1096	107.022	152.168	124.696	52.1742	52.4569	46.8719	90.6104	109.143	63.5057	181.495	99.7848	70.2672	60.7047	63.0361
1500011H22Rik	340.898	312.315	291.149	287.3	270.899	268.294	335.088	335.581	332.883	255.155	267.85	348.395	512.603	598.486	191.666	202.643	197.775
1500011K16Rik	43.7167	32.4159	23.8064	59.2169	47.1498	60.8514	27.0932	16.2327	26.8906	54.759	62.2033	30.444	38.4984	24.359	41.3286	58.8119	55.0208
1500012F01Rik	25.1453	18.2949	22.7892	53.3127	52.7871	30.9419	62.9467	51.0293	55.9464	60.6624	60.2092	60.6231	37.0408	33.2377	117.252	121.835	109.448
1500012K07Rik	0	0	0	0	0	1.34426	0.545135	0.105822	0	0	0.544802	0	0	0	0	0	0
1500015A07Rik	12.2975	14.3652	15.6082	6.91776	6.56092	4.28473	5.14589	2.45214	6.90024	8.83937	10.2187	6.92006	5.75418	2.96421	7.97903	9.82362	8.65784
1500015L24Rik	0	0	0	0	0	0	0	0	0	0	0	0	0	0	0	0	0
1500015O10Rik	0	0	0	2.44833	0.187324	0.959863	0.486563	0	0	9.90094	6.80772	7.63368	0	0	0.352075	1.47468	0
1500016L03Rik	0	0	0	0	0	1.82372	0	2.42289	0	0.268736	1.05588	0.276263	0.201258	0.209204	0.573372	0.800532	0.912488
1500017E21Rik	13.5437	17.4768	14.1345	17.3249	22.363	19.0973	29.649	18.3545	36.9442	37.6548	33.0626	51.073	22.5943	25.5897	34.4872	33.5821	33.679
1500031L02Rik	14.3032	12.4909	11.604	14.7827	13.6947	16.9583	6.7437	8.98825	4.65404	11.6868	12.2201	8.52616	28.7979	37.2131	11.2609	8.08571	9.72854
1500032L24Rik	969.411	1035.86	981.398	1109.51	1124.56	1031.62	763.148	748.444	741.354	788.009	762.684	960.219	624.31	586.46	434.857	418.293	401.35
1520402A15Rik	2.44811	0	2.48765	2.93424	2.93349	0.447363	1.36064	2.86606	0.772437	2.30726	3.35419	0.569253	2.41909	3.37674	1.18146	2.19937	2.97702
1600002D24Rik	0	0	0	0	0	0.516079	0	0	0	0	0	0	0	0	0	0	0
1600002H07Rik	44.1711	55.4777	49.7039	40.6546	43.6794	35.3277	34.786	42.6275	49.3906	41.9705	40.0252	35.4264	16.9148	13.9573	197.352	118.956	138.062
1600002K03Rik	14.2077	6.34515	4.83017	6.4224	7.45264	9.54699	5.70808	14.671	3.69839	18.4328	26.2907	23.1024	20.0448	10.0249	12.9297	17.3001	18.0048
1600010M07Rik	0.440419	0.254969	0.238204	0	0	0.265589	0	0.274437	3.43933	1.09582	1.34548	0.563254	0.820664	0	0	0.408038	0.930205
1600012F09Rik	27.9878	27.2376	24.3231	31.1635	28.3459	37.3443	19.5651	21.7256	28.1334	34.5043	33.1719	29.9418	20.8973	20.9882	19.0005	21.8467	17.135
1600012H06Rik	22.5497	14.25	19.9269	19.3596	24.9593	26.547	11.4796	7.55443	10.8098	22.1905	18.4282	17.5243	11.6717	7.62773	13.0877	16.0069	13.7467
1600014C10Rik	1.29524	0.714947	0.934052	1.95165	1.0888	2.41763	0.904995	1.57577	0.361245	1.64973	2.26111	1.18321	1.72394	0.209066	0.736698	1.25715	0.911881
1600014C23Rik	0.866803	0	1.87527	1.14283	0	3.83326	1.76646	0.720172	0	0	0	0.36952	0.538392	0.279823	2.30077	1.07076	1.83077
1600014K23Rik	1.99714	0	2.62327	0	0	0	0.523283	1.06669	0	0	0.348643	0	4.51886	5.52619	0.378645	0.792988	0
1600015I10Rik	0	0	0	0	0.112396	0.0959875	0	0	0	0	0	0	0	0	0	0	0
1600016N20Rik	1.08303	0.854991	3.94061	2.72601	1.66855	0.890605	3.49126	2.51542	2.94736	4.22581	2.34614	6.61068	8.66861	10.2981	1.30668	2.18924	2.07951
1600019K03Rik	0	0	1.07844	0	0	0	0	0	0	0.826868	0.406101	0	0	0.321846	0	0	0
1600020E01Rik	37.0787	85.8476	49.9761	106.343	77.716	52.8347	49.1741	43.5565	47.5005	86.3642	73.7861	90.0069	75.0803	84.1202	64.8104	73.1881	92.012
1600021P15Rik	4.00645	7.23224	5.42583	5.03269	2.67311	2.35898	2.85445	5.858	5.91255	4.63106	6.43788	1.97693	4.58511	1.71091	5.77772	7.71604	4.9306
1600025M17Rik	0.264506	0	0	0	0	0	0.646847	2.30749	0	0	0.323227	0	4.18943	2.30549	0	0	0
1600027N09Rik	14.1418	19.0322	16.3901	20.4612	25.8076	26.1379	20.8849	16.0221	19.3622	11.9954	13.466	21.3745	21.218	22.3225	1.46248	5.27485	4.65488
1600029D21Rik	0.11051	0.0639767	0.05977	0	0	0.0666416	0	0	0.431497	0.206221	1.28291	0.0706657	0	0.160538	0.146664	0	0
1600029I14Rik	0.549863	0	0	0	0	0.165794	0	0	0	0	0	0	1.0246	0.266262	0	0	0
1600029O15Rik	30.1863	44.3108	32.9587	43.5251	48.8574	39.6795	38.638	45.4396	55.7692	55.2756	50.9794	67.7403	11.5867	18.0661	221.765	152.718	153.54
1700001C02Rik	5.00069	0	4.63656	0	0	1.50781	8.51671	13.5772	5.1139	0	0	0	33.7782	53.1	0	0	0
1700001C19Rik	9.42422	5.8258	5.26994	0	0	0.0963214	17.3828	24.2862	13.6174	0.397431	0.487979	0.73662	21.6534	14.5414	1.90791	1.1839	1.0121
1700001D01Rik	0	0	0	0	0	0	0	0	0	0	0	0	0	0	0	0	0
1700001F09Rik	0	0.309422	0.144538	0	0	0	0.326763	1.49871	0	0	0	0	4.97964	4.27039	0	0	0
1700001G11Rik	13.328	13.3866	15.2856	16.3019	13.1531	2.51772	14.3334	41.6254	12.122	10.1883	6.08303	5.9556	125.821	263.443	1.27868	4.16563	4.40905
1700001G17Rik	3.17877	0	1.57599	2.09551	3.17985	1.59744	0.971704	1.98078	1.20671	2.47162	0.971113	0.846949	9.50185	18.8561	0.351561	0.736265	0.839232
1700001J03Rik	6.95468	18.8502	1.5388	0	0	3.43141	11.0163	9.65224	10.9033	0.393277	0.772601	0	47.2715	31.0746	1.25863	0	1.33536
1700001J11Rik	0.841564	0	1.30047	2.3776	0	0.241665	2.94005	7.64129	3.12951	0.0498553	0.0489709	0	39.5024	110.882	0	0.222768	0
1700001K19Rik	3.26619	0.140065	2.48625	0	0	0	9.6145	4.97507	3.14895	0	0.147825	0	7.77672	5.38915	0	0	0
1700001K23Rik	1.27781	0	3.80115	0	0	0	1.56244	8.75868	7.48408	0	0	0	10.4171	8.35329	0	0	0
1700001L05Rik	13.4866	14.9269	12.9469	11.2215	13.191	16.9829	23.148	22.4037	21.7481	18.7439	18.3351	26.5723	39.1678	54.9573	11.3788	10.8425	15.3659
1700001L19Rik	2.71506	5.1084	2.14151	0.969486	1.11835	0.818644	3.9423	6.34437	5.00617	1.40738	2.21187	1.95317	11.9102	11.2847	1.65152	5.45012	1.67255
1700001O22Rik	12.6932	2.23209	10.6874	2.0651	0	0	25.8946	55.7713	23.9935	0.599547	0	0.308185	38.5208	38.7236	0	0	0
1700001P01Rik	12.5289	15.2568	5.14067	0	0	2.34478	4.75435	15.345	12.933	0	0	0	21.1321	22.8032	0	1.60107	0
1700003C15Rik	5.56936	0.208016	1.55471	3.31613	0	0.650041	5.05251	9.85153	4.67661	0.44701	0	0	57.7474	137.802	0	0	0
1700003D09Rik	0	0	0.165641	0	0	0	0	0.0954181	0	0	0	0.0979181	0	0.148299	0	0	0.16171
1700003E16Rik	1.86764	0.455254	2.07343	0.777594	0	0.355663	2.40385	2.51132	1.8551	0.183433	0.180178	0.0628567	26.6504	69.7324	0	0.0910702	0.103807
1700003F12Rik	6.68875	2.97867	3.33938	2.48732	0	0.20685	14.8893	19.0229	6.91989	0.640095	2.0958	2.19341	64.8747	26.0774	0	0.95338	0
1700003F17Rik	1.71644	0	0	0	0	0	2.09876	1.22235	8.29775	0	0	0	2.05609	1.66232	0	0	0
1700003G13Rik	2.89746	0	0.19589	0	0	0	1.32857	2.03118	7.54231	0	0	0	1.85592	1.92919	0	0	0
1700003G18Rik	0	8.5856	2.35914	0	5.23599	0.789108	4.00006	10.6001	11.6381	3.52717	5.86317	8.08867	38.2003	41.1869	6.36773	11.7193	12.8977
1700003H04Rik	5.57815	1.32972	1.24229	10.3827	0	0.197874	5.4164	3.88483	2.34888	0	0	0	27.3611	71.8182	0	0	0
1700003L19Rik	0	0	0	0	0	0	0	2.9206	0	0	0	0	1.24766	1.45903	0	0	0
1700003M02Rik	6.06056	1.45902	2.79108	1.7405	0	0	4.40227	7.77735	3.04588	0.522555	0.146654	0.306966	75.4175	175.735	0.159273	0.111187	0.126737
1700003M07Rik	2.29627	0.212438	1.21435	0.672771	2.73845	2.89257	1.93423	1.20764	2.59019	0.952233	2.24483	1.76203	1.18856	0.691866	0.677216	1.04008	1.18553
1700003P14Rik	6.31648	3.45731	1.49075	0	0	0	10.9532	11.0207	10.0149	0	0	0	12.519	9.12034	0	0	0
1700006A11Rik	1.63199	3.66109	1.26885	0	0	0.0615096	7.35843	21.7371	2.65513	0	0.186965	0	58.7294	111.23	0	0.0945	0.107716
1700006E09Rik	10.2848	4.04031	7.15194	0	0	0.221505	10.33	20.1418	5.97593	0	0	0	38.1577	20.0989	0	0.340309	0
1700006F04Rik	0	0	0	0	0	0	6.13668	2.40565	0	0	0.943529	0	4.67592	2.61721	0	0	0
1700006H21Rik	2.60459	0	3.28698	0	1.53263	0	1.85776	1.89349	1.41249	0.270022	0.265232	0.55517	10.5155	15.9755	0.576115	0	0
1700007B14Rik	0.788144	0	0.053359	0	0	0.0594935	2.11137	0.983751	3.02423	0.61376	0.33992	0.126182	4.73256	3.58265	0	0	0.104183
1700007F19Rik	0	0	0	0.16637	0	0	0	0.314522	0	0	0	0	3.76213	8.73785	0	0	0
1700007G11Rik	16.0188	13.9106	8.96266	23.1225	8.58096	11.1589	16.7164	42.3366	10.9638	6.70009	4.38749	4.76843	157.994	295.429	0.366543	2.55881	1.75
1700007I08Rik	0	0	0.0756685	0	0	0.337472	0	0.0871785	0	0	0	0	0.586562	1.21944	0	0	0
1700007J10Rik	468.844	618.828	555.956	715.207	760.868	608.774	599.084	842.104	903.024	727.503	683.061	853.549	208.203	224.656	2822.94	1954.72	2362.47
1700007K09Rik	8.26535	12.6858	20.1687	0	0	3.47744	9.87136	43.3589	8.75625	0.239131	0	0	30.8028	35.5558	0	0	0
1700007K13Rik	2.5706	0.350162	0	0.797454	5.12516	5.28882	3.51297	3.20363	2.55851	2.44553	3.88039	0.773545	7.0441	3.95398	3.61227	1.96132	3.83249
1700007L15Rik	47.7861	19.5393	41.9312	37.2291	16.2816	24.182	38.2043	69.5489	41.7537	34.0897	31.8516	38.6771	144.151	189.325	18.6267	32.508	22.9384
1700007P06Rik	1.02599	0.339413	0.634191	0.193244	0.206994	0.176776	0	4.56661	2.09844	0	0.179108	0.18745	8.0569	3.97456	0	0	0
1700008A04Rik	6.54492	1.04525	7.81214	0	0	0	24.0083	24.4699	9.69343	0	0	0	32.1712	10.9285	0	0	0
1700008F21Rik	3.43183	0	3.07853	8.80459	0	1.98647	4.00922	6.5196	4.0656	0.133731	0	0	49.4307	119.391	0	0	0
1700008I05Rik	1.78917	0	0.87404	0	0	0	1.6937	1.36664	2.25357	0	0	0	5.69988	1.95633	0	0.213887	0.1219
1700008J07Rik	2.72837	1.27305	0.572644	1.66437	4.2557	2.79949	2.6888	3.40025	2.33205	4.45815	0.796194	2.60398	16.1625	33.7589	4.10737	3.99916	5.59056
1700008K24Rik	41.9099	8.49971	26.9114	17.305	0	0	78.8926	201.938	48.7069	0.468332	3.99021	1.68509	533.193	1058.85	4.97476	9.06415	4.21291
1700008O03Rik	1.15495	0.445751	1.52694	0	1.99353	0.928637	1.88293	2.239	0	1.59647	1.41134	1.47707	10.0431	15.1622	1.02186	0.713355	0
1700008P02Rik	3.26245	0	1.51245	0	0	0	4.74897	5.0339	0.4044	0.386543	0.189843	0	4.63173	4.0623	0	0	0
1700008P20Rik	3.32579	3.23464	3.02194	0	1.12724	2.88803	7.97049	15.5844	9.523	1.1585	2.11333	2.38188	30.2422	21.5157	1.41243	0.493002	0.842924
1700009C05Rik	0	0	0	0	0	0	3.23484	1.93944	0.810188	0	0	0	4.34969	14.9207	0	0	0
1700009J07Rik	10.2228	3.99481	8.01717	0	0	0	18.1248	18.7918	13.638	0	0	0	13.9295	8.41539	0	0	0
1700009N14Rik	7.20336	0.0992905	2.13352	0	0	0	10.8001	20.7331	13.3935	0	0	0	13.7421	13.2049	0	0	0
1700009P17Rik	3.49793	7.34077	2.48311	0.720595	1.69811	0	5.74732	11.5795	4.5527	0.815936	0.801463	0.69899	34.0156	81.1973	0.580288	0.202547	0.230874
1700010B08Rik	11.7998	2.42887	8.65117	12.1001	0	0	19.3978	46.4043	31.0571	0.652433	1.44193	0.838381	300.495	738.357	0	1.45764	0.830743
1700010D01Rik	5.53577	1.06826	3.99208	0	0	0	13.1616	16.4809	7.6053	0	0	0	34.3839	20.2534	0.816316	1.70959	0
1700010I02Rik	1.17315	0.452779	2.53804	0	0.552261	1.41492	2.39078	1.94941	3.05381	0	0	0.500118	3.27904	6.05952	1.03797	1.4492	2.47781
1700010I14Rik	12.845	2.82392	6.39039	12.648	0	1.04588	20.0138	59.3723	13.8261	2.09022	1.58954	0.69315	262.882	522.165	1.43861	1.1047	0.45789
1700010J16Rik	1.59403	0	0	0	0.187598	0	1.2994	0.662193	1.90181	0	0	0	3.46534	0.128648	0	0	0
1700010K23Rik	4.73961	9.14627	8.54486	4.86025	0	0	14.1664	32.1591	17.1355	0.655155	0	0	109.415	411.075	0	0	0
1700010M22Rik	18.6106	5.96427	23.3669	0	0	0.200409	25.1943	26.9212	9.94852	0	0.203055	0.637534	127.877	96.3952	0	0	0
1700011A15Rik	3.63429	3.00569	6.31811	0	0	0.156544	2.53931	6.3086	0.675739	0	0	0	21.5254	25.0149	0	0	0
1700011B04Rik	3.6781	2.36593	0	0	0	0	0	1.27329	0	0	0	0	2.8557	4.1558	0	0	0
1700011E24Rik	8.6071	7.6785	12.9736	21.7657	1.19561	0	16.5628	62.7772	26.9961	0.351074	0.689695	0.721816	263.973	588.691	0	0.522904	0.298017
1700011F03Rik	8.12482	0	2.60407	0	0	0	34.955	25.1265	10.9664	0	0	0.577273	31.1202	17.3401	0	0	0.317784
1700011F14Rik	95.5625	77.417	85.4566	157.728	150.065	168.231	101.503	72.6878	72.4313	134.243	126.582	153.92	116.827	147.341	57.065	74.1456	66.6996
1700011H14Rik	7.5371	0	0.101913	0	0	0	3.91677	6.81004	2.08459	0	0.115129	0	10.0944	6.5695	0	0	0
1700011I03Rik	6.54	7.57232	1.80075	4.2329	0	1.43414	19.4829	32.3056	3.86912	0	0.726532	0	118.541	240.683	0.631244	0.220333	0.502294
1700011J10Rik	36.0794	40.215	42.9826	52.1351	38.4526	40.0335	25.999	24.5805	15.6529	33.0355	42.5606	36.0526	26.9815	17.1447	12.7688	26.3849	13.8181
1700011L22Rik	11.3703	4.47883	0.760787	0	0	0	12.0396	15.485	7.018	0	0	0	29.0502	18.8448	0	0	0.247578
1700011M02Rik	20.5795	15.0748	10.9034	2.76865	17.2008	5.06541	63.679	54.4351	36.6245	438.373	408.016	34.9134	730.556	179.782	256.4	350.2	361.92
1700012A03Rik	2.93493	0	0.828197	0	0	0	12.9504	8.90562	9.63283	0	0	0.163196	16.4065	6.54983	0	0	0
1700012A16Rik	13.6019	7.76034	14.2336	11.1758	9.3958	14.3245	24.4051	39.3076	17.2544	6.49888	12.2854	11.0298	144.909	306.797	12.427	12.6931	11.762
1700012B07Rik	16.5532	9.86172	13.7914	7.32358	1.39461	3.87079	16.9265	16.1232	11.8889	1.38209	2.16735	3.15733	47.4609	36.4716	1.63822	0.228722	1.04285
1700012B09Rik	4.33828	13.7588	12.6502	7.21186	0	0	41.745	171.131	20.1308	2.11191	2.53544	0.723686	199.811	281.317	1.50198	2.09703	0
1700012B15Rik	33.2007	27.4409	20.5544	34.4127	35.6818	34.3762	25.7874	18.3462	18.2088	19.6128	21.0511	21.0968	20.5245	22.8514	5.26533	5.80371	10.5846
1700012D01Rik	2.95647	0	1.19927	0.97448	0	0	5.87439	6.90847	5.53145	2.52865	6.0966	3.78105	50.2697	80.7077	13.2425	21.5704	24.5871
1700012D14Rik	0	0.494341	0	0	0.301478	0.257466	3.13228	0	0	2.39018	2.60864	2.45711	2.38669	3.92811	2.83314	3.95558	1.80351
1700012I11Rik	0	0.503229	0	0	0	0	0	0	0	0	0	0	0	0	0	0	0
1700012L04Rik	0	0	0	0	0	0	0.345589	0	0.735718	0	0	0	0	0.273721	0	0	0
1700012P22Rik	1.65389	2.73565	2.81134	0	0	0	3.75566	6.62518	1.53757	0	0.14436	0	10.0159	17.2759	0	0	0
1700013D24Rik	12.9216	1.59161	3.5687	0	0	0	19.1614	18.5019	6.44089	0	0	0	29.2004	25.8269	0	0	0
1700013F07Rik	25.7213	6.49776	15.4292	0	3.96271	2.82017	32.5942	35.5522	19.7821	0.2909	1.4287	2.09333	60.9997	44.612	0	0	1.48161
1700013G23Rik	37.4069	48.1597	49.8245	31.6522	9.46167	4.71357	70.315	154.119	82.4763	27.4357	23.5378	24.991	409.114	657.498	40.0121	34.6566	45.9889
1700013G24Rik	11.341	4.29287	7.19548	0	0	0	10.4003	13.862	4.25789	0	0	0	31.089	25.8742	0	0	0
1700013H16Rik	1193.7	1066.35	1024.72	1844.12	1523.36	1892.31	982.336	840.821	1074.35	1504.73	1170.87	1815.69	344.584	573.548	424.033	642.627	643.637
1700013N18Rik	12.2081	2.65033	6.00257	13.0777	0	0.334635	17.1325	20.7469	12.3684	0.431467	0.762864	0	162.598	432.619	1.10468	0.77117	0.146504
1700014N06Rik	22.0109	13.0534	14.6341	19.6769	36.0887	26.4173	17.5923	16.5925	20.1235	27.7837	23.7482	33.7799	13.2046	9.35859	13.3947	19.6962	26.0792
1700015E13Rik	9.98173	12.1765	12.5327	0	0	4.72951	5.44871	9.32984	1.85594	0	0.87126	0	54.9687	38.3226	0	0	0
1700015F17Rik	17.0336	10.1726	20.7531	2.60038	9.87552	5.19005	34.2015	38.8814	18.6695	6.46884	6.57319	5.50346	65.6519	47.2323	1.42777	2.6579	2.65091
1700015G11Rik	51.2364	2.28169	22.9153	0	0	0	107.226	152.267	73.0981	0	0.602025	0	83.9973	62.0258	5.23066	0.912871	1.04054
1700016C15Rik	1.66471	3.46947	0.720299	0	1.17549	0	10.5847	8.92104	0	0.414203	0.203428	0	20.1629	6.93256	0	0	0
1700016D06Rik	47.2917	45.3329	31.6019	29.4812	40.1693	25.1089	38.3408	89.901	54.75	38.4766	32.5594	52.4831	28.8152	46.4641	162.366	101.758	125.941
1700016G22Rik	3.73167	0.810131	1.00915	1.53749	2.96439	1.68776	2.56661	11.6265	6.67824	1.45075	0	2.98278	46.9359	100.514	1.23813	2.59297	0
1700016H13Rik	11.1957	5.94612	11.9728	2.87247	0	0.187691	42.302	47.4107	34.0917	0.193596	1.52134	0.398042	37.8954	26.2987	0	0.288349	0
1700016K19Rik	3.66959	6.4465	2.87443	1.66832	0	1.0683	10.5212	22.2354	7.90529	3.46326	1.70092	2.75111	44.4458	63.8472	7.72502	10.7855	6.94873
1700016L04Rik	3.46975	2.6783	0.417031	0	0	0.619968	0.471401	0	0	1.11912	1.2563	0.164351	1.67623	3.98262	0.341103	0.952486	0.542847
1700016L21Rik	0.477219	0	0	0	0	0	0	6.54211	0	0	0	0	1.77848	0.924343	0	0	0
1700016M24Rik	4.5839	2.35538	2.17116	1.00131	0.0383053	0.0654265	10.8119	17.8142	4.27161	0.0337437	0.298306	0	72.0975	121.807	0.215985	0.201036	0.114575
1700016P04Rik	66.933	13.5389	44.9245	0	0	0	241.088	322.607	196.273	0	0.492722	1.547	150.641	107.387	1.07025	0	0
1700017B05Rik	0.61381	1.46581	0.767713	1.39093	0.623049	0.41642	1.52452	1.43431	2.34676	2.74426	3.46909	1.66814	9.68619	10.8488	2.80026	2.91449	3.28158
1700017D01Rik	16.2211	2.86498	7.13759	0.966619	0	0	19.4981	40.0885	17.6533	0.114011	0	0	77.3577	164.639	0.243253	0	0
1700017G19Rik	0.487133	0	0	1.07042	0	0.04896	0.744549	0.607092	1.00387	0	0.0496063	0.0519166	8.13157	25.2399	0	0	0
1700017J07Rik	9.14018	9.0151	0	1.7853	0.47808	0	2.8975	0.421889	0	0	0	0	12.3005	16.7204	0	0	0
1700017N19Rik	2.62538	2.40356	0.594401	1.04647	0	0	5.07654	6.61989	4.84743	0.379784	0.0746096	0	11.7182	12.4173	0.16206	1.47073	0.515818
1700018A04Rik	0.711582	0	0	1.64181	0	0	3.04529	2.21704	3.24154	0	0	0	16.9057	43.7607	0.472191	0	0.375732
1700018A14Rik	0	0	0	0	0	0	0	0	2.09618	0	0	0	0.166724	0.173305	0	0	0
1700018B08Rik	2.69283	1.55894	3.80916	1.63862	0	2.74811	5.95208	8.13175	0.539205	0.386545	1.26563	0.397371	28.6591	54.8666	0.824726	0.383823	1.09375
1700018B24Rik	74.8812	82.1555	63.9198	48.0596	50.3864	44.3786	58.2021	65.6427	51.5092	39.9653	41.5326	37.7861	76.5209	129.498	31.415	33.1878	34.3791
1700018C11Rik	8.35383	0	0.630451	0	0	2.1088	6.41382	22.0326	3.28714	0	0	0.24846	28.7796	19.0031	0	0	0
1700018F24Rik	3.76793	1.83693	2.46694	2.74536	0	0	5.09219	10.5038	2.45205	0	0	0	45.3597	117.156	0.263191	0	0
1700018G05Rik	25.5782	12.9232	22.6377	2.4526	21.6736	1.12179	58.5706	50.4235	33.8962	356.394	277.33	49.9604	571.506	158.538	245.647	249.902	221.005
1700018L02Rik	0.869875	0.705029	0	0.114687	0.122848	0	0.425453	2.16817	0.679305	0.216436	0.106299	0	15.8849	48.4406	0	0	0
1700018L24Rik	6.03788	1.65576	4.98438	1.04744	0	0	2.91425	3.56434	3.10206	0	0	0.203207	25.3143	12.1566	0	0	0
1700019A02Rik	14.3703	17.632	21.3449	14.9875	3.02903	1.81078	66.8757	149.956	20.9369	5.87028	19.9195	8.50343	365.091	649.956	33.589	37.7556	36.6937
1700019B03Rik	0	0	0.0696537	3.39587	0.0909372	0	2.99192	1.20373	0.754278	0.0801078	0.0786868	0	6.83921	12.2229	0.51275	0.357946	0
1700019B21Rik	227.06	262.572	246.3	455.84	517.77	384.317	303.964	346.361	363.818	498.167	440.882	474.819	350.782	246.758	249.407	357.339	397.027
1700019D03Rik	12.6731	9.50438	4.5176	0	0	2.43164	50.5376	46.1251	15.5573	0.537479	0.351964	0.552532	54.3403	46.0252	2.67577	0.533693	0.608331
1700019E08Rik	0.842008	1.94984	1.82163	0	0	0	3.08868	8.13253	2.73976	1.30939	2.82956	1.34606	5.88366	10.1932	5.58738	9.36121	4.0014
1700019E19Rik	69.4326	67.5413	73.1598	86.5996	56.9699	68.0656	62.9142	125.622	42.1025	83.1875	98.4072	36.691	333.087	385.652	57.181	62.725	57.2969
1700019G17Rik	3.62335	1.68373	3.08912	1.04199	3.46082	3.85056	4.21586	3.02426	0.252841	1.70006	2.20195	1.53634	2.2295	3.19388	0.509898	0.99581	1.4731
1700019G24Rik	2.62549	0	3.15559	8.84617	0	0	8.91751	11.6339	4.93592	0	0.356482	0	71.2097	123.745	0	0	0
1700019L03Rik	1.04852	3.07079	1.40108	1.3011	0.696836	1.56216	1.35749	1.153	1.8114	0.844046	1.65815	1.41985	6.26363	15.2319	1.80084	1.14286	0.13027
1700019M22Rik	40.1463	14.9692	32.8768	0	0	0.273558	92.6306	133.985	33.9491	0.564346	0.277168	0.870228	148.77	98.6288	0	0	0
1700019N12Rik	44.3415	30.4039	30.786	42.0839	5.55151	9.86142	55.9486	168.526	41.1352	4.69478	7.30155	5.22845	533.837	1117.44	1.66945	1.16543	1.99263
1700019N19Rik	17.4136	5.25974	5.18688	0	1.42564	0.15219	21.4467	11.1654	5.25554	0	0	0	71.1271	50.2269	0	0.233816	0.266516
1700019O17Rik	0.418654	0	0	0	0	0	0.292517	0.223608	0.311368	0	0.0730849	0	2.11744	0.405452	0	0	0
1700020A23Rik	4.3911	0	2.1401	0	0	0.340873	20.3632	15.8745	7.31418	0	0.690749	0.465988	8.8971	4.64085	0	1.04741	0
1700020C07Rik	0.470089	0.18143	0	0	1.54906	0	2.29919	2.3434	0.407892	0.19494	0	0	5.69368	4.7044	0	0	0
1700020D05Rik	13.804	4.38241	13.8482	24.364	6.603	2.41674	13.4757	21.2266	9.56276	1.38492	1.90449	3.13217	185.55	443.538	0.590969	1.03137	2.82147
1700020G17Rik	1.56425	0	0	0	0	0	6.01125	5.29136	7.56201	0	0	0	2.49837	2.597	0	0	0
1700020I14Rik	397.468	488.75	489.099	392.108	463.802	429.744	380.567	487.348	588.562	357.687	314.721	338.123	153.888	133.074	143.199	216.749	162.231
1700020L24Rik	2.74554	2.74543	2.42991	0.822686	0	1.50515	2.28892	1.86635	0.974569	1.08679	1.06751	0.638416	5.34849	7.00999	0	0.69373	0
1700020M21Rik	0	0	0	0	0	0.249824	0	0	0	0	0	0	0.578962	0.200606	0	0	0
1700020N01Rik	13.445	11.3997	13.1696	26.9387	13.7549	12.0022	53.3325	67.1558	20.3929	22.3898	26.7794	21.2568	299.356	322.246	34.0014	34.7213	31.5276
1700020N15Rik	1.85696	0.307154	1.43478	0	0	0	2.27059	4.62849	2.76217	0	0.648342	0	4.94314	4.36755	0	0	0
1700020N18Rik	0	0	2.86958	5.59608	0	0	8.43359	13.5549	0.345272	0.330025	0	0	52.1502	91.2047	0	0	0.560296
1700020O03Rik	9.67122	13.0359	7.63479	15.198	12.2785	14.9926	12.4226	9.03962	11.2524	9.81367	8.74428	10.1198	9.30635	10.7854	5.31561	6.74276	6.13828
1700021C14Rik	95.9653	77.7414	80.424	42.3186	29.1405	55.6981	119.744	168.171	109.983	77.0108	80.0473	95.085	445.522	691.81	99.9762	101.351	114.141
1700021F05Rik	87.7206	66.45	71.6968	140.647	110.59	92.2381	128.041	130.502	130.166	121.003	89.4618	111.685	125.333	154.843	44.7633	67.1001	61.0217
1700021F07Rik	11.8339	7.93264	12.3518	2.46351	0	0	17.7699	24.3213	7.83623	0.258283	0.253701	0.265516	113.736	121.644	1.10213	1.53879	0.876992
1700021K19Rik	4.68426	6.45477	6.82027	4.25033	9.4828	5.64957	5.24851	4.9055	6.51401	4.16567	4.28766	5.05681	9.0604	13.2475	5.01119	3.82829	4.5894
1700021N21Rik	0.388277	0	1.68002	1.87704	0	0	1.58254	1.61298	0	0.483042	0	0.165523	5.42628	5.26446	0	0	0.273359
1700022A21Rik	1.31278	0.506669	2.0512	0.096157	0	0	3.12122	4.18107	2.84774	0	0.0891234	0.0932741	7.27068	5.15619	0	0	0
1700022A22Rik	1.53303	2.09775	0	0	0	0	0.852045	1.2158	0	0	0	0	8.05041	2.69943	0	0	0
1700022E09Rik	0	0	0	0	0	0	1.22457	0	0	0	0.611909	0	0	0.96991	0	0	0
1700022H16Rik	0	0	0	0	0	0	0	0	0	0	0	0	0	0	0	0	0
1700022I11Rik	0.231846	0.656191	0.222926	0	0.0363802	0.0621386	0.377983	0.22473	0	0	0.0629587	0	1.08003	3.76719	0	0	0
1700022P22Rik	12.9603	19.6955	16.648	0	0	0	9.90446	23.723	10.0156	0	0.989841	0	74.3363	72.5641	0	0.750464	0
1700023A16Rik	3.32556	0.0987305	0.830147	1.46151	0	0.205686	5.8388	13.1773	8.98963	0.742575	0.625203	0.32716	78.4127	165.99	0	0.158002	0.1801
1700023C21Rik	0.980034	0	1.59018	0	0	0	0.599165	1.83206	0	0	0.598799	0	3.65234	3.32196	2.60132	0	0
1700023E05Rik	2.33558	0.624058	2.20253	0	0	0	2.56291	3.50781	1.01328	0	0.0731813	0	19.8633	18.6754	0	0	0
1700023F02Rik	4.47387	0	9.67893	0	0	0	3.12595	15.9302	8.31847	0.795114	0	0	52.4009	121.938	0	0	0
1700023F06Rik	0.365839	0.113796	0.212643	0	0	0.237092	0.559159	0.367492	1.15142	0.244559	0.480457	0	5.40983	3.21339	1.30452	0.182115	0.622803
1700023L04Rik	27.6466	29.9294	22.1125	0	3.66853	2.40991	41.7832	39.3273	24.2844	3.45016	7.05246	2.78677	57.6298	34.5857	2.65154	2.96189	1.26572
1700024B18Rik	0	0	0	0	0	0	0	0	0	0.515349	0	0	2.31568	0	0	0	0
1700024F13Rik	5.85332	0.451817	6.75375	0	1.65327	2.58851	5.00998	8.26737	10.9196	10.4374	5.00692	0.499058	10.9069	2.45646	4.14309	9.39982	2.47256
1700024G13Rik	7.01161	2.70613	5.56202	0	0.660142	0	12.5744	18.6417	13.993	0	0	0	38.3247	19.0135	1.24074	0	0
1700024P03Rik	0	1.4891	1.26471	0	0	0	0.428878	0	0	0	0	0.149526	3.15896	1.92492	0	0	0
1700024P04Rik	27.3508	11.1997	16.2362	0	0	0	136.627	96.0233	65.9869	0	0	0	160.663	85.9257	0	0	0
1700024P16Rik	0	0	0	0.0407981	0	0.0373212	0.0756739	1.00268	0	6.27497	5.4452	0.316599	4.98766	1.46846	4.27107	4.47239	3.98679
1700025B11Rik	7.56048	11.1688	0	0	0	0.314432	9.24452	6.49814	9.84026	0	0	0	19.4317	26.2584	0	0	0
1700025C18Rik	0.546547	0.843757	1.37949	0	0	0.219726	0.891049	1.13523	3.55676	0	0.222626	0	3.56447	1.05862	0	0	0
1700025E21Rik	9.41211	3.60645	5.98461	7.42009	4.85	4.26352	9.84409	26.0989	15.4884	1.18686	1.28266	2.75783	142.026	295.454	4.04987	4.42179	1.85554
1700025F22Rik	14.6607	9.10247	14.7095	16.2477	0	0	21.3037	23.8317	22.953	0.264331	0	0	116.994	291.171	0	0	0
1700025F24Rik	2.49829	0	1.42234	0.8668	0	0.158585	1.447	3.76899	0	0.817904	0.321358	0	11.2706	39.349	0	0	0
1700025G04Rik	0.69353	1.397	0.945461	0.288091	0.21467	0.572912	0.592445	0.532797	0.556433	2.09198	1.8343	0.486007	2.47839	0.579653	1.71477	1.74278	1.56513
1700025K23Rik	62.7844	38.9436	43.2864	55.9428	38.7309	19.3468	142.36	289.12	85.3083	17.1665	15.8081	19.8533	959.388	1742.95	17.8553	12.145	21.8582
1700025K24Rik	1.18487	0.195985	0	0	0	0	2.06969	0	0	0	0	0	5.0465	2.13108	0	0	0
1700025M24Rik	0.978173	0.232911	0	0.322401	0	0	0.491953	6.63842	1.90954	0	0.245826	0	3.33764	4.34789	0	0	0
1700025N23Rik	3.24954	0.601998	2.24966	2.39922	3.48776	4.38952	1.58935	2.26787	0.845883	3.55753	2.5414	3.82341	2.30095	3.65061	2.7601	2.16766	1.92174
1700026D08Rik	3.4127	0	2.16092	0.548712	0	0.10039	7.5315	6.639	1.51671	0.310656	0.508575	0.212904	55.2935	150.099	0.441872	1.23387	0.175803
1700026D11Rik	1.1288	0	1.22104	0	0	0	4.48575	11.6059	0	0	0	0	27.6068	79.804	0	0	0
1700026F02Rik	0	1.51145	0	4.3027	0	0	1.99521	0.406714	2.97328	0	0	0	6.99324	33.8182	0	0	0
1700026J04Rik	1.49074	1.77401	1.56777	0	0.0584806	0	4.00004	4.4382	1.45519	0	0.101205	0	9.10507	8.82286	0.109914	0.153461	0
1700026L06Rik	9.32522	11.9219	24.5877	1.2807	0	1.40586	25.6553	23.7274	10.3671	3.14198	5.6977	6.95689	112.041	56.0685	1.547	5.03976	4.5136
1700027A15Rik	104.835	64.4076	101.83	0	0	0	376.892	596.866	352.535	0.811651	0	2.73621	206.51	124.736	0	0.792877	0.903762
1700027A23Rik	15.1448	9.99752	7.24907	0	0	0	18.1234	38.2966	8.219	1.60327	1.41733	0.164795	117.565	211.634	2.39451	2.38797	4.62731
1700027D21Rik	2.41512	0	0.783743	0	0	0.0970942	2.7562	2.90953	0	0.400609	0	0.308871	13.4258	13.566	0	0	0
1700027F09Rik	0.484308	0	0	0	0	0	0	1.60952	0	0	0	0	2.55693	1.56345	0	0	0
1700027H10Rik	0	0	0	0	0	0	0	0.298332	0	0	0.292524	0	0.223029	0.231834	0	0	0
1700027I24Rik	0	1.49458	0	0	0	0	0.901914	0	0	0	0	0	2.23348	2.67884	0	0	0
1700027J07Rik	0	0	0	0	0	0	0.259198	0	0	0	0	0	0	0	0	0	0
1700028B04Rik	0	0	3.94813	0	0	0	0	0	0	1.29734	0	0	0.728689	0	0	0.483076	0
1700028D13Rik	1.02515	0	0.277225	0	0	0	0	2.87459	0	0	0	0.65553	8.1185	9.52324	0	0	0
1700028E10Rik	5.82952	7.02224	8.6551	6.81502	4.88862	6.12983	6.1701	2.51925	7.11836	6.46416	6.48334	8.11121	11.9959	15.1556	4.54242	7.76139	9.11592
1700028I16Rik	2.44922	3.8222	7.02657	4.91392	2.55658	6.03634	2.99477	5.44116	1.66318	1.98717	3.2532	3.26852	37.4034	52.9057	2.54388	2.36781	2.47403
1700028J19Rik	11.814	0.53433	11.5813	22.7556	0	3.2282	31.5995	34.9678	4.68499	1.72235	3.49638	6.6102	253.762	661.728	1.95988	2.3943	2.72916
1700028K03Rik	12.2042	4.79915	2.52712	19.2279	20.8214	8.17414	49.5207	49.9698	44.0658	57.4541	33.5282	79.9365	129.41	138.199	21.4114	38.1995	35.8209
1700028M03Rik	0	0	0	0	0	0	0	0	0	0	0	0	0	0.998452	0	0	0
1700028P14Rik	12.1607	16.928	2.66046	0.90074	0	0	6.84997	15.8366	3.02326	0	0	0.524241	55.8862	89.5867	0	0.253184	0
1700028P15Rik	0	0	0	0.733854	0.196517	0	0.510443	0.346839	0.905561	0	0	0	5.96373	12.3984	0.369353	0	0
1700029B22Rik	3.1285	1.06539	4.77763	0	2.33906	0	20.0269	9.63263	11.018	0	0	0.235357	12.8594	9.62425	0	0	0
1700029F09Rik	1236.5	1433.16	1484.61	1530.02	1525.48	1596	1341.29	1542.59	2016.7	1682.12	1394.7	1774.94	1204.77	1210.68	859.327	1116.28	966.979
1700029F12Rik	35.4643	7.41753	27.9627	22.7552	0	0.118425	41.5665	73.5054	27.0133	0.509184	0.500155	0	461.752	1294.99	0	0	0
1700029G01Rik	3.48131	3.96882	2.02773	0.917975	2.11787	2.90681	4.91087	5.00608	2.99748	1.59912	1.57076	1.71241	11.9751	5.4982	2.27457	1.1909	2.03617
1700029H14Rik	8.17997	0.188418	3.25673	0	0	0.0981273	14.7349	15.3774	11.7696	0	0	0	30.7457	15.6176	0	0	0
1700029I01Rik	1.24836	1.34195	1.78774	0.902061	1.29393	1.1851	1.33947	0.547572	0.556059	1.19937	1.51143	1.0524	4.55638	8.60081	1.05368	1.34715	0.761575
1700029I15Rik	22.0503	6.54642	2.44638	0	1.59696	2.04573	5.53067	14.7971	1.47177	2.81355	2.76364	2.16927	35.2936	35.5918	1.50074	0	3.5825
1700029J03Rik	0	0	0	0	0	0	0.758537	0	0	0	0	0.198345	0.722471	0.450596	0	0	0
1700029J07Rik	2.8621	2.2783	4.02478	0.849038	4.04199	4.78953	2.97467	5.12744	1.90914	4.62884	3.75979	5.39903	7.56642	6.06342	2.56396	3.64604	2.79582
1700029J11Rik	11.0095	9.67854	0.22054	0	0	2.70484	10.221	7.87667	4.24572	3.29732	2.24226	3.91115	49.5774	43.0443	2.16464	0.37778	1.72245
1700029M20Rik	2.7943	2.19686	1.49266	0	0	0.0832054	8.64724	28.1172	5.34309	0.214578	1.34899	0.61766	93.0053	167.545	1.28193	1.7259	1.09292
1700029N11Rik	0	0	2.99041	0	0	0	0	2.50565	0	0	0	0	6.55619	1.46036	0	0	0
1700029P11Rik	14.8262	7.5584	5.86455	12.3995	5.93772	1.73478	15.8288	43.987	9.21644	8.53415	8.24757	12.7353	138.958	290.817	10.8663	12.7111	8.17913
1700030A11Rik	2.25492	0	0	0	0	0	1.2975	0	0	0	0.486266	0.848186	3.70743	12.2037	0	0	0
1700030C10Rik	9.13252	6.28916	5.16538	6.21706	6.74373	8.20691	6.13076	2.38044	5.82664	7.27727	8.2423	5.80165	9.89894	10.1163	5.06992	4.8665	4.03424
1700030F04Rik	6.78253	0.490822	5.50258	0	0	0	2.07333	3.69808	0	0	0	0	39.8899	14.3689	0	0	0
1700030F18Rik	2.17569	4.53442	0	0	0	0	1.59619	6.50751	0	0	0.797606	0.27825	36.6898	50.1487	0	0	0
1700030J22Rik	1.18042	1.51862	0.496566	0.90785	1.15767	0.23728	2.32541	4.3316	3.03005	2.32517	2.24385	2.09674	10.5396	14.3218	2.52397	2.18727	2.49317
1700030K09Rik	3.79566	1.79573	7.15209	0.538101	6.51319	3.93795	1.94628	4.37432	4.51524	4.31585	4.88766	3.02742	11.4457	16.6802	2.92497	1.43689	2.06885
1700030L20Rik	1.74252	0.134506	1.13095	0	0	0.84065	0.99431	1.01343	1.05839	0	0	0	1.62349	2.81263	0	0	0
1700030M09Rik	0	0	0	0	0	0.14398	0.729846	0	0.932253	0	0	0	0.778562	1.04053	0	0	0
1700030N03Rik	3.32317	0	0	0	0	0	9.8682	4.73315	0	0	0	0	27.8653	9.19536	0	0	1.00269
1700030O20Rik	0	2.15482	0	0.306709	0	0	0	5.79836	0	0	0	0	8.66957	20.5018	0.617476	0	0
1700031A10Rik	0	0	0	0	0	0	0	0	0	0	0	0	0.18701	2.91589	0	0	0
1700031F05Rik	6.35724	2.36271	4.49959	0.206954	1.55175	0.56795	16.6022	3.91247	8.17205	4.78436	3.6445	6.32359	3.36366	3.04038	0	0.72714	0.165767
1700031M16Rik	23.2672	7.62448	22.9524	0	0	0	57.0784	97.5678	61.5185	0.364098	0	0.374296	70.2139	41.0987	0	0	0.309072
1700031P21Rik	41.2197	4.0618	8.53812	0	0	0	49.3288	42.6264	58.215	0	1.07171	0	53.1117	35.6731	0	0	0
1700034E13Rik	7.31115	2.69347	2.15688	0	0	0	33.3206	25.6781	38.063	0	0	0	50.7781	19.3107	0	0	0
1700034F02Rik	1.16435	0.107822	2.72055	1.90357	0	0.786393	3.01831	5.3401	6.30439	2.37564	1.99201	2.97827	18.0517	32.8538	2.22525	1.98488	0.688539
1700034G24Rik	2.89556	0	0.928051	0	0	0	1.31128	1.87113	5.36163	0	0	0	4.39631	2.04606	0	0	0
1700034H14Rik	30.5422	27.2315	32.7729	28.855	26.5256	49.8372	17.2746	14.859	21.6827	46.2256	36.6239	27.1543	29.9013	26.9691	24.2771	24.3623	24.4922
1700034H15Rik	10.8447	19.3275	18.9535	11.0759	13.9595	10.6321	13.0468	22.1628	26.4403	12.9758	11.1457	14.0089	4.41154	6.40307	55.4854	38.4913	39.7727
1700034I23Rik	0.847535	0.0490658	1.23766	0	0	0	3.938	6.28465	3.14383	0	0	0.108392	4.50092	2.95491	0	0	0
1700034J05Rik	2.43333	0.229934	2.36324	1.7675	0.0701161	0	2.7928	4.51789	2.9683	0	0	0	11.8385	19.028	0	0	0
1700034K08Rik	0	0	0	0	0	0	0	0.273772	0	0	0	0	2.45604	6.16973	0	0	0
1700034O15Rik	19.5984	11.5416	16.8137	0	0	0	45.242	51.3759	27.9268	0	0	0	79.3345	67.7403	0	0	0
1700034P13Rik	2.67261	0.977204	3.49964	0.463641	4.27102	2.71443	0.859979	2.5419	2.92927	2.36243	2.49242	2.6085	4.12821	6.33461	3.54698	2.73676	3.71369
1700036G14Rik	0.270823	5.01715	10.5463	0	0	0	8.27867	20.2509	5.99227	0	0	0	21.1951	52.7189	0	0	0
1700037C18Rik	1.93037	2.35272	1.64852	0	0.860895	0.122536	1.73921	2.7856	3.4381	1.13756	1.11738	1.42929	11.8323	12.2994	0	0.376516	1.28752
1700037H04Rik	24.1474	22.9953	15.9941	11.8812	18.9044	26.5912	26.4238	26.8228	17.4226	14.6939	17.8546	19.3574	83.8779	209.966	42.4977	22.5342	26.6096
1700039E15Rik	0.890657	0.893747	0.706522	1.01771	0	0.214841	1.74247	3.62596	1.62291	0	0.0725588	0	29.7626	96.9532	0	0	0
1700039E22Rik	0	0	0	0	0	0	0	1.19861	1.04315	0	0	0	0.298689	0	0	0	0
1700040I03Rik	16.2061	25.8441	21.8986	26.688	7.57556	13.6548	25.9826	22.1093	18.9023	32.5027	32.4011	43.437	33.0335	34.7488	18.3092	19.5225	26.9495
1700040L02Rik	9.91515	4.0638	12.1491	16.4274	0	1.26992	27.3587	46.8027	8.79363	3.2748	2.57337	2.46878	175.11	377.131	0.465804	4.55243	1.11195
1700040N02Rik	0	0.108298	0	0	0	0.112809	0	0	0.973904	0	0	0	0.0871442	0.634091	0	0	0
1700041C23Rik	9.9695	1.09935	7.70297	0	0	1.14514	24.9608	40.2318	32.1303	0	0	0	26.5384	63.448	0	0	0
1700041M19Rik	0.784673	0	0	0	0	0	0.959454	0.61119	1.65959	0	0	0	2.01043	1.32987	0	0	0
1700042B14Rik	0.638928	0	0	0	0	0	0	0.928979	0	0	0	0	1.78584	0.30939	0	0	0
1700042G07Rik	35.6872	14.5179	19.3017	0	0.681069	0	119.705	150.254	65.9064	0	0	0	95.704	60.7168	0	0	0
1700042G15Rik	1.58097	0	2.87048	0	0	0.0614859	9.57726	10.1694	0.0663525	0	0.12462	0	73.7708	81.7009	0	0	0.323108
1700042O10Rik	0	0	0.225354	0	0	0	0	0	0	0	0.381868	0	0.582294	1.0088	0	0	0.220006
1700044C05Rik	0	0	0.14244	0	0	0	1.44909	0	0	0	0	0	0	0.255056	0	0	0
1700044K03Rik	0	0	0	0	0	0	0	0	0	0	0	0	1.46356	2.02845	0	0	0
1700045H11Rik	1.86583	0	1.51373	6.76496	0	0.843877	0	2.03464	0	2.03106	1.42502	4.1759	4.12863	9.48673	0	0.432162	0
1700045I19Rik	0	0.213081	1.89117	4.00347	0	0	0.225024	2.06417	2.27549	5.60922	7.30882	0.941441	13.5453	4.09927	2.93087	5.79705	3.10955
1700046C09Rik	3.29451	0	1.37066	0	0	0	3.09872	18.0024	0	0	0	0	10.8611	35.5877	0	0	0
1700047G03Rik	0.855917	0	0	4.51389	0	0	0.872139	4.08899	0	0	0	0	36.4167	92.011	0	0	0
1700047L14Rik	0	0	0.633155	0	0	0.352974	0	2.91785	0	0	0.715265	0	2.45402	1.13374	0	0	0
1700047M11Rik	0	2.39735	0	1.24084	0	0	0.69047	6.09914	0	0	0.460032	0.240729	15.4326	34.4536	0	0.697562	0
1700048M11Rik	1.30072	0	0	0	0	0	1.19283	0	0	0	0	0	2.42371	0	0	0	0
1700048O20Rik	53.8079	50.0328	53.0708	55.0803	60.1685	69.8885	91.9756	84.1841	92.5155	56.2987	58.4022	70.7916	55.1196	71.9935	36.7678	43.4605	41.3792
1700049E15Rik	0	0	0.136878	0	0	0.152615	0	0	0	0	0	0.16183	0	0	0	0	0
1700049E22Rik	0.299423	3.46687	0.971672	7.10587	0	3.61128	1.09835	0.746316	0	0	1.46358	0	2.78968	1.4499	0	0	3.16204
1700049G17Rik	0.1282	0	0.23773	0.941702	0.0258642	1.30322	0.694203	0.570606	0.333714	0.341762	0.850439	0.304489	1.36506	0.727207	0.24306	0.203613	0.193407
1700049L16Rik	4.21986	2.09399	10.5966	0.198701	0	0	5.3441	2.4417	1.56924	0	0.184167	0	44.0899	29.3374	0	0	0
1700051A21Rik	0.864825	3.64123	0.255135	0.829249	0	0	3.74918	11.1699	7.67457	0	0.0960741	0.201096	55.3768	170.937	0	0	0
1700052I22Rik	2.09449	0	16.4259	0	0	0	14.7258	12.3987	6.13363	0	0	0	15.6113	19.2702	0	0	0
1700052K11Rik	1.02681	1.09377	4.79828	3.68228	3.07422	2.13006	1.35596	2.35458	4.75769	2.14606	1.55589	1.99605	7.53849	12.6094	2.39841	2.13094	1.90846
1700052N19Rik	22.008	24.8272	25.0767	29.1881	26.5353	29.376	24.7828	27.0482	13.756	18.9383	19.7185	19.2462	99.2402	114.952	13.1609	11.2829	16.5354
1700054A03Rik	1.41761	0	2.21499	0	0	0	0.962985	1.3741	0.820034	0	0	0	1.02726	0.30509	0	0	0
1700054K19Rik	0	0	7.15175	0	0	0	1.34735	4.57756	0.478062	0	0	0	10.9508	4.62439	0	0	0
1700054M17Rik	1.12935	0	0	0	0	0	0.460301	9.38303	2.93977	0	0	0	2.45513	3.2812	0	0	0
1700054N08Rik	0.661448	0.0425475	1.31175	0	0.311375	0.0443199	1.34797	1.41969	0.286967	1.28004	0.538859	0.37597	4.03994	2.02853	0.975384	0.885179	1.24181
1700054O13Rik	15.553	3.90174	18.7867	0	0	0	48.4941	62.0256	43.1847	0.644964	0	0	45.1621	29.372	0	0	0
1700055C04Rik	0	0	0	0	0	0	0	0	0	0	0	0	1.1147	0	0	0	0
1700055N04Rik	0	0	0.0546754	0	0	0	0	0	0	0	0.061766	0	0	0	0	0	0
1700056E22Rik	1.54582	0.826072	0	0	0	1.29072	0	0.444573	0.30953	0	0.435919	0.152073	2.10494	1.38191	1.26249	0	0.251147
1700057G04Rik	7.06135	2.60145	0.810131	1.55165	3.02194	0.516155	6.14862	9.86695	0.139252	3.06137	2.74557	0.684153	14.2544	17.5112	17.8911	9.71415	12.4285
1700057H15Rik	0	0	0	0	0	0	0	0	0	0	0	0	0.10893	0.792612	0	0	0
1700057K13Rik	12.4195	4.69238	6.92928	0	0	0	31.9701	23.4611	17.1853	0.81319	0	0.501579	39.2197	14.6867	0	0	0
1700058G18Rik	7.76715	6.12303	0.893814	5.88285	2.80062	3.18904	9.90137	24.0967	9.89417	0.616777	2.2214	1.2681	111.32	269.84	0	0.306217	0
1700060C16Rik	0	0	0	0	0	0	0	0	0	0	0	0	0	0.199241	0	0	0
1700060C20Rik	0	1.90499	0	0	0	0	2.29917	2.34337	1.22366	0.877221	0	0	2.18985	9.56046	0	0	0
1700061F12Rik	3.74134	0.773553	3.75799	0	0	1.77271	2.77749	7.66008	8.3477	0	0	0	8.2164	10.2231	0	0	0
1700061G19Rik	0.483671	0.653354	0	0	0	0.145837	0.788541	0.954398	0.262299	0	0.246268	0	1.80251	1.48333	0	0	0.510779
1700061I17Rik	0	0	0.0558262	0	0	0	0	0	0	0	0	0	0.480833	0.149944	0	0	0
1700061J05Rik	7.73928	4.83963	5.56993	0	0	0	6.00238	3.81244	2.08008	0.458817	0.300449	0	73.4351	29.6155	0.65261	0.683377	0.259641
1700063A18Rik	0	0	0	0	0	0	0	0	0	0	0	0	0.553787	0	0	0	0
1700063D05Rik	2.5152	2.28817	1.74904	0.473733	0.761159	4.33361	3.95414	8.28424	7.95024	0.89402	2.41494	2.52741	2.34338	2.95786	2.38434	3.66185	5.31233
1700063O14Rik	1.8901	0	5.11139	1.24599	0.889764	0	0	3.53333	0	0	0.384951	0.805757	1.46749	2.44067	0	0	0.665346
1700064J06Rik	0	0	0	0	0	0	0	0	0	0	0	0	0	0.964633	0	0	0
1700064M15Rik	7.61196	2.14382	1.33524	1.62744	0	0	11.3199	20.2548	5.08752	3.07128	2.51401	0	94.879	165.57	13.1057	13.7235	11.2975
1700065D16Rik	0.812918	0.450155	0.229394	0.372793	0	0.341023	0.821122	0.528575	0.598024	1.14323	1.03657	1.22045	2.60144	6.22981	0.281443	0.261965	0.821153
1700065I16Rik	0	2.58739	3.38418	0	0	0	6.37563	3.89894	1.1634	0	0	0.190528	40.9461	82.8165	0	0.276048	0
1700065I17Rik	5.04032	2.04258	2.9987	0	0	0	4.93042	5.65338	0.984027	0	0	0.644611	36.6287	18.5493	0	0	0
1700065J11Rik	0	0	0	0	0	0	0.990446	1.51424	5.79849	0	0	0	3.77341	3.53014	0	0	0
1700065J18Rik	0	1.57521	4.90544	0	0	0.546941	1.109	8.47742	0	0	0.55416	0	10.1402	9.22294	0	0	0
1700065O20Rik	0	0.632818	0	0	0	0.219726	0	0.454091	0	0.226646	0	0	0.169737	1.23507	0.967138	0.337575	0
1700066B17Rik	0.277448	0	0	0	0	0	0.339248	1.03731	0.361109	0	0	0	2.32645	3.2244	0	0	0
1700066B19Rik	0.355025	0	0	0	0.557091	0.570917	0.434105	0.294968	0	0.245375	0.626657	0	1.06582	0.878676	0.314116	0.219282	0.249948
1700066J24Rik	0	0	0.194723	0	0	0.217111	0	0.224343	0.234294	0.223948	0	0	2.85117	1.04602	0	0	0
1700066M21Rik	21.169	20.9501	24.8245	21.4658	19.7934	23.5405	16.8208	19.4839	26.6675	20.4161	19.7771	25.5415	21.9242	32.0374	19.6748	21.2319	18.1852
1700066N21Rik	0	0	0	0	0	0	0	0	0	0	0	0	2.07615	0	0	0	0
1700066O22Rik	0	0	0	0	0	0	0	0.299126	0	0.149301	0	0	0.223623	0.116226	0	0	0
1700067G17Rik	3.86553	7.37173	10.3305	2.99791	0	0	7.78489	44.7737	2.07164	0.28288	0.277862	0	118.001	175.511	0	2.10666	0.960512
1700067K01Rik	1.031	0.716244	2.67659	2.71862	0	0.37304	3.27767	2.05581	1.20769	0.513051	1.25988	1.05484	2.59353	4.19364	0.547317	0.382079	0.653269
1700067P10Rik	4.30569	0	1.99609	0	0	0	0.752108	1.91643	3.80273	0	0	0	11.7481	10.4248	0	0	0
1700069L16Rik	0	0	0	5.02394	0	0	0	0	0	0	0	0.232063	13.1865	38.1338	0	0	0.383246
1700069P05Rik	0	0	0	0	0	0	0	0	0	0.193602	0	0	0	0	0	0	0
1700071K01Rik	0.54393	0	0.353027	0	0	0.131205	1.19716	0.949028	0.566358	0	0	0	3.14199	1.68569	0	0	0
1700071M16Rik	0.12001	0	1.68762	0.158225	0.847417	0.72326	1.62029	0	0	0.2986	0.732362	0	4.91713	3.13519	0	0.222373	0
1700072B07Rik	5.64674	3.0511	0.814422	0	0.531638	0	5.0633	0.938303	0	0	0	0	8.06684	4.37494	0	0	0
1700072E05Rik	4.19239	0	0	0	0	0	0.525766	0	0	0	0	0	3.20492	1.04108	0	0	0
1700072O05Rik	0.195531	0	2.3266	0	0	0.235826	1.43451	3.65523	0	0	0	0	5.46521	1.13619	0	0	0
1700073E17Rik	0.0412873	0.0956089	0.267967	0	0	0.0248978	0.201935	0.591727	0	0.12841	0.0756795	0	1.2694	1.11959	0.109589	0.0765035	0.0436012
1700074H08Rik	0	0	0	0	0	0	0	0	0	0	0	0	0	0	0	0	0
1700074P13Rik	9.74559	2.62078	9.52177	6.13433	0	0	35.6721	57.0447	25.5322	0.156441	0	0	194.016	395.556	0	0	0
1700080E11Rik	0.816138	0	4.11987	0	0	0.164054	3.32643	6.1027	6.19637	0	0	0	8.11076	3.55682	0	0	0
1700080N15Rik	1.18335	4.56714	4.26683	0	0	0	2.89387	4.42427	9.24108	0.490722	0	0	13.2302	4.20213	0	0	0
1700080O16Rik	17.5649	9.07627	14.368	15.1199	37.2091	24.5113	12.8688	6.4224	6.80177	19.4139	18.6261	28.2193	16.0945	15.1835	20.6143	22.9981	22.3819
1700081H04Rik	0	0	0	0	0	0.118682	0	0	0	0	0.360746	0	0	0.953003	0	0.182337	0
1700081H22Rik	0.318334	0.737163	0	0	0	0	0.77848	2.38035	0	0	0	0	1.18635	0.61659	0	0	0
1700081L11Rik	20.5363	19.3034	19.8654	16.5025	17.7491	15.7767	17.8764	17.4743	19.0283	23.251	22.1699	27.6635	24.0083	18.3154	21.7857	23.1612	22.3915
1700084C01Rik	0	0	1.42925	0	0	0	0	0	0	0	0	0	0	0.35545	0.779356	0	0
1700084E18Rik	6.31121	14.1581	11.9471	1.56018	9.47004	7.61182	3.37618	7.86538	0	15.2124	7.23027	13.1161	26.0928	42.0213	8.37597	13.1561	11.6636
1700084F23Rik	2.59222	0	2.33671	0	0	0	3.03756	3.09596	0.140578	0	0	0	5.63532	3.0335	0	0	0
1700084J12Rik	0	0	0	0	0	0.207635	0	0	0	0	0.631128	0	3.36832	5.8355	0.456959	0	0
1700085B03Rik	9.68996	8.68607	0.431386	0	2.31753	0	4.67478	12.8938	7.323	0	0.286464	0	28.8573	10.4937	0	0	0
1700085C21Rik	0	0	0	0	0	0.249258	0	0	0	0	0	0	0	0	0	0	0
1700086L19Rik	23.5201	22.421	20.0174	25.9063	2.49562	0	33.2885	55.3748	25.7712	3.12	1.62246	0	194.905	391.509	5.09046	3.82696	1.24633
1700086O06Rik	3.92958	2.08395	4.90059	4.30984	5.55065	4.20995	2.18412	1.26722	2.76937	3.7943	5.25774	5.18844	5.84658	2.06749	4.11842	4.13567	4.37894
1700088E04Rik	9.34091	6.80968	8.23307	4.56126	6.84012	4.90274	8.35465	18.7552	4.61538	6.34835	4.75607	5.64125	61.3986	101.266	1.83657	1.44236	3.47082
1700090G07Rik	13.0793	8.81791	16.4762	0	0	0.199679	23.6852	29.5052	31.676	0.617903	0.404628	0	70.8008	39.4435	0	0	0
1700091E21Rik	0	1.37018	0.640045	0	0	0.475753	1.92931	0.737403	0.513409	0	0	0	1.47007	1.14607	0	0	0
1700092C02Rik	0	0	0.634841	0	0	0	1.43521	0.731406	0	0	0	0	1.64037	3.97864	0	0	0
1700092C10Rik	0.248564	0	2.15101	0	0	0	0.30393	3.71729	0	0	0	0	7.41068	7.70324	0.659767	0	0
1700092E19Rik	0.189411	0	0	0	0	0	0.154401	0.472112	0.328702	0	0	0	0.941186	0.428025	0.167586	0	0
1700092K14Rik	0	0	0	0	0	1.14514	0	0	0	0	0	0	2.21153	0	0	0.879668	1.00269
1700092M07Rik	40.1553	20.8625	47.3347	0.678746	10.9056	5.58812	69.2429	87.8973	77.7254	5.12366	3.14549	0.658396	156.363	110.684	1.36647	0	1.08733
1700093K21Rik	12.6201	9.08034	2.45968	0.899385	0.160559	2.19398	8.77683	10.5051	9.16619	1.27298	0.833598	0.869429	43.3843	23.6837	0	0	0
1700094D03Rik	53.5654	78.3609	63.8114	82.4895	89.5545	67.2517	56.7536	83.9533	78.9423	81.933	70.5154	82.3425	22.8201	28.854	272.121	182.644	206.797
1700094J05Rik	1.37293	0.529881	0.990078	1.20675	1.13103	1.10391	0.839369	1.28327	3.27601	0.854005	0.699048	0.877923	1.91871	1.88365	3.03682	1.48399	1.69152
1700094M24Rik	1.18339	0	0.426697	0	0	0	0	0	0.256704	0	0	0	7.16656	4.01126	0	0	0
1700095A21Rik	3.3564	4.00765	3.97105	2.76575	0.592508	0	2.30851	3.66007	2.18425	0.391461	0.384517	0.268282	37.3299	19.9097	0	0.583056	0
1700095B10Rik	0.729702	0	0.657774	0	0	0.129804	5.49637	5.483	0	0	0	0	5.22416	7.88574	0	0	0
1700095B22Rik	1.22882	1.06709	0.775385	1.21509	0.289233	0.86453	2.00337	0.510474	0	0.764365	1.12621	0.392886	0.095406	0.297518	1.63083	1.13847	1.29769
1700096J18Rik	1.08869	0	2.74787	0	0	0	15.5306	14.9247	1.88931	0	0	1.39234	7.10023	3.866	0	0	0
1700096K18Rik	0.145748	0.590639	0.630631	0.19216	0.411665	0.0878918	0.534638	0.544919	0.474242	1.08792	1.42483	0.559195	4.27743	5.64609	2.70803	1.21529	1.847
1700097N02Rik	4.52929	0.163883	1.99038	1.86611	0	3.41417	7.26882	23.8134	2.7633	3.16953	1.38369	1.81016	72.3972	100.614	6.01108	5.24535	7.47366
1700100L14Rik	1.70824	0	0	0	0	0.228919	3.24915	5.20399	0	0.944517	0	0	2.65257	3.67639	0	0	0
1700101E01Rik	1.24797	0.739463	0.475254	0	0	0	0.537215	0	0	0	1.13182	0	0.711245	0.241774	1.16618	0.231244	0.927952
1700101I11Rik	0.753548	0.348997	2.11933	0	0	0.181767	2.02707	3.38081	5.88463	1.68743	1.105	0	19.0963	30.5051	0	1.11703	1.27325
1700101O22Rik	53.9663	31.6282	27.3864	0	0	2.41066	25.2543	42.3463	30.3503	0.82886	0	0	201.74	118.725	1.76844	0	0
1700102H20Rik	18.8735	30.2299	28.0594	10.8495	10.9969	5.90621	7.20152	19.3142	7.75015	18.7286	26.2203	31.4038	19.3541	67.8365	37.6245	34.0246	35.351
1700102P08Rik	12.8886	3.52514	8.12359	3.61266	0	0.122399	47.1543	58.938	24.304	5.93395	14.6338	6.87889	362.703	489.263	19.1255	28.9593	30.6515
1700104A03Rik	4.85784	0	0.463659	0	0.201778	0.172322	2.27113	3.7393	0	0	0	0.182728	17.0389	25.7372	0	0	0
1700105P06Rik	3.87717	1.19711	2.51639	3.74866	2.19021	0.311745	3.79263	7.08686	0.336419	0.96469	1.5793	0.330569	17.3391	9.01179	7.54689	4.31053	4.36744
1700106J16Rik	0	0	0.0966914	0	0.126237	0	0.43719	0.445597	0	0.111203	0	0	2.41514	3.46274	0	0	0
1700106N22Rik	31.9569	16.2465	24.4759	19.4684	28.7386	33.049	60.2745	36.439	34.8043	31.4396	25.1364	45.7554	27.9258	38.2774	5.45992	10.4817	11.4821
1700108F19Rik	1.50301	2.8477	1.03462	0	1.15779	0	1.16951	0	1.95623	1.35989	2.00365	0	5.47404	3.70521	0	1.5191	0.865773
1700108J01Rik	12.3715	7.95799	13.7542	10.8741	0	0	21.01	58.6745	11.182	0	0.419944	0	209.716	444.311	0	0	0
1700108M19Rik	0.397921	1.87074	1.72176	2.09854	0	0	4.7292	6.40975	4.24989	1.23761	0.729392	0.254454	11.9921	9.5458	0	0.737334	1.26068
1700109F18Rik	0.922648	0	0.16634	1.21645	0	0	1.69225	2.87464	0	0.191305	0.563737	0	14.4702	34.4019	0.816333	0	2.2735
1700109G14Rik	5.65135	0	3.30441	0.402754	0	0.184215	7.47043	9.89831	3.37953	0.380035	0	0.586019	10.1037	11.0942	0.405418	0	0
1700109G15Rik	0	0	2.72321	3.31916	0	0	0	0	0	0.626384	0	0	5.16012	6.33908	0	0	0
1700109H08Rik	7.98964	4.72818	0.384111	1.63859	0	0.214137	5.42738	10.6209	0.693255	0.441761	0.433925	0.454133	15.2186	21.8375	0.471267	0.657975	1.87498
1700109I08Rik	0	0	0	0	0	0	1.73243	0	0	0	0	0	0.440017	0.457389	0	0	0
1700110C19Rik	1.40118	0	1.13676	0	0	0.422485	1.49913	1.74624	2.05167	0.435792	0	0	4.07958	2.54438	0	0	0
1700110I01Rik	0.181699	0	0.0655155	0	0	0.0730476	0.444342	0.452886	0	0	0	0	1.52358	5.98296	0	0	0
1700110K17Rik	0.180013	0	0	0	0	0	0.88044	2.24343	0	0.223948	0	0	5.87006	18.6541	0	0	0
1700110M21Rik	0.820823	1.45727	0.887897	0	0	0	3.94771	3.27347	1.282	0.0680771	0	0.489886	6.98472	6.88949	0	0	0
1700111N16Rik	0	0	0	0	0.138071	0	0	0.365529	0	0.364885	0.238942	0.25007	0.819794	0.568105	0	0	0
1700112E06Rik	0	0	0	1.35353	2.53721	1.7025	0.313823	0.479786	0	0.159647	1.09771	0	11.8365	12.6766	0	0	0
1700112H15Rik	0.474183	0.366021	1.19684	0.208393	0	0	0.193268	0	1.44005	0.196638	0.772601	0.202146	0.44179	0.765384	1.67818	0.87864	2.33687
1700113A16Rik	37.6188	22.7898	28.7244	41.1525	36.5145	39.4715	15.9498	16.692	21.8284	27.5296	29.176	28.1516	35.1574	32.9359	9.89245	25.2494	15.7433
1700113H08Rik	1.11518	0.368918	0	0	0	0.0960713	1.85058	1.38981	0.207351	0.0990971	0.292017	0	10.0931	7.71441	0.211432	0.147598	0
1700113I22Rik	2.81496	1.75501	2.81075	4.56781	0.509667	1.4799	6.79568	6.20673	3.288	4.66932	3.08706	3.96931	23.0659	35.8599	2.299	2.80861	2.43916
1700119H24Rik	0	0	0	0	0	0	0	0	0	0	0.580455	0	0	0	0	0	0
1700120C14Rik	3.94125	5.1338	12.257	0.649537	8.34903	8.31855	3.61436	4.29784	3.20607	9.19345	11.4385	10.081	17.9011	29.1045	6.53833	4.56435	11.4459
1700120E14Rik	0	0	0	0	0	0	0.7062	1.04695	0.0683372	0	0	0	0.342426	0.711889	0	0.097289	0.110895
1700120G07Rik	0	0	1.1546	0	0	0	2.61026	0	2.77848	0	0	0	5.34524	4.00568	0	0	0
1700120K04Rik	2.14101	0	2.31597	0	0	0	6.87203	4.00239	9.05651	0	0.654079	0	13.4646	5.44295	0	0	0
1700121L16Rik	0	0	0	0	0	0.306505	0	0	0	0	0	0	0	0.24612	0	0	0
1700121N20Rik	0	0	0	0	0	0.132797	0	0.274442	0	0	0.13455	0	0.410338	0.319903	0	0	0
1700122O11Rik	0	0	0	0	0	0	0	0	0	0	0	0	0.298163	0.929801	0	0	0
1700123I01Rik	16.0336	12.1527	9.54257	10.697	15.4593	26.172	33.2261	21.587	29.8359	33.0845	23.37	40.6816	27.8368	34.8601	3.93108	6.92028	8.16011
1700123K08Rik	0	0	0	0	0	0	0	0	0	0	0	0	0.601635	1.14654	0	0	0
1700123L14Rik	1.99736	0.0700798	2.22604	4.14958	0	0.291996	4.66248	10.1832	7.40503	0	0	0	51.034	109.79	0	0	0
1700123M08Rik	5.89415	9.26186	3.52945	3.05291	8.47262	1.65026	11.3253	3.80398	7.67146	7.3327	6.55954	4.8459	10.2965	6.42182	3.07311	5.26576	7.78061
1700123O12Rik	1.49548	4.90603	5.39229	0	0	0	2.43812	4.03813	2.27084	0	0	0	4.41217	3.62081	0	0	0
1700123O20Rik	39.7912	35.6431	44.8484	39.9679	40.6064	42.5363	27.2571	23.9562	27.5419	38.2492	36.1231	33.3983	30.6516	29.5673	17.8651	27.9361	23.1999
1700123O21Rik	0	0	0	0	0	0	1.41318	0	0	0	0	0	0	0.186551	0	0	0
1700125D06Rik	12.8143	2.96743	2.7723	10.137	0	0	13.7884	12.7759	3.00211	0.956514	0.939548	1.31107	48.4722	32.515	6.12242	1.42467	0.541304
1700125G02Rik	0	0	0	0	0	0	0	0	0	0	0	0	0.536683	0.55787	0	0	0
1700125G22Rik	0	0	0	0	0	0	0.506558	0	0	0.171797	0	0	3.47381	10.6991	0	0	0
1700125H03Rik	7.16859	0	0	0	0	0	12.2051	10.7747	2.11616	0	0	0	20.4823	7.52052	0	0	0
1700125H20Rik	8.59029	4.905	7.63746	10.7052	7.81075	4.68354	11.5109	8.65255	10.1085	8.05175	6.47095	15.9526	19.0767	34.9872	5.30989	6.10531	8.20185
1700126H18Rik	0	0	0	0	0	0	0	1.13032	0	0	0	0	0	0	0	0	0
1700128A07Rik	0.73167	3.0498	0	0	0	0	0.536787	0	1.52368	0.18205	0	0	1.90873	2.40924	0	0	0.309072
1700128F08Rik	0.100141	0.463793	0	0.26406	0.707119	1.20778	0.367341	0.748808	0.260675	0.62291	0.978977	0.384213	0.933	4.17028	0	0.185557	0.211508
1700129C05Rik	20.2902	4.74728	13.1916	1.38608	0	0	16.5827	21.6183	7.11524	0.392368	0	0	110.388	150.992	0.837149	0	0
1810006J02Rik	0	0	0	0	0.172799	0	0	0.0762446	0	0	0	0	0	0	0	0	0
1810006K21Rik	2459.94	2524.34	2481.97	1365.38	1618.79	1333.8	2444.38	2804.54	2719.08	1728.09	1752.57	1413.08	2464.35	2438.72	1494.25	2155.22	1897.4
1810007C17Rik	0	0	0	0	0	0	0	0	0	0	0.219976	0	0	0	0	0	0
1810007D17Rik	0	0	0	0	0	0	0	0	0	0	0	0	0	0.32664	0	0	0
1810007I06Rik	0	0	0	0	1.99371	1.70266	0	0	0	0	3.45027	0.90274	3.28824	4.10166	0	0	2.98171
1810008A18Rik	16.6444	14.3594	14.2978	15.6517	14.6337	14.5639	17.6583	15.6083	17.3626	13.4492	16.4012	16.7998	15.0893	13.275	11.5863	11.3387	11.632
1810008I18Rik	0	0	0	0	0	0	0	0	0	0	0.227654	0	0.17357	0	0	0	0
1810009A15Rik	303.304	291.883	300.628	329.455	230.692	320.814	367.894	301.515	391.602	294.943	298.613	293.605	426.549	445.954	172.848	216.377	218.197
1810009J06Rik	0	0	0	0	0	0	0	0	0	0	0	0	0	0	0	0	0
1810010D01Rik	0	0	0	0	0	0	0	0	0	0	0	0	0.115635	0.120201	0	0	0
1810010H24Rik	2.1288	0.117373	2.08345	8.1528	6.15597	5.99086	0.123951	0	0	1.26113	2.72527	2.72255	0.661127	0.883578	1.34536	1.12702	2.35518
1810011H11Rik	0	0	0.0773381	0	0.10097	0	0	0	0	0	0	0.182873	0	0	0	0	0
1810011O10Rik	0	0	0	0	0	0	0	0	0	0.100152	0.196752	0.617743	0.0750045	0	0	0	0
1810012K16Rik	0	0.621577	0	0	0	0	0	0	0	0.33393	0.328007	0	1.75057	5.45906	0	1.49211	0.566926
1810012P15Rik	16.2036	13.9951	16.6776	16.3556	15.2997	17.4215	17.2046	17.3257	15.7564	16.4805	15.2278	14.4055	15.4976	22.198	21.1571	18.3406	18.3764
1810013A23Rik	0	0	0	0	0.601467	0.513662	0	0	0	0	0	0	0	0	0	0	0
1810013D10Rik	77.4209	77.7361	66.7361	76.0773	95.1576	88.8526	60.0536	44.6248	39.2044	85.0294	86.3298	67.1439	85.4312	54.243	47.8427	59.6244	44.2015
1810013L24Rik	47.615	57.0312	48.2599	78.0158	57.1791	78.634	32.5648	43.1249	44.4886	51.9446	46.067	59.8758	47.3328	54.5144	24.9534	27.585	32.0369
1810014B01Rik	16.1466	8.9767	9.01023	8.02533	14.2066	10.2779	6.26765	10.0614	7.17191	12.1162	11.4315	8.52221	6.38752	4.34373	13.7758	10.804	13.9389
1810014F10Rik	1.8308	0	0	2.41379	1.7237	6.13359	0.7462	3.80275	3.70668	6.32678	6.46313	3.38207	0.947629	0.788032	4.31957	5.65399	5.58541
1810018F18Rik	0	0	0.0789558	0	0	0	0	0	0	0	0	0	0	0.0706896	0	0	0
1810019D21Rik	0.232036	0.806	0.753003	1.83558	1.20156	0.0932813	0	0	0	0.577343	1.79583	0.494593	0.288248	0.374537	0	1.00324	0.653447
1810019J16Rik	6.92446	3.90594	3.58508	2.65299	1.83878	1.92724	4.41434	2.21271	3.31226	3.75502	5.2795	5.2983	3.85982	4.75732	5.96943	5.70252	4.375
1810020D17Rik	155.7	152.502	154.436	159.925	196.784	128.186	193.722	162.266	185.521	176.843	142.135	170.99	142.25	145.696	73.5774	84.0251	94.7388
1810020O05Rik	0.21525	0	0.582097	0	3.64782	0	1.31598	1.74366	2.66148	0.133892	0.526069	0.412927	2.00545	2.71001	0.85701	0.797695	0.227313
1810021B22Rik	0.604843	0	0.21809	1.06326	0.284729	2.18847	1.47914	4.52274	0.524819	4.7656	3.20283	5.67262	1.69057	2.7336	0.535148	1.49433	1.27749
1810022K09Rik	1501.24	1850.14	1743.93	1115.59	1268.43	1227.06	1746.68	1719.46	1851.46	1495.37	1525.09	1156.91	1193.66	871.18	2867.9	2775.76	2871.28
1810024B03Rik	0.427156	0.791332	0.646887	0.563178	0.12065	0.61822	0.10446	0.638816	0.222384	0.850256	0.939571	0.327776	0.716356	1.9857	0.453523	0.949801	1.80439
1810026B05Rik	4.77617	3.95613	5.26582	7.16898	8.37952	6.6069	4.93134	6.54757	7.14882	9.5125	9.5844	9.58074	12.679	17.7372	8.86687	9.07225	9.72391
1810026J23Rik	40.7759	41.5455	31.8649	41.8226	45.6192	47.6294	47.9883	31.3747	42.2421	41.5945	37.3431	46.5934	26.6188	23.4926	30.6102	27.4903	30.495
1810027O10Rik	327.322	258.213	303.055	299.822	207.142	224.622	269.753	326.243	261.648	203.853	282.774	175.318	195.116	114.569	162.306	197.727	196.68
1810029B16Rik	79.9513	64.289	67.056	109.605	83.6324	95.8086	67.5158	53.4652	102.857	116.957	104.473	91.881	99.5424	78.2253	88.8092	97.3695	79.7717
1810030J14Rik	0	0	0	0.399393	0	0	0	0	0	0	0	0	0	0	0	0	0
1810030N24Rik	181.581	171.158	145.787	263.061	233.043	262.135	146.534	163.74	111.062	183.59	174.2	200.769	274.75	303.704	117.911	133.7	125.364
1810030O07Rik	10.3832	12.8207	11.3146	14.3969	18.0184	26.9405	10.7752	7.54444	6.83188	13.6324	10.8623	7.3011	6.71104	4.30433	8.33928	7.73844	5.8265
1810031K17Rik	6.62383	6.13552	4.14414	9.67722	6.72511	8.85252	5.20979	6.38089	4.52029	5.74607	7.00049	6.27332	9.04017	14.7371	8.83839	10.217	9.07469
1810032O08Rik	29.6136	32.2757	28.1951	42.7041	54.5062	30.2559	36.27	31.7681	34.6452	38.8759	49.0349	41.2663	31.6019	40.1018	36.772	45.3638	24.0003
1810033B17Rik	0	0	0	1.289	2.48528	0.23583	0	0	0	0	0	0.750211	1.09306	0.0946842	0	0	0
1810034E14Rik	0	0	0	0	1.52345	0.136953	0.138846	0	0	0.0706333	0.832565	0	0.740567	0.109972	0	0	0.239833
1810035I16Rik	634.142	881.264	697.408	730.445	757.867	662.727	932.505	1216.07	1450.04	845.332	701.954	847.742	246.469	301.584	4084.64	2634.37	2946.93
1810035L17Rik	859.493	1002.98	1010.97	1050.85	1248.38	916.517	800.199	1176.84	998.943	946.433	931.707	897.392	1004.02	1307.22	1118.84	1333.82	1293.1
1810037I17Rik	264.661	282.761	311.968	242.956	233.687	178.453	287.975	347.118	366.799	395.487	425.955	241.834	415.421	263.942	329.724	445.764	370.095
1810041L15Rik	0	0	0.0343577	0	0	0.0957694	0.0388371	0.0593759	0	0.0197572	0.0970334	0	0.177555	0.246086	0.126461	0.294271	0.268339
1810043G02Rik	12.77	5.56228	10.8535	18.6004	10.7348	10.7812	9.29435	8.56367	5.85683	6.80863	9.66024	10.5768	26.005	31.4485	2.0983	2.47892	2.56872
1810043H04Rik	456.754	338.32	446.7	398.031	418.839	445.233	555.432	475.659	315.972	471.32	516.099	596.549	520.28	464.165	359.558	414.476	397.116
1810044D09Rik	30.5634	27.5652	34.8009	8.90751	22.7174	48.1143	47.2056	58.9389	14.2369	28.0168	25.1609	31.2702	133.385	220.906	36.7196	28.0182	42.1291
1810046J19Rik	424.232	442.758	465.623	365.277	352.828	385.212	353.968	371.034	349.88	327.951	314.742	304.474	371.458	354.555	152.518	179.943	160.751
1810046K07Rik	0	0	0	0	0	0.0982272	0	0	0	0	0	0	0	1.34088	0.216177	0	0
1810048J11Rik	11.9437	13.4552	12.4075	7.80256	10.1204	7.96817	10.5254	10.4328	9.63519	10.2806	13.1225	9.5227	13.0526	10.7542	7.14015	8.97205	8.45416
1810049H13Rik	4.34172	1.21343	3.72482	9.07992	4.65155	4.33362	7.32251	2.05241	2.14346	5.77391	7.501	1.14883	8.36923	8.98961	3.57651	3.8838	3.47833
1810053B23Rik	0	0	0	0	0	0.819627	0	0	0	0	0	0	0	0	0	0	0
1810055G02Rik	12.5982	8.26375	7.95433	7.1287	10.1558	5.54301	9.6525	12.0618	6.75585	9.21541	12.8181	12.7235	33.802	71.3726	6.7453	5.30997	8.67916
1810058I24Rik	102.783	100.297	98.2387	72.3046	120.012	88.789	77.252	72.4561	57.9822	131.266	138.396	83.6642	162.219	101.772	65.6507	95.5856	67.7049
1810062G17Rik	1.4116	0	0	1.69192	0.36246	1.39295	1.25529	0	2.00427	0.63859	0.470447	1.31295	0.239121	0.248562	0.340622	0	0
1810062O18Rik	3.81484	7.8738	0.897082	0.21868	5.3875	6.80147	3.24492	5.37439	6.47631	5.77763	5.87783	7.42432	4.7905	6.42531	3.96226	2.45869	3.50318
1810063B05Rik	97.7059	75.7324	94.1029	118.334	123.774	119.407	75.4125	72.8173	53.6557	93.2845	81.9115	99.0108	80.1438	96.0397	45.2341	42.7049	59.6468
1810063B07Rik	69.4722	128.761	76.9717	89.7719	86.641	70.6577	76.9696	122.063	106.109	102.123	88.4848	110.895	85.9796	106.738	307.449	201.339	256.963
1810064F22Rik	26.1201	38.3548	30.6403	23.3766	35.8498	28.9993	24.5882	41.6605	47.6174	34.3782	35.1951	44.7984	11.3218	10.5123	151.862	116.351	130.796
1810065E05Rik	0.629178	0	0	0	0	0	0.307729	0	0	0	0	0	2.57926	1.58428	0	0	0
1810074P20Rik	42.5202	36.3899	39.9366	47.3443	44.6025	56.3686	29.084	25.9481	38.9622	37.8154	34.4608	40.0824	35.1137	39.9032	12.8835	15.4646	15.5862
2010001E11Rik	0.479583	0	0	0	0	0.15775	0	0.0543349	0	0	0.266386	0.0557585	0.0406201	0.0844474	0	0.0807861	0.276252
2010001M06Rik	0	0	0.331549	0.404106	0	0	0	0	0	0.381311	1.12364	1.17597	0.285565	0	0	1.13588	3.23682
2010001M09Rik	0.90469	0.149641	0	1.53357	0	0.31175	2.05438	1.44961	0	4.98432	5.52764	6.77679	1.9266	2.12782	1.02914	0.718435	1.09188
2010002M12Rik	0.172215	0.432032	0.527815	0.151369	0.283746	0.69235	0.0350958	0.143083	0.0373574	0.249954	0.350744	0.330372	0.320901	0.472556	0	0	0
2010002N04Rik	0.865535	1.00216	1.2667	0.805519	0	6.69326	2.49018	2.03046	2.05425	4.05376	5.03954	1.82319	3.03589	1.87372	2.70283	3.01891	2.04316
2010003K11Rik	0.471069	3.05439	0	3.22959	0	0.227259	0	0	0	1.05487	0.230257	1.92785	0.877777	1.36865	0.500146	0.174574	0.198988
2010003K15Rik	0	0	0	0	0	0	0	0	0	0	0	0	0	0	0	0	0
2010003O02Rik	135.881	188.968	138.997	196.678	119.936	146.071	92.1041	110.441	94.1947	139.647	150.706	92.5569	86.6928	88.685	119.571	176.521	141.937
2010005H15Rik	0	2.59374	1.5145	0	0	2.02633	0.342389	0	0.728905	1.74179	1.7109	0.358116	1.04355	0	3.71626	2.07544	1.18284
2010009K17Rik	0	0	0	2.28774	0	0	0	0	0	0.308385	0	0	0	0	0	0	0
2010010A06Rik	0	0	0	0	0.290539	0	0	0	0	0	0.251379	0	0	0	0	0	0
2010011I20Rik	7.38955	6.61004	6.49283	1.72343	1.80838	2.12353	3.94692	2.46023	1.87494	5.8079	5.63968	3.65058	8.05291	3.04863	4.24855	3.60849	2.81722
2010012O05Rik	31.1016	23.4924	24.7347	20.9273	26.185	30.02	27.3968	25.8596	23.1742	27.3595	26.1432	31.0677	35.1067	36.2254	15.2651	18.2439	17.1026
2010015L04Rik	0.650092	0.893843	1.31853	0.64283	0.939882	1.96015	0.982452	1.58996	1.02485	1.24278	3.19265	0.768702	3.47023	4.8416	3.10462	2.76971	2.21097
2010016I18Rik	0	0	0	0	0	0	0	0	0	0.166724	0	0.0856965	0	0	0	0	0.283052
2010106C02Rik	0	0	0	0	0	0	0	0	0	0	0	0	0	0	0	0	0
2010106E10Rik	0	0	0	0	0	0	0	0	0	0	0	0	0	0	0	0	0
2010106G01Rik	9.56277	12.0435	8.02129	10.4181	8.86117	15.5196	10.6671	8.90688	8.31938	9.18342	10.1891	9.46209	8.22175	7.36024	9.97492	11.2223	10.205
2010107E04Rik	5427.39	6321.18	5919.52	3067.35	3440.35	2810.69	6055	6548.21	6322.31	3990.53	4114.09	3635.15	3609.48	3310.06	9346.45	9158.07	8992.01
2010107G12Rik	0	0	0	0	0	0.0560008	0.283873	0.289331	0	0.519882	0.17022	0.296912	0.302821	0.179872	0.123246	0.172074	0.294208
2010107G23Rik	3.62438	10.1816	8.99798	4.70018	3.94378	2.14982	2.76072	3.99857	0	5.1003	8.13191	3.72339	7.41786	3.16484	17.0325	16.6244	14.8081
2010107H07Rik	301.711	310.814	255.373	304.65	341.773	297.926	183.343	186.868	185.667	367.977	348.64	334.567	167.301	115.643	247.993	325.975	361.938
2010109A12Rik	6.85717	7.02347	2.85289	0	0.372462	0	11.9319	13.1474	5.14897	3.93728	3.86744	1.34918	41.5268	46.2312	0.700041	0.488693	3.89926
2010109I03Rik	9.9192	10.3614	5.77308	6.39678	10.8108	6.76189	11.865	14.4446	16.3482	13.8826	12.5824	11.0311	11.8533	5.48193	141.087	89.5018	77.5389
2010109K11Rik	4.17936	4.17436	5.21639	2.57346	5.12396	2.79727	2.41475	3.52006	4.36363	4.14237	4.63012	5.2569	5.04917	1.9793	8.71618	6.89315	7.56616
2010110P09Rik	0.46912	0	0.101491	0	0	0	0	0	0	1.05051	1.83445	0	0.699316	0	0	0.521555	1.78349
2010111I01Rik	0.576491	0.158926	1.09872	1.44775	1.51199	4.23797	1.17483	0.684243	0.786056	1.09287	1.24121	0.631953	1.15095	1.72811	1.31159	1.22081	1.15962
2010204K13Rik	6.62171	3.04482	3.80624	11.8769	7.42763	1.89979	9.52676	10.4116	2.39381	39.446	38.925	5.04477	48.7683	12.2109	26.2369	32.0253	41.1013
2010300C02Rik	0.0436511	0	0	0	0.0308231	0.210586	0.0533741	0.0816006	0	0.162915	0.533416	0.334954	0.610036	0.105687	0.695182	0.727951	0.322684
2010305A19Rik	11.2392	15.4116	12.2311	8.19254	14.6258	16.3811	10.0475	9.05585	9.36916	11.9547	15.477	11.0301	11.8001	5.26154	10.545	10.3185	11.2595
2010308F09Rik	0	0	0	0	0	0	0	0	0	0	0	0	0	0	0	0	0
2010310C07Rik	0	0	0	0	0.199889	0.341417	0	0	0.36844	0	0	0	0	0	0	0	0
2010315B03Rik	0	0	0	0	0	0	0	0	0	0	0	0	0	0	0	0	0
2010317E24Rik	0.808689	2.05274	1.58132	1.06621	2.54768	1.80063	1.71142	2.09319	0.526271	1.58648	2.62257	1.35246	3.10071	1.38564	3.46745	2.2477	2.10219
2010320M18Rik	43.2672	24.8543	40.4536	23.6583	34.815	22.8556	21.736	19.437	18.5531	27.3309	41.3962	16.9436	33.1242	32.3204	35.1657	30.453	36.8371
2010321M09Rik	13.2798	5.55571	9.50356	15.192	12.6938	14.022	10.6634	11.1176	9.67564	16.4369	12.8419	12.6621	23.9896	23.9218	6.54749	9.14068	7.77928
2200002D01Rik	1.19769	5.2003	0.32389	2.7634	3.38288	1.44451	8.42071	4.85105	1.94856	3.35251	2.19537	4.97815	0.278968	0.289982	3.17906	2.77409	5.05928
2200002J24Rik	5.58658	0	0	2.35698	0	0	0.819716	5.01287	3.78101	5.83807	7.09987	1.42895	27.8985	7.79101	1.18628	7.45322	6.13569
2200002K05Rik	0	0	0	0	0.430933	2.20814	0	0.126761	0.132384	0	0.248587	0	0.0947651	0	0	0	0
2210009G21Rik	1.22241	0.795136	0.742083	0.60637	1.54612	3.14485	1.79902	1.67153	0.390837	0.980881	2.90791	3.91652	3.63054	2.73917	1.58287	2.72396	1.81243
2210010C04Rik	0	0.0542053	0	0	0	0.0564632	0	0	0	0	0	0	0.0436174	0	0	0	0
2210010C17Rik	0.160961	0.0621229	0	0	0	0.129421	0	0.401197	0.418994	0.0667487	0.196693	0.0686181	0.349918	0.103924	0	0	0
2210012G02Rik	3.42543	5.47953	7.05316	5.34815	5.02851	4.18569	5.52946	4.64344	3.89127	4.3736	5.23234	5.82187	6.90077	9.35571	2.11353	2.11572	2.18949
2210013O21Rik	44.1113	28.84	44.8559	59.0753	44.0199	49.8451	22.6296	22.1977	15.5756	48.1258	61.3858	38.7959	32.6708	13.7459	24.3774	28.8784	30.5658
2210015D19Rik	11.8679	10.5949	5.57899	8.99341	9.32003	13.0428	8.0016	9.7451	7.93981	8.4171	10.3686	10.0004	36.6333	28.8953	5.15205	7.91252	6.20796
2210016F16Rik	60.6128	30.7767	49.4087	43.681	42.8736	43.9292	48.0533	41.5054	46.0079	31.8181	40.6129	33.5513	48.5938	25.2729	21.2491	23.6955	22.764
2210016L21Rik	15.7718	15.7198	14.5103	18.4359	11.4812	23.14	11.8293	9.92912	8.8882	13.4515	15.7959	12.9965	17.8755	9.60555	4.74736	9.79164	8.07027
2210018M11Rik	8.40611	7.16878	8.6551	10.5178	17.185	12.3212	9.9291	8.39873	13.5754	12.4723	12.1055	16.7502	13.9332	14.8983	4.29814	5.16262	6.89055
2210019I11Rik	0	0	0.475648	0	0	0	0	0	0	0	0	0	0	0	0	0	0
2210020M01Rik	0	0	0	0	0	0	0	0	0	0.766786	0.903822	0.630609	0	0	0	0	0
2210021J22Rik	66.8001	34.4596	62.6069	75.0874	54.7466	89.0532	26.921	29.9227	20.1459	37.9488	37.8406	30.8749	67.7922	69.6521	20.8197	19.9483	23.1015
2210039B01Rik	3.15102	3.27099	3.29098	5.01396	3.06898	8.64914	1.06287	1.08331	1.13136	2.43314	3.31943	3.05715	3.94809	6.20855	0.576814	3.42269	0.917966
2210403K04Rik	5.80848	5.24576	4.02119	1.2253	5.24991	2.59203	1.70454	4.05376	4.83837	5.46348	6.67207	4.4571	5.35755	2.6439	4.16273	5.91956	8.46495
2210404J11Rik	7.12111	5.03872	3.42356	6.08529	5.86644	10.9743	4.43427	3.20477	3.60437	7.87478	7.25165	10.7938	8.2933	10.8557	4.37539	5.2536	5.84906
2210404O07Rik	20.5417	12.4584	8.99393	7.09315	1.03607	1.76964	29.3035	59.1244	11.1399	4.56344	2.39066	1.56374	361.352	845.968	0	1.81252	1.033
2210404O09Rik	3.7335	4.94781	2.62751	2.90598	0.254101	1.30204	1.81504	0.168177	0.644003	0.783445	2.69342	1.26561	2.09545	1.7861	1.79094	1.66698	2.18514
2210407C18Rik	0	0	0	0	0	0	0	0	0	0	0	0	0	0	0	0	0
2210408F21Rik	8.6178	8.80389	8.57231	6.31273	8.48368	9.33265	9.35386	9.5731	9.02275	6.24077	13.7037	6.39566	5.88272	6.38687	14.9601	5.22424	6.4047
2210408I21Rik	7.03661	9.47855	6.34101	11.3695	5.22813	10.0041	13.2384	13.3921	16.4348	13.1163	11.3905	13.7639	14.0413	19.3659	6.7595	8.58818	7.9745
2210409D07Rik	0	0	0	0	0	0	0	0	0	0	0	0	0	0	0	0	0
2210409E12Rik	0	0	0	2.76145	0	0	0	0	0	0	0	0	3.90281	5.07111	0	0	1.10594
2210411K11Rik	3.53484	4.21684	4.51892	2.82452	1.05892	1.93787	2.22659	2.13591	0.836498	1.73238	4.58136	4.38375	1.69658	0.933649	3.98049	5.55749	7.01345
2210414B05Rik	0	0	0	0	0	0.163319	0	0	0	0	0	0	0	0	0	0	0
2210415F13Rik	0	0	0	0	0	0.260829	0	0	2.25191	0	0	0	2.72025	7.12149	0	0	0
2210416O15Rik	0.139582	0	0.301976	0	0	0.168347	0.170673	0.0869774	0	0.0868245	0	0.0892562	0.0650232	0	0.185247	0	0
2210417A02Rik	0	3.33964	0	0	0	0	2.88557	0	0	0	1.2817	0	1.9544	1.26972	2.78398	0.485869	0.553818
2210417K05Rik	0.77104	5.65407	0.834046	0	1.0889	2.47983	0.942784	0.64061	2.00708	2.87767	2.82663	0.657393	1.43674	0.248909	0.682195	2.8574	3.25702
2210420H20Rik	6.43449	12.4169	8.81637	2.26226	3.63483	3.88025	10.7526	21.384	24.5659	17.344	8.64923	8.77773	2.5978	3.94668	44.4058	29.0122	31.7105
2300002M23Rik	0.0869042	0	0	0	0	0	0	0	0	0	0	0	0	0	0	0	0
2300003K06Rik	0	0	0	0	0	0	0	0	0	0	0	0	0	0	0	0	0
2300005B03Rik	0	3.63618	0	0	0	0.42085	2.13332	1.73948	0	3.90694	0	0	0	1.01381	1.8524	1.29314	0
2300009A05Rik	32.2378	27.1949	31.6339	66.4874	34.4709	22.7733	44.7681	25.2537	21.279	44.4028	42.2083	43.2905	119.284	232.821	40.3397	32.4276	34.5309
2310001A20Rik	38.2833	38.5078	34.592	60.6532	45.3555	47.6602	32.0636	23.5707	35.0217	35.4076	36.1751	36.6329	17.1955	13.3615	15.5213	22.0938	18.1399
2310001H17Rik	0	0	0	6.90085	2.46387	0	0.304677	0	0	1.24021	3.03167	0.318673	0	0.482673	0.661389	0.46171	0.526281
2310001H18Rik	0	0	0	0	0	0	0	0	0	0	0	0	0	0	0	0	0
2310001K24Rik	0.355782	0	0	0	0	0.858202	0	0	0	0	0	0	1.32591	5.51301	1.88872	0	0
2310002D06Rik	0	0	0	0	0	0	0	0	0	0	0	0	0	0	0	0	0
2310002J15Rik	0.628957	0	0	0	0	0.379285	0.192263	0	0	0.195616	0	0.804378	0.878985	0.152282	0.417362	1.74815	0.664208
2310002L09Rik	0	0	0	0	0	0	0	0	0	0	0	0	0	0	0	0	0
2310002L13Rik	0	0.102687	0	0	0	0	0	0	0	0	0	0	0	0	0	0	0
2310003C23Rik	54.6796	47.483	49.1904	54.5047	37.0536	52.9178	60.591	43.4834	55.9583	42.1042	48.0256	46.4556	32.9186	31.122	26.3352	29.7215	32.4811
2310003F16Rik	1323.47	1475.65	1354.33	1247.9	1443.68	961.827	1058.6	1465.08	1309.25	892.513	921.028	866.456	946.717	1018.36	579.162	739.27	675.468
2310003H01Rik	3.38972	3.71264	2.51055	3.46257	2.71703	1.65741	4.66753	3.61554	3.65668	2.16551	3.4332	2.96822	8.73473	14.4622	2.99913	1.9805	1.74147
2310003L22Rik	21.7849	15.9155	19.7993	14.9052	17.3342	18.3963	17.3779	18.383	9.57587	20.8956	20.5688	15.7434	14.1776	14.2855	11.2409	13.8324	11.7493
2310004I24Rik	24.3726	34.8262	20.1923	23.8681	35.5144	37.3813	29.9737	19.5766	33.0972	25.589	25.6515	28.7379	16.4073	18.2829	12.3402	14.2271	14.5803
2310004N24Rik	40.5544	37.3238	48.5082	55.3535	49.1958	44.9926	44.6606	34.504	35.8655	45.4394	45.7452	54.5251	46.6244	38.2685	39.6765	30.588	35.964
2310005A03Rik	0	0.0882768	0	0	0.538363	0	0.0932245	0.570103	0.099232	0	0.0931676	0.0975066	0.142068	0.221514	0.404741	0	0
2310005E17Rik	0	0	0	0	0	0	0	0	0	0	0	0	0	0.536865	0	0	0
2310005G13Rik	2.31337	0	0	1.54591	2.37197	0.573311	1.54996	0.947855	1.11364	0.473093	0.890679	1.33744	1.15148	0.951414	0.757039	0.645922	1.00399
2310007B03Rik	0	0.0501801	0	0.114279	0	0.10454	0	0	0	0	0.0529601	0	0	0	0	0	0
2310007L24Rik	0	0	0.167762	0	0	0	0	0	0	0	0.189518	0	0	0	0	0	0
2310008H04Rik	18.4603	23.5048	18.7489	14.2824	16.2627	17.647	23.5883	19.9364	34.6111	18.7567	22.087	17.4601	18.0565	14.2853	16.6221	15.5632	17.2383
2310008H09Rik	15.7203	14.0562	13.384	12.5277	9.56906	12.5875	13.9019	14.8207	12.2545	9.97791	13.0707	8.32979	17.482	15.7023	25.4446	20.8169	22.8304
2310008N11Rik	0	0	0	0	0	0	0	0	0	0.313525	1.23185	1.61153	0	0.244069	0	0	2.12913
2310009A05Rik	80.6444	101.034	87.9159	92.6187	146.366	85.4855	39.6741	60.4592	42.2308	141.085	140.892	110.389	138.531	122.644	69.401	103.901	105.125
2310009B15Rik	29.9123	26.9057	19.5209	31.6152	38.4032	21.4671	23.2751	24.0307	18.34	28.6016	43.5008	28.4543	28.5599	14.8437	18.3729	20.155	27.1507
2310010J17Rik	62.1259	74.8338	65.5225	53.1937	48.7514	20.4588	43.7419	92.2599	34.3653	84.9191	104.859	97.9186	98.4614	119.253	258.283	211.856	249.28
2310010M20Rik	8.96184	9.19057	9.87881	7.87708	9.40184	6.27933	14.6107	16.3809	18.3295	12.2109	18.4609	10.8064	10.4172	6.86074	183.73	116.399	115.552
2310011J03Rik	11.4735	8.15849	6.47537	2.30196	13.3855	6.16693	6.48088	4.50729	3.65215	6.98177	5.48633	5.10386	12.4908	9.54161	3.8068	5.43053	3.29255
2310014F07Rik	0	0	0	0	0	0.11959	0	0	0	0.123357	0.363506	0.253623	0	0.192059	0	0	0
2310014L17Rik	1.16587	1.03839	0.64674	2.12833	1.81537	1.00953	0.51174	0.596092	0.933801	2.75208	3.54347	3.09678	0.919114	1.38967	3.49133	3.21277	4.54602
2310015A10Rik	1.23161	1.29021	1.09964	0.695916	2.01543	1.13175	0.382462	0.511635	0.839663	1.60517	1.1228	1.05008	0.619273	0.378659	0.674574	0.615811	0.660643
2310015B20Rik	2.6572	0	0.821236	0.500478	0	14.1926	2.32076	0.946155	0.494064	1.41673	1.3916	0.970944	1.76834	1.10289	1.00758	1.40677	1.6035
2310015D24Rik	0	0	0.0723499	0	0.0944572	0	0	0	0	0.0416042	0.0408663	0.085539	0	0	0	0	0
2310016D03Rik	0	0	0	0	0.0954063	0	0	0	0	0	0	0	0	0	0	0	0
2310016M24Rik	479.157	428.085	461.961	439.059	480.174	432.002	470.034	404.128	396.118	454.959	457.784	438.639	361.568	264.952	212.978	254.274	262.882
2310020H05Rik	0	0	0	0	0	0	0	0	0	0	0	0	0	0	0	0	0.372809
2310021P13Rik	4.15335	2.27695	3.09727	4.14843	3.53265	3.73797	4.65527	4.99968	3.37859	3.91441	4.40249	5.09043	7.18225	7.5115	4.42641	2.94434	3.85447
2310022A10Rik	2.82027	3.58339	1.89568	3.29294	2.92185	2.35191	3.65024	6.22467	2.75606	2.73432	2.98572	2.91306	8.39001	12.6442	3.60144	3.31853	5.03896
2310022B05Rik	0.90641	2.03126	0.442796	0.886645	2.60144	1.90429	1.28707	0.546589	0.646947	2.36439	4.07322	0.673093	5.42108	2.29368	3.49243	2.65476	2.71725
2310028H24Rik	1.79321	1.23453	3.40769	1.85305	2.32712	3.6763	2.78525	1.63079	0.82001	2.05	2.42821	1.11567	2.84474	6.43045	0.900435	1.25722	1.8425
2310030A07Rik	0.67039	0.517474	0	0	0	0.808543	0.819716	0	2.03592	0	0	0	0	1.08208	1.18628	0.414067	0
2310030G06Rik	2.70961	0	1.51279	2.3048	0	2.31922	0.641255	1.4161	0.910104	2.501	1.92259	1.22963	2.85024	2.0316	2.32005	1.94352	2.58454
2310030N02Rik	31.7288	38.8982	30.9567	39.3717	39.6837	36.7667	37.5284	35.4071	40.8914	37.0218	43.714	42.1695	26.18	18.5775	16.2382	19.2131	14.673
2310033E01Rik	0	0	0	0	1.46154	0.20803	0	3.86927	0.224495	0.214581	0.632327	0	3.53543	8.01819	0	0.319605	0.728606
2310033P09Rik	24.4974	15.4991	20.6315	15.2263	10.2554	13.9287	43.3264	29.6578	25.2797	18.2859	22.0242	16.2245	44.1805	26.2669	19.2749	15.0768	11.4569
2310034C09Rik	0	0	0	0	0	0.148071	0	0	0	0	0	0	0	0	0	0	0
2310034G01Rik	0.155355	0	1.0083	0	0.219399	0.37474	0	1.35528	0	0.966356	3.60702	0.198684	2.31587	0	0	3.45438	2.29686
2310034O05Rik	0	0	0	0	0	0	0	0	0	0	0	0	0.0936099	0	0	0	0
2310035C23Rik	42.781	40.9743	40.5761	57.3366	42.3598	57.0583	43.142	40.3122	44.5877	57.8651	50.8733	66.7687	29.6757	30.1964	30.2319	29.2965	35.223
2310035K24Rik	3.32472	1.02654	1.75824	3.40934	1.35643	7.21779	4.33631	1.93361	2.98101	3.95235	6.77135	3.77957	9.91232	4.79406	1.37276	3.97015	3.277
2310036O22Rik	101.409	114.515	116.4	100.146	90.8824	54.2351	109.324	150.869	142.63	84.8171	120.215	100.516	107.259	84.0351	78.4062	95.7856	88.0137
2310037I24Rik	53.2185	41.061	45.6213	48.827	53.5783	50.1199	50.405	38.7977	44.1741	49.4481	51.0142	54.1205	38.8503	31.3023	16.1727	18.6109	15.8851
2310039H08Rik	26.4687	22.7081	40.5327	55.9197	30.1745	68.8466	14.2326	22.8523	13.0744	30.7467	50.6603	24.8784	81.1122	67.9457	30.0493	38.9999	27.2786
2310039L15Rik	6.21414	8.87387	4.92942	7.37365	4.09541	21.7347	7.85157	3.35591	3.23518	11.0808	10.6311	6.62275	7.33352	10.2309	9.89657	10.3631	8.74989
2310040G24Rik	0.524422	0	3.08233	0	0	0.632494	0.961853	0	0	3.56933	1.92254	2.68277	3.90013	0	2.08797	3.33217	3.87671
2310042D19Rik	0.473844	0.0288758	0	0	0.246542	0.541416	0.0914827	0	0.0324593	0.15513	0.0914268	0.19137	0.348532	0.941958	0	0.0924224	0
2310042E22Rik	0	0	0	0	0	0	0	0	0	0	0	0	0	0	0	0	0
2310043J07Rik	0	0.125208	0.233948	0	0	0.260846	0.661125	1.61721	0	0	0.132144	0.138299	7.15329	9.3208	0	0.200374	0
2310043L19Rik	0	0	0	0	0	0	0	0	0	0	0.448858	0	0	0	0	0	0
2310043O21Rik	0	0	0	0	0.307261	0	0	0	0	0	0	0	0.202707	0	0	0	0
2310044G17Rik	8.70958	7.95426	11.1846	12.0963	7.86021	12.3437	11.3899	10.1578	9.33542	12.8384	9.98803	11.0212	13.4954	17.5474	6.98483	6.25689	6.64006
2310044H10Rik	31.2137	23.2879	29.4843	36.951	26.8523	34.1333	28.8263	26.6412	31.3276	25.0219	28.6744	33.9455	30.9245	17.9354	29.1728	26.7804	35.4005
2310045N01Rik	21.3069	17.5079	30.9785	8.15569	21.0311	9.39489	13.7268	18.5591	9.24392	14.8212	19.5978	8.79018	41.4104	59.6863	6.68932	5.09428	5.32284
2310046A06Rik	0	0	0	0.586368	0	4.07662	0.978855	0	0	0.663949	0.434782	0.45503	0	1.11987	0	0	0
2310046K01Rik	0.234682	0.0543436	1.2693	0.556944	0.0529057	0	2.12348	0.935918	2.56578	14.8316	11.4713	0.780357	25.0556	3.18195	10.9634	11.0446	10.31
2310046O06Rik	19.3632	18.0332	21.8561	22.2591	19.9833	25.1109	18.7271	22.6531	16.3927	16.876	14.3614	18.1423	15.2943	9.34494	11.5168	11.0997	11.6262
2310047B19Rik	3.14953	2.62304	2.21149	0.8742	3.5115	2.86558	4.66181	4.20056	6.32863	2.5434	3.03846	2.89729	3.39769	3.05021	5.13322	2.76438	2.80088
2310047M10Rik	6.81315	4.53594	6.32581	5.01534	2.646	6.77917	5.69266	7.14652	3.02976	5.15623	5.96671	5.88153	8.14622	10.7223	2.56193	3.15611	1.91866
2310050B05Rik	0.780115	0	0	0	0	0	0	0	0	0	0	0	0	0	0	0	0
2310050C09Rik	0	0	0	0	0	0	0	0	0	0	0	0	0	0	0	0	0
2310057J18Rik	0	0	0	0	0	0	0	0	0	0	0.0994344	0	0	0	0	0	0
2310057M21Rik	29.2949	24.8252	20.068	19.639	20.2715	27.0026	22.0771	16.3137	19.3874	21.2266	18.9196	26.5548	16.6117	18.4478	19.1699	14.2187	16.2072
2310057N15Rik	0	0	0	0	0	0.13312	0	0	0	0	0	0	0	0	0	0	0
2310061C15Rik	79.8643	80.3169	90.6782	51.6802	71.6328	57.4571	80.0615	85.1687	70.4122	77.5307	75.8864	59.8002	61.551	55.2369	40.5266	63.7913	59.2243
2310061I04Rik	57.5369	63.5771	59.1125	71.1249	54.0472	68.021	63.6068	62.1014	42.7435	79.3151	83.6871	133.953	86.3251	87.1885	28.5917	30.1828	34.4039
2310061J03Rik	1.97923	0.274998	2.56916	2.19197	1.45349	0.859359	1.25845	0.690657	2.26692	1.28039	1.64467	1.8225	3.31924	2.30019	2.1014	1.76037	3.17704
2310061N02Rik	0	0	0.166906	0	0	0	0	0	0	0	0.188552	0	0	0	0	0	0
2310065F04Rik	0	0	0	0	0.0508456	0.043423	0	0	0	0	0	0	0.134176	0.592758	0	0	0.0760426
2310067B10Rik	3.63521	2.41142	2.45767	1.12331	2.78082	1.66697	3.19479	2.2888	2.02069	2.04924	2.33679	2.20348	3.75732	5.33589	1.90969	1.64888	1.87949
2310068J16Rik	1.08834	0.229115	1.2843	0.65223	0.978091	1.90927	1.0888	1.10974	1.03019	1.9694	1.93447	1.77149	1.10617	1.05402	1.83832	1.64998	1.67176
2310069B03Rik	0	0	0	0	0	0.0672561	0	0	0	0	0	0	0	0	0	0	0
2310069G16Rik	0	0	0	0	0	0	0	0.85919	0	0.514608	0	0.35268	0.256929	0	0	0	0
2310079F23Rik	1.49525	0.762934	1.3433	0.568029	0.644236	1.49772	1.73535	1.89505	1.3524	1.29268	1.73429	1.52335	2.85704	2.01262	1.88353	1.6436	1.39171
2310079G19Rik	0	0	0	0	0	0	0	0	0	0	0	0	0	0	0	0	0
2310081J21Rik	0	0	0	0	0	0	0	0	0	0	0	0	0	0	0	0	0
2400001E08Rik	113.641	80.8729	87.1482	51.0391	61.8469	101.959	124.38	105.816	69.7453	79.1938	98.9017	99.254	106.652	63.7975	88.7749	70.1905	68.6887
2400003C14Rik	96.5848	88.0493	96.3981	91.1976	106.196	114.544	96.8241	68.2233	91.4095	109.969	112.841	117.607	82.9886	65.2637	61.8388	71.7913	74.4818
2400009B08Rik	3.6125	16.0338	10.4205	8.73191	13.6047	10.1662	22.822	15.7573	10.1873	15.7296	13.9792	7.70009	20.1943	7.58028	57.5323	66.9381	67.3978
2410001C21Rik	25.7486	17.0746	20.1045	19.5663	31.5369	22.6982	24.9008	23.8628	15.5986	30.9845	29.1763	29.4574	33.7599	27.8384	13.9175	15.6144	19.2813
2410002F23Rik	32.8623	32.1413	31.2421	38.4828	42.6622	40.1884	40.7437	34.0865	36.3956	45.3901	45.5826	45.3561	35.7043	19.9159	31.1524	33.9446	37.0752
2410002I01Rik	3.0654	1.22388	2.05814	2.32272	2.04015	3.22966	2.11105	1.84427	1.05476	2.80537	3.22922	2.47839	3.51254	5.255	2.05752	2.6768	3.05115
2410002O22Rik	60.501	55.4365	58.0845	42.8117	51.7866	45.223	57.8764	60.086	55.933	61.0801	52.7625	49.6304	46.3983	31.2982	49.4848	52.975	49.5799
2410003K15Rik	251.101	148.261	219.255	169.441	181.278	179.674	260.633	246.767	188.001	197.572	215.249	248.839	181.279	150.326	130.15	127.025	159.303
2410003L11Rik	0	0	3.36754	8.50217	2.82634	0	2.1752	1.38564	0	2.7664	6.79333	8.24726	5.38661	2.36892	8.85353	5.76854	6.57527
2410004A20Rik	0.12244	0	0	0	0	0.221509	0	0	0	0	0.299243	0	0	0.118579	0	0	0
2410004B18Rik	91.1983	60.3588	83.2484	61.2832	60.3256	54.2155	69.4972	62.4743	81.021	79.2001	75.4943	68.927	70.3865	53.4494	79.9608	75.2261	75.308
2410004I01Rik	0.12097	0	0	0	0	1.31309	0	0.904558	5.19576	0	0.443475	0.928257	0.225412	0	0.642185	0.448303	0.511
2410004N09Rik	59.4258	76.1455	90.8517	48.0542	77.21	49.6927	92.5238	98.7465	70.6419	87.7074	114.174	63.8403	90.4198	65.2256	212.416	154.283	172.507
2410004P03Rik	0	0	0.252594	0.0769454	0.0824203	0.844957	0	0.145494	0.531891	0.0726039	0.499386	0.0746385	0.489537	0.339234	0.464845	0.324506	0.986446
2410006H16Rik	109.787	102.593	115.322	199.667	224.842	168.602	231.362	203.254	190.676	207.289	208.789	250.115	140.439	188.377	239.874	316.593	270.652
2410007B07Rik	0	0.127024	0	0	0.154933	0.529261	0	0	0	0.409448	0.134061	0	0.306638	0.106248	0	0	0
2410012E07Rik	0	0	0	0	0	0	0	0.686464	0.102416	0	0.0961574	0.402542	0	0.533452	0	0.291613	0
2410012M07Rik	6.31154	4.50213	5.85196	0.594384	4.45672	2.99051	6.68381	2.73898	1.83365	4.0662	6.88633	4.68457	4.30528	2.07389	10.9192	6.99611	6.78429
2410015M20Rik	285.848	231.83	284.091	219.48	214.168	213.089	343.478	319.507	266.173	255.444	299.806	202.371	343.332	276.675	218.091	282.832	250.05
2410016O06Rik	10.9281	10.0048	11.8211	6.19878	8.37457	8.83783	18.386	11.4021	16.1529	8.64194	8.48865	8.12559	7.49804	5.37379	9.55643	11.3804	10.8249
2410017I17Rik	0	0	0	0	0	0.167445	0	0	0	0	0	0	0	0	0	0	0
2410017P09Rik	8.00338	8.63238	9.55919	7.85116	8.61161	6.55005	10.223	10.4195	8.52558	9.71965	10.9444	7.28067	15.7565	12.3416	11.3172	12.9762	11.6214
2410018L13Rik	19.307	17.5519	26.0244	20.4835	23.5385	27.0152	15.4002	13.5346	16.9817	13.8861	13.732	16.7828	4.1457	6.50057	4.00367	1.81671	4.46013
2410018M08Rik	8.80706	10.7025	9.398	5.91038	7.33938	7.89473	5.4814	6.87226	12.702	12.6839	11.3924	9.18324	13.2691	5.99359	14.005	14.1137	13.4064
2410021H03Rik	0	0	0	0	0.229622	0	0	0	0	0	0.198689	0.207942	0.302971	0.314932	0	0	0.343412
2410022L05Rik	252.458	169.517	247.814	240.236	173.982	177.311	310.362	260.551	210.104	182.329	234.715	208.973	449.503	447.706	127.255	149.277	136.829
2410042D21Rik	39.4546	36.2323	43.5212	46.571	39.3624	41.7035	32.9625	20.85	26.0064	44.7866	37.7845	49.5492	16.1551	17.0225	20.4956	27.6741	23.3186
2410057H14Rik	0	0	0	0	0	0.850436	0	0	0	0	0.28722	0	0	0	0	0	0
2410066E13Rik	5.78348	3.13893	2.28086	0.714858	2.29716	3.99629	4.93547	5.63101	5.09669	3.37266	5.30055	1.23276	2.63806	1.92538	3.03825	2.00935	0.890695
2410075B13Rik	2.46726	4.75905	5.89696	3.36555	2.44271	7.72415	3.70321	3.23521	5.68752	4.95028	5.18276	4.26064	3.46667	3.18472	2.41164	3.60762	3.19834
2410076I21Rik	297.302	269.197	291.099	350.047	413.826	367.756	221.383	221.976	211.475	210.615	219.614	255.817	100.589	96.1485	83.3467	104.235	94.8245
2410088K16Rik	0	0	0	0	0	0	0	0.415685	0	0.414954	0.407593	0.426576	2.48608	1.61515	1.77068	1.23609	0
2410089E03Rik	6.75275	6.91809	6.119	7.64452	9.86107	8.64537	6.20347	6.76337	7.06339	7.87305	7.05294	8.80569	7.46079	8.50004	4.78596	4.7659	5.37641
2410091C18Rik	78.107	86.5323	69.2935	51.4041	62.3867	60.8905	68.1799	68.252	70.0419	62.7546	58.525	61.7481	69.1467	62.6251	54.1534	50.1385	50.6684
2410114N07Rik	37.1655	62.0168	44.6694	51.8828	65.6942	45.9963	49.8992	62.0596	67.6581	62.5549	51.3528	65.2389	21.8396	20.8199	308.842	200.746	253.192
2410124H12Rik	0	0	0	0	0	0	0	0	0	0	0	0	0	0.876905	0	0.335553	0
2410127L17Rik	41.8599	54.5258	58.0026	81.7086	39.3884	69.9398	67.443	52.4075	48.9841	64.8567	64.0582	81.0392	47.7216	58.6713	67.0224	72.1385	75.2313
2410131K14Rik	2.53863	2.85416	2.66649	2.47389	2.18228	3.23929	3.19408	2.93452	2.05909	4.16519	4.18124	3.34079	2.94795	2.17353	2.7344	3.47685	1.86498
2410137F16Rik	0	0	0.0622337	0	0.040625	0.104083	0	0	0	0.035787	0	0.0735787	0	0	0	0	0
2410137M14Rik	0	0	0	0	0	0.165544	0	0	0	0	0	0	0.127882	0	0	0	0
2410141K09Rik	4.66754	0.675538	0.631119	3.84617	2.05991	5.98125	3.9237	1.09068	1.13906	5.80672	6.77317	2.61159	7.61019	5.93297	12.3891	11.3515	14.7875
2500003M10Rik	76.0297	80.2634	65.3102	86.4819	86.7402	76.5586	64.2003	78.7373	79.6301	66.989	69.1163	70.2379	64.9189	61.8799	67.9812	72.5943	72.6711
2500004C02Rik	484.171	755.192	584.856	483.281	611.912	459.535	534.648	740.166	824.166	547.036	526.337	590.236	191.516	174.387	2844.08	1882.52	2319.54
2510002D24Rik	9.00218	5.51815	1.5275	5.11988	6.35665	7.23823	3.66912	2.74976	1.1487	4.50168	4.20614	3.83766	6.16707	5.47032	6.79357	6.05082	6.89704
2510003D18Rik	3.42947	0.721965	2.69798	0	2.64178	1.12806	11.8177	4.66254	0.405781	5.0422	1.14295	2.79108	11.0379	6.03878	0	0	0
2510003E04Rik	32.2431	24.1319	17.2226	27.637	15.8186	30.9268	25.4355	23.7808	21.4514	24.4358	22.8291	30.8502	27.6178	24.369	22.9354	24.7578	23.4042
2510006D16Rik	63.0365	62.2368	60.9636	88.4786	88.5629	65.8114	47.9992	49.5311	36.0402	59.7787	67.0782	59.3698	120.951	112.002	29.3997	32.2945	27.8664
2510009E07Rik	0	0.0847179	0.0593606	0.578808	0.154998	0.63979	0.0223666	0	0.0476158	0.364106	0.648235	0.11697	0.153382	0.0708612	0.0485531	0.338944	0.154539
2510012J08Rik	7.20069	3.87685	8.29538	5.83859	6.4574	5.60156	5.3708	3.18573	7.54444	6.00194	6.7754	7.32117	6.00436	5.61376	6.78507	5.73729	6.84383
2510039O18Rik	18.7058	16.8363	18.2148	16.1891	17.1382	16.1519	16.5945	18.4797	13.505	15.0973	17.3304	11.4794	21.6094	14.7779	11.6266	13.9709	15.1663
2510049J12Rik	1.12682	0.899786	1.68124	2.81761	1.09748	1.07786	1.09275	1.59801	1.77004	1.88523	1.8043	2.48465	0.579224	0.903136	5.77561	6.47984	5.99091
2600006L11Rik	0	0	0	0	0	0	6.78557	0	0	0	2.90633	0	3.69311	2.30334	0	4.40696	3.34885
2610001J05Rik	6.63866	3.35056	4.35779	8.90227	8.8145	5.13253	9.85186	10.6777	7.38502	10.306	12.4113	5.36989	15.3836	17.5295	7.9822	12.7217	10.5461
2610002D18Rik	13.6177	4.1389	16.5718	13.3534	9.85617	7.18551	19.2527	15.0619	10.9667	13.9766	12.4806	13.0618	12.2909	9.39667	6.3255	10.5663	11.6845
2610002I17Rik	8.19483	3.78405	10.9751	8.68208	13.3642	11.1191	13.3006	5.59275	1.52369	15.4744	11.6235	12.5391	15.1337	7.74746	8.67476	13.2866	10.5086
2610002J02Rik	47.1365	25.6599	26.1111	68.5888	51.1363	43.5359	23.027	18.1562	15.8441	33.2689	37.399	30.0739	22.8758	21.5675	15.1894	18.508	17.3606
2610002M06Rik	8.22467	9.97018	9.05344	19.4805	14.2975	17.2962	8.24607	5.77693	7.83477	12.8751	11.5847	11.6713	4.99357	3.97487	10.0824	9.21554	7.78477
2610005L07Rik	3.74194	5.56819	3.43869	8.90032	5.86244	7.38587	3.81943	2.65518	4.57664	6.54793	6.8375	6.11652	3.09116	4.15046	5.83053	6.55287	5.42752
2610008E11Rik	2.52463	2.47945	2.60901	4.42818	1.5917	1.11465	0.854429	0.842767	0.0293385	1.23389	2.75454	2.79635	1.53311	1.87742	1.79496	1.96309	1.85677
2610015P09Rik	13.2966	17.5033	13.2131	14.7482	18.8527	14.1596	12.9035	15.519	16.7568	16.9358	18.6987	13.395	20.3277	26.2658	9.59369	11.2925	11.0887
2610016A17Rik	0	0	2.90781	0	0	0	0.821726	1.25629	0	1.25408	0.410613	0	4.06982	0	0	0.622626	1.4194
2610017I09Rik	0	0	0	0	0	0	0.973107	2.31424	0	0.990075	1.94503	0.339268	7.90903	5.39521	0	1.9662	0
2610018G03Rik	0	0.0583935	0	0	0.21367	0	0.678328	0	0	1.25483	1.10932	0	0.375899	0.683794	0.803185	0.560697	0.426074
2610019E17Rik	127.425	182.772	147.096	73.9712	40.2886	120.425	67.4395	110.215	68.0724	121.852	163.848	87.5635	104.545	30.3914	613.352	562.091	439.854
2610019F03Rik	0.361468	2.32514	1.56403	4.76573	0.510483	1.59851	4.02696	5.05541	4.18191	15.939	13.4968	2.72234	36.0723	40.3358	8.95488	10.1212	6.19246
2610020C07Rik	8.7382	9.47171	12.8711	11.1531	7.5487	8.1845	7.16094	5.38709	10.9496	7.69057	10.3941	8.26262	3.98402	3.55612	5.18161	7.40674	10.0133
2610020H08Rik	31.4955	23.7813	30.5131	39.3775	39.4113	29.7295	41.4303	33.8729	22.1414	36.17	44.799	58.0015	109.48	110.146	34.5976	42.3316	34.8894
2610021K21Rik	12.4539	10.8148	17.1551	18.857	9.4123	21.3571	20.403	22.1898	23.6174	14.8882	14.4458	13.5632	14.7758	20.3061	13.3001	12.8904	15.1041
2610027L16Rik	18.6766	19.5955	18.3883	16.2398	18.2438	14.2217	27.8875	31.8558	24.3409	15.8843	19.4574	14.216	39.583	62.6518	28.4415	22.5918	23.6362
2610028E06Rik	0.244552	0.723616	0.529071	0.179126	0.498863	0.720986	0.897072	1.28683	0.813417	0.70989	1.06255	0.556017	0.911382	0.842099	8.43853	4.88387	4.18952
2610028H24Rik	1.97867	1.28027	1.76266	1.91821	2.30126	1.26341	1.42319	1.88572	2.65107	4.27161	3.41357	2.97711	1.13864	0.676337	16.8375	7.00931	10.8166
2610029G23Rik	73.7475	70.0768	80.3835	55.8722	56.0806	60.0369	101.245	85.5407	82.0496	80.81	84.3806	92.2022	84.6706	58.8331	57.5381	74.6949	67.6846
2610029I01Rik	15.351	15.9512	22.2115	7.0924	16.9543	14.4793	16.6848	8.50278	20.9192	12.7317	13.5481	12.1654	5.13416	5.71805	24.204	13.6146	17.4584
2610034B18Rik	0	0	0	1.63117	0	0.110531	0	0	0	0.228025	0.167985	0	0.0426922	0	0.121627	0.339627	0
2610034M16Rik	0	0	0.543865	0	0.0322749	0.0275632	0.13972	0.626592	0	0.0568627	0	0.0584553	1.21366	5.26764	0	0.211734	0
2610035D17Rik	0.386313	1.40577	5.19366	6.25748	3.81899	0.599044	1.95693	1.78823	0.646459	4.66867	4.04635	2.04681	4.679	2.51203	4.10159	3.17006	4.07965
2610035F20Rik	0	0	0	0	0	0	0	0	0	0	0.234643	0	0	0	0	0	0.202779
2610037D02Rik	0.688341	0.551766	0.486848	0	0	0.159653	0	0.0329942	0.103373	0.230553	0.420576	0.237011	0.44399	0.205119	0.702722	0.392451	0.111834
2610039C10Rik	189.899	200.706	142.019	174.408	170.684	161.242	167.822	146.393	131.123	152.829	156.592	163.251	131.036	143.907	99.9757	90.0396	97.0369
2610044O15Rik	6.60912	6.86012	7.1235	9.11885	6.7873	7.87031	2.96548	4.4125	1.96026	4.73565	5.52613	3.17596	6.93271	3.44816	8.17593	9.41788	8.43171
2610100L16Rik	0	0	0	0	0	0	0	0.292675	0	0	0.0956596	0	0	0.227439	0	0	0.330675
2610101N10Rik	72.9892	84.5031	81.7893	75.8924	76.3722	74.7089	68.6883	81.3348	100.85	64.3709	63.0734	67.6682	41.9382	46.6422	29.6969	35.4467	39.3551
2610109H07Rik	0.0181604	0.0210269	0.0196443	0	0.205174	0.109514	0	0.0226324	0	0.0677778	0.0665755	0.0232253	0.253795	0.0527629	0.0964062	0	0
2610203C20Rik	0.0382176	0	0.0413406	0	0	0.13828	0	0	0	0.0475452	0.0467019	0.0488768	0.10682	0.185062	0.101442	0.0708155	0
2610203C22Rik	0.784392	0.807295	0	1.4938	0.738503	1.36649	0	0	0	0.108426	0	0	0	0.25322	0	0	0.184079
2610204G22Rik	2.69225	5.85402	11.5706	5.64024	0.539488	0.142666	2.56903	8.25107	6.73828	3.47367	5.57446	2.55197	13.657	17.2447	15.7164	9.20193	10.8923
2610206C17Rik	2.21874	1.45806	2.46491	0.948735	1.86311	1.80808	1.6131	0.672595	1.87315	1.64123	1.53884	1.91727	1.95542	1.50995	0.477504	1.22225	0.37996
2610301B20Rik	33.8454	41.2186	38.4058	65.9971	48.4005	61.6305	29.3863	39.4625	40.3494	52.7208	48.5419	52.8636	64.6124	109.077	17.615	21.3439	16.7198
2610301G19Rik	11.6651	7.65366	8.945	14.3544	14.4972	13.0686	8.46299	12.5024	4.89217	8.12681	7.34912	9.61422	18.5243	20.1845	4.40361	3.89069	5.36557
2610305D13Rik	5.00412	2.71874	2.29013	0.659762	2.33756	4.50331	3.62419	1.77498	6.61326	6.75223	7.76137	3.83989	9.10936	9.95361	11.1369	14.5505	8.45534
2610306M01Rik	6.44931	4.80947	3.19256	4.03533	2.16123	6.32818	11.0937	9.39979	4.69497	12.239	9.61755	10.4849	18.9428	33.4529	5.2226	2.43056	3.46311
2610307P16Rik	0.552502	0.332425	0	0	0.0579255	1.91209	0	0.0511041	0	0.687348	0.200476	0	0.744087	1.50113	0.942758	1.09689	0.916877
2610316D01Rik	6.06535	10.8267	6.01423	3.33199	0	0.91441	6.79834	9.29124	4.1116	1.57202	2.77944	1.77765	1.17729	0.856637	1.34161	0	0.266886
2610318N02Rik	27.8506	9.49599	24.8589	17.4586	25.2159	26.5835	41.5753	29.5984	22.7944	25.1888	24.9508	26.987	44.0161	35.4116	7.48313	13.2972	8.66106
2610507B11Rik	33.439	33.1593	33.9616	40.5179	37.666	39.9219	26.0372	30.3023	29.428	22.6557	25.1485	24.2199	29.6716	26.9952	20.3264	21.1568	19.1125
2610507I01Rik	1.34363	1.59462	3.05219	1.3729	2.18217	2.30925	2.09471	1.92568	0.830674	1.9223	2.75021	2.40573	2.91053	2.08202	1.15909	2.24071	1.41894
2610524H06Rik	163.824	169.127	139.199	86.8485	152.511	140.731	139.531	124.514	132.747	125.057	151.566	120.573	116.585	59.5264	70.1983	102.093	82.7531
2610528A11Rik	0	0	1.42232	0	0	0.198231	1.20582	3.07253	0	0.40895	0.401697	0	3.82831	0.955067	0	0.304552	0
2610528E23Rik	45.6923	35.632	27.6056	39.2132	35.5107	42.3216	39.9235	26.309	38.2223	39.5691	37.8354	42.4773	40.7352	38.2544	23.1606	38.9427	28.3376
2610528J11Rik	0	0	0	0	0	0	0	0	0	0	0	0	0.118888	0	0	0	0
2700007P21Rik	9.70573	24.4782	8.59828	35.0565	18.0578	31.2607	10.9792	15.883	10.3098	18.4918	15.0018	14.5059	20.8604	18.5066	13.2681	14.562	13.4589
2700023E23Rik	4.47095	4.29287	8.96485	14.3772	9.54814	1.18368	3.73345	2.09841	3.69017	6.51179	7.86211	8.64664	5.7911	2.11219	4.9206	6.79935	5.06702
2700029M09Rik	187.017	173.83	201.898	147.477	176.162	135.915	263.801	261.713	264.277	198.995	183.687	174.227	172.858	168.824	79.9455	104.406	93.562
2700038G22Rik	42.4768	31.0476	45.6911	32.9552	26.4828	30.5283	32.401	60.1333	25.738	43.5938	28.1282	38.745	8.54785	11.7207	153.268	97.6151	119.119
2700046A07Rik	0	0	0	0.0620113	0	0	0	0	0	0.17554	0.86213	0	0.131463	0.0455508	0	0.0871517	0.19868
2700046G09Rik	2.33607	2.1931	2.18549	4.82807	4.81492	1.21838	2.39323	6.3735	1.15046	1.88512	1.77453	1.13046	17.7061	24.5808	1.1731	0.818933	1.46687
2700049A03Rik	4.59604	4.40309	4.21648	8.04787	4.17194	6.47032	3.31278	4.91348	3.27179	4.502	5.29678	4.24267	13.6167	20.7292	4.02894	3.77063	2.71584
2700050L05Rik	19.9342	17.9858	21.9263	15.6806	15.0244	22.1879	19.6422	17.5531	23.99	22.2711	22.891	21.471	13.0238	9.44743	15.1042	17.5189	15.9006
2700054A10Rik	1.01967	0.367301	0.171571	0.179242	0.127994	0.491917	0.387888	0.593023	0.147453	0.112752	0.249201	0.463663	2.25894	2.70738	0.240565	0.125949	0.0478455
2700060E02Rik	283.508	256.51	265.495	259.023	308.259	292.412	388.195	309.082	337.169	365.752	341.013	400.695	383.04	384.974	184.212	197.335	214.956
2700062C07Rik	36.9266	57.9799	60.4495	52.1526	57.5655	66.7384	46.2236	56.9447	39.9324	60.9341	55.1667	50.0284	71.054	71.5244	31.993	46.2923	54.3864
2700069I18Rik	0.316123	0.183011	0.170977	0.208393	0.669663	0	0.579804	0.393969	0.617168	0.589914	1.35205	0.404292	0	0	0.839087	1.17152	0.667679
2700070H01Rik	1.94165	3.81504	1.65479	1.16361	1.66188	1.27734	3.74108	4.25299	5.13087	3.51352	2.9479	2.1822	2.24757	1.76647	27.1744	18.6431	13.5456
2700078E11Rik	18.5981	14.8054	14.688	12.2716	17.1932	14.7312	21.9055	19.4553	25.5043	23.2172	25.8945	25.1481	22.0179	14.0401	26.1675	23.4749	20.4241
2700081L22Rik	2.57989	2.48927	0.930237	0	0	0.259296	0	1.07174	0	2.40716	2.36447	0.549908	3.20487	4.37245	6.2772	5.1788	4.08673
2700081O15Rik	4.0956	2.48082	5.59937	4.39983	4.60577	4.7338	3.84864	1.84317	2.27044	5.04801	4.42555	5.06815	3.69215	1.8914	3.42236	4.07555	3.28391
2700086A05Rik	0	0	0	0	0	0	0	0	0	0	0	0	0	0	0	0	0
2700089E24Rik	12.4436	23.5268	12.6512	21.8576	15.5715	12.9658	2.35936	3.82793	2.71641	13.0802	12.4151	11.3818	12.3273	8.88593	9.19807	11.164	11.2282
2700089I24Rik	0	0.0647256	0.0604697	0	0	0.0674218	0.136707	0	0	0	0	0.071493	0	0	0	0	0
2700090O03Rik	0	0	0	0	0	0	0.289646	0	0.924936	0	0.28947	0	0.6621	0	0	0	0.500319
2700094K13Rik	681.145	616.363	682.74	497.618	467.721	458.517	661.608	550.785	581.889	481.035	518.909	457.912	446.011	272.056	382.141	365.375	408.527
2700097O09Rik	54.3676	59.5515	47.7432	64.7313	49.6391	44.1352	49.8668	34.7243	49.5379	63.7819	67.755	59.9657	35.5049	33.5168	49.2321	57.6824	53.6435
2700099C18Rik	62.0101	56.9875	66.1611	33.8419	40.6762	26.6667	80.0694	80.3422	115.44	45.1065	50.414	49.945	48.2239	49.8816	49.0185	60.2764	50.2773
2810001G20Rik	25.3828	38.5831	25.4858	26.7725	35.2953	33.1255	19.8954	18.9801	11.6899	39.6749	35.3125	32.7952	45.4785	48.9128	20.0394	34.9735	34.9158
2810002D19Rik	9.229	5.58949	13.5924	15.5374	21.0543	13.6139	8.85415	9.20136	3.60357	19.3419	16.9167	15.8887	18.8506	20.2135	11.3062	10.9183	13.9447
2810002N01Rik	439.417	597.089	506.335	577.635	832.084	586.558	427.307	572.87	650.505	603.165	607.869	696.441	221.25	203.006	2268.54	1555.4	1829.63
2810004N23Rik	105.978	80.0801	88.4777	86.5158	82.0121	97.9068	83.815	85.2347	64.3559	76.8447	97.0343	76.5344	77.4979	61.2385	72.5733	71.0707	73.3645
2810006K23Rik	8.38716	2.55429	5.03294	4.43932	9.12821	5.54058	4.04534	5.18813	4.78082	9.38751	9.1416	8.14593	5.87491	5.45465	12.5181	9.41536	9.57304
2810007J24Rik	0	0	0.10367	0	0	0.115589	0	0	0.0623567	0	0	0	0	0	0	0	0
2810008D09Rik	32.7622	30.5062	26.2698	23.863	30.4141	16.8555	24.9323	26.8394	17.8915	28.2173	38.6354	17.8733	45.2526	15.7536	20.068	23.3488	21.7753
2810008M24Rik	48.1517	62.6502	52.6185	66.3673	42.3758	55.2402	40.6994	34.4662	43.9623	46.7127	43.8136	43.4775	33.7102	18.1028	37.8641	43.9531	37.5173
2810011L19Rik	0.206336	1.05801	0.573934	0.816122	0.832561	0.319959	0.396464	0.881647	1.18931	0.660073	0.648364	0.301582	0.384479	0.256923	3.44256	2.84017	1.99222
2810013P06Rik	14.425	15.3774	12.1602	17.379	19.2477	13.8582	9.91383	8.12077	5.82664	13.7377	14.5273	13.2955	13.8103	8.86382	12.1467	10.2307	10.0856
2810021B07Rik	12.0579	10.5561	10.3392	9.16052	12.7716	10.5967	9.21485	14.8898	11.4833	13.9947	15.9027	17.6777	17.7761	21.6465	27.8098	25.0675	23.0605
2810021J22Rik	3.32879	9.65799	9.50445	5.76667	4.1271	8.4497	5.8214	5.04094	4.73557	6.69338	4.82456	5.24726	4.29145	4.5171	4.31509	4.8771	4.33288
2810025M15Rik	32.6254	26.3154	23.8911	35.4024	23.8141	26.8589	36.0825	49.6824	21.9473	46.2886	44.9076	31.5281	160.949	280.375	39.6502	34.9814	37.3573
2810029C07Rik	2.17748	3.54168	0.168245	0	0.0732176	1.87586	2.28214	0.969178	0.539825	1.48345	1.20373	2.51958	6.2311	12.8537	0.550449	0.48033	0.657006
2810030E01Rik	0	0.378878	0.0235977	0.230094	0.0308082	0.184174	0.186719	0.108749	0.0567863	1.00416	1.09298	0.334794	0.508119	0.232399	0.636945	0.282957	0.552905
2810032G03Rik	0.17216	0	0	0	0	0	0	0	2.24073	0.85671	0.946703	0	5.93474	8.00307	0.456965	0.159501	0.727234
2810046L04Rik	1.74096	0.995133	2.21698	2.23725	1.05817	2.33896	1.4551	0.933792	0.516291	1.48047	1.02334	2.39565	3.07982	2.21964	0.99441	1.30671	1.86182
2810047C21Rik1	4.22138	3.57461	1.90832	0.166139	6.22857	2.2037	1.61783	1.17782	1.23007	3.05695	3.31069	1.85331	3.4634	0.732228	0.167238	2.10145	0.931518
2810049E08Rik	0	0	0	0	0	0	0	0	0.131499	0	0	0	0	0	0	0	0
2810055F11Rik	0.0604452	1.5397	0	0.318772	0	0.145804	0.0739091	0	0	1.50395	0.517047	0.0773039	0.0563159	0.117078	0.481322	0.896018	0.765996
2810055G20Rik	0	0	0.0666051	0.202952	0	0	0.188222	0.0383682	0	0.191504	0.26335	0	0.0860509	0.149081	0	0.0570465	0
2810403A07Rik	13.0818	19.6945	18.1889	23.5388	17.6495	27.9535	24.2119	19.3373	21.8429	27.3397	30.6629	34.6233	20.5051	21.5661	22.1435	24.6009	23.4478
2810403D21Rik	0.792876	1.70491	0.490095	1.6427	2.23946	2.45898	0.553991	2.25858	0	4.5092	4.15239	4.05607	2.63825	0.658178	3.90843	5.45689	5.02388
2810404M03Rik	0.0871546	0	0	0	0	0	0	0.760319	0	0	0	0	0.162401	0	0	0	0
2810405F15Rik	0	0	0	0	0.0952644	0	0	0	0	0	0	0.0862699	0.0628477	0	0	0	0
2810405K02Rik	2.96697	2.71209	0	0.617649	0	3.95508	0.763759	2.33534	0	3.1083	10.3045	2.59623	2.76429	1.51232	5.38835	6.36573	4.94727
2810407C02Rik	54.1332	73.4597	54.1223	60.4543	69.9316	69.6436	44.4814	44.8631	59.2909	55.5243	59.7478	57.7391	43.8588	43.8024	36.6783	44.7707	40.9402
2810408A11Rik	5.36963	3.35873	2.47025	3.82458	2.52775	2.45648	11.622	9.15334	5.4625	2.99456	2.56434	7.73554	13.4558	10.4604	3.60413	1.37237	1.5643
2810408I11Rik	59.8903	43.9591	50.902	49.821	41.5348	49.4449	42.9358	55.5347	53.3584	64.9723	71.2255	71.1233	69.2505	117.73	51.57	44.9181	58.3529
2810408M09Rik	25.4628	24.3686	25.6562	23.5788	28.1056	29.658	30.2678	41.0425	59.0432	28.218	25.3855	24.3363	11.0235	10.2442	69.902	46.4742	50.5554
2810410L24Rik	1.2073	0.978507	1.11006	0.636698	0.255749	0.364023	0.885728	1.65506	0.942806	0.600782	0.442594	0.231603	1.06858	0.175383	2.08296	1.00668	1.01997
2810417H13Rik	21.8197	24.3978	20.0961	8.10982	6.69123	11.5792	33.9979	32.269	36.4052	28.6446	32.1487	15.6802	9.68054	7.80867	15.0031	17.7126	17.1175
2810422J05Rik	27.3438	17.9581	30.936	35.342	26.2084	46.711	23.7879	26.8151	25.6708	32.1216	38.125	32.7919	55.4623	67.2026	29.7456	26.9116	27.0775
2810422O20Rik	7.53051	8.9707	6.81434	9.6421	13.7027	5.50183	7.70274	3.88031	2.82729	10.2693	8.14046	6.7601	7.55576	7.85405	6.91904	8.18437	4.58801
2810428I15Rik	244.341	171.832	196.93	244.251	303.491	319.815	367.58	283.545	303.421	291.019	268.97	352.702	235.859	169.525	64.3241	73.8505	63.0282
2810429I04Rik	19.2882	11.58	10.3034	7.84886	10.0888	7.17996	19.5082	29.9733	19.8355	12.4423	14.8405	7.61352	9.31806	5.30419	15.1695	15.4432	9.55595
2810432D09Rik	60.4372	35.8984	27.9741	39.7471	39.3468	55.6599	40.7057	19.2307	16.7365	34.661	38.9348	47.3264	46.0585	58.1164	24.6507	24.886	25.047
2810432L12Rik	2.64448	5.97262	5.01485	7.14536	10.6507	7.91458	5.58881	4.88253	6.71383	4.63025	5.10665	4.88518	2.95051	4.17363	3.11968	2.78278	2.13762
2810433D01Rik	0	0	0	0	0	0	0	0.100062	0	0	0	0	0	0	0.852462	0	0.339161
2810442I21Rik	0.49494	0.179083	0	0.407843	0.174744	1.08195	0.529537	0.462616	0.402615	0.577254	0.340209	0.27693	0.0864616	0.239667	0.410539	0.343913	0.326675
2810442N19Rik	0	0	0	0	0	0	0	0.158139	0	0	0	0	0	0	0	0.470248	0
2810453I06Rik	18.3788	14.3779	14.9783	23.5738	8.99738	11.9618	16.7412	8.38973	8.52873	14.0973	14.7892	11.1106	10.6041	7.22681	19.2234	16.4349	18.2551
2810454H06Rik	0.726937	0.561122	0.0748894	1.00406	1.22216	2.12923	0.761878	0.474545	0.135162	2.11017	1.73432	1.99218	2.54785	1.44155	1.37823	1.28284	1.38913
2810459M11Rik	0.348343	0.0336107	0	0.0382723	0.0409955	0.0700215	0.532418	0	0.151127	0	0.141891	0.111375	0.351592	0.112453	0.077051	0.161366	0
2810468N07Rik	2.21868	0.183493	1.88569	0	0	2.48476	0.871995	0.296255	0	3.25306	3.67951	0.608032	7.23489	1.22784	1.89292	0.734126	1.67359
2810471M01Rik	0.0651315	0	0	0	0	0.0785538	0	0.0811706	0	0	0	0.0832972	0.0606822	0	0	0	0
2810474O19Rik	9.09451	15.1425	8.06722	11.4816	8.59153	10.1121	5.43741	5.50348	9.74682	10.6418	13.8304	10.8214	9.79671	5.53286	11.3936	11.7018	12.6208
2900002K06Rik	6.56203	5.45063	7.09825	3.94966	2.82045	7.91432	3.66298	6.75572	6.12706	5.85649	5.57829	5.83808	5.58213	3.73018	7.95156	5.55091	6.92982
2900005J15Rik	3.27396	3.04409	0.59025	0.654017	0.840661	0.239313	1.51637	0.803674	0	0.617124	0.303089	0.190323	1.89488	2.06578	0.526675	0.735334	0.628628
2900006K08Rik	11.8778	9.9972	8.30207	15.6603	6.58074	8.15458	20.2771	34.3312	17.4811	7.84307	8.26221	12.9705	96.4482	184.672	6.30551	7.78784	9.16645
2900008C10Rik	0	0.27262	0	0.827815	0	0.56795	0.287899	0.195624	0	0.19528	0.287723	0	0	0	0.208323	0.145428	0
2900009J06Rik	43.6176	25.0492	61.1476	13.8018	13.3054	34.0888	14.0799	26.5271	30.8829	18.2324	19.6146	20.5281	16.9054	15.2072	34.2693	30.3888	28.0058
2900010M23Rik	3367.28	2840.91	3391.42	2617.74	3088.36	2588.27	2837.24	2764.87	2567.95	2037.07	2086.66	2222.23	2209.33	2387.02	737.654	1039.9	1019.36
2900011O08Rik	0.337438	0	0.0912528	1.22345	0	0.25436	0.257875	0.683368	0.164695	0	0.206174	0	3.73333	10.2124	0.223917	0	0.0890875
2900026A02Rik	0.563633	0.0186458	0.470333	0.445869	0.159198	0.738054	0.196908	0.421459	0.377275	0.340582	1.06266	0.659049	0.660163	0.405496	0.683913	0.745991	0.476179
2900041M22Rik	1.91006	0.0921486	0	0.839434	0	0	0.58388	0	0	1.18812	1.16705	0	1.63129	0.154153	1.47872	1.9171	1.17665
2900052N01Rik	0	0	0	0.703351	0	1.05703	0	0	0	0.0948108	0.139694	0	0	0	0.404573	0.423644	0.160964
2900053A13Rik	68.0688	60.8627	62.2193	58.7815	53.5063	46.3591	105.328	142.453	124.295	68.3619	70.1762	68.2821	103.932	143.483	118.34	122.219	117.611
2900055J20Rik	0	0	0	0	0	0.209623	0	0	0	0	0	0	0	0	0	0	0
2900056M20Rik	2.01619	1.55638	1.43319	2.62869	2.97459	2.06672	0.853814	0.922648	1.51618	3.8662	2.4638	2.52124	0.565171	0.347133	1.90279	1.66041	0.898997
2900057B20Rik	0	0	0	0	0	0	0	0	0	0	0.409614	0	0	0	0	0	0
2900060B14Rik	5.07881	5.61321	4.74467	2.43495	2.28217	1.67058	12.7025	6.6172	8.41309	10.9136	12.4126	14.1716	7.52795	10.7316	34.3147	22.6715	28.28
2900064A13Rik	277.931	223.169	241.735	382.009	320.915	344.284	469.18	305.732	377.656	388.157	336.95	429.239	365.484	395.3	182.557	193.098	204.65
2900076A07Rik	16.7496	25.8581	10.1161	25.2119	36.8618	44.1063	11.435	8.69765	8.53846	28.6517	19.6152	16.6015	10.7938	15.0049	9.26226	17.8459	10.613
2900079G21Rik	0	0.0820703	0	0	0	0	0	0	0	0	0	0	0	0	0	0	0
2900092C05Rik	0	2.5978	6.37083	0	0	0	1.54316	7.51466	0.547535	0.523356	1.1995	0.538015	7.3163	9.09899	0	0	0
2900092D14Rik	0	0.0796739	0.074435	0.0453621	0.0485897	0.0829927	0.0420698	0.128636	0	0.12841	0.0420441	0.0440021	0	0.0333211	0	0.127506	0
2900092E17Rik	38.6796	19.5663	28.7602	39.9061	41.4726	44.9296	34.2547	32.854	28.8373	28.1245	34.5091	38.6136	32.8883	27.4221	18.1413	17.9527	16.8149
2900093L17Rik	0	0	0	0	0	6.22224	0	0	0	7.48791	13.1341	0.549831	12.4171	4.16365	2.2823	4.77976	2.7241
2900097C17Rik	54.2486	64.1491	53.8505	51.8786	53.0687	54.9801	38.4623	50.022	38.7109	39.5641	39.9915	35.822	65.3755	64.3955	41.8489	37.8824	35.1704
3000002C10Rik	0.760291	2.5431	0.548279	0.779641	1.78952	1.32451	0.826347	1.0528	0.549749	0.945851	1.44522	0.972342	2.20376	2.04533	0.448455	0.156532	1.42738
3010001F23Rik	0.956362	0	0.29825	0	0	0	0	0	0	0.166767	0.997138	0	0	0	0	0.496644	0
3010026O09Rik	67.2704	49.2698	58.927	66.1994	48.3226	68.3905	58.7871	39.3813	35.451	41.2414	48.8014	55.165	66.1067	72.8469	24.9569	28.558	25.1815
3100003L05Rik	0	0	0	0	0	0	0	0	0	0	0	0	0	0	0	0	0
3110001D03Rik	40.1089	35.4892	37.5132	38.7949	45.7602	32.1089	31.6959	30.5592	25.5318	59.4855	54.3638	45.6957	114.391	120.264	50.209	40.2432	38.4727
3110001I22Rik	7.8025	8.73547	8.23082	14.708	15.9366	7.72112	10.0135	9.56319	6.966	7.21994	8.11625	8.08191	7.62996	5.93277	7.1887	7.64703	11.3042
3110002H16Rik	55.1441	38.8754	51.5948	49.7121	42.7991	64.2911	44.548	38.5322	36.9903	50.6605	42.7353	42.6761	31.7922	24.4204	13.3859	18.9512	17.7192
3110003A17Rik	5.54861	20.6624	8.11083	27.4825	30.9204	24.9596	14.3025	14.3907	12.1013	47.2004	59.1909	18.7952	38.8415	11.3282	47.3676	76.6929	57.3289
3110007F17Rik	3.04114	8.80297	3.28965	0.501194	3.04218	0	3.5636	6.47466	6.76187	5.20214	2.32267	2.10673	4.25009	4.78602	1.00902	2.11316	1.07053
3110009E18Rik	76.9922	71.3619	99.611	62.866	66.9164	56.7315	86.3965	98.2224	94.8981	61.9821	77.3078	56.9485	68.4533	58.4614	97.1706	118.443	97.1053
3110009F21Rik	0	0	0	0	0	0.0772233	0	0.0797958	0	0	0	0	0	0	0	0	0
3110015C05Rik	0	0	0.133707	0	0	0.149079	0	0	0.643516	0	0	0	0.690977	0	0	0	0
3110021A11Rik	1.02434	3.55809	1.8995	4.82331	1.65328	4.41227	1.25251	1.8237	1.14276	0.546148	1.07292	1.68433	0.272675	0.283439	1.94208	2.44036	1.23629
3110021N24Rik	0.789923	0.849283	1.09861	2.97561	0.4781	0.408305	0.965873	1.40636	0.807806	0.561552	1.37898	1.01024	0.841098	0.546439	0.748823	0.209099	0.834196
3110035E14Rik	0	0	0	0	0.128861	0.0733663	0.52066	0.113716	0.554213	2.30816	1.70969	0.155593	4.73235	1.00151	3.39073	2.53612	2.24839
3110039I08Rik	0	0	0	0	0	0	0	0	0	0	0	0	0.161314	1.67684	0	0	0
3110039M20Rik	0	0	0	0	0	0	0	0	0	0	0	0	0.130045	0	0	1.81045	0
3110040N11Rik	24.7311	26.8654	15.9311	37.7356	23.3498	26.8114	16.479	26.3194	22.9661	17.4577	24.6185	17.0583	37.0221	34.4469	18.0706	18.0214	17.9006
3110043O21Rik	29.6671	34.7711	26.1254	22.9331	15.9628	26.7169	29.5687	23.1128	26.5045	31.3661	29.9209	31.1593	25.2688	24.7697	20.1087	17.8561	16.385
3110045C21Rik	21.4395	30.1269	21.3993	11.4351	12.6616	19.6282	13.1074	15.1813	14.079	19.3978	15.7194	15.4544	9.80582	6.04026	11.1227	21.1271	18.5245
3110047P20Rik	0.0326676	0.0378242	0	0	0.0153783	0.0393997	0.0532589	0	0.0141727	0	0.0532263	0.0139263	0.0710173	0.0105458	0	0	0.0229991
3110052M02Rik	0.828176	1.03461	1.08445	1.58037	0.800244	0.998844	0.639566	0.706187	0.255293	0.596492	1.01203	0.752561	0.791904	0.33771	0.867726	1.13074	0.78253
3110056K07Rik	40.89	31.4609	26.8938	15.983	29.6551	34.6957	18.8228	16.7866	16.5295	36.2275	36.1256	41.1377	27.1044	27.5358	25.0269	28.1677	27.6364
3110056O03Rik	2.96188	1.81324	1.9518	3.00734	2.11549	0.533785	2.87231	1.78198	1.94966	1.31296	1.62249	1.9593	6.94642	14.1115	1.35547	2.14482	1.79762
3110057O12Rik	5.78949	3.35168	5.06154	8.1559	13.0483	12.1478	6.88513	5.83146	9.23843	14.9476	13.6165	21.6041	7.35208	10.2154	3.6839	5.14341	5.10894
3110062M04Rik	1.23685	2.08847	1.39368	1.63073	1.5284	0.652639	0.850703	1.15608	0.80491	1.31434	2.48758	1.54887	1.92061	1.24776	1.02594	2.43508	1.95927
3110070M22Rik	0.883713	0.341069	0	3.88373	0	0	3.1216	2.32503	3.57836	0.73293	0.239977	1.25576	40.1388	98.5175	0	0	0.829548
3110079O15Rik	0.703292	1.62861	0	0	0	0	0	0	0	0	0	0	0	0	1.86676	0	0
3110082D06Rik	0.02714	0	0.0146789	0	0.0191642	0.0163665	0	0	0	0	0	0	0	0	0	0.0251446	0
3110082I17Rik	14.2912	8.19001	17.4891	8.18399	9.88756	11.578	18.7102	13.313	8.54881	11.8529	12.7011	8.30785	28.0422	14.26	13.4109	13.6419	18.1413
3110082J24Rik	0.16115	0.373172	0	2.33712	3.41374	2.13794	2.16748	0.401666	2.93639	3.0072	2.16617	3.9158	1.95183	1.71675	5.13288	4.18043	2.7229
3110099E03Rik	0	0	0	0	0	0.40362	0	0	0	0	0.0454385	0	0.138575	0.0360113	0.0986977	0.0689	0.235607
3200001D21Rik	0.567326	0.656878	0	0.172611	0	0.263169	0.640333	0	0.340799	0.434333	0.853256	0.223248	0.243955	0.295851	0	0.404319	0.276519
3200002M19Rik	141.047	103.636	144.655	89.8643	114.562	111.263	180.295	184.332	145.473	187.421	182.979	160.299	194.915	180.31	147.729	151.16	160.063
3230401D17Rik	186.534	170.88	159.282	179.341	140.113	200.157	248.996	194.001	202.955	200.061	194.308	203.527	169.433	204.593	96.6477	121.815	115.427
3300002I08Rik	3.47377	2.36593	0.884147	0	0.577153	2.95738	2.74839	2.80125	4.78719	1.52527	2.49702	0.783992	0.761518	1.38527	1.08476	2.27179	1.29475
3300005D01Rik	0	0	0	0	0	0	0	0	0	0	0	0	0	0	0.843488	0	0
3425401B19Rik	0.0169809	0.0589839	0.036737	0	0	0.102401	0.0207633	0.0423251	0.0663038	0	0.103753	0.021717	0.0158208	0	0	0	0
3632451O06Rik	0	0.0412932	0.0771561	0	0	0	0.305254	0.0888923	0	0.22184	1.04595	0.364886	0.299047	0.241774	0.567977	0.0660833	0.602602
3632454L22Rik	0	0.093913	0	0	0	0.357127	0	0	0	0.170184	0.0334258	0.0349816	0.0510325	0.264032	0.145229	0.608368	0.115561
3830403N18Rik	34.69	24.7174	34.1571	85.7561	92.6428	82.0685	49.2146	55.2879	65.989	99.0388	76.4941	105.936	40.8145	47.5944	131.92	128.764	127.281
3830406C13Rik	32.1647	27.5967	25.3093	25.8866	26.1516	20.6142	26.2788	39.7567	31.6084	35.3658	35.2412	37.2905	56.0382	83.9419	17.8747	31.4873	28.5452
3830408C21Rik	1.49964	2.4185	2.31741	4.6605	3.40371	2.97142	0.851351	2.26942	0.209126	2.06555	2.48705	2.94536	1.34729	0.466828	0.426484	1.09166	1.58369
3830417A13Rik	3.83005	2.83525	3.6676	0.827817	0.0886718	0.378634	1.53547	0.234748	3.10539	2.89015	1.99489	2.00749	5.03087	3.58766	2.49987	1.74514	2.78489
3830431G21Rik	0.382246	0.885165	0.177206	0	0.539825	0.329299	0.333849	0.272215	0.497507	0.57744	0.400375	0.139674	1.72979	2.40625	0.217414	0.0505917	0.0576671
3930402G23Rik	0	0	0	0	0	0.165609	0.125923	0	0	0	0	0	0.0319828	0	0	0	0
4430402I18Rik	2.04931	0.970686	2.97249	0.859691	0.920859	0.505559	4.04342	4.87575	8.36548	0.811196	0.796807	1.07218	7.9844	6.99151	0.989001	0.258905	0.393484
4632411B12Rik	19.0248	20.0018	20.9095	10.06	14.3678	16.3685	21.073	26.1187	25.1058	19.061	25.1627	16.4982	36.7583	35.2536	18.4709	19.53	15.772
4632415K11Rik	0.0765643	0.0443249	0.372693	2.67505	0.324383	0.923425	0.187237	0.524802	0.548083	0.857258	0.608148	0.538552	1.64068	1.9279	0.304838	0.42561	0.404276
4632415L05Rik	1.67071	2.63297	2.45984	1.52966	3.34256	1.98703	2.01447	1.70619	2.3859	2.51149	1.84311	2.04765	1.36201	2.22479	5.0505	3.95568	3.77374
4632427E13Rik	2.14622	0	2.3216	2.31517	2.20436	3.05915	0.954283	1.45894	0	1.21365	2.86109	2.24575	3.09029	0.755834	1.03577	1.80766	2.88464
4632428C04Rik	0	0	0	0	0	0	0	0	0	0.101504	0.149555	0	0.0760167	0	0	0	0
4632428N05Rik	0.997128	1.51678	1.92465	2.11375	1.93281	1.15548	1.72131	2.24181	1.14512	1.53244	1.57694	0.75016	0.92931	0.66275	1.14175	1.19557	1.81701
4632434I11Rik	20.1868	22.4991	20.3847	33.6558	24.4021	30.99	24.9568	26.2381	26.6014	38.714	41.5124	32.0746	35.8181	46.0053	24.6388	25.1268	23.267
4732415M23Rik	327.362	310.79	340.362	266.279	214.633	266.586	394.275	593.062	372.298	212.437	188.19	236.493	1344.9	2049.14	115.805	142.947	148.902
4732416N19Rik	1.56875	0	0	1.03414	0	1.89203	0.319695	0	1.36119	0	0.639	0.334381	0.974384	3.54498	0.69399	0	0.552222
4732418C07Rik	27.1124	28.1092	21.924	25.4953	18.6754	19.4221	18.4987	13.6922	17.1538	21.6321	22.8183	22.7195	18.9038	25.1419	7.99606	11.2871	10.1522
4732456N10Rik	0	0	0	0	0	0	0	0	0.0506811	0	0	0	0	0	0	0	0
4732471D19Rik	5.21952	4.46389	6.33042	6.69915	10.9731	11.4219	9.79078	8.84563	9.34095	12.5687	11.476	19.6971	13.2626	13.2693	5.72013	6.26453	6.68129
4732471J01Rik	0.215635	0.0624182	0.174941	0.355376	0.304529	0.845236	0.659165	0.33592	0.350822	1.27425	1.77866	1.65466	0.602712	1.51406	0.572363	0.399562	0.569301
4732490B19Rik	0	0.140566	0	0.106708	2.57176	0	0	0	0	0.0503445	0	0	0.0377032	0.274341	0.107414	0	0
4732491K20Rik	1.03864	0.77815	0	0	0.560843	0.405282	0.0747057	0.266497	0	1.40615	1.19456	0.429754	0.341538	0.266266	0.729765	0.905676	0.322605
4831426I19Rik	0	0	0	0	0.026269	0.0224342	0	0.0231815	0	0.0694284	0.0423817	0	0.190655	0.0540479	0.0987522	0.0344667	0.039287
4831440E17Rik	0.730212	0.0469708	0.724058	0.775539	0.229164	1.56568	0.44643	0.278065	0.4488	1.26171	1.41283	1.86775	0.812614	1.31615	1.39982	1.95441	1.97068
4832428D23Rik	0.0304766	0.0352872	0.0329669	0.0803628	0	0.183785	0.0745301	0	0	0.0379148	0.0744845	0.0389767	0.0283946	0	0	0	0
4833403I15Rik	0	0	0.0325515	0	0	0	0	0	0	0	0	0	0	0.174861	0	0	0
4833412C05Rik	0	0	0	0.27217	1.16614	0.124488	0	0	0	0.642043	0.882917	0.132005	0	0.0999623	0.54794	0	0
4833417C18Rik	161.032	212.549	173.399	174.763	203.515	166.64	171.132	202.715	241.255	193.856	176.397	218.433	56.0249	66.9839	755.508	458.057	579.003
4833418N02Rik	0.82107	0.0792229	0.740136	0	0	0.330092	0.25099	0.937991	2.22636	0.680976	1.4214	2.10014	2.29494	1.3253	0.544844	1.39462	1.15612
4833419F23Rik	2.81428	4.49986	2.02951	0	3.59595	2.42447	3.27729	4.50942	0.872122	1.83394	4.58541	1.8853	0.99887	1.0383	0.711429	1.24161	1.41525
4833420G17Rik	27.9548	34.9265	30.1521	43.5759	37.5856	39.913	25.0497	24.1828	23.9239	32.7858	39.8955	34.633	30.9594	27.4953	18.0056	21.9529	21.975
4833422C13Rik	0.553223	0	0	0	0.127777	1.41787	0	0	0	0.215076	0.17583	0.13266	0.116512	0	0.0917768	0.165343	0.146058
4833422F24Rik	0	0	0	0	0	0	0	0	0	0	0	0	0	0	0	0	0
4833423E24Rik	0	0	0	0	0	0	0	0	0	0.152426	0.149723	0	0	0	0	0	0
4833424O15Rik	0	0	0	0	0	0.0284963	0	0.0294456	0.18451	0.117576	0.433087	0.332388	1.91515	0.869526	0.376285	0.0875605	0.099806
4833427F10Rik	0.21415	0.330604	0.23165	0.564687	0	0.602657	0.349134	0.266885	0.464541	0.532833	0.348921	0.547756	0.39904	0.414795	0.568422	0.264539	0.452304
4833427G06Rik	4.13118	1.83973	3.60938	0	0.448787	2.6829	5.63422	32.2772	5.9973	0	0.194165	0	73.4263	126.029	0.421748	0.294418	1.67797
4833428L15Rik	0	0	0	0	0	0	0	0	0	0	0	0	0	0	0	0	0
4833439L19Rik	122.06	110.544	105.667	105.038	89.2763	131.203	79.8331	71.8394	77.5449	98.7112	101.236	94.8201	63.6397	59.118	68.4918	76.5838	76.495
4833442J19Rik	7.46004	7.75158	3.62243	11.349	9.46107	7.84588	2.45746	4.89016	1.12107	5.47465	11.6901	5.13607	11.9376	7.31725	12.1869	7.77905	11.716
4921501E09Rik	0	0.650903	1.6128	0	0	0.854891	0.179317	0	0	0	0	0	0.250495	0.946852	0	0	0
4921504E06Rik	0.0504046	0	0.0545236	0	0	0.121584	0.184896	1.06789	0	0.0627067	0	0	1.59669	2.78247	0	0	0
4921506M07Rik	0.640435	0	0	4.50332	1.20593	1.37317	2.26224	0.97551	0.27785	1.68201	3.04348	3.36724	2.65193	3.92818	0.566637	0.79113	1.20236
4921507L20Rik	0.606652	0.156091	0.0729139	0.977574	0.380774	0.325187	0.74178	0.252015	0	0.167714	0.164739	0.344823	0.816413	1.17505	0	0.1249	0
4921507P07Rik	5.8356	5.07988	3.13318	0.842394	2.34606	4.31539	11.3021	13.4835	6.37558	5.98805	6.03799	7.1908	11.7073	7.05416	2.60042	1.89427	2.609
4921508A21Rik	1.20132	1.32471	1.05197	1.43302	2.01972	3.65672	1.18912	1.14069	0.967922	1.42335	1.46801	1.60954	1.97202	1.99447	1.21474	2.01399	0.724944
4921508D12Rik	0	0	0	0.137335	0	0.125631	0	0	0	0	0	0	0.0970491	0	0	0	0
4921509C19Rik	0	0	0	0	0	0	0	0	0	0.0455497	0	0	0.0341124	0.248214	0	0	0
4921509O07Rik	0	0	0	0	0	0	0	0	0	0	0	0	0	0	0	0	0
4921510H08Rik	1.74478	0.694439	0.0589797	0.287547	0.0770017	0.131521	0.400015	2.71805	0.78062	0	0	0	11.3791	8.87124	0	0.101031	0.921283
4921511C10Rik	0	0	0	0	0	0.260744	0	0	0	0	0	0	0	0	0	0	0
4921511C20Rik	0	0	0	0	0	0	0	0.564546	0	0	0	0.0827625	1.14556	0.188019	0	0.359733	0
4921511H03Rik	6.57291	0	2.68083	2.8413	0	0	5.00664	11.5487	3.36587	0	0	0	10.8423	26.8192	0	0	0
4921511I17Rik	0	0	0	0	0	0.0962402	0.58542	0.79557	0.103858	0	0.487552	0.204104	0.594759	2.16384	0.423607	0	0
4921511M17Rik	0	0	0	0	0	0	0	0	0	0	0	0	0	0	0	0	0
4921513D23Rik	19.8593	29.941	27.3361	27.528	29.8934	22.302	5.70757	13.3245	16.2114	11.3753	12.6546	15.4844	17.1835	11.0518	3.28062	3.7132	2.96527
4921513I03Rik	0.623539	0	0.0715322	0	0	0.159512	3.04971	5.05108	1.62312	0	0	0	7.70308	4.95662	0	0	0
4921515E04Rik	0.431015	0.0998099	0.233117	0.0568265	0	0.779756	0.210808	0.161146	0	0.268105	0.210679	0.165368	0.441727	0.54265	0	0.079865	0
4921515J06Rik	17.2897	15.3203	13.6781	8.15566	11.604	20.1611	11.8485	8.72927	10.1511	10.9592	15.2329	10.8722	25.0391	25.3927	16.9274	15.648	15.7767
4921517D21Rik	0.287344	0	0.077706	0	0	0.0577598	0.936927	0.507313	0.373989	0.0297896	0	0.0612477	2.52098	2.04074	0	0	0
4921517D22Rik	0.679384	0	0	0.0407148	0	0	0.755193	0.307886	0.361737	0.0384181	0.0377366	0.0394941	2.47435	0.657961	0.0819682	0.0572213	0.195671
4921517L17Rik	3.29141	4.08711	4.02476	1.13205	3.57041	2.3588	1.04988	4.33973	0.807112	1.899	2.38994	2.44024	15.1995	8.17694	0.379845	0.7955	1.91426
4921523A10Rik	20.8851	23.1183	19.784	29.8523	28.0851	27.0675	19.0919	19.4092	21.8814	30.5033	28.9375	26.557	13.8404	16.5138	47.592	44.2488	48.9189
4921524J17Rik	77.5352	84.4088	73.7003	115.997	79.4847	114.46	79.568	91.5295	83.6594	79.0925	71.8939	72.5021	103.082	95.3843	71.828	72.4558	61.4417
4921524L21Rik	0.21331	0.411636	0.615311	0	0	0.514538	1.30412	2.0381	0	0	0.0868883	0	19.1452	37.9427	0	0	0
4921525B02Rik	0	0.109162	0	0	0.0443822	0.113709	0.0384267	0	0	0.390967	0.0384033	0.24115	0.146399	0.456535	0	0	0.0663759
4921525O09Rik	0.443589	0	1.24758	0	0	0	1.88031	1.51106	0.731308	0	0.0361377	0	9.14738	13.5182	0	0	0
4921528I01Rik	0.260798	0.134207	0.156727	2.94179	0.0409235	0	1.45271	1.33619	2.75322	0	0.0354105	0	15.5238	36.8758	0	0	0
4921528O07Rik	0.56046	0.229034	0	0	0	0	0.604676	0.451956	2.01675	0	0	0	0.122864	0.862074	0	0	0
4921530D09Rik	4.59308	0.483463	1.41955	0	0	0	1.89636	2.08151	0.310549	0.148418	0.218678	0.0762874	4.44604	2.83071	0	0	0.125987
4921530L18Rik	14.9182	10.3991	3.95198	14.4505	19.9933	6.24231	5.58402	18.5919	13.2747	13.2566	8.18491	9.15014	47.654	95.2376	11.3136	5.07724	9.96703
4921530L21Rik	4.76511	0.662075	0.927811	0	0	0	1.98101	4.15699	0.12404	0	0	0.243766	9.05677	4.15338	0	0	0
4921531C22Rik	21.4954	15.5629	15.5782	10.6188	7.45735	18.3341	10.6959	12.7629	13.0513	11.9441	11.3412	12.8926	13.4672	11.571	8.91932	7.90667	11.8288
4921531P14Rik	28.53	12.2224	20.0599	11.2845	33.4418	19.6134	16.3959	34.489	25.993	20.2311	25.4504	14.9598	34.8211	39.5114	21.2038	21.1459	16.8722
4921533I20Rik	0	0	0	0	0	0	0	0	0	0	0	0	0	0	0	0	0
4921536K21Rik	1.2027	0.130551	0.284589	0.693736	0	0	1.24081	2.4825	0.684844	0.327302	0.137784	0.0961338	6.09292	11.7933	0.299282	0.278568	0.317527
4921539E11Rik	0.885764	0.683717	0	0	0	0.0508604	2.11456	3.41683	1.20776	0.734628	0.154618	0.0517313	5.23846	6.86065	0.671724	0.156297	0
4922501C03Rik	10.7998	9.57441	10.7955	10.174	9.56393	12.9179	9.93671	12.5709	16.3062	9.8661	11.9995	12.2393	8.41822	9.95871	4.73037	4.95334	4.66743
4922501L14Rik	1.96033	0.581993	1.08745	0.927799	0	0.0606236	4.79397	4.13444	2.15892	0.0625329	0.429967	0.192853	13.1596	8.76241	0	0	0
4922502D21Rik	33.1072	9.17834	20.6084	20.727	0	3.21367	66.3018	125.025	36.1542	0	1.13963	0.851931	419.237	833.062	0	0.49373	0.140695
4922502H24Rik	0	0	0	0	0	0	0	0	0.587308	0	0	0	0	0	0	0	0
4922502N22Rik	0	0	0	0	0	0.231587	0.704361	0.478603	0	0.597203	0	0	0.268349	0.0929808	0.254836	0.533697	0.608336
4922505E12Rik	0.637207	1.70259	0.530213	0	0	0	0.479471	0.244345	0.255184	0	0	0	7.76347	3.84509	0	0	0
4922505G16Rik	1.17033	0	0.331563	0.293907	1.02316	0.907402	3.44126	8.50812	1.30564	0.17333	0.204307	0.427643	16.0442	34.5966	0.221888	0.413062	0.411975
4930401C15Rik	0	0	0	0	0	0	0.167831	0	0	0	0	0	0.383644	0.797577	0	0.762997	0
4930401O10Rik	0.155622	0	0	0	0	0	0.38057	0	0	0	0	0	0.14499	0	0	0	0
4930401O12Rik	0	2.47366	0	0	0	0	0	1.24252	0	0	0	0	1.327	0.827626	0	0	0
4930402F06Rik	0.388391	0	0	0	0	0	0	0	1.31432	0	0.0949226	0	0.940831	0.376144	0	0	0
4930402F11Rik	0.113979	0	0	0	0	0.137467	0.278735	2.84095	0	0	0	0	2.44244	8.38928	0	0.422398	0
4930402H24Rik	8.37144	8.69702	10.2133	10.634	8.61048	8.78267	7.92248	6.00253	6.91557	6.65774	6.563	7.30863	9.45562	8.05193	20.1404	14.9452	18.3676
4930403N07Rik	2.4309	4.41678	4.65227	5.07868	2.53516	2.52591	4.9387	8.34284	1.89835	2.00062	3.70177	3.34805	22.3696	44.5858	4.56629	4.22715	4.18642
4930404A05Rik	1.07158	0	0	0	0	0	0	0	0	0	0	0	0.665581	7.43747	0	0	0
4930404A10Rik	0	1.8476	4.60298	4.20772	2.25355	3.48254	7.34007	9.65928	2.37359	2.9305	2.59996	5.3449	26.5484	39.7389	1.81523	2.112	1.28393
4930404H11Rik	0	0	0	0	0	0	1.18226	1.60667	0	0	0	0	1.20112	4.36989	0	0.298602	0
4930404H21Rik	7.01829	0.590991	15.3217	0	0	0.307804	7.02129	19.7196	7.47376	0	0	0.489586	23.0643	33.7378	0	0.236447	0.269515
4930404I05Rik	3.6338	0	2.66275	3.7091	0	2.12063	0.573316	0.146085	0.457696	0.729141	0.716207	0.749561	11.6856	26.4508	0	0	1.48547
4930404N11Rik	2.7717	2.56737	7.99515	0.24362	0	0.445716	2.25937	3.68452	1.92398	0.229877	0.4516	0	16.527	8.41079	0.490462	0	0.780543
4930405A10Rik	0.705137	0	0	0	0	0.425225	0.287401	0.732317	0	0	0	0	1.64242	1.3658	0	0	0
4930405A21Rik	0	1.99208	0	0	0	0.138337	1.54274	3.28775	1.34357	1.14155	1.54179	1.76028	1.06864	7.77582	0.304449	0.425067	0.72677
4930405D11Rik	1.42716	0.472124	0	0	0	0	0.498585	0.508173	0	0	0.498281	0	8.92774	3.35666	0	0	0
4930405J17Rik	1.49432	0	0	0	0	0	1.04409	0	0	0	0	0	0	1.4472	0	0	0
4930405P13Rik	263.213	393.022	262.087	437.286	522.437	418.227	403.719	533.494	591.009	462.453	411.509	487.256	110.71	126.081	1713.49	1204.21	1411.45
4930406D18Rik	4.09853	1.72562	3.02281	0	0	0	5.46704	1.39304	1.21237	0	0	0	18.7456	14.2534	0	0	0
4930407I10Rik	0.710563	0.0235064	0.109804	0	0.0286712	0.0979423	0.397182	0.303615	0.317083	0	0	0.155785	2.09955	0.530865	0	0	0
4930408F14Rik	0	0	0	0	0	0.134925	0	0.697101	0	0.27835	0	0	1.35497	1.73349	0	0.207293	0.236283
4930412B13Rik	0	0	0	0	0	0.102076	0	0	0	0	0	0	0	0	0	0	0
4930412C18Rik	0.265078	0.0279018	0.104269	0	0	0.029064	0.176794	0.15016	0.627288	0.149897	0.382819	0.0616381	0.78581	1.14356	0.383781	1.25027	0.559868
4930412F15Rik	2.73524	1.61718	1.63675	0	0	0.140379	4.69651	5.94727	0.75745	0.724002	0.782276	0.595424	11.9828	9.07418	0	0.754848	0.122916
4930412O13Rik	0.0236581	0.0273925	0	0	0	0.0285335	0.0578556	0	0	0	0.0289101	0.060513	0.198377	0.0458242	0	0	0
4930413E15Rik	0	0	0	0	0	0	0	0.31235	1.08735	0	0	0	1.55672	1.13273	0	0	0.176451
4930413F20Rik	0	0	0	0	0	0.490694	0	1.39436	0	0.379612	0	0.390244	1.04241	0.0985055	0	0	0.214827
4930413G21Rik	3.40798	2.45524	6.38989	3.39488	4.38509	2.28349	6.57475	3.77531	1.18283	2.2612	5.64528	2.32453	9.80775	8.58136	7.83975	9.82309	7.35793
4930413M19Rik	1.83286	0	0	0	0	0	0	0.57105	0	0	0	0	0	0.443764	0	0	0
4930414L22Rik	0.892066	0.789848	0.68115	0.899397	0	0.506307	1.28326	1.04635	2.04893	1.50147	0.961855	1.40932	6.55309	13.823	0.557135	0.583397	0.443324
4930414N06Rik	5.58658	0.258737	3.38414	0	0.946756	0.269514	14.7549	11.6967	4.07185	1.11201	0.819216	0.857367	13.741	11.2537	0	0	0.943951
4930415F15Rik	0.991551	3.63554	4.46906	0	0	0	3.03103	3.70718	4.08672	0.616777	1.00973	0	14.1652	7.68228	0	0.91865	0.698083
4930415L06Rik	0	0	0	0	0	0	0	0	0	0	0	0	0	0.145597	0	0	0
4930415O20Rik	0	0	0	0	0	0	0.306449	1.24936	0	0	0	0	2.33502	1.45632	0	0	0
4930417G10Rik	5.69427	4.15565	3.54642	3.54901	4.04522	4.53686	5.73889	6.53739	6.91723	4.55096	4.09068	4.59015	13.9223	28.2754	6.77857	6.45862	7.28898
4930417O13Rik	1.22467	0	0.220791	0	0	0.246176	0	0.127187	0	0	0	0	0.190168	0	0	0	0
4930417O22Rik	0.277456	0	0.100043	0	0	0	1.24395	0	1.08336	0.115057	0.678099	0.709679	2.67118	3.94102	0.245484	0.17137	0.586012
4930419G24Rik	0	0	0	0	0	0	0	0	0	0	0	0	0.098981	0	0	0	0
4930420K17Rik	63.9954	77.9826	60.5873	91.85	79.4273	65.1803	79.0989	86.5331	91.7272	42.1826	45.1112	58.0161	28.6797	31.0448	43.9251	48.247	50.8393
4930422G04Rik	7.6889	4.31314	3.44159	4.73658	5.54164	8.52193	6.88906	6.70763	6.59108	8.27908	7.38704	9.39257	6.91661	7.83159	5.0318	4.54435	5.82387
4930423M02Rik	0	0	0	0	0	0	0.886609	0.903658	0	0	0	0	8.19121	13.0791	0	0	0
4930425K10Rik	1.18266	0	0	0	0	0	1.2395	1.4739	1.75918	0	0	0	1.7315	0.163624	0	0	0.356841
4930425O10Rik	0.373674	2.24983	1.69768	2.3648	2.11088	1.80272	1.91901	1.58336	10.6025	2.78925	3.65303	2.00716	3.20295	4.55984	5.95109	3.32353	4.26186
4930426L09Rik	0	0	0	0	0	0	0	0	0	0	0	0	1.05498	1.78202	0	0	0
4930427A07Rik	7.1984	6.63439	9.09479	5.2768	3.94438	4.16729	11.1255	14.0308	7.38278	8.88364	8.37421	10.0162	16.8202	23.7029	6.49632	5.65545	5.95986
4930428D18Rik	0	0	0	0	0	0.243437	0	1.8866	0	0	0	0	1.97455	1.95476	0	0	0
4930428E07Rik	0	0	0	0	0	0	0	0.790697	0	0	0	0	0	0	0	0	0
4930428E23Rik	0	0	0	0	0	0	0	0	0	0	0.222181	0	2.37155	0.880419	0	0	0
4930428G15Rik	0	0	0	0	0	0	0	0	0	0	0	0	0	0	0	0	0
4930428O21Rik	0	0	0	0	0	0	0	0	0	0	0.144361	0	0.275164	0.0572053	0	0.10945	0.124757
4930429B21Rik	0.72749	0	0	0	0	0.125344	0	0	0	0	0	0	1.01669	2.06332	0	0	0
4930429D17Rik	0.191679	0	0	0	0	0.0770601	0	0	0	0	0.0780773	0	0.238113	0	0	0	0
4930429F11Rik	0	0	0	1.44018	0	0.154994	0.157135	1.44141	0.585414	0	0.157039	0	0.838118	2.05356	0	0	0
4930429F24Rik	0.27577	4.15089	1.64067	0.363585	0.486819	1.08095	1.77027	4.03823	2.69194	3.00191	2.78016	1.93976	11.3049	14.155	1.64695	2.04396	2.76664
4930430A15Rik	2.6097	1.99299	2.04213	0	0	0.0669678	1.83311	12.5942	2.81847	0	0	0	23.1243	38.2874	0	0	0
4930430D24Rik	0	0	0	0	0	0.33159	0.112058	0	0	0	0.335967	0	2.04921	0.266263	0	0	0.193561
4930430F08Rik	21.1359	19.6821	16.8371	21.7098	17.3541	24.8337	23.2895	22.2058	21.6981	27.1097	23.5255	29.3358	24.0807	29.6569	20.7662	21.4794	23.0991
4930430F21Rik	0	0	0	0	0	0	0.739574	0	0	0	0	0	0.140882	0	0	0	0
4930430J02Rik	0	0	0.402205	0	0	0	0	2.31692	0	1.3877	0.908729	0.95105	2.07852	1.08029	0	2.0669	0.785321
4930431A04Rik	0.822916	0	0	0	0	0	0.251554	0	0	0	0	0	0.191674	0	0	0	0
4930431P03Rik	0	0	0	0	0	0	0	0.108827	0	0	0	0	0.162715	0.507416	0	0	0
4930432J09Rik	0	0.0358778	0.0670373	0	0	0.112117	0.0757773	0	0	0	0	0	0.230958	0	0	0	0
4930432K09Rik	1.48867	1.43637	0	0	0	1.56184	0.303337	0.309168	0.107595	0.102839	0	0	7.02974	8.75727	0	0	0
4930432K21Rik	5.68869	3.94236	4.67131	4.37966	6.45053	9.01446	8.37642	9.9875	6.75553	10.8481	11.6705	17.79	19.2646	27.4685	4.2984	6.07832	7.10378
4930432M17Rik	0	0	0	0	0.416457	0	0	0	0	0	0	0	0	0	0	0	0
4930433B08Rik	0	0	0.222037	0	0	0.247564	0	0	0	0	0	0	0	0	0	0	0
4930433I11Rik	0	0	0.0539837	0	0	0	0	0.0621951	0.389725	0.124172	0	0	0.557957	0.918307	0	0	0
4930433N12Rik	3.00373	1.78352	1.91618	4.16332	0.870156	2.22938	6.78055	4.03138	2.8068	3.73683	1.69411	3.152	13.9209	33.8639	0.817727	0.998985	0.813354
4930434J06Rik	0	0.234486	0.146045	0	0	0	0.165086	0.16826	0.790756	0	0	0	0.314472	0.392265	0	0	0
4930435E12Rik	6.15766	0	1.1804	0	0	0	0.190614	3.01132	0.71014	0	0.0952487	0.199369	4.50246	2.49109	0	0	0
4930438E09Rik	0.951682	0	0	0	0	0	0	0.395346	0	0	0	0	0.295557	1.2289	0	0	0
4930440C22Rik	0.866618	1.00341	0	0	0	0	0.570581	0.747712	0	0	0	0	0.372653	0.968413	0	0	0
4930441J16Rik	0	0	0	0	0	0	0	0.362394	0	0	0	0	12.7333	32.9492	0	0	0
4930441O14Rik	0	0.0776998	0	0	0	0.526086	0	0.250898	0	0.0417427	0.205011	0	0.156307	0.129982	0.178123	0.186519	0.0708682
4930442J19Rik	0	0	0	1.23221	0	0	3.60414	6.54053	1.40356	0	0.351409	1.47111	33.7585	59.7386	0.572475	0.133213	0.303687
4930442L01Rik	0.933319	0.0568759	0.637633	0	0	0.0592451	0.840891	0.673405	0	0.061111	0	0.188468	2.42562	1.52234	0	0	0
4930443G12Rik	0	0	1.10355	0.358679	0	0.0820279	1.24742	2.03425	0.885204	0	0	0	2.66137	18.5088	0	0	0
4930443O20Rik	0	0	0.0792106	0	0	0	0.537227	0	0	0	0.089483	0	1.84206	0.638261	0	0	0
4930444A02Rik	3.1516	2.13378	2.19572	1.02119	3.65874	3.22125	1.76352	1.06514	1.98145	2.75786	2.34991	3.58656	1.81653	1.57785	0.708928	0.989792	1.07181
4930444F02Rik	0.532144	0	0.148699	0.36248	0	0	3.9175	7.22861	0.53675	0	0.0464474	0	25.483	51.2829	0	0	0
4930444G20Rik	0.115799	0	1.81629	0	0	0	1.84069	0.360787	2.41147	0	0.0707529	0	1.45649	1.62614	0	0	0
4930444M15Rik	0	0	0.134997	0	0	0	0	0	0	0	0.0762515	0	0.523228	0.181294	0	0	0
4930444P10Rik	1.76856	0	4.40007	2.5649	0	2.13301	7.56871	11.2408	1.61129	1.1001	0.432233	1.35709	71.347	113.9	0.46943	0.655409	0
4930447A16Rik	0	0	0	0	0	0	0	0.295216	0	0	0	0	0.6621	0	0	0	0
4930447C04Rik	89.9838	96.86	80.0786	178.097	161.027	207.755	141.565	128.116	182.805	320.819	244.68	393.126	89.6339	107.954	209.766	232.76	256.326
4930447J18Rik	0	0	0	0	0	0	0	0	0	0	0	0	0.408354	0.424475	0	0	0
4930447K03Rik	0	0	0	0	0	0	0	0.136393	0	0	0	0	0.917693	0.635948	0	0	0
4930447N08Rik	0.953024	0	0	0	0	0	0.582652	0.118771	0.744238	0	0	0	1.0655	3.78419	0	0	0
4930448C13Rik	0.904257	0	0.32605	0	0	0.181767	0.921395	2.4417	0	0	0	0	3.65077	3.0651	0	0	0
4930448F12Rik	0	0	0	0	0	0	0	0	0	0	0	0	0.903367	0.134147	0	0	0
4930448H16Rik	0	0	0	0	0	0.273558	0	0	0	0	0	0	1.0566	0.878653	0	0	0
4930448I06Rik	0.737609	0	1.86173	0	0	0	0	4.28983	3.8401	0.611755	0	0	0	0.238117	0	0	0
4930448I18Rik	0	0	0	2.48732	0	0	0	0	0	0	0	0	0	0	0	0	0
4930448K20Rik	0.81205	0	0.638841	0	0	0	1.17346	1.65604	0.480417	0	0	0.0944125	2.47606	1.5014	0	0	0
4930449E01Rik	0.457058	0	0.494408	0	0	0	4.19149	0	3.27184	0	0	0	1.91625	1.77058	0	0.423454	0
4930449E18Rik	0	0	0	0	0	0	0	0	0	0.603146	0	0	3.61359	1.4086	0	0	0
4930449I24Rik	0	0	0.101807	0	0	0	0.11508	0	0	0.117086	0	0	0.438433	0.638038	0	0	0
4930451C15Rik	4.55755	2.66568	4.42174	1.79645	7.63077	4.76008	2.24057	1.81522	3.91378	4.09167	3.32819	3.54528	1.61968	0.693653	14.0926	5.04954	12.2062
4930451I11Rik	2.67822	2.71335	7.96695	0	0	0	4.91217	12.5165	11.7646	0	1.22729	0	40.2361	21.3987	0	0	0
4930452A19Rik	0	0	0	0	0	0	0	0	0	0	0	0	1.09492	1.36579	0	0	0
4930452B06Rik	3.31283	5.32056	7.62945	1.26806	5.03067	7.4755	6.48988	6.12635	6.5372	4.83042	4.65768	3.2801	5.47607	5.07128	4.16026	6.27052	4.21325
4930452G13Rik	0.621422	0.239838	1.34441	7.64687	0	0.124914	2.91272	10.9714	0	0.386545	0.126563	0.397371	30.782	70.3135	0	0.575735	0
4930452N14Rik	0	0	0	0	0	0.535076	0	0	0	0	0	0	0	0	0	0	0
4930453H23Rik	0.0598867	0	0.194341	0	0	0	0.36613	0.0746341	0.155889	0	0	0	2.00864	0.289992	0.158959	0	0
4930453N24Rik	77.6864	79.1366	83.425	88.7326	56.5046	67.5775	92.3327	103.037	96.5016	68.9048	65.8134	68.0548	239.264	409.552	55.1302	48.3312	51.3497
4930455B14Rik	3.35276	0	0.549505	13.1273	0	0	12.9199	33.3005	9.65314	0	0.869075	0	79.3236	169.534	0	0.188258	0
4930455C13Rik	3.12854	1.42307	1.81296	3.68285	4.57606	6.60321	3.27891	2.78497	1.89054	4.72613	4.6423	4.4298	13.5331	6.3949	0	0.207037	0.235992
4930455C21Rik	42.7727	62.3681	60.1535	83.5997	63.7576	60.5842	22.4482	38.8171	45.5198	40.5568	41.9684	49.8082	28.8388	17.5923	115.332	89.0394	87.6798
4930455D15Rik	0	0	0.417035	0.0847164	0	0	0.0785676	1.20118	0	0.0799376	0.0785196	0.164352	2.15516	4.48049	0.341107	0.71437	1.22142
4930455F16Rik	1.08655	6.45785	0.804353	0	0	0	6.80834	7.75564	0	0	0.227172	0.237752	3.36798	3.11667	0	0	0
4930455F23Rik	23.4328	20.6126	20.2433	24.9561	21.2036	23.6701	40.5853	45.3085	39.9903	34.2885	28.7003	51.9818	159.319	255.813	13.2367	12.0224	17.4412
4930455H04Rik	0	0	0	0	0	0	0	0	0.103858	0	0	0	0	0.154559	0	0	0
4930455J16Rik	2.10403	0	0	0	0	0	0.467761	0.0794593	0.248953	0	0	0	9.56385	19.3271	0	0	0
4930456L15Rik	0	0	0	0	0.130612	0	0	0	0	0.115057	0.113017	0	0.0861671	0	0	0	0
4930458L03Rik	0.748834	0	0.93963	0	0	0	0.402878	0.895909	0.0389854	0	0.0732059	0.0383075	1.89768	2.81385	0	0	0
4930459L07Rik	0	0	0	0	0	0	0	0	0	0	0	0	0	0	0	0	0
4930461G14Rik	0	0	0	0	0	0	0	5.10382	0	0	0	0.201444	1.61427	1.06782	0	0	0
4930465A12Rik	0	0	0	0	0	0.249256	0	0	0	0	0.252546	0	0	0	0	0	0
4930465K10Rik	4.54497	0.496452	1.48419	0.452246	0.605531	1.03426	2.20196	5.23671	0	0.533419	1.15271	0.548359	28.7626	60.2944	0.682856	1.11229	0.905605
4930465M20Rik	0.439361	0	0	0	0	0.35327	0.179075	0	0.0953077	0	0	0	0.204673	0.354589	0	0	0
4930467D21Rik	0.455106	0.225833	0.281311	1.28578	0.826356	2.3524	2.38491	1.78256	1.48085	1.1728	1.11228	0.914633	2.39267	6.39095	1.03542	1.26494	0.892567
4930467E23Rik	0	0.0440462	0	0	0	0	0	0.237046	0	0	0.0464864	0	0	0.147367	0	0	0
4930467K11Rik	0.174811	0	0	0	0	0	0	0	0	0.869904	0	0.670702	0.162869	0.677194	0	0	0
4930468A15Rik	0	0	0	0	0	0	0.555377	0	0	0	0	0	0.740561	1.5396	0	0	0
4930469G21Rik	0	0	0.26171	0	0	0	0.887492	5.27659	1.73192	0	0.29565	0.30942	1.35247	0.234311	0	0.224152	0
4930470H14Rik	2.49059	14.0066	11.2896	3.98732	10.7194	53.3539	2.46528	4.95147	4.47648	5.82803	28.8407	6.97716	9.337	9.07389	1.1018	2.85687	1.37771
4930470P17Rik	0.38089	0.176405	0.494418	0.703053	0	1.28627	0.558877	0.0949374	3.4702	1.23202	1.02398	0.389699	2.90993	4.86921	2.83081	1.83501	2.25254
4930471C04Rik	1.50983	0	3.71184	0	0	0	1.17482	2.56587	0	0	0	0	3.19702	2.92445	0	0	0
4930471G03Rik	2.53644	0.225909	1.68844	0	0	0	9.06568	8.75369	2.03155	0	0	0	12.5429	10.7706	0	0	0
4930471I20Rik	0.426948	0	0.461835	0.562904	0.602955	0.257466	1.82717	0.532086	0	1.0623	0.260864	2.18411	1.98891	1.86068	0	0	0
4930471M09Rik	1.39889	0.462771	0.756598	0	0	0	0.122177	0	0	0.124308	0.122103	0.255578	2.79284	6.19326	0.530441	0.92574	0.211042
4930471M23Rik	5.70601	2.66458	2.21657	4.86294	4.31853	3.72611	1.96589	3.85024	3.65175	2.98065	2.8122	3.42699	6.84352	10.6858	2.25929	3.03754	2.59675
4930473A02Rik	2.63526	2.7897	2.93205	5.7576	4.99762	5.17613	4.05082	4.31638	3.03791	5.52649	4.6004	5.68128	7.15525	14.8754	0.799406	1.25563	1.27221
4930473A06Rik	2.43567	5.17837	3.40694	7.5299	4.74451	7.36936	4.46731	4.37003	4.6732	3.4742	3.59219	2.76591	7.35561	10.3302	2.45225	2.33441	2.2174
4930473O22Rik	0	0	1.55658	0	0	0	0	0	1.77925	0	0	0.0920166	1.67586	1.32393	0	0	0
4930474G06Rik	0.0368966	0.128162	0.0399115	0	0	0.0890002	0	0.0459826	0	0.0459016	0	0	0	0	0	0	0
4930474H20Rik	0	0	0	0	0	0	0	0	0	0	0	0	0	0.413493	0	0	0
4930474M22Rik	0	0	0	0	0	0.267538	2.16988	1.38225	0	0	0	0	16.1204	30.9354	0	0.41103	0
4930474N05Rik	0.857265	0	0	0	0	0	0	1.06837	0	0	0	0	0.665585	0.553489	0	0	0
4930474N09Rik	0	0	0.504845	0	0	0	0.342398	0.697965	0.971901	0	0	0	4.87003	5.96628	0	0	0
4930478L05Rik	0	0	0.0585575	0	0	0	0	0	0	0.134692	0.132302	0	0.35305	0.786403	0	0	0
4930478P22Rik	0.39107	0	0.0528785	0.257801	0	0.117916	0.119545	0.791983	0.0636243	0	0	0	3.14257	7.10136	0	0	0
4930479D17Rik	0.677067	2.93977	0.732393	0	2.62951	4.08298	3.51848	2.95329	3.96553	1.68462	0.413687	1.08238	3.46948	2.7868	0	0.313643	1.43002
4930479M11Rik	10.4432	3.60771	5.11849	0	0	0.303101	6.94467	9.7572	8.18608	0.312649	1.22843	1.28564	35.9641	25.8882	3.33537	0.465671	0
4930480E11Rik	0	0	0	0	0	0	0	0	0	0	0	0	0.773377	0.803908	0	0	0
4930480G23Rik	0	0	0	0	0	0	0.210307	0	0	0	0.105089	0	0.560863	0.499718	0	0	0
4930480K15Rik	0	0	0.0491942	0	0	0.0548499	0	0.0566772	0	0	0	0	0	0.22022	0	0	0
4930480M12Rik	0	0.303603	0	0	0	0	0	0	0	0	0	0	0	0	0	0	0
4930481A15Rik	8.47267	0.726624	16.5291	4.00087	2.89408	3.24056	15.2374	8.92737	12.012	8.56974	5.78961	5.367	10.8013	11.4545	3.87744	3.75835	8.83019
4930483J18Rik	1.32524	0.236066	0	0	0	0.245898	1.62042	2.15977	3.18434	2.02915	1.49486	0.521494	8.83289	22.2135	0	0.377785	0.645928
4930483K19Rik	0.702637	0.203387	0	0	0	0.847434	0	0.109458	0.342941	0.437063	0.751293	0.112326	0.409148	0.425301	0	0.162744	0.185505
4930483O08Rik	0	0	0	0	0	0	0	0.136888	1.85849	0	0	0	0.204672	0	1.1662	0.203529	0
4930486F22Rik	0	0	0	0	0	0	1.85405	1.57475	4.276	0	0	0	9.41816	14.6849	0	0	0
4930486I03Rik	3.74133	0	2.02352	0	0	0	3.43101	5.63404	8.92738	0	0	0	3.92145	3.62334	0	0	0
4930486L24Rik	0	2.06684	0	0	0	0.936058	0	0	1.71725	21.8212	24.5639	1.09184	31.3825	2.40526	6.38617	11.6487	8.68793
4930487D11Rik	0	0	0	0	0	0.792366	0	0	0	0	0	0	3.67258	1.90879	0	0	0
4930487H11Rik	0	0	0.142027	0	0	0	0.321089	0	0	0	0	0	1.34561	2.92465	0	0	0
4930488B22Rik	0	0	0.0646524	0	0	0	0	0	0	0	0	0	0	0	0	0	0
4930488L21Rik	0.109443	0	0	0.505029	0	0.131997	0.200732	0.47738	0	0.0680771	0	0	5.96505	13.9909	0	0	0
4930500F04Rik	2.43887	0	0	0	0	0	0.596422	0	0	0	0.29803	0	5.90787	0.944786	0	0	0
4930500J02Rik	4.78212	1.47864	6.1537	1.75138	1.68998	3.22768	3.17485	2.35544	0.624776	4.82382	5.8146	2.37796	33.093	27.3059	10.5257	9.54126	6.34503
4930500L23Rik	0	0.776695	0	0	0	0.202262	1.02528	0	0	0.208632	0.409864	0	0.468738	0.162414	0.890269	1.86447	0
4930502A04Rik	0	0	0	0	0	0	1.51048	0	0	0	0	0	0.127882	0.797577	0	0	0
4930502E09Rik	1.81124	0.95325	3.02794	0.434185	0	0.198591	2.21469	2.46248	0	1.02423	2.21334	1.2635	5.82958	12.1195	0.437056	0.305105	1.04332
4930502E18Rik	83.8257	86.7523	73.9747	139.017	144.291	189.385	66.8509	62.9299	77.7783	94.6809	90.8928	90.0153	55.1687	29.5529	10.1246	26.2521	16.1126
4930503B20Rik	17.9215	4.27977	12.3585	0	0	2.16148	55.3314	51.37	27.4076	0.278694	0.136876	0	52.3875	31.7839	0.891925	0.415096	0
4930503E14Rik	3.17758	2.80777	3.61814	0	0.590462	2.52131	11.5538	18.4456	7.61846	3.53698	6.74412	1.39026	45.7319	70.2127	5.54886	6.9725	4.23873
4930503E24Rik	0	0	0	0	0	0.0969222	0	0	0	0	0.0982014	0	0	0	0	0	0
4930503H13Rik	0	0	0	0	0	0	0	0	0	0	0	0	0.392244	0.815457	0	0	0
4930503L19Rik	9.04242	5.33555	2.35128	6.59142	7.1218	10.067	6.27247	3.034	1.98038	5.84102	4.35617	6.39379	20.8592	40.5446	2.76939	3.78603	2.02003
4930503O07Rik	0	0	0	0	0	0	1.48308	1.20928	0	1.20715	0	0	0.452022	0	0	0	0
4930504O13Rik	11.5135	7.46527	3.23812	18.5194	10.7315	7.22079	12.6702	29.8454	15.5847	9.45351	9.00443	6.77334	109.415	204.498	3.05604	4.69346	8.75431
4930505A04Rik	4.90759	0.874192	6.6698	0	0	0	5.2314	9.87987	8.18899	0.156548	0	0	24.034	15.2334	0	0	0
4930505G20Rik	0	0	0	0	0	0	0.621481	0	0	0	0	0	0	0	0	0	0
4930506M07Rik	0.889275	0.3538	0.385626	0.100715	0.647305	0.214979	0.996352	0.920309	1.55769	4.72018	5.44513	0.521057	4.10377	1.38103	3.58225	3.39724	3.11939
4930507D05Rik	0.0455922	0.369523	0	1.08199	0	0	0.111495	0.397738	0.11868	0.340318	0.557135	1.39939	0.89203	1.81033	0.363049	0.591361	0.19259
4930509E16Rik	5.42345	7.131	7.55702	14.6646	1.81744	3.54772	9.89103	12.0287	11.1266	7.54763	8.20005	13.637	5.39553	10.7719	5.85581	6.30217	4.07714
4930509J09Rik	0	0	0	0	0	0	0	0.08553	0	0	0	0	0.255764	0.0664654	0	0	0
4930509K18Rik	0	0	0.183329	0	0	0.0681355	0	0	0	0	0	0	0.0526341	0.984815	0.299902	0.10468	0
4930511A02Rik	0.0524139	0	0.340182	0	0	0	0.576799	0.914495	0.477531	0	0	0	1.70917	8.47711	0	0	0
4930511E03Rik	0	0	0	0	0	0.107915	0	0	0	0	0	0	0	0.303291	0	0	0
4930511I11Rik	5.14696	0.817957	3.49337	0	0	0.486874	4.81261	5.40825	0	0.125552	0.123325	0	17.0188	13.9766	0	0	0.213154
4930511M06Rik	3.60336	5.19454	4.49201	1.31987	2.82757	15.0253	1.90066	1.7559	1.78553	1.42992	3.62468	1.37513	7.71033	8.71017	0.787307	0.412207	0.626476
4930511M11Rik	3.9402	1.78262	3.23979	3.94647	0	1.92756	9.64458	36.7801	9.51611	0	0.15023	0	114.248	269.934	0	0.135351	0
4930512B01Rik	0	0	0	0	0	0.179828	0	0	0.0970305	0	0	0	0.277831	0.433198	0	0	0
4930513D17Rik	1.36364	0	0	0	0	0	0.444637	0.793077	0	0	0.333275	0	0.762294	1.67282	0	0	0
4930513N10Rik	1.08218	1.29342	0.302093	2.48537	1.57761	0.54734	0.768327	2.13178	1.68112	1.21602	0.938494	0.4911	8.58641	25.3224	0.741277	1.35839	0.294925
4930513O06Rik	3.03435	0	0.492346	0	0	0	0	0	0	0	0	0	2.54436	0.734667	0	0	0
4930515B02Rik	0.699687	0	1.26143	0	0	0	1.4259	0	0	0	0	0	1.30378	0.677624	0	0	0
4930515G01Rik	1.55979	4.61535	3.65572	2.05649	3.9161	0	0	1.61991	2.03013	1.18585	0.317678	0.221648	9.1231	19.2182	2.07009	1.28454	0.732095
4930515G16Rik	0	0	0	0	0	0.417637	0	0	0	0	0	0	0.645243	0	0	0	0
4930515L03Rik	0	0	0	0	0	0	0	0	0	0	0	0	0.601617	0	0	0	0
4930515L19Rik	0	0	0	0	0	0	0	0	0	0	0	0	0.149609	0.777577	0	0	0
4930517E11Rik	0	0.0838384	0	0	0	0.0873306	0	0	0	0	0	0	0	0	0	0	0
4930518P08Rik	0.832366	0	0.100043	0	0.391835	0	0	0	0.120373	0.575288	0.113017	0	1.89567	4.12017	0	0	0
4930519D14Rik	0.778779	0.112714	0	0	0	0.234818	0.357093	1.45583	0	0	0	0	3.44649	9.71062	0	0	0
4930519F09Rik	4.80366	4.93521	5.48894	12.0422	10.2237	12.8928	13.2364	9.86522	15.5864	16.6657	13.807	20.853	5.10585	6.42132	1.25708	3.00877	4.00115
4930519F16Rik	0	0	0	0	0	0.113747	0	0	0	0	0	0	1.05443	0.456689	0	0	0
4930519F24Rik	0	0	0	0	0	0	0	0	0	0	0	0	0	1.41338	0	0	0
4930519G04Rik	4.09933	5.89011	6.25076	2.53956	3.90601	2.5614	5.85789	10.033	6.04254	5.22272	6.39751	4.16887	5.70592	12.1015	34.8713	29.1022	30.9816
4930519H02Rik	1.30628	1.23749	1.28458	0.313138	0	0	1.30685	2.81194	0	0	0	0	6.08524	3.33525	1.26084	0.660134	0
4930520O04Rik	1.83494	0.945406	0.775063	3.54165	0.143956	0	2.92158	6.9164	2.21492	0.891385	2.61602	1.17335	21.1816	30.141	1.22562	1.8646	1.63618
4930520P13Rik	0	3.14091	0	0	0	0	0	0	0	0	0	0	2.52739	0	0	0	0
4930521A18Rik	0	0	0	0	0	0.175784	0.891062	5.17672	0	0	0.0890518	0	12.8323	36.0644	0.386862	0	0.46175
4930521E06Rik	0	0	0	0	0	0	0	0	0	0	0	0	0	0	0	0	0
4930522H14Rik	1.87345	0	0	0	0	0.167012	2.45435	6.67089	0	0	0	0	12.9661	15.9404	0	0	0
4930522O17Rik	10.2431	3.38855	7.12291	9.64632	0	0	5.81501	42.3997	6.66588	0	0.894071	0	92.3657	235.248	0	0	0
4930523C07Rik	1.04231	2.38924	0.102499	1.12439	0.869821	1.74627	1.3749	0.860527	1.85598	1.55656	0.657155	1.69748	1.76659	0.922293	0.188633	0.0877892	0.300199
4930523O13Rik	3.40023	0	1.34564	0.109341	0	0	2.0281	0	0	0	0	0	2.08621	2.48984	0	0	0
4930524B15Rik	18.7144	14.7848	14.987	29.3767	34.8253	25.3768	20.2279	20.488	14.9374	28.9415	28.2387	40.3306	58.9063	65.2372	21.9552	21.7449	29.9178
4930524C18Rik	0	0	0	0	0	0	0	0	0	0	0	0	0.899792	1.03924	0	0	0
4930524E20Rik	0.841623	0	0	0	0	0	1.23491	0.629326	0	0	0	0	4.07746	2.77129	0	0	0
4930524L23Rik	0.44639	0.419943	0.543225	0.735671	0	1.00946	0.784616	0	0.290498	0.902424	0.613672	1.56857	0.857784	0.513373	0.444322	0.465266	0.589261
4930524N10Rik	0.126891	0	0	0	0	0	2.7928	0	0	0	0	0	3.42847	1.2289	0	0	0
4930524O05Rik	0	0	0	0	0	0	0	0	0	0	0	0	1.96071	0.905827	0	0	0
4930524O08Rik	0	0	0	0	0	0	0	0	0	0	0	0	1.42352	3.24129	0	0	0
4930525D18Rik	7.18879	0.430528	4.55848	1.30731	0	0.44846	8.18384	29.9666	4.19428	0.308391	0.45438	0	85.3379	143.684	0	0	0
4930525F21Rik	2.2113	0	4.22117	7.0314	2.84735	0	1.82908	3.08005	0.507898	0.890029	0.635812	0.665423	29.2069	58.9562	0	0	0.549467
4930525G20Rik	0.391213	0	0.0352651	0	0.0460407	0.0393195	0	0.771956	0	0	0.0398384	0.0833875	0.212617	1.10506	0.0865333	0	0.137713
4930525M21Rik	0	0	0	0	0	0	0	0	0	0	0	0	0.136117	0	0	0	0
4930526D03Rik	2.83521	1.23103	5.36706	4.67257	0	0	7.36682	13.4711	3.22888	0	0	0.226624	41.1088	79.8001	0.470347	0.328345	1.49705
4930526I15Rik	0	0	0	0	0	0	0	0	0	0	0	0	0	0	0	0	0
4930526L06Rik	0	0	0	0.293183	0	0.670494	1.08761	0.138566	0	0	0.407606	0.426589	1.0359	1.6152	0	0	0
4930527F14Rik	0	0	0	0	0	0	1.46518	1.06669	0	0.212962	0	0	0.637954	0.331569	0.908746	0	0
4930527G23Rik	0	0	0	0	0	0	1.17702	0.59983	0	0	0	0	0.672637	0.699192	0	0	0
4930528A17Rik	1.98675	0.273853	0.102338	0.311835	0	0.285259	0.520562	0.294762	0	0.706187	0.23122	1.02845	4.93608	9.80379	1.38115	1.31478	1.09901
4930528D03Rik	0.701279	0.811975	0.474115	0.924592	0.123797	1.58587	0.321556	0.436987	0.456371	0.545272	1.0712	0.224218	1.79678	1.44322	0.465354	0.812149	0.370291
4930528F23Rik	1.27104	6.37727	3.79736	7.74056	7.43654	2.77396	29.307	15.6141	23.7118	46.6848	35.7979	70.2081	66.3724	71.7477	31.649	33.4212	40.7798
4930528P14Rik	1.79653	0	0	0	0	0	0.366118	2.61211	0	0	0	0	8.92699	3.47978	0	0	0
4930529C04Rik	0	0	0	0	0	0	0	0	0	0	0	0	0.0508149	0.052821	0	0	0
4930529F22Rik	0.608661	0	0	0	0	0.137643	0	0.521502	0	0	0	0	1.13416	1.43683	0	0	0
4930529F24Rik	0	0	0	0	0	0	0.920634	0	0.653308	0	0	0	1.40298	0	0	0	0
4930529K09Rik	1.08524	0	0	0	0	0	0.265394	0	0	0	0	0	1.81999	1.05102	0	0	0
4930529L06Rik	0.933611	0	0	0	0	0	5.70784	4.65408	8.50592	0	0	0	8.69833	4.52085	0	0	0
4930529M08Rik	0.0668594	1.93533	0.144646	0	0	4.9189	1.47153	1.7498	0.870201	0.914952	1.22553	2.90724	1.74418	1.94253	0	0.123887	0.42364
4930533B01Rik	0.659838	0	0	0	0	0	0	0	0	0	0	0	1.43444	0.639031	0	0	0
4930533P14Rik	0	0	0	0	0	0	0	0	0	0	0	0	0	0	0	0	0
4930534B04Rik	5.40076	2.48761	1.6844	3.61226	3.17336	3.63723	4.67565	4.56904	9.44082	2.74642	2.62544	1.00833	20.4027	38.0831	1.36029	1.42441	1.04078
4930538K18Rik	1.11665	1.1313	1.50988	1.19619	2.16836	3.19859	5.71754	7.21912	2.27089	1.47601	0.938128	1.87438	2.60093	5.27204	0.185247	0.258639	0.58962
4930539C22Rik	0	0	0	0	0	0	0	0	0	0	0	0	0	0	0	0	0
4930539E08Rik	2.10805	4.21158	1.1178	1.68939	3.94026	2.0938	1.99638	1.23631	1.66775	1.8255	1.31327	1.08369	2.5417	4.20325	1.37143	1.68499	0.829368
4930539J05Rik	10.2182	6.09482	6.69889	8.16486	7.43394	12.6974	6.43641	26.6266	29.4198	11.1712	10.9731	12.2761	30.0028	50.0797	11.5064	9.75379	10.4639
4930539M17Rik	0	0	0	0	0	0	0	0	0	0	0	0	1.18131	5.86685	0	0	0
4930539N22Rik	0	0	0	0	0	0	0	0	0	0	0	0	0	0	0	0	0
4930540M03Rik	1.58469	0	0	0	0	0	1.45326	0	0	0	0	0	0.738217	3.06943	0	0	0
4930542C21Rik	0.12097	0	0	0	0	0	0	0.753798	0	0	0	0	0.225412	0.702933	0	0	0
4930542D17Rik	2.42882	0.453581	4.57657	0	0	0	5.17324	7.03028	4.38489	0	0	0	7.7494	5.38737	0	0	0
4930542H20Rik	0	0	0	0	0	0	0	2.20817	0	0	0	0	2.75134	3.43194	0	0	0
4930542N07Rik	0	0	0	0	0	0	0	0.595888	0	0	0	0	1.00233	0.231533	0	0	0
4930543E12Rik	0	0	0	0	0	0	0.725673	0.0924533	0	0	0.181308	0	0.691171	0.431074	0.19691	0.274922	0.156685
4930544D05Rik	4.84952	0.467918	0.43715	0	0	0	9.6358	6.54739	3.6819	0	0	0	15.0608	5.67506	0	0	0
4930544G11Rik	4.02423	3.64285	0.237441	13.5054	0	0	11.3621	18.8755	14.0941	0.0910256	0.178822	0	103.822	232.069	0.194211	0	0
4930544M13Rik	0	0	0	0	0	0.0905837	0	0.0936013	0	0	0	0	0	0.145476	0	0	0.158631
4930544O15Rik	2.512	2.56633	1.27872	0.974088	0	0	6.14304	5.70871	0	0	0	0.188977	9.91223	7.87076	0	0	0
4930545E07Rik	0.965184	0	0.447451	0	0.194726	0	0	1.37471	1.25622	0	0	0	0.128464	2.27011	0	0	0
4930545H06Rik	0.481736	2.97481	0	0	0	1.16202	0.392693	0.600366	0	0	0	0	3.59061	1.86618	0	0	0
4930545L23Rik	0	1.14284	0	0	0	0	0.144828	0.83647	0	0	0	0	0.846041	0.611785	0	0	0
4930546C10Rik	0	0	0	0	0	0	0	0	0	0	0	0	0	0	0	0	0
4930546K05Rik	0.10882	0	0	0.0358681	0	0.0328114	0	0	0	0.304604	0.0997333	0.0347927	0.65901	0.105389	0.0722107	0	0.114919
4930547C10Rik	1.94094	0.669412	1.38481	3.86573	0	0	2.72674	2.4189	3.33245	0	0	0.0528146	25.2014	59.3116	0	0.0765206	0
4930547E08Rik	1.07686	0.623422	0	0	0	0.974084	0.329182	0	0	1.67461	2.30287	0.344302	5.76895	5.21452	5.00207	4.98844	8.52912
4930547E14Rik	1.05189	0	3.12908	5.54741	2.97106	5.07465	4.82323	9.50422	4.10723	0.654311	1.60677	0.672637	6.86023	16.809	0.698013	0.974554	2.77711
4930547N16Rik	4.79611	5.82931	10.7774	15.7905	8.41985	7.82983	8.55363	7.09998	7.7598	9.92249	9.3903	9.04819	9.85039	10.6242	7.02532	9.23068	9.01052
4930548G14Rik	0	0.107084	0	0	0	0	0	0	0	0	0	0	0	0.358275	0	0	0
4930548H24Rik	0.370924	0	0	0	0	0	0	0	0	0	0.181308	0	1.86616	0.574765	0	0	0
4930548J01Rik	3.27099	0	0	0	0	0	2.52605	1.71642	1.12035	0	0.210376	0.220173	5.93467	2.83439	0	0	0
4930548K13Rik	0	0.294249	0	0	0	0	0	0	0	0	0	0	0.710319	6.15301	0	0	0
4930549C01Rik	4.08853	0	8.42406	0	0	0	10.7126	7.27909	7.09519	0	0	0	7.61847	5.09093	0	0	0
4930549G23Rik	22.9228	27.0999	25.3179	35.9485	14.6529	19.2072	32.1592	41.799	38.9424	26.1159	23.2938	31.7848	54.6285	128.293	12.8093	14.7545	19.8756
4930550C14Rik	4.91846	5.28805	1.80513	0.926383	0	0.529647	5.47704	8.86611	1.02882	0.655594	0.85862	1.90954	31.1771	61.2432	1.39876	1.13921	0.185505
4930550L24Rik	90.3302	69.8027	73.2478	68.204	103.685	90.3878	42.5746	26.6146	26.5867	113.532	118.002	74.8956	106.281	45.7321	51.9314	72.5059	55.891
4930552N02Rik	0	0	0	0	0	0.222408	0	0.229818	0	0	0	0	0.343618	1.2e-05	0	0	0
4930552P12Rik	0.15834	0.1375	0.0428197	0.469711	0.223614	0.429682	0.193608	0.197332	0	0.24623	0.0483726	0	0.442568	0.46004	0.105071	0.220047	0.0836069
4930553E22Rik	1.62493	0	0	0	0	0	0.993439	25.651	0	0	0	0	34.5681	68.1935	0	0	0
4930554C24Rik	0.1031	0	0	0	0	0	0	0	0	0	0	0	0.28817	0	0	0	0
4930555B11Rik	0	0	0	0	0	0.0823366	1.58601	0.170159	0	0.0849299	0	0	0.190813	1.719	0	0	0
4930555G01Rik	1.07256	0.846722	0.843782	0	1.10161	0.764392	1.31146	1.76198	2.41122	0.303257	0.714906	0.18705	2.95244	1.5581	0.258809	0	0.20594
4930555I21Rik	0.416951	0.72415	0.451022	0.109945	0	0	0.254912	0.571591	0.0542678	0.103743	0.560464	0.746539	0.505007	2.42282	0.221344	0	0
4930556C24Rik	0	0	0	0	0	0	1.57804	2.73426	0	0.321112	0.78854	0	7.57518	27.7474	0.342559	0	0.817744
4930556G01Rik	0.264126	0	0	0	0.559517	0	0	0	0	0	0	0	0.246083	0.511595	0	0	0
4930556J02Rik	4.60346	0.666264	1.45239	0	0	2.54473	4.92525	5.49805	7.98879	0	0	0.245309	10.0076	12.4461	0	0	0
4930556M19Rik	2.1343	1.4958	1.17788	1.25042	1.16802	1.95924	3.42972	3.13262	3.73362	1.9759	2.90105	1.08524	6.81099	10.4418	10.6532	8.32039	8.9255
4930556N09Rik	0	3.8859	0	0	0	0	3.69333	4.46145	0	0	0	0.143073	6.98334	21.7771	0	0	0
4930557A04Rik	16.7816	4.55405	5.10551	0	0	0	22.1227	25.4892	6.48433	0	0.320424	0	51.0587	43.4246	0	0	0
4930557J02Rik	0.312495	3.61822	0.112677	0	0	0	0	0	0	0.518352	0.254579	0	1.35869	0.403522	0	0	0
4930558C23Rik	10.6133	3.76587	0	0	0	0	6.48869	4.05342	4.67883	0	0.209186	0	15.6299	23.873	0	0	0
4930558G05Rik	0	0	3.60619	0	0	0	0	0	0	0	0	0	0	0.461235	0	0	0
4930558J18Rik	9.67181	10.1753	9.93107	7.0555	4.09076	7.16478	6.30328	7.52582	7.92356	9.28385	10.619	6.90675	20.2178	22.1096	7.42794	6.64094	7.1549
4930558K02Rik	0	2.57207	4.84936	0.308295	1.15581	0.141011	0.411384	2.09647	0.729824	1.81375	1.64454	1.34574	8.30822	4.39165	0.931003	1.45463	1.65806
4930562C15Rik	2.59501	3.86695	2.94847	3.85339	4.83926	9.14112	12.4091	6.4057	11.9909	15.0173	22.6801	28.1865	23.0676	22.4144	15.9169	32.0356	25.0018
4930562F07Rik	1.96623	0.189604	0.885733	3.23874	1.85022	3.35776	0	2.04081	0.426282	2.03736	0.400231	0.837756	4.36186	5.07275	0	1.21379	0
4930563D23Rik	0.439896	1.69777	0.55515	0	0	0.0884249	2.42046	2.55837	0.811101	0	0.0895921	0	3.41537	1.31358	0	0	0.0774252
4930563E18Rik	0	0	0.0727518	0	0.379928	0.0811158	0	0	0	0.418353	0.164374	0.172029	0.43863	0.716486	0	0	0.284101
4930563E22Rik	3.41437	1.04746	2.55695	1.61597	1.40125	3.55484	0.642291	0.472797	0.683682	1.08915	2.60326	3.32164	3.31706	1.3566	1.5492	1.08148	1.23273
4930563F08Rik	0	0	0	0	0	0	0	0	0	0	0	0	0	0	0	0	0
4930563M20Rik	1.28143	0.296743	0	1.0137	0	0	0.313373	0	0.333568	0.637677	0.313182	0.983305	0.955117	2.48206	0	0	0.541304
4930564B18Rik	0	0.315936	0	0	0	0.493644	0	0	0	0	0	0.348968	0.127111	0.26426	0	0	0
4930564D02Rik	0	0	0	0	0	0	0	0	0	0	0	0	0.15859	1.48366	0	0	0
4930564G21Rik	0	2.83366	0	0	0	0	0	0	0	0	0	0	1.62869	1.52368	0.464004	0	0
4930564K09Rik	1.01046	1.10097	1.7371	1.56782	1.1335	1.46906	0.436282	2.03924	1.00684	2.47909	1.67061	3.00527	4.90445	12.6825	1.57771	2.03688	1.94515
4930565A17	0	0	0	0	0	0.118042	0	0	0	0	0	0	0.820679	1.51658	0	0	0
4930565D16Rik	0	0	0	0	0	0	0	0	0	0	0	0	0.18619	0	0	0	0
4930565N06Rik	0.0410165	0	0	0	0	0.0494692	0	0	0	0.306164	0.0501221	0	0.0764291	0.158893	0	0.0760017	0.0866307
4930567H12Rik	0	0.559515	0.130681	0	0	0	1.47719	1.35502	0.786188	0	0	0	2.8139	1.404	0	0	0
4930567H17Rik	0	0	0.771549	0	0	0	0	0	0.742673	0	0	0	1.86071	1.38155	0	0	0
4930567J20Rik	0	0	0	0	0	0	0	0	4.91044	0	0	0	2.84553	0.869959	0	0	0
4930567K20Rik	7.93837	10.9422	6.95142	0	0	0	4.15996	17.902	2.95203	0	0	0	75.3694	196.96	0	0	0
4930568D16Rik	0	0	0.191871	0	0	0	1.08443	0.552641	0	0	0	0	0.826295	2.92031	0	0	0
4930568E12Rik	0.943435	0.546178	4.59238	2.69503	0	0	1.92263	10.1899	0	0	0	1.80984	19.0447	71.8767	3.3389	0.291358	3.32105
4930568G15Rik	0.571332	0	0	0	0	0	0	0	0	0	0	0	0.638763	1.99194	0	0	0
4930568K20Rik	0.577479	0.0742925	0	0	0	0.0773872	0.0784564	0	0	0	0	0	0.119562	0.0621409	0	0	0
4930570G19Rik	0	0	1.82871	0.247655	1.32637	0.139929	3.21552	2.81607	3.28141	0.233682	0.283552	0	24.709	36.1532	1.53977	0.115148	0.0656258
4930571K23Rik	0.558616	0	2.76954	0	0	0	10.9856	7.59994	5.81649	0	0	0	8.24052	5.22968	0	0	0
4930572J05Rik	0	0.0818143	0.382173	1.95639	0	0.426111	1.2096	0.616428	1.37951	0.439532	0.777123	0.632579	1.51416	4.24282	1.68799	0.523723	0.149242
4930572K03Rik	0.374391	2.16744	0.53998	0	0	0	2.74671	3.26611	0.649713	0.155255	0	0.319207	3.37188	3.14241	0	0	0.790749
4930572O13Rik	0	0	0.172177	0.419712	0	0	0	0	0	0	0.194505	0	2.96594	1.69566	0	0	0
4930573O16Rik	0	0	0	0	0	0.538891	0	1.67053	0	0	0	0	5.82805	14.7126	0	0	0
4930578C19Rik	0	0	0	0	0	0	0	0	0	0	0	0	0	0	0	0	0
4930578E11Rik	2.81183	2.06192	2.78814	1.73003	2.84589	4.01302	6.64709	7.24215	6.4045	2.04056	3.72239	3.95568	4.80287	11.3465	27.2417	22.5775	32.3667
4930578I06Rik	7.22319	0	0.710312	0	0	0.131996	5.88807	5.18294	5.98263	0	0.267476	0	16.4165	13.037	0	0	0
4930578M01Rik	0	0	0	0	0.364522	0.155654	0.157804	0.643355	0	0.321112	0	0.165052	2.16434	6.99933	1.71279	0	0.272581
4930578N16Rik	5.46628	7.56743	8.54808	4.62184	6.79672	4.22796	9.44458	13.5507	9.20254	4.73072	4.13856	7.06685	48.2161	76.8768	5.3621	4.29372	6.65109
4930578N18Rik	0	0	0	0	0	0	0	1.47319	0	0	0	0	1.652	1.71723	0	0	0
4930579C15Rik	5.5819	5.43712	5.07961	0.467262	3.75382	0	2.70843	4.19597	10.3786	0.55113	0.757895	0.906505	17.8305	10.5543	0.705529	1.14922	0.187135
4930579F01Rik	0.976265	7.23439	0.847803	0	0	0	1.59163	1.62316	0	0	0.0733751	0	7.51825	6.30113	0	0	0
4930579G18Rik	1.73228	2.17287	2.02999	2.09358	3.66961	1.91515	4.05975	3.86797	3.75772	3.86116	4.6747	2.40005	2.75715	1.81746	25.6722	20.9976	26.2209
4930579G22Rik	9.84295	6.68933	6.01802	2.25693	1.51094	4.90339	13.8669	13.6001	10.3045	7.71984	13.074	3.01023	47.4476	29.8411	10.2233	2.37894	4.97133
4930579G24Rik	37.6278	19.5816	27.9136	23.585	16.4066	19.7152	46.3864	46.3815	31.6459	25.8998	22.2368	35.2373	79.1185	107.681	22.3767	18.288	22.9084
4930579K19Rik	7.17784	9.30815	7.97143	10.3468	8.1095	9.23417	2.22342	4.41308	0.622815	8.69157	7.83569	8.07822	8.91665	5.46851	6.8588	6.9161	6.87265
4930581F22Rik	0.0412778	0.0477934	0	0	0	0.248921	0.0504721	0.20577	0.80587	0.0513523	0	0	2.38439	5.11695	0.109564	0	0
4930583H14Rik	0.795854	0	1.0522	15.6171	3.87137	5.54398	1.62188	1.43266	1.03584	36.7452	58.2433	3.50586	42.2685	7.79327	40.8409	48.6648	45.7586
4930583K01Rik	0.935334	2.47537	0	0	0	0.161156	0.653527	3.497	1.5652	0.16623	1.14297	0.512659	3.61024	0.776434	0	0	0.282216
4930583P06Rik	2.40109	0	0	0	0	0	0	1.49619	2.23223	0	0	0	2.07727	2.49148	0	0	0
4930584F24Rik	0.922031	2.34867	2.49344	0	0	0	5.29882	6.6647	1.68009	0	0	0	11.5971	8.2152	0	0	0
4930588N13Rik	0.815531	0.118033	0.110271	0	0	0.122949	0.872536	2.28681	2.91898	0.126822	1.24572	0.130373	5.41371	3.75162	2.43525	0.377785	0.861238
4930590J08Rik	0.142164	0.0658415	0.215293	0.187433	0	0.034292	0.139064	0.425213	0	0	0.0694893	0.0727256	1.00663	0.9913	0	0	0
4930590L20Rik	4.18332	3.93547	2.26258	7.58374	0.738484	2.52271	3.19695	1.95505	1.36119	0.975809	0.639	0.66876	3.65395	0.759639	0	0.968937	0
4930591A17Rik	0	0	0.369644	3.82956	0.965187	1.64857	1.25351	2.34229	0	0	0.626373	0.218515	11.3024	21.5114	1.36055	0.633193	0.360873
4930592A05Rik	0.67876	0.392951	0	2.0881	1.43786	1.22796	0	0	0	3.65917	4.42369	0.578714	2.95116	1.53384	1.2011	2.72504	3.10615
4930592I03Rik	0	0	1.2534	0	0	0	1.70018	2.02168	3.31785	0	0	0	4.42619	1.23439	0	0	0
4930593A02Rik	0.247214	0	0	0	0	0	0.302279	0.616184	0.160879	0	0	0.474245	3.68521	8.02052	0	0	0
4930593C16Rik	1.19691	0	3.36627	0.315611	0	0	1.75623	3.87831	0	0	0.292524	0	8.02906	13.9101	0	0.443565	0
4930594C11Rik	0.248961	0.988319	0.6925	0.515805	0.251139	0.257371	0.391391	0.664863	0.555485	0.265478	0.173846	0.272913	0.463908	0.55111	4.72016	3.29511	2.40379
4930595M18Rik	0	0	0	0.980089	0	0	0	0.0463216	0	1.34097	0.545039	0	2.21628	0.899914	0.295972	0.41323	0
4930596D02Rik	2.55705	0.109655	1.844	0	0	0	0.694803	0	0	0.11782	0	0	3.61767	4.03565	0	0	0
4930596M17Rik	0.347612	5.43351	3.19615	0	0	0.628872	1.27512	1.94947	0	0	0	0	9.8779	6.73302	0	0	0
4930597G03Rik	0	0	0	0	0	0.116907	0	0	0	0	0	0	0	0.18775	0	0	0
4930598F16Rik	0	0	0	0	0	0.196452	0	0	0	0	0.39809	0	1.51758	0	0	0	0
4930599N23Rik	1.47634	1.70937	1.30661	5.30851	0	3.07553	1.31285	2.67621	0.349365	1.16878	1.96808	1.5448	3.50122	4.41932	3.56241	1.98951	0.566937
4931402G19Rik	0.618402	0.358008	0.382249	0.69885	0.935718	0.745842	0.108021	0.275245	0.172473	1.09905	0.593753	1.07334	2.26347	5.09068	0.468981	0.081848	0.186589
4931403E22Rik	0	0	0	0	0	0.235826	0	0	0	0	0	0	0.182174	0	0	0	0
4931403G20Rik	0	0	0	0	0.0854113	0.0729434	0.269267	0.0753733	0.157441	0	0.269103	0	0.958004	0.588176	0	0	0
4931406B18Rik	0.120458	0.25105	0.182421	0.254105	0.0680464	0.0871689	0.382952	0.900727	0.0940683	0.0899144	0.264959	0.0308109	1.43653	3.07981	1.21498	0.714249	0.763254
4931406C07Rik	18.8529	19.3877	13.3008	24.1654	23.8164	26.2077	7.70402	11.813	8.86517	15.168	16.8518	10.008	9.46964	11.3314	9.40249	13.0535	12.8378
4931406H21Rik	0.07449	0	0.0805769	0.0327367	0	0.0598938	0	0.0309446	0	0	0	0	0.347006	0.312612	0	0	0
4931406P16Rik	24.1717	25.4753	22.9245	26.4684	25.6309	26.2435	34.1882	25.3826	31.3129	35.8316	33.4155	36.5039	23.1238	20.6969	27.7179	26.7894	33.3057
4931407G18Rik	12.9108	1.55205	5.26579	0	0	1.36143	33.1259	36.4886	14.2327	0.263309	0.0862127	0.270683	47.7208	27.6036	0.187263	0	0
4931408A02Rik	0.0505669	0.058549	0	0	0	0	0.62968	0.882374	0.0658149	0	0.556197	0.119746	1.36642	1.07812	0	0.0936983	0.197758
4931408C20Rik	0.131905	0.0254544	0	0.0289847	0.0310471	0.106059	0.483859	0	0.400586	0	0	0	0.450612	0	0	0	0
4931408D14Rik	0.318119	0	0.309702	0.0838779	0	0.115099	0.512207	2.15694	0.0778681	0.0372148	0.0388686	0.0406787	9.21775	12.5708	0.238202	0.110858	0.0631808
4931409K22Rik	0.662252	0.468591	1.07455	0	0.675466	0.0443717	0.58483	0.871187	0.0478837	0	0.112521	0	1.7482	1.42473	0	0	0.155412
4931414P19Rik	0.571579	0	0.948038	0.502394	0.161442	2.29789	1.39779	0.4274	0.843123	1.32736	1.21068	1.16959	1.20708	0.738074	1.82059	1.69457	1.77061
4931417E11Rik	5.19318	0	3.19428	0	0	0	6.34991	16.4973	6.09646	0	0	0	64.8915	158.476	0	0	0
4931417G12Rik	12.0289	20.2087	14.8829	11.8168	12.4355	11.3787	17.4961	17.0487	16.2701	14.867	11.3367	11.6636	12.8186	11.1166	18.3642	13.4025	19.7605
4931419H13Rik	0.589906	0	0	0	0	0	0.144261	0.441104	0	0.146776	0.144173	0	2.85796	12.683	0	0	0
4931420L22Rik	0	3.31731	0	0	0	0.191972	0.194624	0	0	0	0	0	1.48296	0	0	0	0
4931423N10Rik	1.49553	2.37292	0.659076	1.09542	0.078224	2.53857	1.89636	3.58955	3.17204	0.964718	1.35373	0.212515	14.9141	31.6494	0.147022	0	0.233977
4931428F04Rik	8.1745	9.75059	10.8375	6.56451	6.46597	6.63524	11.0481	12.7925	11.5207	9.97851	10.3284	7.54689	6.04087	3.66054	24.3915	17.483	17.7866
4931428L18Rik	0.407765	4.60327	0	0.80642	0.287932	0.122949	4.23804	7.6227	0.265362	0.507286	1.12115	0.651867	22.2247	21.1275	2.70584	1.32225	0.861238
4931429I11Rik	0.411827	0	0.0685353	0	0	0.114622	0.309882	1.34233	0.206157	0	0.0387117	0.0405145	4.81093	14.0515	0.084086	0	0.267636
4931429L15Rik	0.0989945	0	0.428335	0.130518	0	0.179092	0.0605225	0.0616862	0.0644226	0	0.120971	0.126605	0.78397	1.4381	0	0.0917161	0
4931429P17Rik	0	0	0	0	0	0	0	0	0	0	0.0613219	0	0.0467535	0	0	0	0
4931430N09Rik	0	0	0	0	0	0	0.0565431	0	0	0	0.169526	0.0591404	0.646257	0.134354	0	0.171371	0
4931431B13Rik	0	0	1.82414	0	0	0	5.36108	1.68128	0	0	0	0	1.88536	2.61306	0	0	0
4931431C16Rik	0	0	0	0.141786	0	0	0.0438317	0	1.11975	0.0445959	0	0	0.367379	1.59696	0	0	0
4931431F19Rik	2.07288	0	0.0574941	0	0	0.064104	0.649898	0.331198	0	0	0	0	3.71399	1.6472	0	0	0
4931440F15Rik	0.650173	0	0.287715	0.194821	0	0.427724	0.397497	0.847113	0.346183	0	0	0	1.6796	7.04087	0	0	0.124839
4931440J10Rik	2.90539	0	0.428564	0	0	0	1.61479	0.658338	0.171885	0	0.645524	0.675587	5.16774	18.0337	1.05161	0	0
4931440L10Rik	0	0	0.169786	0	0	0.0946474	0.287888	0.27072	1.2258	0	0.0958967	0	4.68169	0.915114	0	0	0
4931440P22Rik	0.71267	0.952113	0.533704	1.80694	0.0774204	1.32236	0.268127	0.751528	0.784865	0.682006	0.7369	0.560886	1.73657	2.0706	1.16409	0.711063	1.27365
4932411E22Rik	0	0.0426859	0.119637	0	0	0.0444639	0	0	0	0	0	0	0.103044	0.0714081	0	0	0
4932411G14Rik	0	0.144977	0.0270888	0	0	0.0906094	0	0.0312093	0.0651874	0	0.0918053	0	1.49322	0.533562	0	0	0
4932411L15	2.48323	4.73356	4.09473	1.11794	3.16479	19.0655	2.33281	2.37767	1.65543	3.35302	8.32637	4.64755	4.59896	5.27911	1.04496	0.95393	1.1513
4932411N23Rik	0	0.0656563	0	0.0373812	0	0.0341956	0	0.565356	0.0369022	0	0.034647	0	0.264159	0.302046	0	0	0.0598836
4932412D23Rik	0.186063	1.43445	0.768224	8.41065	0	0.0561015	1.30257	9.54358	1.67813	2.42969	3.4818	2.95187	25.0157	54.4958	3.79274	1.86041	3.39295
4932412H11Rik	0.198169	0.0382418	0.750272	0	0.046644	0.0796694	0.323081	0.452779	0	0.0410893	0.121081	0.2112	1.20011	0.575762	0	0	0
4932413F04Rik	0	0	0.038322	0	0	0.128183	0	0	0	0.0881471	0	0.0453079	0.693145	2.23015	0.376138	0	0
4932414J04Rik	0.127026	0	0.0343516	0.209346	0	0.038301	0.0776604	0.554076	0.371992	0	0.349259	0	1.09473	4.95159	0	0	0
4932414N04Rik	0.765087	0.152734	0.114153	0	0	0.0954574	1.12906	3.97838	1.0988	0.0328213	0.193434	0.0337405	13.3961	26.1636	0	0	0.111444
4932415G12Rik	12.1634	13.8963	10.9103	10.0419	8.18137	13.3338	23.5084	19.8471	13.2776	13.2082	11.0842	15.8215	53.2215	66.9235	10.966	11.4615	13.8444
4932415M13Rik	0.254998	0	0	0.739638	0	0.184529	0.187079	0	0	0	0.0623215	0	1.56802	7.85326	0	0	0
4932416H05Rik	0.879945	1.34633	1.35978	1.49163	0.0443822	0.947574	2.03661	4.50405	2.00425	0.625548	0.614452	1.64786	11.6241	24.6529	1.5849	1.22287	1.46027
4932416K20Rik	0	0	0.117115	0	0	0.032645	0	0	0	0	0.0330758	0	0.327833	0.445631	0	0	0
4932418E24Rik	0.400773	0.321255	0.0666957	0	0	0.0371818	0.301564	0.153681	0.361122	0	0.0376725	0	0.315949	0.119426	0	0	0
4932425I24Rik	2.33819	1.51771	0.843084	0.467084	0	0.0854555	0.649773	1.85435	1.24496	0.969618	0.865835	0.453079	5.87523	15.8855	0.940345	0.919026	0.374126
4932429P05Rik	0	0	0.0339712	0	0	0	0	0	0	0	0	0	0.234076	0.364975	0	0	0
4932435O22Rik	0	0	0.0920663	0	0.320529	0.410604	0.0346898	0	0	0.0352947	0.138675	0	0.158594	0.274758	0.301216	0.157707	0.179764
4932438A13Rik	19.42	21.0516	21.6955	19.4167	16.9491	19.8278	21.3754	20.9283	25.6149	19.5668	21.2068	22.1869	24.9619	23.5152	20.1671	20.8015	18.504
4932438H23Rik	1.60971	0.847173	0.351762	0.750299	0	0.147073	0	0.151973	0	0.457221	0.596071	0.207941	1.55327	2.52459	0	0	0
4932441B19Rik	0	0	0	0	0	0	0.208923	0	0.444772	0	0.0347992	0	0.663298	0.579166	0	0	0
4932441J04Rik	0	0	0	0	0	0	0.212521	0	0	0	0	0	0	0.504976	0	0	0
4932443I19Rik	0	0	0	0	0	0.189643	0	0	0	0	0	0	0.146497	0	0	0	0
4932702P03Rik	0	0	0	0	0	0	0.228263	0	0	0	0	0	1.04357	1.44636	0	0	0
4933400A11Rik	0.0884288	0	0	0	0	0	0.216252	0.881639	4.02827	0	0	0	2.63641	2.48357	0	0	0
4933400B14Rik	0	0	0	0	0	0	0	0	0	0	0	0	0.218422	0.227045	0	0	0
4933400C05Rik	0.499603	0.115693	0.108086	0	0	0	4.03184	2.73959	2.47096	0.248615	0	0	5.77186	3.67725	0	0	0
4933400C23	0	0.0698468	0	0	0	0	0	0	0	0.0750478	0.442299	0.231449	0.843055	0.116845	0.16012	0.223558	0.891879
4933400F21Rik	0.292931	0.0308336	0.0576124	0	0.0376082	0.192708	0	0.165939	0.207961	0.265037	0.130168	0.102172	0.396975	0.412646	0.141369	0.246722	0.224982
4933400L20Rik	0.136637	0.474617	0.147803	0.540443	0	0.164795	1.33658	2.89485	0	0	0	0	7.8928	20.7757	0	0	0
4933401B06Rik	1.07265	0	0	0	0	0	0.546487	0.779795	0	0	0	0	4.99685	1.73137	0	0	0
4933401D09Rik	0	0	0	0.106708	0	0.292841	0.494814	0.100866	0.42136	0.201377	0.791218	0.207016	0.377029	0.627063	0	0	0
4933401H06Rik	2.72306	0.573253	0.66945	10.6074	0	0.149284	3.48095	13.7288	4.18856	0.153985	0	0	36.3258	90.1442	0	0	0
4933401P06Rik	0	0	0	0	0	0.0850236	0.172396	0.175712	0.183507	0	0.172291	0	0.45976	0.409638	0	0	0
4933402C06Rik	0	0	0	0	0	0	0.55747	0	0.593394	0	0	0	0.106193	1.21424	0	0	0
4933402D24Rik	0	0	0	0	0	0.0705062	0.285921	0.0728549	0	0	0	0.0747637	0.544654	0.679387	0	0	0
4933402E13Rik	0.577864	0.0608005	0.0568027	1.73158	0	0.253417	5.26842	1.96414	1.50425	40.2856	39.3168	4.36717	96.2652	17.6196	30.2272	27.345	27.3398
4933402J07Rik	1.32935	0	2.75611	0	0.312893	3.74101	4.46997	6.07457	2.59529	0.551263	0.676856	0.141676	17.2362	8.26097	0	0.205268	0
4933402J10Rik	3.52221	5.83193	0.131376	1.92157	0	0	5.19519	7.70607	4.26291	0	0	0	14.2379	23.2492	0	0	0
4933402J15Rik	0	0	0	0	0	0	0	0	0.486619	0.0775218	0	0	0	0	0	0	0
4933402N03Rik	0.758436	0	0	0	0	0.228683	0.115922	1.41781	0	0	0	0	1.05994	0.55089	0	0	0
4933402N22Rik	0.602176	0	0	0	0	0	0.859024	0.750464	0.914381	0	0	0	16.6442	39.268	0	0	0
4933402P03Rik	1.35031	0.595604	0.765105	0	0	0.155103	2.20145	5.04851	5.85829	0.0799942	0.235726	0.16447	9.58528	4.48366	0	0	0
4933403F05Rik	5.20426	5.99239	4.92324	6.54501	4.719	7.0295	4.86067	3.56602	4.91146	6.8567	6.10146	6.72946	4.19568	2.59447	4.81698	5.60447	5.11062
4933403G14Rik	2.08915	1.79063	3.63927	3.04059	1.41771	2.91235	4.64454	2.36692	3.00161	2.43026	3.05025	2.46364	9.35298	13.4798	4.75307	3.31809	4.81361
4933403O03Rik	0.141542	0.135049	0.0765538	0	1.29e-07	0.525692	0	0	0	0.324243	0.651234	0	1.53589	0.0913556	0	0	0
4933403O08Rik	1.86145	1.67632	0	0.0908962	7.88645	3.90805	0.590092	2.74944	2.15355	2.91614	3.11715	3.52684	1.28465	1.66922	1.64695	2.81044	1.1649
4933404G15Rik	0	0	0	0	0	0	0.643581	0	0.770687	0	0	0	3.06491	2.54872	0	0	0
4933404K08Rik	0.0737627	0	0	0	0	0.177927	0	0.0919272	2.30412	1.19295	0.270413	0.471678	2.6115	4.35765	0.19579	0	0.623174
4933404M02Rik	1.29193	4.62354	1.96919	1.23878	0	0	4.23645	10.7582	4.28016	0.365282	0.215281	0.525717	50.5541	76.7773	0	0.326438	0.12403
4933404O12Rik	3.46918	2.0084	3.90904	2.09638	2.04139	1.01697	5.33186	8.22664	4.51528	3.56661	3.12062	3.72812	11.4249	16.0757	11.1267	6.07111	7.63254
4933405D12Rik	2.25209	0.931277	4.35021	4.02968	4.99794	1.94014	0.393389	3.60859	0.62811	4.00249	3.34178	3.90887	11.2406	14.3328	1.28095	0.894218	0.339759
4933405E24Rik	0	0	0	0	0	0.124772	0	0	0	0	0	0	0.674695	0.701332	0	0	0
4933405L10Rik	0	0	0.320027	0.390061	0	0.237881	0.723501	1.22902	1.15519	0	0.24102	0.126122	11.2094	25.787	0	0	0
4933405O20Rik	1.67867	0	0	0	0	0.0964099	2.24806	8.16896	0	0.0994463	0	0	10.2777	7.35452	0	0	0
4933406C10Rik	0.952361	0	0.274716	0	0.179329	0	1.39739	1.66164	0.0826357	0	0.775856	0	3.49005	3.44337	0.505573	0.588228	0.80459
4933406D12Rik	0	0	0	0	0	0	0	0	0	0	0	0	0.15859	0	0	0	0
4933406F09Rik	4.99879	2.02574	2.34315	10.5449	0	0.502411	13.4469	30.8374	7.3736	0.207294	0.203616	0.213099	105.798	264.166	0	0	0
4933406G16Rik	0	0	0	0	0	0	0	0	0	0	0	0	0	0.434986	0	0	0
4933406I18Rik	0.539403	2.16564	0.841211	0	0	0.52045	0.158474	0	0	0	0.599474	0.717637	2.83871	6.04508	0.28635	0	0
4933406J08Rik	36.5864	27.9288	35.3045	54.635	37.2231	40.5684	44.3285	36.7022	35.0483	67.8298	58.6036	93.3377	38.1651	44.049	20.7105	28.4748	31.9545
4933406J10Rik	0	0	0.376984	0	0	0	0	0	0	0	0.141957	0	0.43293	0.337516	0	0	0
4933406K04Rik	0.0789626	0	0	0	0	0	0.772408	0.295223	0	0.0982347	0.0964922	0	2.7956	2.60007	0	0.146315	0.333553
4933406M09Rik	2.02777	0	0	0	0	0.139752	0	0.433221	0	0.144154	0	0	2.37506	0.897752	0	0.751474	0.244734
4933407C03Rik	0.356729	0.911932	0.616234	0.432668	0.247171	0.791598	0.428017	0.245386	0.256272	1.41533	2.21847	0.671518	3.68942	0.614456	2.03249	2.83774	2.07939
4933407E24Rik	0	0	0	0	0	0.131127	0	0	0	0	0.0664289	0	0.101295	0.526467	0	0	0
4933407G14Rik	0	0	0	0	0	0	0.104855	0	0	0	0	0	0	0	0	0	0
4933407H18Rik	15.2616	26.5059	15.365	43.1319	26.8785	35.5843	4.22133	7.54127	15.3205	12.7738	11.224	18.899	5.59028	7.47655	3.48283	2.83263	3.04043
4933407I05Rik	0.153255	0.532339	0.165778	0	0	0.184838	3.18566	3.8199	0.199468	0	0	0	5.42586	2.96845	0	0	0
4933407K13Rik	0.429045	0.529888	0.154701	0.678803	1.13105	0.0344975	0	0.998106	0.521191	0.142336	0.524292	0.256065	0.133245	0.332413	0.0759214	0	0.362473
4933407L21Rik	0	0	0	0	0	0	0	0	0	0.119567	0	0	1.07453	2.79239	0	0	0
4933407P14Rik	0.719622	0.468973	0.340211	0	0	0	1.64922	1.45535	0.409154	0.0559882	0	0	7.16026	2.4819	0	0	0
4933408B17Rik	0.0420429	0.0486793	0	0	0.415625	0.50707	0.0514077	0.943132	0.218882	0.156912	0.308257	0.376383	2.58528	2.6059	0.334785	0.467422	0.621589
4933408J17Rik	23.6825	22.0267	21.526	18.2863	13.3938	16.794	20.8469	16.9436	17.6951	19.5736	22.241	21.5941	18.5405	15.8214	5.52944	12.3928	6.94719
4933408N05Rik	0.263362	0.228701	0.569766	0.0868066	0.092983	0.635271	0.080506	0.0820541	0.085694	0.327639	0.321828	0.42102	0.736112	0.446351	0	0.243999	0.278123
4933409G03Rik	1.99842	1.29576	3.89109	4.21565	0	0	3.42097	12.7516	4.05758	0	0	0	28.3008	54.8879	0	0.444356	0
4933409K07Rik	0	0	0	0	0	0	0	0	0	0	0	0	0	0	0	0	0
4933411E08Rik	0.54437	0.350165	0.32714	0.0797464	0.0854204	0.291801	1.92292	1.88451	0.314897	0.300991	0.739132	0.154711	1.85967	1.64019	0.642191	1.00869	0.383253
4933411G06Rik	0	3.08589	4.20435	0	0	0	2.03678	3.45991	0	0	0	0	7.86322	8.92649	0	0	0
4933411G11Rik	0.928643	0.107523	0.70317	0	0	0.0560008	1.81679	3.70345	0.966933	0.404353	0.5674	0.296912	19.2941	31.1179	0.616228	0.51622	0.392277
4933411K16Rik	8.41338	3.94923	2.70567	0	0	0.274248	15.1995	15.2083	8.87867	0.0942954	0.0926228	0	24.6458	13.6536	0	0	0
4933411K20Rik	17.5828	16.1017	18.6787	30.2997	28.6583	24.1958	15.8226	18.1951	19.1389	18.6336	14.8889	16.5226	59.9094	100.542	7.86201	7.90174	9.36177
4933412E12Rik	1.45775	0.401869	0.645693	1.73892	0.590079	1.54411	1.52782	1.47069	0	1.03631	1.78138	1.24289	7.43762	17.0905	0.552753	0.514499	0
4933412E24Rik	0	0	0.0633585	0	0	0	0.358093	3.6498	0	0	0.214725	0	8.94963	16.2802	0.155468	0.108532	0
4933412O06Rik	0	0	0	0	0	0	1.20715	0	1.15644	0	0	0	0.643862	1.14734	0	0	0
4933413G19Rik	2.05201	2.28e-07	0.260376	2.52e-07	3.51e-07	1.79e-07	2.34249	1.94855	2.40099	1.14e-07	0.146538	1.16e-07	3.1754	0.890891	0	1.88e-07	2.44e-08
4933413J09Rik	0	0	0	0	0	0.0687564	0.0697065	0	0	0.177305	0.139328	0.109363	0.318683	0.082816	0	0	0
4933413L06Rik	0	0	0	0.499798	0.178454	0.304803	0	1.41731	0.657857	0.314404	0	0	1.29502	2.08041	0	0	0
4933415F23Rik	3.56927	0.266623	0.0622731	3.56733	0	0	10.2772	13.4163	11.3141	0.214858	0.281395	0.294501	64.2022	140.554	0.305611	0.213345	0
4933416C03Rik	26.2892	37.1518	24.7032	37.3447	44.5645	46.4925	46.4314	55.8184	57.1425	42.2307	37.5336	57.7903	109.931	205.91	44.0528	42.398	44.4013
4933416E03Rik	0	0	0.106329	0	0	0	0	0	0	0	0	0	0	0	0	0	0
4933416I08Rik	0	0	0	0	0	0	0	0	0	0	0	0	1.43813	0.166101	0	0	0
4933416M06Rik	0	0	0	0	0	0	0	0.94138	0	0	0	0.322015	0.0781961	0.243849	0	0	0
4933416M07Rik	1.03414	1.51668	1.26779	0.636274	3.69982	0.41575	1.77027	3.35087	3.49952	1.3723	1.93769	2.38062	6.42327	11.8848	2.74492	2.68269	1.89296
4933417A18Rik	4.6444	3.62669	0.584176	0	0	0.130268	1.84894	1.61528	2.24925	0	0	0	15.4971	10.2511	0	0	0
4933417D19Rik	0.619605	0.307461	0.861733	1.63383	0.125005	1.81486	0	1.87532	0.691234	0.991066	1.08165	1.24523	3.05133	2.82889	0.70484	0	0.934761
4933417E11Rik	0	0	0	0	0	0.123088	0	0	0	0	0	0	0.950841	6.32562	0	0	0
4933417G07Rik	0	0	0	0	0	0.14455	0	2.68859	0	0	0	0	0.893312	0	0	0	0
4933417O13Rik	0.205889	0	0	0	0	0.0827726	0.0839162	0	0.089324	0	0	0	0.831235	1.06345	0	0	0
4933421E11Rik	26.013	15.654	18.2644	30.1164	14.691	32.1351	21.059	22.7448	26.9866	41.5608	35.4107	37.9364	35.6115	33.5295	26.9324	28.8916	28.113
4933421I07Rik	1.3194	0	0	0	0	0.748846	1.04389	2.32137	5.05073	0	0.0948413	0	4.70013	15.0328	0	0	0
4933421O10Rik	1.86634	2.21855	1.50741	1.80447	1.30029	3.06129	0.638974	1.55062	1.19836	1.20736	1.70289	2.48235	2.15616	1.80748	0.990768	1.47551	1.20884
4933422A05Rik	0	0	0	0	0	1.23483	0.0962996	4.12236	0	0.489894	0	0	5.79676	8.16127	0	0	0.166342
4933422H20Rik	0.472544	0.364756	1.24949	0.484571	0	0	0.321	0.654346	0	0	0.0641609	0	9.68577	1.11868	0	0.097289	0
4933424B01Rik	46.6832	54.6408	59.0574	44.5381	35.0958	52.5858	55.7216	55.1692	67.0055	55.7047	48.4644	62.8329	55.6629	74.1721	37.8737	36.8619	37.52
4933424G05Rik	0.412134	1.63608	0.127375	0.543372	0	0	0.359952	0.440249	0	0	0.431679	0.225892	1.48107	2.10973	0	0.327286	0.124352
4933424G06Rik	0.0982967	3.18675	0	0	0	0	1.56249	1.22503	0.639685	0	1.44142	0	7.9676	11.4236	0.260911	0	0.207612
4933425H06Rik	2.85143	2.25104	0	0	0	0	3.01113	2.74598	0	0	0.158384	0	9.05673	4.64437	0	0	0
4933425L06Rik	3.4842	0	2.21109	1.40874	1.77139	1.79294	1.64731	2.8948	2.72089	2.60073	2.27076	1.54474	16.3607	18.5363	2.34286	3.18499	3.63041
4933425O20Rik	5.04582	1.79763	5.66807	0	0	0.234063	8.54273	14.028	6.69364	0	0	0	13.4706	7.70597	0	0	0
4933426D04Rik	0.11543	0	0	0	0.489044	0	0.564563	0	0.600945	0.287204	0.141054	0.442871	1.61317	1.1179	0.306387	0.641656	0.243798
4933426M11Rik	13.388	14.122	13.3366	8.92537	14.3139	14.6639	16.8095	12.6315	19.0248	16.5615	13.7945	16.8319	8.68473	7.05066	11.2932	11.5278	12.7805
4933427D06Rik	40.9161	33.2057	34.1894	66.615	54.1257	43.4172	50.5348	43.0859	66.0055	49.8282	46.6508	59.193	24.3414	21.8851	29.7915	34.7778	34.726
4933427D14Rik	2.72538	1.83228	3.61378	2.83982	2.70044	4.32084	3.30556	3.58826	2.43154	2.92572	3.67957	3.26064	8.00666	12.4096	1.34179	1.71049	2.04255
4933427E11Rik	2.87455	1.76815	2.42926	4.02678	0	0.108342	2.63613	5.26168	3.15675	0.447015	0	0.114884	49.63	92.1299	0.715308	0	0
4933427E13Rik	0	0	0	0	0.099403	0	0	0	0	0	0	0	0	0.136334	0	0	0
4933427G17Rik	6.1062	2.12728	5.02694	1.63863	5.87616	6.12627	6.34306	7.34052	9.49475	7.86541	6.47126	16.1714	17.5203	20.2529	4.15952	6.50834	4.79352
4933427I22Rik	0	0	0.417982	0	0	0.0932072	0	0	0	0	0	0	0.0720018	0	0	0	0
4933428C19Rik	0	0	0	0	0	0	0.361355	0	0	0	0	0	0	0.143104	0	0	0
4933429K18Rik	0	0	0	0	0	0.269852	0.547159	0	0	0	0	0	0.312687	0	0	0	0
4933429O19Rik	0.127338	2.13785	0	0.839435	0	0.0767897	0.467105	2.69783	2.48603	0	0	0	4.74556	13.3188	0	0	0
4933430H15Rik	4.38778	3.6923	3.99418	2.3393	3.04753	5.52335	8.44349	6.2751	5.71087	6.50269	7.35425	9.41266	15.7043	26.4021	6.42788	5.99781	5.06416
4933430H16Rik	0	0	0	0	0	0	0	0.731848	0	0.18264	0.448502	0	2.25688	4.19431	0	0.136015	0.310074
4933430I17Rik	1.8387	1.33059	1.74033	0.757566	2.35326	7.69236	0.632322	1.71861	2.24357	1.93005	3.2299	2.86592	6.42409	12.1868	1.67766	2.66174	1.2136
4933430M04Rik	0	0	0	0	0	0	0	0	0	0	0	0	0	0	0	0	0
4933430N04Rik	0	0	0	0	0	0	0.117767	0.720192	0	0	0	0	2.51256	0.093277	0	0	0
4933431E20Rik	1.74378	2.78627	1.58472	0.666729	0.985058	1.05157	1.85501	2.95555	3.4044	1.47517	2.89801	1.07046	7.18114	10.116	2.26799	2.71417	2.17299
4933431G14Rik	2.7338	0.0716573	0	2.15396	0	0.223926	0.378368	0	0	0	0.0756274	0	3.7356	8.19997	0	0	0
4933432B09Rik	1.96643	2.31899	1.41808	2.25653	2.67423	2.10815	2.56029	2.83643	2.60678	2.1066	3.09271	2.44502	2.45976	2.45106	18.0267	14.811	15.8824
4933432G23Rik	0	0	0	0	0	0.172865	0	0	0	0	0.175148	0	0	0	0	0	0
4933432I03Rik	0	0	0	0	0	0	0	0	0	0	0	0	0	0	0	0	0
4933432I09Rik	0	0	0	0	0.110449	0	0.382535	1.16962	0	0.194599	0.0955698	0	0.874444	1.06046	0	0	0
4933433C11Rik	0.44402	0.0856847	0.960607	0	0	0	0.904871	1.0145	1.92637	0.644455	0.090432	0.378574	7.86007	2.65178	0	0	0.468905
4933433F19Rik	0	0.119103	0	0	0	0	0.125779	0	0	0	0	0	0.0958388	0.0996222	0	0	0
4933433G15Rik	0.478018	2.21389	0.310248	0.252095	0.135016	0.922443	3.85766	4.05099	0.746592	0.118937	1.51875	0.489073	17.8145	34.0727	0.761287	1.4172	2.01924
4933433G19Rik	1.69387	2.32897	1.2597	1.39579	2.54166	0.766101	0.517791	1.18743	1.24011	1.71217	1.03495	2.0309	1.28224	1.02528	0	0.784664	0.4472
4933433H22Rik	0	0	0	0	0	0	0	0	0	0	0	0	0.479983	0.0554369	0	0	0
4933433P14Rik	26.565	26.7303	19.4233	13.8522	16.5251	23.7753	14.0928	22.4653	18.9799	22.1635	22.3715	17.5714	20.1341	15.8925	24.6231	28.4534	24.0462
4933434E20Rik	462.507	865.711	609.558	885.655	789.184	1003.62	145.069	332.25	468.425	303.229	290.056	387.575	252.913	224.591	79.9325	82.6589	81.5099
4933434I20Rik	0.416949	1.8345	0.090204	2.96849	0	0.100574	0.407857	1.35102	0.325604	0.103742	0.203804	0	24.6287	36.7459	0	0	0
4933436C20Rik	2.09574	2.52765	3.02265	0	2.21977	1.36912	3.41673	4.67952	0	2.60724	2.24086	2.34522	14.7256	20.2119	1.1589	2.75067	1.65989
4933436E23Rik	0	0	0	0	0	0	0	0	0	0	0	0	0	0	0	0	0
4933436H12Rik	0	0	0	0	0	0.0823366	0	0	0	0	0.0834233	0	0.318021	0	0	0	0
4933436I01Rik	0.0742456	0	0	0	0	0	0.5447	0.647704	0	0	0	0	4.35793	3.45142	0	0	0
4933437F05Rik	2.4785	3.39149	2.35605	2.1785	0.530341	0.0905837	5.60196	4.30566	2.15057	1.21468	1.92737	0.864484	6.85758	2.76403	2.59162	3.34004	3.64851
4933438B17Rik	0.0946068	0	0.40935	0	0	0	0.809759	0	0	0	0.115609	0	1.76287	4.12306	0	0.350604	0.199819
4933438K21Rik	0.548391	2.68092	0.856849	0.0803355	0.0860515	0.514424	1.04307	1.29094	0.158611	0.454824	0.148918	0.311708	3.91712	2.24242	0.323468	0.338715	0.643474
4933439C10Rik	4.33848	2.63724	3.46108	4.86201	2.29763	4.44767	3.38183	0.540685	1.83517	2.2264	4.4401	2.28877	2.77894	2.20588	0.863676	2.81365	2.40535
4933439F18Rik	34.8774	62.2139	43.8789	84.1276	59.7905	63.6059	26.2275	36.4598	54.5408	43.9008	40.4006	61.7777	29.8557	29.2334	19.1121	16.9478	21.8299
4933439K11Rik	0	0	0	0	0	0	0	0	0	0	0	0	2.52327	0.476887	0	0	0
4933440J02Rik	0	0	0.208812	0	0	0	0.59009	1.08259	0	0	0.117946	0.123439	5.75523	6.35633	0.512384	1.25192	0.815428
4933440M02Rik	0.61636	0	1.53347	0.0812459	0	0.148661	5.31898	10.8308	3.93086	0.38338	0	0	39.9414	67.6404	0	0	0
5031410I06Rik	0	0.191487	0.0715586	0.0436092	0.0934241	0.359035	0.040444	0.0412217	0.0430502	0.205746	0.687129	0.423018	2.37289	0.768803	0.263385	0.429024	0.139721
5031414D18Rik	0.630317	0	0	0.635496	0	1.74402	0	0.69312	0	0.369015	1.0421	0	1.07088	0.466809	0.492077	0.687029	0.469866
5031425E22Rik	6.50829	4.75461	4.90293	3.42209	3.11847	3.78458	3.88424	3.66925	2.47064	5.4942	3.88187	3.91403	3.17621	2.6638	4.83289	3.44559	2.9456
5031425F14Rik	0.190073	0	0.0685351	0	0	0.0764144	0	0	0	0	0	0	0	0	0	0	0
5031426D15Rik	15.488	14.6461	18.4409	15.8754	16.9609	15.952	22.5614	32.0145	37.1903	20.4905	15.0762	24.3358	6.87349	8.30796	80.9781	49.2472	62.1959
5031434C07Rik	0	0	0	0	0	0	0	0	0	0	0.116596	0	0.0443514	0	0	0	0
5031434O11Rik	0.353023	0	1.90935	0	0	2.34175	0.215828	0	0	0.658775	3.88253	0.225741	0	0	0	0.327068	0
5031439G07Rik	4.32221	4.00357	4.81769	2.5272	2.57431	2.31182	3.19396	4.52005	4.72055	2.45477	2.96237	2.81192	3.13401	1.56517	3.342	3.23836	3.13558
5033403H07Rik	0	0.381984	0	0	1.39773	0	1.21018	3.2892	1.28817	4.92513	10.0787	0.843845	4.91794	2.23653	10.5082	6.72436	9.05836
5033404E19Rik	0	0	0	0	0	0	0	0	0	0	0	0	0	0	0	0	0
5033406O09Rik	0	0	0.772267	0.0784391	1.76442	3.22894	0	0	0	0.148029	0.363507	0.608699	0.554297	0	0.315831	0.330718	0.37697
5033411D12Rik	1.31404	2.9046	1.67985	3.30745	1.43399	1.94503	2.77526	4.39182	3.57602	4.82994	3.43047	3.05552	1.27992	2.02459	1.10978	1.10675	1.76615
5033414D02Rik	21.1555	18.2479	12.4404	41.5574	33.2855	25.344	11.8054	10.263	4.43512	23.4926	28.628	10.3503	22.2237	10.313	9.04483	20.5209	13.4947
5133401N09Rik	88.2399	115.647	101.328	142.661	158.044	121.852	133.629	162.549	235.263	154.754	120.558	144.673	48.4693	50.6613	347.218	231.741	278.867
5330411J11Rik	0	0	0	0	0	0.0759898	0	0	0	0	0	0	0.234806	0.183056	0	0	0
5330413P13Rik	0	0.0306537	0	0	0.0373888	0.0319305	0	0	0	0	0.032352	0	0	0.0512797	0	0	0
5330417C22Rik	0.319671	0.168241	0.785896	0.919566	0	0.0350499	1.31477	1.62979	0.567362	0.47	0.248589	0.0743329	13.2401	30.34	0.385686	0.323093	0.429658
5330426P16Rik	1.68954	0	0	1.26228	0.477209	1.35848	0.137725	0.280747	0	0.210189	0.963487	0.216077	0.367295	0.490879	0.298972	1.1479	0.237898
5330434G04Rik	0	0.0323729	0	0	0	0.0674428	0	0	0	0	0	0	0	0	0	0	0
5330437I02Rik	0.843465	0	0.425782	0.0370686	0	0.983376	0.0343781	0	0	0.13991	0.0687141	0.2517	0.0523897	0.108916	0	0.104193	0.0593826
5330439B14Rik	0	0	0.0826111	0	0	0	0.0933814	0	0	0	0	0	0	0	0	0	0
5430401F13Rik	0	3.95907	0	0.300545	0	0	0.27873	0	0	0	0	0	1.06191	0.220767	1.21013	0	0
5430402E10Rik	0	0	0	0	0	0	0	0	0	0	0	0	0	0	0	0	0
5430402O13Rik	14.1762	4.9955	8.93222	4.22564	20.5361	10.5559	5.57398	6.2987	8.8243	10.9364	9.36309	7.09434	14.7008	12.6989	7.19837	3.65462	8.85221
5430403N17	0	0	0	0	0	0	0	0	0	0	0	0	0.0359858	0	0	0	0
5430405G05Rik	0.442217	0.597357	0.0797255	0.194346	0	0	0.180239	0.275558	0	0.916911	0.450323	0.377037	1.16735	0.57103	1.95631	2.04851	1.868
5430405H02Rik	93.837	164.619	113.453	98.483	118.945	104.807	104.376	137.353	194.871	144.853	107.366	143.795	44.7021	53.3578	498.361	335.522	381.527
5430407P10Rik	3.01967	2.30949	1.79803	1.64362	1.76057	2.03815	2.16794	0.897657	2.95667	3.30862	2.9114	1.48806	2.27135	1.36773	3.30899	2.66931	2.75007
5430411K18Rik	2.74065	3.23983	1.4823	3.34806	3.55921	3.35167	2.48404	3.80966	3.67932	2.27701	2.62305	2.99032	3.41053	3.22035	7.75782	5.84183	7.06361
5430416N02Rik	22.3591	29.8713	32.5583	22.1093	31.5766	28.7819	35.4887	31.8841	30.7802	57.772	44.9249	40.9681	14.6222	15.4077	51.359	46.6091	45.4082
5430416O09Rik	0.0467433	0.0270608	0.0252815	0	0	0	0	0.0582541	0.152096	0.697821	0.856803	0.0597804	1.02343	0.588501	0.186107	0.692906	0.542995
5430417L22Rik	8.04491	5.58148	9.1167	15.6575	10.1892	16.9798	5.85528	12.7314	8.85029	9.49208	7.84127	7.87983	19.3331	24.3322	2.79632	2.78025	3.70848
5430419D17Rik	0	0	0	0	0	0.040171	0.0407261	0	0	0	0	0	0	0	0	0	0
5430421F17Rik	8.15732	7.78706	6.38325	4.63377	4.41197	4.02955	6.41964	10.815	8.86638	3.61665	4.87807	5.71566	3.19364	1.933	36.2787	16.7231	18.7869
5430421N21Rik	0.350528	0	0.0631953	0	0	0.0704607	0	0	0	0.50876	0	0	0	0	0	0.108252	0
5430425J12Rik	0	0	0	0	0	0	0	0	0	0	0	0	0	0	0	0	0
5430427M07Rik	0	0	0	0	0	0	0	0	0	0	0.271073	0	0	0	0	0	0
5430427O19Rik	0	0	0.162175	0.131777	0	0	1.37488	0	0	0.0621716	0.0610687	0	0	0	0.198973	0.0463003	0.105551
5430428K19Rik	0	0	0	0	0	0.156321	0	0	0	0	0	0	0	0	0	0	0
5430434I15Rik	0	0	0	0	0	0	0	0	0	0	0	0	0	0	0	0	0
5430435G22Rik	0.312992	0	0.296248	0	1.16031	2.59526	0.0956773	0.0975171	1.22211	4.08852	4.92437	0.950684	5.50414	0.682026	2.90773	3.18979	1.32214
5430437J10Rik	0.188624	1.52878	1.53027	0.373032	0.799148	0.909979	0.345957	0.470146	1.10475	0.469319	1.03724	0.120616	0.175738	0.0913378	1.75232	1.39804	1.59357
5430437P03Rik	45.3641	42.0803	30.475	47.1411	49.3876	42.8871	34.8478	35.192	37.0934	27.2421	27.957	32.6029	51.2175	48.1751	14.9212	14.8978	15.6007
5430440P10Rik	0.3352	0	0	0	0.157796	0.269518	0.409864	0	0	0	0.273076	0	0.416402	0.216421	1.1863	0.207037	0.707974
5530400C23Rik	0	0	0	0	0	0	0	0	0	0	0	0	0	0	0	0	0
5530401A14Rik	0.111051	0	0	0	0	0.0669678	0	0	0	0	0	0	0	0	0	0	0
5530601H04Rik	4.47472	7.56314	6.03655	3.72965	7.33632	5.98617	6.60345	3.71777	5.05418	4.38309	4.90243	4.3414	3.59399	1.81812	3.34475	4.81286	4.50825
5730403B10Rik	49.4213	47.5323	47.7164	57.2842	47.6244	50.2696	76.6416	66.9122	68.9533	54.2362	55.8853	65.8384	60.5697	54.5308	30.8362	31.8119	31.1459
5730403I07Rik	1.63877	1.55246	1.39666	2.88083	1.54291	2.63532	2.06452	1.17589	1.22805	1.5445	0.788894	0.444572	2.5447	5.77127	0.263625	1.01219	1.15375
5730405O15Rik	0	0	0	0	0	0	0	0	0	0.495772	0	0	0.123763	0.385944	0	0.246141	0
5730408K05Rik	56.3918	66.4591	58.8213	38.001	56.8805	34.8393	55.2942	76.5535	73.3961	89.1047	100.905	86.2202	30.8628	31.2077	309.844	223.911	221.194
5730409E04Rik	3.12011	1.90544	2.63325	1.62722	2.56622	2.56379	0.670527	1.70907	0.84765	2.30327	1.6758	1.18375	1.37352	0.896406	1.45559	1.46093	1.52039
5730412P04Rik	0	0	0	0	0	0	0	0	0	0.407472	0	0	0	0.166074	0	0.30345	0
5730416F02Rik	0	0	0	0	0	0	0	0	0	0	0	0	0	0	0	0	0
5730419I09Rik	37.1291	34.5331	32.1419	30.9279	37.483	42.8482	24.3237	21.7173	29.8083	27.0711	25.876	33.7281	15.8733	16.7997	14.8252	20.1361	18.9692
5730420D15Rik	0	0	0	0	0	0	0	0	0	0	0.116169	0	0	0	0	0	0
5730422E09Rik	0.780588	0.556186	0.259807	0.237497	0.0847986	0.0724192	0	0.44899	0.156303	0.522901	0.807126	0.30717	0.447546	0.930428	0.478136	0.778827	0.760926
5730435O14Rik	0	0	0	0	0	0	0	0	0	0	0.268444	0	0	0	0	0	0
5730437N04Rik	41.4011	50.6755	47.8552	39.7689	32.2412	28.6758	27.3364	37.739	24.9411	38.7029	38.8837	31.9202	108.114	149.958	35.7933	32.8775	34.4775
5730455O13Rik	138.372	131.884	125.924	150.075	157.319	172.569	127.012	142.522	140.536	125.539	120.712	146.645	88.707	90.1485	56.2723	69.2735	69.653
5730455P16Rik	5.969	6.30496	5.59586	11.8737	7.92687	11.6196	9.1424	8.66567	8.75022	8.18143	8.52259	8.73199	8.1955	8.17423	18.4009	16.9592	15.217
5730457N03Rik	0	0	0	0	0	0	0	0.0416929	0	0	0.0408813	0	0.0311691	0.0647992	0	0	0
5730460C07Rik	0	0	0	0	0	0.0671323	0	0	0	0	0.136036	0	0	0.0539065	0	0	0
5730469M10Rik	69.4925	45.314	66.3362	81.212	79.1084	86.3582	78.5633	71.4219	89.8272	79.6792	101.471	46.657	126.764	132.625	29.0864	36.9526	35.9389
5730480H06Rik	0.888912	1.02923	0.0641034	1.79703	1.59013	0.285893	1.15937	1.32938	0	1.10586	1.37591	1.66735	2.15328	1.20524	0.471891	1.64711	1.12648
5730494M16Rik	43.8425	39.4638	48.2123	49.0378	47.9245	61.0734	79.611	67.7061	60.4797	70.2736	61.313	100.513	57.3774	73.5149	25.9109	31.1326	35.7116
5730494N06Rik	104.974	93.4131	86.2466	88.4572	139.498	141.762	90.8149	75.7064	71.9597	111.828	92.1401	108.43	124.72	159.398	51.6384	51.4793	51.7496
5730507C01Rik	11.4111	13.2588	14.076	18.8456	19.1687	18.0605	14.5403	9.87997	20.9491	16.7864	16.0483	16.4884	10.072	10.5472	10.6276	12.835	13.8688
5730508B09Rik	24.0601	22.4516	17.2573	21.6324	34.2536	31.4432	30.6089	31.2782	25.5755	56.6376	36.7716	50.7592	33.5342	51.2507	59.5598	54.0757	54.6526
5730522E02Rik	0	0.15965	0	0.908962	0	1.4967	0	0	0.0897312	0.0857688	0.33699	0.264514	0	0.0667684	0.182994	0.127747	0.436839
5730528L13Rik	28.3449	21.3	26.2472	21.7331	23.3685	28.3684	21.5935	28.3498	21.3687	20.26	28.1218	22.0935	22.973	15.1313	32.3745	27.8561	25.7636
5730559C18Rik	0.355292	0	0.0349386	0	0.136843	0.116866	0	0.322026	0.126116	0.200912	0.197348	0.0826155	0.842598	2.69014	0.685859	0.239397	0.272877
5730577I03Rik	0.506157	2.68607	3.01134	0.611724	2.08488	5.18895	0.670475	0.578234	0.988174	0.839589	1.75248	0.917048	1.72912	1.91993	0.111958	0.78157	0.712699
5730590G19Rik	4.59354	6.12994	4.42149	5.23511	4.21485	5.38367	8.90108	6.06434	7.7689	6.9254	7.67467	9.45928	4.27974	4.54923	4.78753	3.79897	5.72801
5830403L16Rik	0	0	0	0	0	0.150932	0.306035	0.311919	0	0	0.611695	0	0.233187	0.121196	0	0	0
5830403M04Rik	0	0	0.34557	0	0	0.385299	0	0	0	0.198718	0.292789	0	1.04174	0.232043	0.63597	0	0
5830405N20Rik	0	0	0	0	0.257981	1.836	0	0	0	1.13629	0.744092	0.311499	0.567318	0	0	0	0
5830411N06Rik	0	0.0389973	0.0352115	0	0	0.667468	0.0411831	0	0	0.323993	0.159122	0.0416309	0	0	0	0.301603	0.0711373
5830415F09Rik	10.9892	8.37914	14.2792	8.83453	12.3967	19.7192	18.0252	8.01683	14.0413	15.0052	18.0143	18.339	24.1603	21.8046	2.31217	5.2148	3.2551
5830416I19Rik	0.149594	0.0866034	0.323636	0.246537	0.475343	0.225527	0.182915	0.186432	0.243378	0.186104	0.63981	0.286975	0.209061	0.253534	1.09194	0.346487	0.78989
5830416P10Rik	1.92585	3.07635	0.964454	1.48115	1.46061	1.44095	3.75027	3.33347	2.97075	2.04094	2.9853	2.50859	1.1962	1.32976	23.2872	17.7103	20.7898
5830417I10Rik	22.1805	28.1255	26.3882	25.5043	31.5505	23.4103	28.6534	37.1073	39.7834	29.4578	27.4269	32.7532	12.1059	13.2317	129.453	92.0286	101.993
5830418K08Rik	11.925	11.5501	13.5021	11.8335	13.48	14.0772	14.7825	12.7791	16.6248	14.2212	16.1038	14.7491	14.7431	14.3321	14.9191	13.3939	16.1495
5830418P13Rik	0	0	0	0	0	0.0554334	0	0	0	0	0	0	0	0	0	0	0
5830428M24Rik	0	0	0.118448	0.289024	0	0	0	0	0	0.272752	0.133809	0	0	0	0	0	0
5830432E09Rik	0.35166	0.162868	0.0760792	0	0.099326	0	0	0	0	0.174995	0.0859454	0	0	0	0	0	0.148547
5830433M19Rik	13.9069	29.1714	22.7711	22.4798	20.1108	16.3707	14.2676	13.8297	16.9847	23.8187	24.3274	21.7448	13.1788	12.9149	23.7662	28.8576	28.8698
5830473C10Rik	0	0	0	0	0	0	0	0	0	0.110822	0	0.113926	0	0	0.118224	0	0.0940732
5930403L14Rik	0	0.0959714	0.0179322	0	1.0067	0.0599815	0.0810803	0	0.0431527	0.144364	0.0810309	0.0848046	0.216231	0.128438	0.088004	0.184304	0.175066
5930412G12Rik	0.494658	0	0	0	0	0.0497163	0.15121	0.102745	0.965726	0.717951	0.453354	0.105437	0.844921	0.0798433	0.87532	0.763815	0.435319
5930416I19Rik	101.981	132.89	135.569	96.8583	104.734	110.606	48.1962	66.2873	62.2279	66.9539	68.4979	78.0407	80.5551	48.8727	32.0892	35.2277	32.7743
5930434B04Rik	14.0871	12.2398	30.5551	7.04131	10.5592	13.7471	21.4898	22.7418	19.931	14.6302	22.1721	8.7703	20.5449	14.4691	17.6234	17.3519	14.1483
5930438M14	0	0	0.0439117	0	0	0.146881	0	0	0	0	0	0	0	0	0.323252	0	0
6030405A18Rik	0	0	0	0	0	0	0	0	0	0	0.153933	0	0.0586814	0	0.25077	0.233414	0
6030407O03Rik	0	0	0	0	0	0.0685194	0	0	0	0	0	0	0	0	0	0	0
6030408B16Rik	0.463162	1.43006	2.56072	8.41341	3.12514	1.48962	2.51702	4.23294	2.81318	5.37791	4.59076	3.42243	2.63709	1.19615	8.46906	4.19574	8.4781
6030419C18Rik	0	0	0	0	0	0	0.114664	0.0584346	0	0.0583318	0	0	0	0.136229	0.124456	0.0868814	0
6030422M02Rik	2.35608	4.20379	3.88559	2.34249	2.67281	13.5094	2.83366	1.3478	3.72006	3.50773	4.38949	3.70478	2.98682	2.8803	1.43529	0.930399	0.89736
6030429G01Rik	0.685606	0.264609	0.444978	0	0	1.21278	0.27944	0.968366	0.356937	0	0.390977	0	2.00148	3.31994	0.727926	0.169387	0.482688
6030440G07Rik	6.63364	6.1446	3.97424	6.05494	7.49466	6.64672	6.86335	9.15752	8.23545	7.61785	10.1017	9.91953	4.8493	2.27328	62.0335	45.5743	49.1457
6030446N20Rik	6.34438	2.52372	4.67346	3.38692	6.04651	5.02297	4.14054	1.9403	3.5968	6.24647	5.56491	4.52984	4.89559	1.92246	1.85963	2.38002	2.38404
6030458C11Rik	19.4701	17.3393	19.2541	17.3815	22.1935	20.7844	19.6729	13.8001	13.0617	14.1779	16.4437	19.165	12.457	8.94993	17.6463	14.7311	13.3348
6030466F02Rik	0.0737627	0	0	0	0	0.0889635	0	0	0	0.0917656	0	0	0	0	0	0	0
6030468B19Rik	0	0	0	0	0	0.1252	0.12693	0	0	0.129143	0	0	0	0	0	0	0
6030498E09Rik	0	0	0	0	0	0	0	0	0	0	0.452527	0	0.431275	0.0896602	0	0	0
6230400D17Rik	0.102633	0.118834	0	2.57099	0.43483	0	0.250988	0	0	0.51073	0.250835	0.262517	0.478109	0.496984	0.817263	0.38035	0
6230409E13Rik	1.41981	1.94282	0.988088	1.79339	0.855332	0.898114	1.03193	0.519698	2.1064	1.02522	1.35889	1.05393	0.860295	0.538478	0.896037	1.17744	0.901729
6230427J02Rik	0.6352	0	0	0	4.93382	1.91525	0.258895	0.659685	0	0.395115	0.646844	0.676968	1.47952	0.61517	0.562007	0.784664	1.56519
6330403A02Rik	0.057125	0	0	0	0.0403373	0.0172244	0	0	0	0.0177668	0.0349033	0	0.0266113	0	0.037907	0.0264626	0.0301634
6330403K07Rik	0.781018	0	0.563226	0	2.02215	0	0	0	1.52479	0.0809698	0.556734	0	0.606386	0.189098	0.345512	2.65318	0.549861
6330406I15Rik	92.5622	76.9791	82.4222	113.129	92.5978	99.6791	106.537	167.491	172.092	74.685	62.738	128.063	15.375	41.0729	207.025	130.491	133.752
6330407A03Rik	0	0.128188	0	0	0	0.600872	0	0	0	0	0	0	0	0	0	0	0
6330407J23Rik	0	0	0	0	0.0342414	0	0.0592934	0	0	0.150818	0.0888859	0.124034	0.135539	0.0234815	0.128713	0.0898536	0.10242
6330408A02Rik	1.93347	1.0358	2.06025	1.8643	0.77433	1.56621	1.4467	0.827175	1.2019	1.43603	1.12845	2.28819	2.41977	1.67686	1.37875	1.39027	1.15805
6330409D20Rik	0	0	0	0	0.140186	0	0	0	0	0	0	0	0.27745	0	0	0	0
6330409N04Rik	82.9742	84.7608	78.461	127.75	124.337	143.888	135.873	103.407	149.794	201.21	151.831	259.396	103.018	138.306	85.0817	80.4375	101.487
6330410L21Rik	0	0.114652	0.0803351	0.0326385	0.279686	0.119428	0.242156	0.0308516	0.0966606	0	0.0605023	0.03166	0	0.143849	0	0	0
6330415B21Rik	0	0.052134	0	0	0.127177	0.162917	0	0	0.117208	0.112032	0.330134	0.0575848	0.0419506	0.26164	0.239029	0.166864	0.760802
6330416G13Rik	2.8601	2.60632	1.91932	2.9329	1.08459	4.31188	2.97908	1.55118	0.137871	1.02132	3.39795	2.23533	3.35557	1.9492	2.17907	2.30633	1.95767
6330418K02Rik	6.75806	8.41166	9.50339	7.35081	6.20362	5.90929	7.64362	9.26449	7.91628	6.30559	5.98729	5.83398	9.91681	11.9209	4.03605	5.32201	3.92525
6330439K17Rik	3.28579	3.17038	3.13962	7.09383	5.74242	5.0197	6.93049	6.89314	9.85397	8.44799	6.07304	9.49003	3.73736	5.476	3.16156	3.67842	5.49409
6330503K22Rik	29.84	34.7471	27.641	25.8713	23.7379	27.8121	58.5173	62.2081	64.1318	39.4725	30.3255	40.6263	53.1221	67.3276	24.4633	28.836	27.7628
6330512M04Rik	0	0.0694316	0.0324332	0	0.25406	0.0723237	0.0366615	0	0	0	0.219835	0.115037	0	0.0290376	0	0	0
6330527O06Rik	0	0	0	0	0	0	0	0	0	0	0	0	0	0.250907	0	0	0
6330545A04Rik	0	0	0	0	0	0	0	0	0	0	0.296838	0	0.792111	0.352878	0	0.450104	0
[truncated: 21,500 more rows]
