# Supplementary material for: NAT10-mediated N4-acetylcytidine modification is required for meiosis entry and progression in male germ cells
Source: Nucleic Acids Res. 2022 Jul 8;50(19):10896–913. doi: 10.1093/nar/gkac594 (PMC9638909; doi:10.1093/nar/gkac594)
Supplement: gkac594_Supplemental_Files [file gkac594_supplemental_files.zip › Supplementary Table S4. Correlation of all samples.xlsx]

## Sheet:  Correlation of all sample
Supplementary Table S4. Correlation of all samples
	WT.SPG.1	WT.SPG.2	WT.SPG.3	KO.SPG.1	KO.SPG.3	KO.SPG.4	WT.PreL.1	WT.PreL.2	WT.PreL.4	KO.PreL.1	KO.PreL.2	KO.PreL.3	WT.LZ.2	WT.LZ.3	KO.LZ.1	KO.LZ.2	KO.LZ.3
WT.SPG.1	1	0.971884	0.980637	0.941277	0.952847	0.922734	0.961948	0.943688	0.94551	0.934309	0.950806	0.925347	0.887627	0.818231	0.69755	0.801946	0.777424
WT.SPG.2	0.971884	1	0.990396	0.956997	0.965952	0.931241	0.956359	0.960401	0.96445	0.947499	0.95662	0.931703	0.872641	0.798789	0.719828	0.83822	0.809574
WT.SPG.3	0.980637	0.990396	1	0.956267	0.969526	0.930891	0.956784	0.959292	0.961122	0.942968	0.95681	0.930893	0.886406	0.812252	0.695768	0.818661	0.792388
KO.SPG.1	0.941277	0.956997	0.956267	1	0.985147	0.969684	0.921997	0.917016	0.932225	0.954965	0.944141	0.947864	0.846555	0.777635	0.65905	0.770537	0.747336
KO.SPG.3	0.952847	0.965952	0.969526	0.985147	1	0.962826	0.921803	0.929898	0.943942	0.951245	0.947766	0.949458	0.849513	0.778492	0.677202	0.786311	0.768516
KO.SPG.4	0.922734	0.931241	0.930891	0.969684	0.962826	1	0.904131	0.892485	0.90777	0.931463	0.920319	0.931938	0.825564	0.758192	0.617494	0.726424	0.704481
WT.PreL.1	0.961948	0.956359	0.956784	0.921997	0.921803	0.904131	1	0.966234	0.958864	0.947602	0.952763	0.94272	0.885876	0.829296	0.721026	0.834839	0.801115
WT.PreL.2	0.943688	0.960401	0.959292	0.917016	0.929898	0.892485	0.966234	1	0.977921	0.933743	0.940388	0.928253	0.881102	0.836703	0.729891	0.846273	0.824094
WT.PreL.4	0.94551	0.96445	0.961122	0.932225	0.943942	0.90777	0.958864	0.977921	1	0.941458	0.939528	0.931833	0.848826	0.797251	0.727671	0.836687	0.818471
KO.PreL.1	0.934309	0.947499	0.942968	0.954965	0.951245	0.931463	0.947602	0.933743	0.941458	1	0.981013	0.968946	0.876305	0.79883	0.71186	0.831784	0.809041
KO.PreL.2	0.950806	0.95662	0.95681	0.944141	0.947766	0.920319	0.952763	0.940388	0.939528	0.981013	1	0.95219	0.910692	0.818161	0.737916	0.857089	0.833471
KO.PreL.3	0.925347	0.931703	0.930893	0.947864	0.949458	0.931938	0.94272	0.928253	0.931833	0.968946	0.95219	1	0.848452	0.794089	0.707008	0.815712	0.799113
WT.LZ.2	0.887627	0.872641	0.886406	0.846555	0.849513	0.825564	0.885876	0.881102	0.848826	0.876305	0.910692	0.848452	1	0.949959	0.618821	0.755911	0.722992
WT.LZ.3	0.818231	0.798789	0.812252	0.777635	0.778492	0.758192	0.829296	0.836703	0.797251	0.79883	0.818161	0.794089	0.949959	1	0.568465	0.68774	0.662531
KO.LZ.1	0.69755	0.719828	0.695768	0.65905	0.677202	0.617494	0.721026	0.729891	0.727671	0.71186	0.737916	0.707008	0.618821	0.568465	1	0.943444	0.962041
KO.LZ.2	0.801946	0.83822	0.818661	0.770537	0.786311	0.726424	0.834839	0.846273	0.836687	0.831784	0.857089	0.815712	0.755911	0.68774	0.943444	1	0.98706
KO.LZ.3	0.777424	0.809574	0.792388	0.747336	0.768516	0.704481	0.801115	0.824094	0.818471	0.809041	0.833471	0.799113	0.722992	0.662531	0.962041	0.98706	1
