# Supplementary material for: NAT10-mediated N4-acetylcytidine modification is required for meiosis entry and progression in male germ cells
Source: Nucleic Acids Res. 2022 Jul 8;50(19):10896–913. doi: 10.1093/nar/gkac594 (PMC9638909; doi:10.1093/nar/gkac594)
Supplement: gkac594_Supplemental_Files [file gkac594_supplemental_files.zip › Supplementary Table S5. List of differentially expressed genes in WT and Nat10-SKO.xlsx]

## Sheet: Spermatogonia
Supplementary Table S5. List of differentially expressed genes in spermatogonia
	Transcripts	baseMean	log2FoldChange	lfcSE	stat	pvalue	padj
1	Fos	931.275	3.84243	0.267254	14.3774	7.17e-47	1.07e-42
2	Tubb4b	5005.29	-2.05139	0.148497	-13.8144	2.09e-43	1.55e-39
3	Fosb	230.537	6.41314	0.477968	13.4175	4.78e-41	2.37e-37
4	Apoe	1028.9	4.01321	0.301209	13.3237	1.69e-40	6.27e-37
5	Gstm2	1265.21	2.98873	0.236629	12.6304	1.43e-36	4.27e-33
6	Ifrd1	1354.34	1.73871	0.140493	12.3758	3.53e-35	8.76e-32
7	Gstm1	650.065	3.29283	0.278769	11.812	3.38e-32	7.19e-29
8	Fgl2	434.385	3.85071	0.340992	11.2927	1.43e-29	2.65e-26
9	Igfbp6	300.549	4.26082	0.385808	11.0439	2.35e-28	3.88e-25
10	Celf2	3752.71	1.49529	0.135584	11.0285	2.78e-28	4.14e-25
11	Dbi	7215.43	-1.45147	0.137164	-10.582	3.61e-26	4.88e-23
12	Aldh1a1	920.544	3.6157	0.346994	10.4201	2.01e-25	2.49e-22
13	Acta2	247.159	9.10144	0.910747	9.99338	1.63e-23	1.86e-20
14	Mgst1	301.186	3.52531	0.370971	9.50291	2.04e-21	2.17e-18
15	Egr1	573.085	3.20636	0.342602	9.35884	8.06e-21	7.99e-18
16	Ubl5	2668.57	-1.16722	0.125892	-9.27167	1.83e-20	1.7e-17
17	Bgn	119.931	7.32052	0.79557	9.2016	3.53e-20	3.08e-17
18	H2-Ab1	338.124	3.82694	0.419336	9.1262	7.09e-20	5.86e-17
19	Cd74	166.161	4.5168	0.503629	8.96851	3.01e-19	2.35e-16
20	Hexb	171.595	4.70469	0.525077	8.96	3.25e-19	2.41e-16
21	Adamts5	220.752	4.80444	0.536633	8.95293	3.46e-19	2.45e-16
23	Anxa5	382.628	3.01946	0.338868	8.91044	5.08e-19	3.29e-16
24	Dpep3	5109.06	1.19058	0.134377	8.86	8e-19	4.96e-16
25	Gsn	483.854	3.76853	0.433416	8.69494	3.47e-18	2.06e-15
26	Sec11c	1541.12	1.2236	0.141419	8.65233	5.05e-18	2.89e-15
27	Ddx3x	610.416	2.40722	0.278758	8.63549	5.85e-18	3.22e-15
28	Prm1	270.082	-9.55473	1.11074	-8.60211	7.83e-18	4.16e-15
30	Tuba3a	4186.54	-1.47535	0.175686	-8.39767	4.55e-17	2.26e-14
31	Gng5	8906.18	-1.00927	0.121163	-8.32986	8.09e-17	3.88e-14
32	Ctcfl	2450.45	1.05217	0.127081	8.27954	1.24e-16	5.75e-14
33	C1s	103.691	5.13618	0.62364	8.23581	1.78e-16	8.04e-14
34	A030009H04Rik	1005.95	-1.36275	0.165571	-8.23064	1.86e-16	8.14e-14
35	Prm2	205.376	-9.1784	1.12176	-8.18212	2.79e-16	1.18e-13
36	Hrsp12	1373.01	1.32841	0.162867	8.15642	3.45e-16	1.43e-13
39	Asah1	774.856	1.76641	0.220388	8.01501	1.1e-15	4.2e-13
40	Ctsc	248.488	3.03456	0.380962	7.96553	1.65e-15	6.12e-13
41	Tgfbr3	93.4925	6.43322	0.815768	7.88609	3.12e-15	1.13e-12
42	1700027A15Rik	103.621	-10.022	1.27365	-7.8687	3.58e-15	1.27e-12
43	Cald1	135.016	8.81915	1.12201	7.86016	3.84e-15	1.33e-12
45	2010107E04Rik	7769.53	-1.0409	0.134431	-7.74303	9.71e-15	3.21e-12
47	Myl9	141.648	3.78149	0.49122	7.69816	1.38e-14	4.37e-12
48	Ngfrap1	1584.32	1.24347	0.162373	7.65814	1.89e-14	5.84e-12
49	Exosc2	17391.6	1.03278	0.135262	7.63543	2.25e-14	6.83e-12
50	Ptprc	387.601	1.89899	0.248866	7.63059	2.34e-14	6.95e-12
51	Sohlh2	968.66	1.43013	0.18768	7.62003	2.54e-14	7.4e-12
52	Zfp36	400.155	2.32926	0.307732	7.56912	3.76e-14	1.07e-11
54	Ppap2b	245.639	3.08867	0.409266	7.54684	4.46e-14	1.23e-11
55	Nfkbia	240.705	2.29381	0.304751	7.52683	5.2e-14	1.41e-11
56	Oaz3	157.595	-3.96258	0.527865	-7.50681	6.06e-14	1.61e-11
57	Spz1	85.0032	-9.73626	1.29761	-7.50321	6.23e-14	1.62e-11
58	Smcp	88.7349	-9.79813	1.30987	-7.48023	7.42e-14	1.9e-11
59	Ctgf	147.326	9.8379	1.32047	7.45028	9.31e-14	2.35e-11
60	Akap4	90.7006	-9.82963	1.32726	-7.40597	1.3e-13	3.23e-11
61	Snhg1	839.447	1.45713	0.196891	7.4007	1.35e-13	3.3e-11
62	Ltbp4	68.396	6.81032	0.922106	7.38562	1.52e-13	3.64e-11
63	Fdps	1791.08	-1.28558	0.174328	-7.37445	1.65e-13	3.9e-11
64	Cxcl12	95.9405	8.32366	1.13982	7.30262	2.82e-13	6.56e-11
68	Ezr	691.533	1.34613	0.186017	7.23659	4.6e-13	1.01e-10
69	Commd3	2669.61	1.01506	0.140697	7.21452	5.41e-13	1.17e-10
70	Mdk	473.079	1.63633	0.227103	7.20525	5.79e-13	1.23e-10
71	Rangap1	528.036	-1.70495	0.237459	-7.17997	6.97e-13	1.46e-10
73	Cyp26b1	267.373	2.52226	0.352477	7.15583	8.32e-13	1.69e-10
74	B2m	1725.85	1.67665	0.234637	7.1457	8.95e-13	1.8e-10
75	Fkbp2	1852.71	1.06454	0.151595	7.02225	2.18e-12	4.33e-10
77	Bloc1s3	3260.9	-1.35783	0.193506	-7.01701	2.27e-12	4.38e-10
78	A130040M12Rik	350.2	1.77277	0.254418	6.96792	3.22e-12	6.13e-10
79	Fcrls	54.2592	9.36227	1.34553	6.95805	3.45e-12	6.49e-10
81	Col6a1	66.6074	6.43707	0.927074	6.94342	3.83e-12	7.03e-10
82	Ifngr1	531.373	1.76462	0.25432	6.93858	3.96e-12	7.18e-10
85	Col1a2	233.354	4.1726	0.604606	6.90135	5.15e-12	9.01e-10
86	Lum	54.1605	9.35809	1.35671	6.89763	5.29e-12	9.14e-10
88	Uhrf1	867.763	-1.22038	0.177114	-6.89037	5.56e-12	9.4e-10
89	Klf2	241.7	2.05967	0.300882	6.84542	7.63e-12	1.27e-09
90	Gapdhs	74.5803	-4.51124	0.659999	-6.83522	8.19e-12	1.35e-09
91	Ropn1	55.5673	-9.12301	1.33536	-6.83187	8.38e-12	1.36e-09
92	Tuba3b	2418.47	-1.13984	0.166857	-6.83123	8.42e-12	1.36e-09
93	Rrm1	2600.46	-1.06609	0.156546	-6.81008	9.75e-12	1.56e-09
94	Ccdc54	63.5042	-9.31544	1.36893	-6.80492	1.01e-11	1.6e-09
95	1700031M16Rik	61.0359	-9.25824	1.36476	-6.78378	1.17e-11	1.83e-09
96	Rps4x	995.652	1.68877	0.249501	6.7686	1.3e-11	2.01e-09
97	Gsg1	90.4781	-8.86099	1.31015	-6.76333	1.35e-11	2.07e-09
98	Olfml3	70.281	8.76889	1.30186	6.73568	1.63e-11	2.48e-09
101	Prm3	88.2297	-7.96754	1.18823	-6.70538	2.01e-11	2.96e-09
102	Cd209c	987.951	1.33161	0.199245	6.68328	2.34e-11	3.41e-09
103	Folr2	48.7999	9.20633	1.39311	6.60847	3.88e-11	5.61e-09
104	Cd83	58.3132	6.99201	1.05839	6.60624	3.94e-11	5.63e-09
105	Pmp22	83.3644	4.7567	0.720157	6.60508	3.97e-11	5.63e-09
106	Cyp27a1	46.1966	9.12763	1.38891	6.57178	4.97e-11	6.97e-09
108	Cd302	111.765	3.65309	0.558535	6.54049	6.13e-11	8.44e-09
109	Gm6377	44.6648	9.0789	1.39192	6.5226	6.91e-11	9.34e-09
110	Nucb2	329.018	2.54319	0.389907	6.52257	6.91e-11	9.34e-09
111	Sepp1	748.528	1.95355	0.300466	6.50174	7.94e-11	1.06e-08
113	Trf	96.9024	4.11544	0.634789	6.48316	8.98e-11	1.18e-08
114	Erbb2ip	902.521	1.41514	0.218296	6.48264	9.01e-11	1.18e-08
115	Rexo2	1411.1	1.07092	0.16529	6.47901	9.23e-11	1.19e-08
116	1700034O15Rik	46.369	-8.86185	1.36844	-6.47588	9.43e-11	1.21e-08
117	Il2rg	326.277	1.69185	0.261805	6.46227	1.03e-10	1.31e-08
119	Ifi27l1	180.15	2.72695	0.423471	6.43952	1.2e-10	1.5e-08
120	Tfpi	41.4864	8.97279	1.39373	6.43796	1.21e-10	1.5e-08
121	Ms4a5	67.6701	-8.44209	1.31374	-6.42599	1.31e-10	1.61e-08
122	Sat1	675.724	1.35016	0.210213	6.4228	1.34e-10	1.63e-08
124	Ptgds	94.0342	3.71976	0.580307	6.40999	1.46e-10	1.75e-08
125	Dab2	60.7484	8.55723	1.34	6.38598	1.7e-10	2.03e-08
127	Anxa1	215.625	3.12634	0.492672	6.34569	2.21e-10	2.59e-08
129	Gstt4	69.075	-8.47156	1.33931	-6.32532	2.53e-10	2.91e-08
130	1700016P04Rik	50.9927	-8.9987	1.42316	-6.32302	2.56e-10	2.92e-08
131	9230104L09Rik	56.5421	9.42049	1.48991	6.32285	2.57e-10	2.92e-08
132	Fxyd1	107.066	3.9622	0.62726	6.31668	2.67e-10	3.01e-08
134	Mgp	63.194	5.52882	0.87854	6.29319	3.11e-10	3.45e-08
135	Cd36	63.2905	9.58363	1.52428	6.28733	3.23e-10	3.56e-08
139	Gm11428	215.324	3.31268	0.531519	6.23247	4.59e-10	4.91e-08
141	Ktn1	496.91	1.67879	0.269895	6.22014	4.97e-10	5.24e-08
142	1700019M22Rik	63.4918	-8.34979	1.34294	-6.21752	5.05e-10	5.29e-08
143	1700027A23Rik	41.4054	-8.69851	1.39926	-6.21651	5.08e-10	5.29e-08
144	Ccl5	419.466	2.04574	0.32914	6.2154	5.12e-10	5.29e-08
145	Dpep1	54.7518	7.50283	1.21082	6.1965	5.77e-10	5.92e-08
147	Acsbg1	223.429	3.32395	0.536832	6.19178	5.95e-10	6.02e-08
148	Aldh1a7	63.7191	8.62851	1.40248	6.15231	7.64e-10	7.67e-08
149	H2-D1	912.369	1.11141	0.180711	6.15017	7.74e-10	7.72e-08
150	Cypt12	40.2678	-8.65813	1.40875	-6.14598	7.95e-10	7.88e-08
153	AW112010	406.495	2.36403	0.387031	6.10812	1.01e-09	9.8e-08
154	Gstt1	37.7942	8.84033	1.44767	6.10659	1.02e-09	9.83e-08
155	Bod1l	1174.42	1.07467	0.176244	6.09762	1.08e-09	1.03e-07
156	Plcz1	38.7481	-8.60276	1.41123	-6.09592	1.09e-09	1.04e-07
157	Sgce	80.4735	5.29035	0.869549	6.08402	1.17e-09	1.11e-07
159	Terf1	843.011	1.16366	0.191845	6.06564	1.31e-09	1.23e-07
160	Aurkb	229.228	-2.06196	0.340637	-6.05325	1.42e-09	1.32e-07
164	Serpinf1	51.8206	5.40165	0.899946	6.00219	1.95e-09	1.77e-07
165	Lamc3	43.2433	5.85451	0.976718	5.99406	2.05e-09	1.84e-07
166	Dnajc5b	47.831	-6.51219	1.08756	-5.98788	2.13e-09	1.9e-07
167	Prlr	92.0216	3.28087	0.548162	5.98522	2.16e-09	1.92e-07
168	Igfbp7	124.441	4.62718	0.775001	5.97054	2.36e-09	2.09e-07
169	Hils1	38.4788	-8.59245	1.43991	-5.96735	2.41e-09	2.12e-07
170	3830403N18Rik	492.196	1.35944	0.228287	5.95496	2.6e-09	2.28e-07
171	Tmsb4x	1640.52	1.47026	0.247372	5.94351	2.79e-09	2.43e-07
174	Fmnl2	226.039	2.28938	0.386716	5.92005	3.22e-09	2.75e-07
175	Ogn	84.3719	4.16695	0.704777	5.91244	3.37e-09	2.86e-07
177	Shisa5	198.85	2.28017	0.387106	5.8903	3.85e-09	3.22e-07
178	Cd200	54.9286	6.18118	1.04939	5.89025	3.86e-09	3.22e-07
179	Tnnt2	37.3031	8.81868	1.50043	5.87743	4.17e-09	3.46e-07
180	Col3a1	209.078	3.35488	0.571436	5.87097	4.33e-09	3.58e-07
181	Fcer1g	254.365	2.41166	0.412548	5.84579	5.04e-09	4.14e-07
182	Ubl4b	33.8508	-8.40774	1.43923	-5.84184	5.16e-09	4.22e-07
184	Col4a1	99.0594	3.69666	0.634518	5.82593	5.68e-09	4.57e-07
185	Sgpp1	88.364	3.97396	0.682149	5.82564	5.69e-09	4.57e-07
186	Fhl2	87.996	4.88442	0.840152	5.81374	6.11e-09	4.88e-07
187	1700013G24Rik	34.1351	-8.41969	1.44981	-5.80743	6.34e-09	5.04e-07
188	Nr4a1	226.04	2.99241	0.517681	5.78041	7.45e-09	5.88e-07
189	Fam71f2	34.0434	-8.41575	1.45606	-5.77982	7.48e-09	5.88e-07
190	Ptrf	73.9615	4.52671	0.783976	5.77404	7.74e-09	6.06e-07
191	2010011I20Rik	157.939	-1.97172	0.341548	-5.7729	7.79e-09	6.07e-07
192	Sos1	252.773	1.77254	0.308101	5.75312	8.76e-09	6.79e-07
193	Nt5c1b	37.7769	-8.56583	1.49103	-5.74491	9.2e-09	7.09e-07
194	Fcgrt	53.8072	3.80443	0.665815	5.71395	1.1e-08	8.46e-07
197	Iqgap2	251.718	1.69412	0.297188	5.7005	1.19e-08	9.02e-07
199	Lyz1	80.7543	3.56506	0.625805	5.69676	1.22e-08	9.12e-07
200	Pgp	598.463	-1.17082	0.205632	-5.69376	1.24e-08	9.24e-07
201	Nop10	2144.66	-1.01775	0.179005	-5.68562	1.3e-08	9.64e-07
202	Rbpms2	326.622	1.75463	0.308777	5.68253	1.33e-08	9.77e-07
205	Emp3	282.68	2.0922	0.368958	5.67057	1.42e-08	1.03e-06
207	Prune2	208.824	3.10715	0.548462	5.66521	1.47e-08	1.05e-06
208	Ier3	52.0536	4.40897	0.778317	5.66475	1.47e-08	1.05e-06
210	Ms4a4b	290.868	2.11714	0.37503	5.64526	1.65e-08	1.17e-06
211	Acer2	104.947	2.55605	0.453477	5.63657	1.73e-08	1.22e-06
212	1700001C19Rik	42.3161	-7.7628	1.37779	-5.63426	1.76e-08	1.23e-06
213	Prkcb	420.613	1.37863	0.24512	5.62433	1.86e-08	1.3e-06
216	1700010M22Rik	47.2182	-7.92144	1.41218	-5.60938	2.03e-08	1.4e-06
217	Bptf	1423.45	1.06336	0.189847	5.60116	2.13e-08	1.46e-06
218	1700057K13Rik	30.8469	-8.2735	1.47814	-5.59724	2.18e-08	1.49e-06
219	Gm9999	39.0229	-6.1796	1.10591	-5.58779	2.3e-08	1.56e-06
221	Nfib	41.2779	4.91617	0.881045	5.57993	2.41e-08	1.62e-06
222	Slc17a5	1274.15	-1.26935	0.22807	-5.56563	2.61e-08	1.75e-06
223	Man1a	91.026	3.12786	0.562069	5.5649	2.62e-08	1.75e-06
225	Snf8	843.56	-1.04186	0.187645	-5.55231	2.82e-08	1.86e-06
226	Id2	229.511	2.0551	0.370261	5.55041	2.85e-08	1.88e-06
227	Gnas	548.877	1.46409	0.263917	5.54754	2.9e-08	1.9e-06
228	Ggt5	26.3049	8.3156	1.49929	5.54636	2.92e-08	1.9e-06
231	Hdac9	49.0892	3.92654	0.710254	5.52836	3.23e-08	2.08e-06
232	Folr1	38.4405	5.66496	1.02478	5.52799	3.24e-08	2.08e-06
233	Plk1	345.224	-1.5301	0.277542	-5.51302	3.53e-08	2.25e-06
234	1700009J07Rik	28.9107	-8.18011	1.48399	-5.51222	3.54e-08	2.25e-06
235	Stmn1-rs1	34.8908	7.75651	1.40784	5.50949	3.6e-08	2.28e-06
237	Txlng	579.611	1.29751	0.23677	5.48005	4.25e-08	2.67e-06
239	Pkm2	853.147	1.09978	0.200826	5.47627	4.34e-08	2.7e-06
242	Cdk1	480.026	-1.22788	0.224669	-5.46532	4.62e-08	2.84e-06
243	Tpm2	35.0952	5.8331	1.06962	5.45344	4.94e-08	3.02e-06
244	Gpm6b	40.0305	5.02813	0.922207	5.45228	4.97e-08	3.03e-06
247	Csf1	37.5379	5.924	1.08949	5.43743	5.41e-08	3.25e-06
248	Ly6e	316.294	1.56455	0.287844	5.43543	5.47e-08	3.28e-06
249	Hfe	27.0862	8.35649	1.53841	5.4319	5.58e-08	3.33e-06
252	Ltbp1	37.471	6.39313	1.18022	5.4169	6.06e-08	3.58e-06
254	Acrv1	26.3199	-8.04534	1.48617	-5.41345	6.18e-08	3.62e-06
257	Prss35	68.1683	4.11694	0.762372	5.40018	6.66e-08	3.85e-06
258	Lama2	87.5697	4.40989	0.817165	5.39657	6.79e-08	3.92e-06
259	Spata19	64.5542	-5.12848	0.951065	-5.39236	6.95e-08	3.99e-06
260	1700024P04Rik	27.1308	-8.08837	1.50087	-5.38914	7.08e-08	4.05e-06
261	Shcbp1	750.841	-1.18442	0.220123	-5.38073	7.42e-08	4.23e-06
262	Klk1b8	28.089	-8.13842	1.51282	-5.37962	7.46e-08	4.24e-06
263	Tgfbi	87.2808	4.57075	0.849805	5.37859	7.51e-08	4.24e-06
264	P2ry12	28.2584	8.41798	1.56628	5.37451	7.68e-08	4.33e-06
265	Fam71d	28.0349	-8.13553	1.51483	-5.37059	7.85e-08	4.4e-06
266	Chd1	312.088	1.47174	0.274766	5.35634	8.49e-08	4.75e-06
267	2810417H13Rik	357.178	-1.46139	0.273777	-5.3379	9.4e-08	5.23e-06
271	Trem2	24.0204	8.18518	1.5411	5.31126	1.09e-07	5.97e-06
273	Dixdc1	142.911	-2.11075	0.397953	-5.30402	1.13e-07	6.16e-06
274	Sumo3	1164.38	1.04506	0.197046	5.3036	1.14e-07	6.16e-06
275	Cd2	72.8782	3.11101	0.586651	5.30299	1.14e-07	6.16e-06
279	C1qtnf7	38.5117	8.8671	1.67626	5.2898	1.22e-07	6.53e-06
280	1700061J05Rik	24.84	-7.96134	1.50635	-5.2852	1.26e-07	6.67e-06
283	Gimap7	22.9356	8.11783	1.5412	5.2672	1.39e-07	7.28e-06
284	1700090G07Rik	38.2766	-6.77148	1.2873	-5.26022	1.44e-07	7.53e-06
285	Ugcg	136.636	2.10858	0.402674	5.23644	1.64e-07	8.52e-06
286	Ccdc70	26.862	-8.07443	1.54199	-5.23636	1.64e-07	8.52e-06
287	Cyba	129.568	2.18176	0.416936	5.23285	1.67e-07	8.65e-06
288	Lamb1	214.738	1.95534	0.374577	5.22012	1.79e-07	9.23e-06
289	6820431F20Rik	752.378	1.0365	0.198673	5.21713	1.82e-07	9.35e-06
290	Iqcf3	51.8083	-6.13413	1.17804	-5.20706	1.92e-07	9.84e-06
292	Agt	31.7425	6.11544	1.17852	5.1891	2.11e-07	1.08e-05
293	Nqo1	23.4744	8.15069	1.57123	5.18744	2.13e-07	1.08e-05
294	Cd28	34.4551	6.27398	1.21289	5.17276	2.31e-07	1.17e-05
295	Rnf133	38.1944	-8.58212	1.65961	-5.17118	2.33e-07	1.17e-05
297	Myc	21.174	8.00367	1.55012	5.16326	2.43e-07	1.22e-05
299	Gpx8	44.7308	5.60589	1.08717	5.15639	2.52e-07	1.25e-05
301	Gucy1a3	30.3081	6.64995	1.29061	5.15258	2.57e-07	1.27e-05
303	Cebpd	53.3279	3.9326	0.764328	5.14517	2.67e-07	1.31e-05
304	Pon3	41.695	5.06688	0.984828	5.14494	2.68e-07	1.31e-05
305	Scg5	137.985	2.73447	0.531651	5.14335	2.7e-07	1.32e-05
307	Mtcp1	332.631	1.42485	0.277338	5.13761	2.78e-07	1.35e-05
308	Gadd45g	200.201	1.6482	0.321085	5.13322	2.85e-07	1.38e-05
309	Mex3a	378.167	-1.16244	0.227013	-5.12057	3.05e-07	1.47e-05
310	Osr2	35.7086	6.28693	1.22878	5.11639	3.11e-07	1.49e-05
311	Iqcf5	23.6416	-7.88979	1.54383	-5.11052	3.21e-07	1.54e-05
312	Txndc8	24.5078	-7.94181	1.55437	-5.10934	3.23e-07	1.54e-05
313	B4galt1	388.299	1.86215	0.364957	5.10238	3.35e-07	1.59e-05
316	Sh3gl3	135.788	-2.39282	0.46955	-5.09597	3.47e-07	1.63e-05
317	Pgcp	56.6351	3.01287	0.591396	5.0945	3.5e-07	1.64e-05
318	Cyr61	56.9698	4.38947	0.861887	5.09286	3.53e-07	1.65e-05
320	Tcam1	296.119	1.50572	0.296723	5.07448	3.89e-07	1.8e-05
321	Arl4c	83.7412	3.64599	0.71851	5.07437	3.89e-07	1.8e-05
324	Slc25a15	65.3632	3.04315	0.600817	5.06503	4.08e-07	1.87e-05
326	Acaa2	184.042	2.76645	0.546623	5.06098	4.17e-07	1.9e-05
328	Ccdc122	503.444	1.12632	0.223218	5.04583	4.52e-07	2.05e-05
331	Lyz2	267.801	2.95154	0.586722	5.03056	4.89e-07	2.2e-05
333	Rnh1	157.521	1.74182	0.346379	5.02866	4.94e-07	2.21e-05
337	Tnp2	512.838	-8.44844	1.68207	-5.02265	5.1e-07	2.25e-05
340	Ednra	28.4977	7.46058	1.48983	5.00768	5.51e-07	2.41e-05
341	H2-Eb1	108.209	3.18419	0.636544	5.0023	5.67e-07	2.47e-05
342	Cxcl1	77.1974	4.51902	0.905322	4.99162	5.99e-07	2.6e-05
346	Maf	133.135	2.66091	0.534953	4.97411	6.55e-07	2.82e-05
347	BC125332	252.808	-1.69268	0.341062	-4.96299	6.94e-07	2.97e-05
348	Tubb5	1132.97	1.29945	0.262064	4.95851	7.1e-07	3.04e-05
353	Cdrt4	52.6723	-4.67446	0.945335	-4.94477	7.62e-07	3.21e-05
356	Asb17	36.2656	-6.64312	1.34519	-4.93841	7.88e-07	3.29e-05
358	Mbd2	551.452	1.09335	0.221527	4.93551	7.99e-07	3.31e-05
359	Spata20	34.4666	-5.61899	1.13851	-4.93537	8e-07	3.31e-05
360	Ccbe1	19.6842	7.89696	1.6046	4.92144	8.59e-07	3.55e-05
361	C1qb	100.563	3.15556	0.642946	4.90797	9.2e-07	3.79e-05
362	Lair1	21.6968	8.0419	1.63986	4.904	9.39e-07	3.86e-05
364	Casq2	26.0331	7.33106	1.49727	4.89629	9.77e-07	3.99e-05
367	C1qa	53.6646	4.07995	0.836678	4.87637	1.08e-06	4.38e-05
370	Sult1e1	28.5868	7.46822	1.53716	4.85845	1.18e-06	4.75e-05
371	1700022P22Rik	19.9983	-7.64921	1.57569	-4.85451	1.21e-06	4.83e-05
372	Lyzl1	31.2348	-6.48276	1.33565	-4.85365	1.21e-06	4.83e-05
374	1700023L04Rik	72.3243	-3.8205	0.787387	-4.85212	1.22e-06	4.86e-05
375	1700029M20Rik	31.0606	-6.47408	1.3345	-4.85131	1.23e-06	4.86e-05
376	Mis12	429.53	-1.15379	0.23796	-4.84866	1.24e-06	4.92e-05
377	Rtn4rl1	38.9986	4.96301	1.02395	4.84692	1.25e-06	4.95e-05
378	Rcn3	46.2213	3.83773	0.792951	4.83981	1.3e-06	5.11e-05
380	Evi2a	64.0402	3.00326	0.621772	4.83017	1.36e-06	5.34e-05
381	Junb	137.071	2.65478	0.550512	4.82238	1.42e-06	5.54e-05
382	4933411K16Rik	32.7627	-5.98334	1.24165	-4.81887	1.44e-06	5.62e-05
383	Dpy19l3	373.174	1.59161	0.330478	4.81609	1.46e-06	5.68e-05
384	Gm5142	20.8888	-7.71098	1.60231	-4.81242	1.49e-06	5.77e-05
385	Cnn3	662.504	1.34817	0.280168	4.812	1.49e-06	5.77e-05
386	BC021785	353.115	-1.67481	0.348259	-4.8091	1.52e-06	5.84e-05
387	Cst8	129.555	-2.43024	0.505612	-4.80654	1.54e-06	5.9e-05
388	Rnf103	471.478	1.12759	0.234829	4.80176	1.57e-06	6.02e-05
391	Galnt12	575.537	-1.01471	0.211424	-4.7994	1.59e-06	6.05e-05
392	Izumo2	19.9581	-7.64551	1.59341	-4.79821	1.6e-06	6.07e-05
395	Ccdc73	632.684	1.00696	0.210241	4.78953	1.67e-06	6.29e-05
397	Aif1l	180.825	-2.12796	0.444615	-4.78607	1.7e-06	6.37e-05
399	Lrmp	18.2354	7.78998	1.62968	4.78008	1.75e-06	6.53e-05
402	Iqcf1	25.5611	-7.0324	1.47263	-4.77539	1.79e-06	6.63e-05
403	Ercc6l	157.95	-1.86961	0.391837	-4.7714	1.83e-06	6.74e-05
404	Myh11	32.0418	4.7127	0.987711	4.77134	1.83e-06	6.74e-05
405	Kcne3	19.2751	-7.59604	1.59333	-4.76739	1.87e-06	6.85e-05
406	Mogs	500.607	-1.20478	0.253083	-4.76041	1.93e-06	7.08e-05
407	Dhcr24	606.014	-1.17003	0.246011	-4.75598	1.97e-06	7.22e-05
408	S100b	23.3667	7.17634	1.51132	4.74839	2.05e-06	7.47e-05
409	Cd52	360.614	1.2233	0.257794	4.74526	2.08e-06	7.57e-05
410	F13a1	80.4249	4.08927	0.862317	4.74218	2.11e-06	7.67e-05
411	Sct	33.0711	5.12516	1.0818	4.73764	2.16e-06	7.82e-05
413	Cdca5	444.617	-1.46658	0.31093	-4.71677	2.4e-06	8.61e-05
414	Phf6	521.874	1.11829	0.237096	4.71661	2.4e-06	8.61e-05
416	Clcn2	170.393	1.79918	0.38282	4.6998	2.6e-06	9.31e-05
417	Gimap3	29.7143	5.24183	1.11574	4.69807	2.63e-06	9.37e-05
418	Ms4a13	53.4864	-5.15486	1.09809	-4.6944	2.67e-06	9.51e-05
423	Fancd2	580.154	-1.01462	0.21654	-4.6856	2.79e-06	9.81e-05
424	1700101O22Rik	29.0733	-5.80831	1.24039	-4.68267	2.83e-06	9.93e-05
425	Clu	510.062	1.48152	0.316931	4.67458	2.95e-06	0.000103066
427	Prr13	268.236	1.50929	0.323114	4.67106	3e-06	0.000104359
428	Vash1	129.122	-1.76145	0.377471	-4.66645	3.06e-06	0.000106477
429	Htra1	85.8987	3.97104	0.851236	4.66503	3.09e-06	0.000106964
430	Adcy7	118.102	1.94763	0.417624	4.6636	3.11e-06	0.000107405
431	4930579F01Rik	23.7738	-7.89928	1.69395	-4.66323	3.11e-06	0.000107405
432	Tssk1	31.3781	-6.45944	1.38542	-4.66243	3.12e-06	0.00010757
433	1700015G11Rik	25.0489	-7.97295	1.71094	-4.65999	3.16e-06	0.000108603
434	Osmr	21.6476	8.03315	1.72473	4.65763	3.2e-06	0.000109606
435	Vim	473.005	1.42327	0.305614	4.65709	3.21e-06	0.000109639
436	Slc9a9	22.0769	7.09138	1.52323	4.65549	3.23e-06	0.000110242
438	Naalad2	17.9627	7.76378	1.67131	4.64534	3.4e-06	0.000115276
439	Iqcf4	37.5941	-4.98266	1.07307	-4.64336	3.43e-06	0.000115883
441	Cpne5	190.531	-1.49466	0.321928	-4.64284	3.44e-06	0.000115883
444	Id3	117.844	2.89947	0.627111	4.62353	3.77e-06	0.000126357
445	Ifnar2	50.1776	3.76091	0.813925	4.62071	3.82e-06	0.000127677
446	Hnmt	24.1673	8.19251	1.7731	4.62044	3.83e-06	0.000127677
447	Dhrs3	71.1256	4.67193	1.01154	4.61861	3.86e-06	0.000128521
449	1110067D22Rik	166.067	1.89294	0.410028	4.61662	3.9e-06	0.000129182
451	Vwa5a	16.2784	7.62386	1.6534	4.61103	4.01e-06	0.000132117
452	Serpinb6a	635.401	1.11254	0.241329	4.61004	4.03e-06	0.00013221
454	Ces1d	44.7043	5.23728	1.13628	4.60915	4.04e-06	0.000132438
456	1700026L06Rik	41.1127	-4.25282	0.924059	-4.60233	4.18e-06	0.000135823
457	Rarres2	78.1062	3.87293	0.841518	4.60231	4.18e-06	0.000135823
458	Efemp1	86.3965	3.48906	0.758151	4.60207	4.18e-06	0.000135823
460	1700129C05Rik	61.058	-4.87661	1.06015	-4.59991	4.23e-06	0.000136643
461	Lelp1	42.9873	-7.78544	1.69326	-4.59791	4.27e-06	0.000137663
466	Prr5l	938.518	-1.19995	0.262137	-4.57757	4.7e-06	0.000150114
468	Txnrd1	396.183	1.24604	0.27228	4.57631	4.73e-06	0.000150376
469	Izumo3	19.9391	-7.64398	1.67216	-4.57132	4.85e-06	0.000153677
470	Tshz2	30.7155	5.65423	1.23784	4.56783	4.93e-06	0.000155925
471	1700042G07Rik	23.7184	-6.91985	1.5153	-4.56665	4.96e-06	0.000156471
472	C1qtnf3	29.2464	5.58371	1.22329	4.56451	5.01e-06	0.000157741
473	Jun	52.6626	3.42957	0.751738	4.56219	5.06e-06	0.000159159
474	Il1r2	22.4532	8.08814	1.77309	4.56161	5.08e-06	0.000159258
475	Sun3	19.5174	-7.61284	1.67016	-4.55815	5.16e-06	0.000161569
479	Usp4	520.42	1.46496	0.322564	4.54159	5.58e-06	0.000173332
480	Mndal	61.4474	3.13538	0.691413	4.53475	5.77e-06	0.000178674
483	Pdpn	84.0225	3.09353	0.682747	4.53101	5.87e-06	0.000180741
484	1110057K04Rik	1336.18	-1.00674	0.222254	-4.52968	5.91e-06	0.000181507
485	Spaca7	34.8651	-5.51304	1.21838	-4.52489	6.04e-06	0.000185282
488	Txnip	1400.83	1.14306	0.253137	4.51557	6.31e-06	0.000192434
489	Prss52	25.0121	-6.99794	1.55015	-4.51436	6.35e-06	0.000193138
490	Lifr	4942.46	-1.00372	0.222422	-4.51269	6.4e-06	0.000194264
493	1700006A11Rik	23.4024	-6.90491	1.53273	-4.50497	6.64e-06	0.000200235
494	Dnajb8	22.2122	-6.8289	1.51709	-4.50132	6.75e-06	0.0002033
495	Tssk2	24.326	-6.95965	1.54693	-4.49901	6.83e-06	0.000205102
498	1700028P14Rik	38.9669	-5.38508	1.20011	-4.48716	7.22e-06	0.000215533
501	Odf1	36.7191	-4.54391	1.01575	-4.47347	7.7e-06	0.000228442
505	1700054O13Rik	24.4149	-6.96531	1.55864	-4.46884	7.86e-06	0.000231588
506	Dpp3	458.631	-1.10219	0.247009	-4.46214	8.11e-06	0.000238032
507	Fbxo5	249.858	-1.55633	0.348786	-4.46212	8.12e-06	0.000238032
509	Cox6b2	176.977	-1.65922	0.372197	-4.4579	8.28e-06	0.000241814
512	Fam196a	123.63	-1.95021	0.438228	-4.45023	8.58e-06	0.000249146
519	P4ha1	375.396	1.46467	0.331343	4.42041	9.85e-06	0.000282275
521	Slc22a14	16.2452	-7.34947	1.66448	-4.41547	1.01e-05	0.000287693
524	Ier2	182.87	1.99458	0.454297	4.39049	1.13e-05	0.00032097
526	Ahnak	199.357	1.7438	0.397774	4.3839	1.17e-05	0.000329576
527	Fcgr1	14.7853	7.48424	1.70748	4.3832	1.17e-05	0.000330005
528	Vwa1	19.1505	6.88435	1.5715	4.38077	1.18e-05	0.000333083
529	Ctss	249.068	2.3397	0.534397	4.37821	1.2e-05	0.000336003
531	Hist1h2bc	52.5394	3.67589	0.839698	4.37763	1.2e-05	0.000336003
533	Actrt2	24.4353	-6.96634	1.59339	-4.37204	1.23e-05	0.000342828
534	Rnf151	46.7586	-4.80193	1.09833	-4.37201	1.23e-05	0.000342828
535	Iigp1	32.7033	4.8723	1.11517	4.36912	1.25e-05	0.000346365
538	E2f2	244.16	-2.04286	0.468153	-4.36366	1.28e-05	0.000353547
540	Sdc4	805.456	1.15436	0.265203	4.35273	1.34e-05	0.000370274
541	P2ry13	21.105	6.11935	1.40757	4.34745	1.38e-05	0.000378586
544	Dhrs1	377.619	-1.08594	0.249964	-4.34439	1.4e-05	0.000381794
545	Dnase1l3	114.679	8.5784	1.97615	4.34097	1.42e-05	0.000387059
547	AW046200	16.6605	-7.38621	1.70182	-4.34017	1.42e-05	0.000387059
549	Ifi30	352.114	1.12703	0.259789	4.33823	1.44e-05	0.000389065
551	Cpe	164	2.26936	0.523205	4.33742	1.44e-05	0.000389084
552	Gp49a	14.6952	7.47748	1.72424	4.33668	1.45e-05	0.000389366
553	Itpripl1	864.568	1.09598	0.252735	4.33647	1.45e-05	0.000389366
554	Ms4a6b	138.175	1.95845	0.451737	4.33537	1.46e-05	0.0003906
556	4930557A04Rik	16.5155	-7.37197	1.70397	-4.32635	1.52e-05	0.000405476
561	Sult1a1	47.712	4.25164	0.985388	4.31469	1.6e-05	0.000422971
563	Gm6760	20.1475	-6.68232	1.55033	-4.31024	1.63e-05	0.000430744
565	4930430A15Rik	19.6511	-6.65026	1.54364	-4.30817	1.65e-05	0.000433263
566	Stx7	358.196	1.07323	0.249267	4.30556	1.67e-05	0.000437635
568	Fam81a	65.4056	-2.93049	0.681785	-4.29825	1.72e-05	0.000450708
570	1700026J04Rik	19.5335	-6.63791	1.54588	-4.29392	1.76e-05	0.000457982
574	4930505A04Rik	16.669	-7.3857	1.72604	-4.27897	1.88e-05	0.000486435
575	Osbp2	60.3661	-2.78908	0.651924	-4.27824	1.88e-05	0.000487132
577	Anxa4	258.491	1.66457	0.389176	4.27717	1.89e-05	0.000487132
578	Spa17	434.254	-1.12789	0.263703	-4.27711	1.89e-05	0.000487132
579	Pkdcc	46.4044	3.54883	0.829924	4.27609	1.9e-05	0.000488518
580	Blvrb	39.6919	4.13733	0.967833	4.27484	1.91e-05	0.000490423
582	Ces2g	20.9535	6.08396	1.42391	4.27273	1.93e-05	0.000492738
583	Slc25a13	18.2595	6.81503	1.59513	4.27239	1.93e-05	0.000492738
587	Emp1	36.8753	4.95361	1.16079	4.26744	1.98e-05	0.000500935
591	AF251705	18.3998	6.82527	1.60222	4.25987	2.05e-05	0.000514676
593	Armcx2	402.985	1.36458	0.320876	4.25266	2.11e-05	0.000529746
594	Mfap4	13.6035	7.36472	1.7341	4.24699	2.17e-05	0.000542414
595	Mll3	402.111	1.24789	0.294024	4.24416	2.19e-05	0.000548388
596	Socs3	54.9957	4.09052	0.965307	4.23753	2.26e-05	0.000563699
597	Thg1l	59.2457	-2.74012	0.646747	-4.23677	2.27e-05	0.000563699
602	Plek	131.034	2.13929	0.50611	4.22694	2.37e-05	0.000585187
603	Alox5ap	79.9026	2.89158	0.684309	4.22555	2.38e-05	0.00058784
604	Prelp	19.3421	6.89976	1.63435	4.22172	2.42e-05	0.000596918
605	Snx24	112.34	1.99909	0.473725	4.21994	2.44e-05	0.000600662
606	1700017D01Rik	47.8434	-4.81225	1.1407	-4.21867	2.46e-05	0.000602762
607	1700006E09Rik	19.4012	-6.63122	1.57197	-4.21841	2.46e-05	0.000602762
608	Ldhb	200.654	1.62999	0.38663	4.21588	2.49e-05	0.000607232
616	Smyd3	355.28	1.30694	0.311314	4.19814	2.69e-05	0.000649674
618	Rbms3	21.9177	7.08258	1.68814	4.19549	2.72e-05	0.000655185
619	Clybl	467.517	1.5977	0.381144	4.19186	2.77e-05	0.000664689
621	Reep5	283.241	2.14385	0.511704	4.18962	2.79e-05	0.000668322
622	Ldlr	63.5802	-2.65164	0.632959	-4.18928	2.8e-05	0.000668322
623	Cfh	82.9255	4.05884	0.968891	4.18916	2.8e-05	0.000668322
624	Mme	17.5708	7.73162	1.84588	4.18858	2.81e-05	0.000668969
626	Lman2l	338.175	1.35783	0.324759	4.18102	2.9e-05	0.000689393
627	Plcd1	89.4153	-2.07642	0.49706	-4.1774	2.95e-05	0.000699344
628	Nnt	158.653	1.41094	0.337857	4.17617	2.96e-05	0.00070108
629	Slc17a8	109.383	-2.0926	0.501102	-4.176	2.97e-05	0.00070108
632	Klhl6	14.8606	7.49324	1.79599	4.1722	3.02e-05	0.000709851
634	Dusp1	366.753	1.28095	0.307427	4.16668	3.09e-05	0.000724958
635	Far2	26.1943	5.80647	1.39424	4.16461	3.12e-05	0.000730393
636	Dlat	728.501	1.00581	0.24156	4.16379	3.13e-05	0.000731255
639	Ncstn	422.66	1.01518	0.243875	4.16272	3.14e-05	0.000731855
640	1700023E05Rik	14.8582	-7.21972	1.7352	-4.16075	3.17e-05	0.000737059
641	Tyrobp	87.3922	1.99071	0.478822	4.15753	3.22e-05	0.000746361
645	Amy1	83.1694	3.51919	0.847702	4.15145	3.3e-05	0.000761716
646	Upp1	23.1063	5.21357	1.25624	4.15014	3.32e-05	0.000764878
647	Cxcl2	14.7018	7.47482	1.80241	4.14712	3.37e-05	0.000773864
648	Ranbp17	351.837	1.08799	0.262457	4.14542	3.39e-05	0.000778426
649	1700011L22Rik	23.2813	-6.89275	1.66302	-4.14473	3.4e-05	0.000779566
650	Ldlrad3	173.88	-1.9291	0.465725	-4.14215	3.44e-05	0.000787165
651	Cxcl16	38.9534	4.64932	1.12314	4.13958	3.48e-05	0.000794817
656	Tnfrsf1b	46.6297	2.7673	0.669668	4.13234	3.59e-05	0.000814014
661	Pdlim3	15.8584	7.58561	1.83803	4.12704	3.67e-05	0.000826722
664	Ncaph	339.461	-1.11541	0.270531	-4.12304	3.74e-05	0.000837393
665	Tmem176b	166.661	1.70156	0.412745	4.12255	3.75e-05	0.000837912
666	Timp2	194.047	2.34076	0.567925	4.1216	3.76e-05	0.000840108
668	Klhl24	497.646	-1.38629	0.337072	-4.11273	3.91e-05	0.000870467
669	Arhgdib	632.855	1.29238	0.314423	4.11033	3.95e-05	0.000878254
671	4930404H21Rik	30.1346	-6.45964	1.57256	-4.10773	4e-05	0.000885529
672	Hs3st3b1	21.5083	5.14687	1.25416	4.10382	4.06e-05	0.000899287
673	Mmd2	218.254	4.5098	1.09973	4.10084	4.12e-05	0.000909609
674	Gtsf1l	18.1213	-6.53208	1.59328	-4.09977	4.14e-05	0.000912299
675	Wdr55	238.257	-1.2857	0.313651	-4.09916	4.15e-05	0.000912299
677	Wdr7	478.609	-1.18935	0.290792	-4.09004	4.31e-05	0.000947412
678	Zmynd11	226.517	1.3278	0.325245	4.08248	4.46e-05	0.000976489
679	Enpp1	22.3293	7.10581	1.74063	4.08233	4.46e-05	0.000976489
680	0610007P14Rik	645.572	-1.09006	0.267066	-4.0816	4.47e-05	0.000978146
681	H2-DMa	58.8228	2.99279	0.733535	4.07996	4.5e-05	0.000983613
683	Fam183b	15.1374	-7.24735	1.77768	-4.07685	4.57e-05	0.000993941
684	Abcg1	720.426	1.15337	0.2833	4.07122	4.68e-05	0.00101568
688	Tnp1	168.91	-6.72636	1.65622	-4.06129	4.88e-05	0.00105487
691	Rnase4	137.983	2.77241	0.683249	4.05768	4.96e-05	0.00106662
693	Ggta1	12.5396	7.2459	1.78754	4.05357	5.04e-05	0.00108243
694	Sparc	491.032	3.0339	0.74948	4.048	5.17e-05	0.00110691
698	Tor3a	16.048	6.63158	1.63922	4.04557	5.22e-05	0.00111206
705	Col5a1	98.265	-1.84812	0.458008	-4.03513	5.46e-05	0.00115112
707	Ccdc50	577.076	1.33275	0.330737	4.02964	5.59e-05	0.00117463
708	Maob	23.575	5.6596	1.40458	4.02938	5.59e-05	0.00117463
709	Arhgef26	302.212	-1.74257	0.432543	-4.02866	5.61e-05	0.00117642
710	Tmem225	16.88	-7.4036	1.83787	-4.02836	5.62e-05	0.00117642
711	St8sia4	39.5038	4.27403	1.06157	4.02615	5.67e-05	0.00118586
712	Lmod1	12.1582	7.20425	1.7907	4.02315	5.74e-05	0.00119941
714	Slc22a5	460.011	1.18795	0.295397	4.02152	5.78e-05	0.00120315
715	4933425O20Rik	21.3375	-5.94413	1.47819	-4.02123	5.79e-05	0.00120315
716	Hormad2	386.784	1.12962	0.280925	4.02109	5.79e-05	0.00120315
717	Sparcl1	333.887	3.63312	0.903887	4.01944	5.83e-05	0.00120992
718	Tpm1	347.074	1.58296	0.39391	4.01859	5.85e-05	0.0012112
719	Rgs2	482.397	1.27968	0.318444	4.01854	5.86e-05	0.0012112
721	Rhox3a	57.9605	2.2607	0.562985	4.01556	5.93e-05	0.00122319
723	AI507597	13.173	-7.04604	1.75707	-4.01011	6.07e-05	0.00124832
724	Cyb5	248.252	1.3735	0.342729	4.00755	6.14e-05	0.00126015
725	Letm2	462.91	1.01606	0.2537	4.00497	6.2e-05	0.00127159
726	Lhcgr	12.9538	7.29601	1.82183	4.00477	6.21e-05	0.00127159
729	1700049L16Rik	18.655	-6.57235	1.64506	-3.99521	6.46e-05	0.00131855
730	Selenbp1	24.0262	5.29393	1.32521	3.99479	6.48e-05	0.00131909
731	Fam126a	314.649	1.16721	0.292395	3.99191	6.55e-05	0.00133337
732	Stat6	34.2922	4.7918	1.20066	3.99096	6.58e-05	0.00133691
733	Nrk	51.6514	4.12324	1.03347	3.98972	6.62e-05	0.00134037
734	Nupr1	48.2468	3.67433	0.920955	3.9897	6.62e-05	0.00134037
737	H2afb1	29.5382	-4.63383	1.16331	-3.98331	6.8e-05	0.00137062
738	Ube2r2	302.327	1.27507	0.320119	3.98311	6.8e-05	0.00137062
739	Itpr1	185.107	1.79681	0.451445	3.98014	6.89e-05	0.00138598
741	Nedd9	46.6001	3.14783	0.79194	3.97483	7.04e-05	0.00141342
742	Cgrrf1	265.389	1.32268	0.332797	3.97442	7.06e-05	0.00141397
744	Gatc	133.26	-1.76587	0.444857	-3.96952	7.2e-05	0.00143894
745	Spert	19.9814	-6.6738	1.68136	-3.96929	7.21e-05	0.00143894
746	Zc3h12c	120.602	1.68814	0.42541	3.96827	7.24e-05	0.00144318
747	Fbxo36	248.15	-1.18428	0.298589	-3.96625	7.3e-05	0.00145348
748	Cldn7	38.78	-2.94259	0.74264	-3.96234	7.42e-05	0.00147557
750	Ptplad2	11.7039	7.14807	1.80625	3.95741	7.58e-05	0.00150231
752	Npr1	21.7329	5.11251	1.29357	3.95225	7.74e-05	0.00153099
755	Mudeng	275.862	1.0225	0.259044	3.9472	7.91e-05	0.00155743
756	Ubqlnl	27.4247	-4.74774	1.20374	-3.94415	8.01e-05	0.0015753
758	1700011A15Rik	16.4589	-6.39244	1.62127	-3.94287	8.05e-05	0.00157819
760	Srpx2	15.5503	6.57976	1.67	3.93997	8.15e-05	0.00159458
762	Naaa	77.068	2.16613	0.550001	3.93842	8.2e-05	0.00160071
764	Nphp3	116.383	2.05285	0.521807	3.93411	8.35e-05	0.0016239
766	Tcf21	23.6216	5.65008	1.43673	3.9326	8.4e-05	0.00163141
768	Syn1	28.1797	4.87204	1.23942	3.93091	8.46e-05	0.00163862
769	Sh3rf2	20.0604	-5.85504	1.49081	-3.92742	8.59e-05	0.00166041
771	H1fnt	21.7312	-6.79591	1.73357	-3.92018	8.85e-05	0.00170667
775	1700019N19Rik	37.4391	-4.34164	1.10922	-3.91414	9.07e-05	0.00174092
778	Gpx1	378.699	1.09553	0.280427	3.90666	9.36e-05	0.00178872
779	Cav1	66.809	2.93351	0.750992	3.90618	9.38e-05	0.00178998
788	Tub	274.96	-1.67956	0.43243	-3.88401	0.000102749	0.00193907
789	Rhoj	17.6471	5.82652	1.50107	3.88159	0.000103777	0.00195599
791	Cds1	427.548	-1.1889	0.306486	-3.87915	0.000104822	0.00197068
792	Wbscr25	18.4773	-6.56071	1.69169	-3.87819	0.000105235	0.00197595
793	Cyp1b1	45.6871	4.42593	1.1414	3.87763	0.000105478	0.00197802
796	Ncan	114.456	1.5667	0.404662	3.87162	0.000108115	0.00201923
797	Emx2os	200.966	-1.19012	0.307414	-3.87138	0.000108219	0.00201923
801	Anxa2	282.639	1.42413	0.368652	3.86309	0.000111963	0.00207865
803	Idh2	62.1635	2.79902	0.72539	3.85864	0.00011402	0.00211116
804	Ankrd36	18.4502	-5.0754	1.31542	-3.85838	0.00011414	0.00211116
806	Serpina3c	19.5966	5.45223	1.41381	3.85642	0.000115061	0.00212292
810	Sh3d19	23.3446	4.18403	1.08638	3.85135	0.000117471	0.00215667
811	Atg10	366.595	1.40827	0.365909	3.8487	0.000118746	0.00217575
812	1700009N14Rik	17.5934	-7.46315	1.93919	-3.84858	0.000118803	0.00217575
813	Itgax	14.2309	6.45161	1.67681	3.84755	0.000119303	0.00218224
814	Hsd17b7	395.937	-1.18921	0.30919	-3.84623	0.000119951	0.00219139
815	Aoah	15.9637	6.62249	1.72295	3.8437	0.000121192	0.00221134
820	Grhl3	18.5992	-5.09831	1.33013	-3.83293	0.000126624	0.00229409
821	Lipg	25.7126	5.34135	1.39356	3.83288	0.000126653	0.00229409
827	Calcrl	14.3124	6.46068	1.68889	3.82541	0.000130556	0.00234765
828	Spata3	17.4776	-6.479	1.69428	-3.82405	0.000131275	0.00235772
829	Neurl1b	106.557	-2.27982	0.596372	-3.82281	0.000131938	0.00236677
830	Sh3bgrl	129.926	1.90658	0.499179	3.81943	0.000133761	0.00239595
832	Hsf3	14.1518	6.44406	1.68815	3.81723	0.00013496	0.00241224
833	Aacs	137.725	-1.86279	0.488045	-3.81683	0.000135179	0.00241326
835	Gm6432	11.6058	-6.86399	1.79938	-3.81464	0.000136383	0.00242627
836	Synm	31.835	4.45258	1.16724	3.81461	0.000136397	0.00242627
838	4930479M11Rik	15.326	-6.28791	1.64936	-3.81232	0.000137666	0.00244299
839	Klhdc8a	10.8486	7.03775	1.84638	3.81165	0.000138045	0.0024468
844	Kctd7	128.886	-1.55934	0.40974	-3.80569	0.000141411	0.00249113
845	Rbp1	136.009	1.46063	0.383847	3.80525	0.000141662	0.00249113
850	Xpot	319.194	1.14983	0.302935	3.79564	0.000147261	0.00257637
852	Nudt14	247.63	-1.25632	0.331484	-3.78998	0.000150661	0.00262967
853	Nkg7	505.652	1.65646	0.437454	3.78659	0.00015273	0.00266265
854	Csnka2ip	12.901	-7.01591	1.85344	-3.78534	0.000153502	0.00267298
855	Irf1	158.27	1.5957	0.421986	3.7814	0.000155947	0.00270948
856	Ccdc138	295.173	1.14486	0.302762	3.78138	0.000155962	0.00270948
857	Mybl1	18.0073	5.27835	1.39693	3.77854	0.00015775	0.00273735
859	Banf2	11.4574	-6.84489	1.81351	-3.77438	0.000160403	0.002774
861	Igj	795.887	7.85159	2.08262	3.77005	0.000163216	0.00281904
862	Rhox7	305.234	1.14591	0.304093	3.76828	0.000164378	0.00283019
864	Ccdc164	15.4052	-6.29523	1.67073	-3.76796	0.000164588	0.00283019
865	1500015A07Rik	176.285	-1.37854	0.365865	-3.76791	0.000164623	0.00283019
866	4930412F15Rik	17.6364	-5.668	1.5047	-3.76685	0.000165318	0.00283884
867	4930583H14Rik	47.347	3.71592	0.986627	3.76629	0.000165693	0.00283927
868	Sun5	14.5508	-6.21273	1.64958	-3.76624	0.000165724	0.00283927
870	Gm16523	561.427	1.19411	0.317345	3.76282	0.00016801	0.00287181
876	Fam71f1	21.0088	-5.84338	1.55679	-3.75348	0.000174398	0.00296059
878	Snhg4	167.476	-1.34949	0.359817	-3.75048	0.000176493	0.00298933
879	Gramd1a	25.8077	4.17495	1.1133	3.75008	0.000176779	0.00299076
882	S100a1	103.857	2.46987	0.659371	3.7458	0.000179822	0.00303189
883	Lmo1	137.597	-1.44014	0.384893	-3.74167	0.000182805	0.0030787
886	Vmac	354.159	-1.05414	0.281873	-3.73976	0.000184199	0.00308953
887	Pros1	77.4847	3.08473	0.824872	3.73965	0.000184279	0.00308953
888	E2f7	124.308	-1.61877	0.433074	-3.73785	0.000185599	0.00310815
892	Klre1	11.3864	7.10931	1.90691	3.72819	0.000192861	0.00321529
895	Mknk1	215.62	1.33538	0.358415	3.72577	0.000194716	0.00323534
896	Cybb	71.08	3.27965	0.880658	3.7241	0.000196017	0.00325331
898	Slc24a3	13.0482	6.32705	1.69965	3.72256	0.000197213	0.00326389
899	Mctp2	10.4925	6.99179	1.87828	3.72243	0.000197313	0.00326389
902	St3gal6	42.5452	3.45706	0.929812	3.71803	0.000200786	0.0033103
903	Tmsb15b1	59.4095	-2.81687	0.75784	-3.71698	0.000201621	0.00332038
904	Atp1a4	19.095	-5.12741	1.37973	-3.71625	0.000202205	0.00332632
905	Cypt15	11.1284	-6.80296	1.83089	-3.71565	0.000202681	0.00332954
909	Trnp1	131.548	-1.65925	0.446763	-3.71394	0.00020406	0.00333837
911	Btg2	532.326	1.38802	0.373899	3.71228	0.000205397	0.00335259
914	Mef2c	27.6503	4.84069	1.30655	3.70495	0.000211429	0.00344
916	Ggt7	107.234	1.53779	0.415392	3.70203	0.000213884	0.00347235
917	Aldh3a1	16.1879	6.64118	1.79521	3.69939	0.000216121	0.00350484
918	Cd244	20.3618	5.51176	1.49011	3.6989	0.000216539	0.00350779
919	Fst	15.9901	-6.35108	1.71838	-3.69597	0.000219049	0.00354459
921	Lpcat2b	15.6003	-6.31007	1.70818	-3.69404	0.000220718	0.00356384
922	Dhcr7	273.904	-1.12324	0.304188	-3.69258	0.000221987	0.00358045
923	Plxdc2	12.7453	6.29129	1.70438	3.69124	0.00022316	0.00359546
925	Sulf2	74.4229	3.05561	0.828319	3.68893	0.000225203	0.00362054
926	Rasl11a	23.3613	4.42282	1.19985	3.68615	0.000227676	0.00365635
934	Prss37	10.9006	-6.77342	1.8412	-3.67881	0.000234329	0.00373094
935	Ccin	16.8374	-6.42137	1.74807	-3.6734	0.000239341	0.00380667
936	Slc25a16	246.308	1.16509	0.317547	3.66902	0.000243484	0.00386843
944	Hspa1l	27.1523	-3.22465	0.880018	-3.6643	0.000248017	0.00390705
946	Ppcdc	114.865	1.52607	0.417242	3.65751	0.000254675	0.00400118
950	Hmgcs2	182.919	5.04221	1.37957	3.6549	0.000257278	0.00402735
953	As3mt	185.992	1.80108	0.493496	3.64963	0.000262617	0.00409799
954	Cytip	82.522	1.95691	0.536425	3.64805	0.00026424	0.00411899
956	Nfia	86.417	1.8218	0.499636	3.64625	0.0002661	0.0041393
965	St6galnac2	90.7361	-1.91657	0.526728	-3.63864	0.000274087	0.00422378
968	Col17a1	17.5916	-4.51768	1.24333	-3.63353	0.00027957	0.00429493
970	Ppip5k1	62.4324	-2.04459	0.563106	-3.63092	0.000282408	0.00432957
972	Zrsr1	224.12	1.20027	0.330936	3.62691	0.000286836	0.00438842
973	Akr1cl	555.131	4.22628	1.16764	3.61952	0.000295151	0.00450874
974	Cdh5	13.6747	6.39205	1.76615	3.6192	0.000295512	0.00450874
976	Ern1	197.105	1.17221	0.323926	3.61875	0.000296026	0.00450874
979	S100a10	269.111	1.47478	0.408189	3.61298	0.000302698	0.00459798
982	Klhl21	569.498	-1.02157	0.283265	-3.60639	0.000310486	0.00470188
983	Klf6	344.41	1.0337	0.286667	3.60593	0.000311033	0.00470536
992	Gm19395	12.6326	-6.98522	1.94203	-3.59686	0.000322084	0.00482834
993	Gatsl2	91.7366	-1.85389	0.515539	-3.59603	0.000323116	0.0048343
994	Bcl2a1b	29.6246	3.79488	1.0553	3.59601	0.000323132	0.0048343
995	Mbnl1	487	1.22042	0.339443	3.59536	0.000323949	0.00484166
999	Spata18	25.3902	-6.22548	1.73385	-3.59055	0.000329983	0.00491209
1000	Piwil1	80.5625	-2.24746	0.626365	-3.58809	0.000333104	0.00495358
1003	Mnd1	212.516	1.61788	0.451181	3.58587	0.000335953	0.00497929
1004	Herpud1	607.242	1.02891	0.286948	3.5857	0.000336172	0.00497929
1005	Lrrc18	42.2095	-4.16366	1.16185	-3.58365	0.000338829	0.00501366
1007	Abhd4	124.145	1.70191	0.475089	3.58231	0.000340573	0.00502946
1009	Fabp3	415.725	3.57924	1.00053	3.57735	0.00034709	0.00511554
1010	Arhgap20	72.7271	2.24846	0.628907	3.57518	0.000349984	0.00515308
1011	Nqo2	250.86	1.3217	0.369797	3.57411	0.000351416	0.00516689
1012	1700016M24Rik	61.5849	-2.99931	0.839212	-3.57396	0.000351617	0.00516689
1013	Fgfr2	16.522	6.67179	1.8672	3.57316	0.000352704	0.00517775
1015	Fhl5	40.2271	-4.59297	1.28664	-3.56973	0.000357347	0.00523557
1016	Slc16a7	23.2509	-4.36566	1.22328	-3.56882	0.000358588	0.00524858
1018	Clec4n	15.062	7.51452	2.10711	3.56626	0.000362107	0.00528968
1019	Mgll	228.412	-1.15927	0.325104	-3.56586	0.000362665	0.00529263
1021	Hmgb4	109.51	-6.20545	1.74074	-3.56483	0.000364085	0.00530295
1023	Laptm5	153.581	1.55311	0.436415	3.5588	0.00037256	0.00541577
1024	Slfn1	28.4579	5.21365	1.46545	3.55771	0.000374097	0.00543281
1025	Tifa	21.9125	6.17651	1.73664	3.55659	0.000375699	0.00544872
1026	1700029H14Rik	24.1935	-5.57631	1.56801	-3.55629	0.00037613	0.00544872
1027	Acadsb	263	1.61529	0.454221	3.55618	0.000376292	0.00544872
1028	Mrc1	201.654	5.73591	1.61313	3.55577	0.000376874	0.00545185
1029	1700012P22Rik	10.2157	-6.68015	1.87911	-3.55496	0.000378044	0.00545883
1030	Klra7	155.704	1.62639	0.457504	3.55492	0.000378091	0.00545883
1033	Hist2h3c1	13.1399	-6.06152	1.70816	-3.54857	0.000387333	0.00557602
1034	Casp12	15.22	7.52561	2.12135	3.54756	0.000388824	0.00559208
1042	Ccdc27	10.1776	-6.6749	1.88599	-3.5392	0.000401349	0.00572789
1046	Ppp2r2c	103.306	-1.77337	0.501224	-3.53807	0.000403065	0.00573038
1049	Galnt10	21.6366	4.07607	1.15559	3.52728	0.000419858	0.00595206
1050	Emr1	11.6644	7.14612	2.02628	3.52673	0.000420731	0.00595238
1052	4930584F24Rik	10.307	-6.69318	1.89804	-3.52637	0.0004213	0.00595238
1054	Adh1	68.7592	3.22959	0.916265	3.52474	0.000423905	0.00597951
1055	Angptl4	59.849	2.5597	0.726248	3.52455	0.000424207	0.00597951
1056	Lamc2	19.1614	4.3579	1.2366	3.5241	0.00042493	0.00598168
1057	Klrb1a	9.73948	6.88056	1.95264	3.52372	0.000425529	0.00598168
1058	Itih2	19.5223	5.40837	1.53486	3.5237	0.000425568	0.00598168
1060	Fam24a	10.735	-6.75185	1.91736	-3.52144	0.00042921	0.00602149
1061	Scg3	21.0365	-4.03478	1.14594	-3.52093	0.00043003	0.00602731
1064	E030003E18Rik	12.4365	6.25823	1.77962	3.5166	0.000437107	0.00610923
1065	Itgb2	113.188	2.20392	0.626837	3.51593	0.000438209	0.00611888
1066	1110002B05Rik	133.404	2.09105	0.594975	3.51452	0.000440549	0.00614578
1067	1700008A04Rik	11.1069	-6.79984	1.93715	-3.51022	0.00044773	0.0062401
1068	A930013F10Rik	29.2221	3.07059	0.874949	3.50945	0.000449035	0.00625243
1069	Zfp52	10.0786	-6.66058	1.89807	-3.50914	0.000449563	0.00625394
1071	Klhl10	104.298	-1.50617	0.429547	-3.50643	0.000454166	0.00630616
1072	Adrbk2	20.7335	3.66497	1.04554	3.50533	0.000456049	0.00632343
1073	Cbr2	129.509	6.48795	1.85095	3.5052	0.00045626	0.00632343
1074	Flrt3	14.5828	7.4666	2.13035	3.50487	0.000456827	0.00632539
1075	Lsp1	180.98	1.44146	0.411566	3.50238	0.000461122	0.00637446
1076	4930567K20Rik	12.5032	-5.98848	1.70988	-3.50227	0.000461315	0.00637446
1078	1700031P21Rik	10.9521	-6.77909	1.93597	-3.50165	0.000462393	0.00637446
1080	Papss2	22.8155	4.33746	1.24064	3.49613	0.000472055	0.00649993
1083	Col4a3	70.8071	3.02274	0.865444	3.4927	0.00047816	0.00656576
1085	Gm136	10.7946	-6.75867	1.93995	-3.48394	0.000494096	0.00677207
1087	Cd68	50.6695	2.19387	0.630043	3.48209	0.000497508	0.00680629
1088	Lxn	262.747	1.31915	0.379062	3.48005	0.000501323	0.00685219
1089	Lix1	140.355	-1.273	0.365946	-3.47865	0.000503948	0.00687657
1090	Spata21	24.1121	-4.5659	1.31265	-3.47839	0.00050443	0.00687657
1091	1700013D24Rik	10.974	-6.78193	1.94975	-3.47836	0.000504494	0.00687657
1103	Bhmt	47.8147	9.17898	2.6515	3.46181	0.000536564	0.00723413
1105	Tarsl2	364.793	1.36733	0.395192	3.45991	0.000540364	0.00726735
1106	Slfnl1	9.7679	-6.61488	1.91202	-3.45963	0.000540913	0.00726735
1108	Bmp15	11.7879	7.16248	2.07047	3.45935	0.000541471	0.00726735
1110	Ppp1r15a	244.69	1.03288	0.298751	3.45732	0.00054557	0.00730189
1116	Acap2	313.701	1.09918	0.318573	3.45033	0.000559896	0.00746077
1119	Tmem42	137.756	1.41715	0.411481	3.44403	0.000573108	0.00761635
1120	1700003P14Rik	16.4511	-5.389	1.56624	-3.44071	0.000580183	0.00770348
1122	4921530L21Rik	10.8356	-6.76358	1.96651	-3.43939	0.000583032	0.00772751
1123	Cstl1	17.3595	-5.07706	1.47662	-3.43829	0.000585395	0.00774939
1124	Srek1	582.948	1.02964	0.299477	3.43814	0.000585725	0.00774939
1127	Zfp874a	65.0896	-1.94844	0.567685	-3.43225	0.00059859	0.00789852
1128	Ttll9	12.5	-5.99189	1.74631	-3.43117	0.000600976	0.00791059
1129	Ddx26b	543.549	1.18567	0.34556	3.43115	0.000601019	0.00791059
1132	Gpr34	47.5566	4.26569	1.2436	3.43011	0.000603331	0.00792591
1134	Cbx2	292.569	-1.0385	0.303012	-3.42727	0.000609678	0.00799517
1136	Asl	207.866	1.1179	0.326421	3.42472	0.000615432	0.00805642
1138	Csf1r	99.2833	2.70691	0.791573	3.41966	0.000626998	0.00818775
1142	1700110M21Rik	9.4502	-6.56787	1.92299	-3.41544	0.000636788	0.00829218
1143	Clec4a3	13.3301	5.46248	1.60095	3.41204	0.000644796	0.00838912
1145	S100a9	127.277	1.94897	0.571665	3.40929	0.000651328	0.00845931
1149	Srgn	223.564	1.04634	0.307333	3.4046	0.000662615	0.00857593
1150	Zfp791	14.8067	-6.23955	1.834	-3.40216	0.00066855	0.00863923
1151	Smad7	47.87	-3.15321	0.926838	-3.40211	0.000668667	0.00863923
1152	Dpysl2	327.013	1.3925	0.409358	3.40168	0.000669734	0.0086455
1153	Slc47a1	28.5658	-2.90267	0.853403	-3.40129	0.000670679	0.00865019
1155	Tmem53	130.409	-1.55118	0.456532	-3.39775	0.00067942	0.00874775
1156	Lcp2	64.5258	2.78086	0.819218	3.39453	0.000687457	0.00884357
1158	Serpina3n	18.3197	6.82106	2.00987	3.39378	0.000689356	0.00885002
1164	Rhoc	51.0026	2.29208	0.676535	3.38796	0.000704139	0.00899592
1165	Cby1	189.56	-1.09304	0.322715	-3.38701	0.000706587	0.00901945
1166	3830417A13Rik	29.9973	-3.0807	0.910064	-3.38514	0.000711411	0.00907324
1167	1700021C14Rik	197.3	-1.1523	0.340554	-3.38361	0.000715395	0.00911623
1170	4922505E12Rik	9.65762	-6.5995	1.95136	-3.382	0.000719594	0.00914622
1173	Cd207	18.2202	6.81636	2.0163	3.38063	0.000723203	0.00916858
1175	Ppfibp2	43.8498	-2.80834	0.831444	-3.37766	0.000731046	0.00925224
1177	Osr1	9.50227	6.84731	2.0302	3.37273	0.000744266	0.00940355
1178	Svep1	10.6296	6.02979	1.78823	3.37194	0.000746417	0.00942273
1180	Star	146.33	2.12434	0.630314	3.37029	0.000750893	0.00946316
1182	Trim30d	10.047	6.92559	2.05529	3.36965	0.000752646	0.0094692
1183	Penk	69.9049	2.31787	0.688404	3.36701	0.000759868	0.00955198
1184	Gm4787	15.5798	-6.31324	1.87781	-3.36202	0.00077375	0.00971827
1190	Efhc2	362.658	1.01259	0.301683	3.35647	0.000789435	0.00986529
1194	Ccdc43	141.707	1.49896	0.447152	3.35224	0.00080161	0.00998067
1196	Cd4	13.1507	5.42644	1.6191	3.35152	0.000803693	0.00999308
1198	Ppm1h	157.523	1.59196	0.475718	3.34643	0.000818588	0.0101613
1201	Prnp	326.44	-1.05127	0.314422	-3.34349	0.000827325	0.0102441
1203	BB014433	9.48803	-6.57225	1.96673	-3.34171	0.000832647	0.0102929
1204	Ccr1	27.6409	5.1608	1.54488	3.34057	0.000836052	0.0103264
1206	Spaca3	9.39828	-6.55948	1.96428	-3.33938	0.000839657	0.0103537
1207	Phactr2	172.258	1.92294	0.576115	3.33777	0.000844533	0.0104052
1209	4930435E12Rik	15.1705	-7.24945	2.17255	-3.33684	0.000847377	0.010423
1210	D0H4S114	110.53	1.75348	0.525732	3.33532	0.000852013	0.0104713
1213	Ptgs2	13.7245	6.39668	1.92055	3.33066	0.000866404	0.0106218
1214	Ccdc151	8.92664	-6.48535	1.94774	-3.32968	0.000869443	0.0106503
1216	4930415F15Rik	9.55475	-6.58389	1.97814	-3.32832	0.000873715	0.0106846
1221	1300017J02Rik	51.306	2.18704	0.658022	3.32367	0.000888423	0.0108204
1222	Rftn2	82.9488	2.02358	0.609178	3.32182	0.000894321	0.0108833
1225	Kctd16	9.32996	-6.54803	1.97355	-3.31788	0.000907023	0.0110046
1226	Nuak2	32.9864	-3.44025	1.03698	-3.31757	0.000908042	0.0110046
1227	Hpgd	79.9121	3.37221	1.01648	3.31756	0.000908089	0.0110046
1229	Cd48	88.0488	3.10113	0.93521	3.31598	0.000913234	0.0110502
1231	Smarca1	45.2349	2.92538	0.882685	3.31418	0.000919113	0.011101
1233	Zfp846	105.964	1.46524	0.442436	3.31176	0.000927095	0.0111815
1234	Itfg2	220.908	1.26044	0.3808	3.30998	0.000933036	0.0112441
1237	Ctsh	41.7871	2.45085	0.740999	3.30749	0.000941349	0.0113167
1238	BC028528	40.7333	2.88736	0.873198	3.30665	0.000944182	0.0113416
1242	Shisa2	49.3039	-3.25627	0.98598	-3.30257	0.000958039	0.011471
1243	Kctd12	108.104	2.18834	0.66271	3.30211	0.000959592	0.0114804
1244	Rhob	250.319	1.3506	0.409433	3.2987	0.000971346	0.0116116
1245	Stab1	16.8922	4.44006	1.34658	3.29728	0.000976276	0.0116512
1246	Lcp1	352.031	1.36906	0.415215	3.29723	0.000976435	0.0116512
1248	Slc25a12	52.914	1.904	0.577649	3.29612	0.000980303	0.0116812
1251	Sirpa	57.5949	2.85651	0.866885	3.29514	0.000983734	0.0116939
1252	Frmd7	17.9033	4.55443	1.3825	3.29436	0.000986468	0.0117171
1253	Cpne2	86.0969	-1.58052	0.480211	-3.2913	0.00099724	0.0118325
1255	Gm8369	12.9264	4.36655	1.32746	3.2894	0.001004	0.0118968
1258	Lamb2	276.807	1.05367	0.320496	3.28761	0.00101041	0.0119443
1259	Cdon	202.733	1.118	0.340117	3.28711	0.0010122	0.0119528
1261	Capza3	23.1488	-6.10113	1.85758	-3.28446	0.0010218	0.01205
1262	Adam1a	13.5906	-5.29753	1.61526	-3.27967	0.00103929	0.0122467
1263	Tmem71	12.2383	7.2143	2.20008	3.2791	0.00104138	0.0122615
1265	Clic1	72.8424	1.86492	0.569139	3.27673	0.00105016	0.0123454
1267	Ebf2	10.9445	6.06817	1.85579	3.26986	0.001076	0.0126292
1268	Il15ra	9.43874	6.83473	2.09125	3.26825	0.00108216	0.0126915
1269	Ly6c2	108.417	1.56167	0.477989	3.26717	0.00108629	0.0127299
1270	Nek11	48.2973	2.18546	0.669016	3.26668	0.00108817	0.0127371
1272	Ncf2	26.9608	3.44357	1.0546	3.2653	0.00109349	0.0127841
1274	Snai1	9.86156	5.91843	1.81544	3.26005	0.00111391	0.0130023
1276	4921530D09Rik	19.327	-4.04713	1.24169	-3.25938	0.00111656	0.0130128
1280	4931407G18Rik	47.7627	-3.9818	1.22326	-3.25507	0.00113364	0.0131706
1284	Thrsp	19.866	6.03564	1.85809	3.2483	0.00116099	0.0134463
1285	Ccr5	37.7847	3.63895	1.1204	3.2479	0.0011626	0.0134545
1289	Gm5941	8.62335	-6.43551	1.98331	-3.24483	0.0011752	0.0135582
1293	Cst13	15.7223	-4.88824	1.50993	-3.2374	0.00120624	0.0138639
1296	Ifi204	62.2658	2.72275	0.841379	3.23606	0.00121192	0.0139063
1299	Peg13	30.7722	3.05491	0.944956	3.23286	0.00122559	0.0140306
1302	Rhog	68.5452	2.06168	0.638658	3.22815	0.00124596	0.0142309
1303	1700001K19Rik	9.19586	-6.52714	2.02331	-3.22597	0.00125547	0.0143285
1304	Heyl	13.2054	7.3226	2.27006	3.22573	0.0012565	0.0143294
1305	B3gnt2	58.0683	2.01533	0.624974	3.22467	0.00126119	0.0143718
1306	4930558C23Rik	13.4869	-7.08002	2.19633	-3.22358	0.001266	0.0144156
1307	S100a8	162.267	1.8641	0.578428	3.22271	0.00126986	0.0144484
1308	Tnfaip3	181.941	1.27696	0.396288	3.2223	0.00127167	0.0144553
1309	Wars2	335.99	-1.01283	0.314337	-3.22213	0.00127241	0.0144553
1310	4933417A18Rik	11.8366	-5.9114	1.83575	-3.22016	0.00128119	0.014544
1311	Armcx3	92.956	2.04688	0.635707	3.21985	0.00128258	0.0145487
1312	4931417E11Rik	13.279	-7.05749	2.19259	-3.2188	0.0012873	0.014591
1313	Alox15	9.57446	5.87466	1.82594	3.21733	0.00129391	0.0146548
1317	Nuf2	730.09	-1.0154	0.316175	-3.21152	0.00132033	0.0149086
1318	Ccdc28b	56.2656	2.29339	0.714425	3.21012	0.00132678	0.01496
1319	C1ra	38.7821	3.28229	1.02249	3.2101	0.00132689	0.01496
1320	Eepd1	59.987	-1.74375	0.543429	-3.20879	0.00133294	0.0150167
1324	Slc35d1	114.856	-1.568	0.488942	-3.20693	0.0013416	0.0150686
1326	Plac8l1	10.6835	-6.7434	2.10405	-3.20496	0.00135079	0.015149
1328	Cd24a	39.3386	3.32407	1.03813	3.20197	0.00136492	0.0152844
1330	Cyp11a1	64.4909	3.32044	1.03884	3.19631	0.00139199	0.0155641
1335	Ccl4	53.2177	2.01306	0.631223	3.18915	0.00142694	0.0158848
1339	Gzma	368.532	1.22666	0.384802	3.18776	0.00143381	0.015924
1342	Nudt12	17.0969	-4.48862	1.40869	-3.18639	0.0014406	0.0159636
1344	H2-DMb1	10.2219	5.97016	1.87396	3.18585	0.0014433	0.0159697
1345	Tspan8	50.4651	2.48931	0.781448	3.18552	0.00144496	0.0159762
1349	Stard13	7.64916	6.5341	2.05288	3.18289	0.00145815	0.0160742
1353	Txndc5	101.722	1.67223	0.525856	3.18002	0.00147266	0.0161862
1354	1700123O12Rik	8.63847	-6.43861	2.0259	-3.17814	0.00148224	0.0162794
1355	Bcl2l11	130.816	-1.63995	0.516157	-3.17722	0.00148692	0.0163188
1357	Pigw	80.3947	-1.5396	0.485115	-3.17368	0.00150522	0.0164953
1358	Rabep1	588.178	1.06025	0.334157	3.17292	0.00150913	0.016526
1361	1110017D15Rik	51.7783	-3.44007	1.08482	-3.17109	0.00151867	0.0165938
1364	Gem	112.732	4.74607	1.49836	3.16751	0.00153752	0.0167628
1368	Etv1	25.441	3.21531	1.0154	3.16655	0.0015426	0.0167691
1369	Cd209f	9.35137	6.82274	2.15528	3.16559	0.00154769	0.016812
1370	Cox8c	150.352	-1.91054	0.603873	-3.16381	0.00155718	0.0169027
1371	Lpar6	13.2712	7.32941	2.31796	3.162	0.00156689	0.0169958
1372	Catsper2	190.468	1.08772	0.344125	3.16083	0.00157319	0.0170517
1374	Atp8b4	31.555	2.6858	0.850946	3.15626	0.00159808	0.0172864
1375	Fcgr3	56.6856	3.47808	1.10204	3.15603	0.00159932	0.0172864
1376	Lekr1	80.2154	-1.82334	0.577738	-3.156	0.00159949	0.0172864
1378	Sema3c	16.3508	5.13144	1.62625	3.15537	0.00160293	0.0172984
1379	Ddx60	13.7522	5.45288	1.72896	3.15385	0.0016113	0.0173761
1381	Itgam	16.4494	3.88627	1.2324	3.15341	0.00161376	0.0173774
1382	Peg12	8.03218	-6.33303	2.00944	-3.15163	0.0016236	0.0174707
1385	Cd248	7.91477	6.58075	2.09236	3.14514	0.00166009	0.0178163
1388	1700093K21Rik	39.4001	-3.02797	0.963039	-3.14418	0.00166555	0.0178446
1389	Cd200r4	13.8645	6.41825	2.04162	3.14371	0.00166822	0.0178604
1390	Fkbp7	101.194	2.33373	0.742422	3.1434	0.00166996	0.0178661
1393	Ifi27l2a	117.296	1.56948	0.499643	3.1412	0.00168255	0.0179621
1394	Sod3	19.5602	4.33586	1.3808	3.1401	0.00168888	0.0180167
1395	Epb4.1l1	52.4418	-2.78468	0.886969	-3.13955	0.0016921	0.0180382
1402	Arg2	20.4194	3.63425	1.16064	3.13126	0.0017406	0.0184516
1403	Klhl14	13.7746	5.49591	1.7552	3.13122	0.00174081	0.0184516
1404	Timm10	147.644	1.09868	0.35091	3.13095	0.00174243	0.0184556
1407	Sp140	19.8642	3.09011	0.987337	3.12974	0.00174961	0.0184922
1410	Pecr	81.9376	1.77395	0.56758	3.12546	0.00177527	0.0187108
1411	Itgbl1	14.3858	6.46644	2.06899	3.12541	0.0017756	0.0187108
1415	Sdpr	11.0043	7.06074	2.26113	3.12266	0.00179224	0.0188356
1419	Itga4	76.1093	2.35477	0.754748	3.11994	0.00180886	0.0189567
1421	Slc8a1	25.636	3.18936	1.02255	3.11903	0.0018145	0.018989
1424	Lilrb3	7.31666	6.47078	2.07904	3.1124	0.00185576	0.0193799
1427	1700001P01Rik	26.5049	-3.96069	1.27415	-3.1085	0.00188038	0.0195918
1429	1700036G14Rik	9.83707	-6.62581	2.13238	-3.10724	0.00188842	0.019652
1433	Fibcd1	13.9753	-4.59674	1.48159	-3.10256	0.00191853	0.0199096
1439	Tsga8	8.17898	-6.35846	2.05173	-3.09907	0.00194129	0.0200618
1440	3110057O12Rik	187.372	1.12197	0.362323	3.09659	0.00195764	0.0202167
1442	Hist1h4d	8.27365	6.64823	2.14763	3.09562	0.00196405	0.0202527
1443	Ephx1	173.97	4.24198	1.3704	3.09544	0.00196521	0.0202527
1447	Zfp866	244.929	-1.08627	0.351295	-3.09219	0.00198684	0.020419
1450	4930406D18Rik	7.86971	-6.30284	2.04016	-3.08938	0.00200574	0.0205706
1456	Large	211.384	-1.2025	0.390137	-3.08226	0.00205434	0.0209822
1460	Ecm1	45.53	2.91379	0.945731	3.08099	0.00206311	0.0210069
1466	Rspo4	121.175	-1.22159	0.397002	-3.07702	0.00209078	0.0212087
1467	Grk6	138.328	-1.29443	0.420956	-3.07498	0.00210515	0.0213399
1472	Mthfd1l	114.268	1.27263	0.414221	3.07236	0.00212375	0.0214552
1475	Ovgp1	71.2058	1.82152	0.593199	3.07068	0.00213573	0.0215325
1476	Galm	25.6262	-3.93086	1.28037	-3.07009	0.00213995	0.0215498
1477	Abhd6	40.1928	2.7392	0.892239	3.07003	0.00214035	0.0215498
1479	Tspan11	7.54556	6.5163	2.12347	3.0687	0.00214991	0.0216169
1482	Ctla2a	175.051	1.35338	0.441253	3.06713	0.00216123	0.0216867
1483	Irg1	11.1841	7.08605	2.31064	3.0667	0.00216434	0.0217032
1486	Clstn2	110.391	1.28401	0.418935	3.06493	0.00217718	0.0217879
1487	Cyp17a1	258.643	4.32638	1.41209	3.06381	0.00218539	0.0218553
1489	Itpr3	110.498	-1.43135	0.467418	-3.06226	0.00219674	0.0219304
1490	Gm20268	10.7522	-5.76441	1.88245	-3.06218	0.00219732	0.0219304
1493	Col4a4	19.55	3.57613	1.16823	3.06116	0.0022048	0.0219609
1494	Stat5a	181.94	-1.15335	0.376882	-3.06025	0.00221152	0.0220131
1496	Prss42	30.3826	-3.69947	1.20951	-3.05864	0.00222347	0.0221025
1498	Capn6	13.9636	6.42401	2.10065	3.05811	0.00222741	0.022112
1499	Rtbdn	8.68645	6.71897	2.19873	3.05585	0.00224426	0.0222644
1505	Tnni2	11.159	6.09547	1.99865	3.0498	0.00228997	0.0226273
1507	Fbxl13	11.7472	-5.08718	1.66963	-3.04688	0.00231229	0.0228175
1508	4930563D23Rik	12.6805	-5.205	1.70872	-3.04614	0.002318	0.0228587
1511	Ube4a	250.7	-1.12695	0.370334	-3.04305	0.00234193	0.0230489
1513	Setd4	83.9435	1.37229	0.451261	3.04101	0.00235783	0.0231747
1515	Myo6	237.285	1.3118	0.431501	3.04008	0.00236514	0.023214
1523	Mospd1	43.9795	2.93356	0.967183	3.03309	0.0024206	0.0236205
1527	Eomes	17.5711	3.79266	1.25149	3.03052	0.00244129	0.023775
1530	Insl3	56.4308	3.50991	1.15878	3.02898	0.00245384	0.0238504
1533	Cylc1	11.4774	-6.84728	2.26182	-3.02734	0.00246718	0.0239331
1534	4930571K23Rik	12.034	-6.91598	2.28828	-3.02235	0.00250819	0.024315
1535	1700007K09Rik	38.2338	-3.63797	1.2051	-3.01881	0.00253768	0.0245849
1536	Tcf4	127.929	1.37786	0.45674	3.01672	0.00255522	0.0247388
1537	1700042G15Rik	14.5952	-6.217	2.06115	-3.01628	0.00255896	0.0247589
1539	Plk5	78.011	-2.88531	0.957277	-3.01408	0.00257761	0.0249004
1540	Avpr1a	16.1775	5.07808	1.68485	3.01396	0.00257862	0.0249004
1541	Hmgcll1	8.65102	-6.44106	2.13823	-3.01234	0.00259244	0.0250176
1545	Scd2	231.082	1.58316	0.526067	3.00942	0.0026175	0.025194
1547	Fam101b	117.818	-1.73292	0.575981	-3.00863	0.00262427	0.0252104
1548	Ptpn22	48.6195	3.08837	1.0265	3.00863	0.00262428	0.0252104
1549	Insig1	3829.99	-1.16959	0.388807	-3.00815	0.00262846	0.0252267
1552	Gripap1	38.3755	2.11343	0.703335	3.00488	0.00265689	0.0254579
1553	Smpdl3a	53.611	2.2995	0.765495	3.00394	0.00266512	0.0255164
1554	Alpl	49.6661	1.83605	0.611255	3.00375	0.00266676	0.0255164
1558	1700021F07Rik	27.2117	-3.79495	1.26501	-2.99993	0.0027004	0.0257751
1560	Tnfrsf9	45.4064	2.89581	0.965626	2.99889	0.00270961	0.0258299
1562	Zeb2	36.6185	3.15539	1.05266	2.99755	0.00272157	0.0259107
1564	Cmtm7	18.3714	3.68082	1.22862	2.99588	0.0027365	0.0260195
1565	Gab3	12.2949	5.30178	1.76995	2.99544	0.00274051	0.026041
1568	Rnf141	248.452	-1.19281	0.398858	-2.99055	0.00278472	0.0264105
1570	Fam83d	216.128	-1.3996	0.468071	-2.99014	0.00278848	0.0264124
1571	Abhd3	63.5235	1.88799	0.631471	2.98982	0.00279141	0.0264219
1572	Lass6	87.9157	1.62781	0.544483	2.98964	0.00279304	0.0264219
1573	Pdgfra	152.946	2.34029	0.783342	2.98757	0.00281203	0.0265847
1574	1700065I17Rik	7.43874	-6.22146	2.08299	-2.98679	0.0028192	0.0266352
1577	Fam78a	66.0319	-1.67874	0.562231	-2.98585	0.00282793	0.0266671
1580	Cd7	35.9608	2.23238	0.748165	2.98381	0.00284681	0.0267943
1585	Nupl2	152.084	1.09188	0.366162	2.98197	0.00286401	0.0268711
1587	Phf3	422.712	1.07579	0.36111	2.97912	0.00289076	0.0270813
1588	Prosapip1	234.334	-1.03973	0.349034	-2.97886	0.00289322	0.0270813
1590	Dnahc7a	12.4615	-5.18189	1.73983	-2.97839	0.0028977	0.0271017
1591	Spen	204.997	1.12846	0.378931	2.97801	0.00290123	0.0271177
1593	4933411G06Rik	10.9407	-6.7792	2.27947	-2.97402	0.00293924	0.0274385
1594	Bag2	236.986	1.02854	0.345884	2.97364	0.00294286	0.02744
1595	Ctsw	109.42	1.36782	0.459985	2.97362	0.0029431	0.02744
1596	Ftmt	8.87288	-6.47576	2.17874	-2.97226	0.00295621	0.027545
1597	Lck	59.6585	1.78167	0.59959	2.97149	0.00296361	0.0275846
1604	Prss55	7.59451	-6.25286	2.11034	-2.96297	0.00304687	0.0282481
1606	1700001O22Rik	37.6643	-3.77586	1.27478	-2.96198	0.00305671	0.0283041
1608	Trim30a	51.3598	2.65049	0.895495	2.95981	0.00307831	0.0284687
1611	Agpat2	10.8722	-4.8683	1.64536	-2.9588	0.00308836	0.0285049
1612	Dpep2	10.9051	5.10995	1.72712	2.95865	0.0030899	0.0285049
1614	L3mbtl4	9.70989	6.8787	2.32587	2.95747	0.0031017	0.0285783
1615	Ccl6	52.592	3.24627	1.09818	2.95605	0.00311607	0.0286929
1617	Pdlim1	15.2548	4.99342	1.68991	2.95483	0.00312838	0.0287706
1619	Nrp1	96.2086	4.82048	1.63248	2.95287	0.00314836	0.0289065
1623	Elavl4	131.03	1.28076	0.434338	2.94877	0.00319036	0.0292167
1624	Actl9	11.0519	-6.79242	2.30349	-2.94875	0.00319063	0.0292167
1626	Irgc1	10.4154	-5.72294	1.94504	-2.94232	0.00325762	0.0297934
1629	Ddit4l	29.3927	3.05071	1.03746	2.94054	0.00327636	0.0299096
1630	Olfml2b	29.4571	3.55394	1.20879	2.94007	0.00328136	0.0299369
1634	Arhgap9	22.2898	3.70819	1.26334	2.93523	0.00333298	0.0303172
1637	1700112E06Rik	6.62438	6.32589	2.15558	2.93465	0.0033392	0.0303332
1646	2900092C05Rik	10.7225	-6.75	2.30463	-2.92889	0.0034018	0.030734
1649	Gzmb	98.762	1.65183	0.565003	2.92357	0.00346044	0.0312069
1650	Ccdc81	19.0352	-3.99955	1.36826	-2.92311	0.0034656	0.0312345
1651	Gpr128	8.06945	6.6123	2.26234	2.92277	0.00346929	0.0312488
1652	Gas6	81.8223	1.44843	0.496057	2.91988	0.0035017	0.0315217
1654	Myadm	79.8332	2.32429	0.796398	2.9185	0.00351714	0.0316224
1657	1700092M07Rik	41.5036	-2.42247	0.831065	-2.9149	0.00355807	0.0319324
1661	AI607873	23.2241	3.63344	1.2483	2.91072	0.00360593	0.0322841
1662	Htra4	11.1378	7.07391	2.43106	2.9098	0.00361662	0.0323602
1663	Bcl7a	44.3008	-2.47906	0.852125	-2.90927	0.00362279	0.032396
1667	Kat5	223.853	1.10646	0.38069	2.90646	0.00365548	0.0326098
1671	Slc7a11	11.674	3.89132	1.34053	2.90282	0.00369819	0.0329119
1676	Dock2	60.9535	1.72891	0.596392	2.89895	0.00374416	0.0332216
1677	1700022A21Rik	9.0824	-5.51853	1.90391	-2.89852	0.00374929	0.0332472
1678	Thbd	166.861	5.85542	2.02062	2.89783	0.00375748	0.0333001
1680	Hip1r	80.0341	1.68391	0.581372	2.89644	0.00377417	0.0334082
1681	Ctag2	10.3843	-6.70415	2.31496	-2.89601	0.00377942	0.0334347
1682	Aox1	13.4314	4.90487	1.69388	2.89563	0.00378394	0.0334548
1687	Adam4	7.59411	6.52838	2.25687	2.89267	0.00381982	0.0336719
1688	4930549C01Rik	10.4751	-6.71561	2.32233	-2.89176	0.00383094	0.0337499
1690	1700019D03Rik	32.9541	-3.58773	1.24159	-2.88963	0.003857	0.0339224
1692	Gas7	22.8218	2.99615	1.03701	2.88922	0.00386193	0.0339426
1693	Tprn	253.242	-1.14968	0.398026	-2.88845	0.00387149	0.0339983
1697	Fahd2a	133.912	-1.36658	0.473474	-2.88628	0.00389822	0.0341605
1702	Gm11213	8.65849	-5.45349	1.89052	-2.88465	0.00391851	0.0342375
1703	Fam122c	10.3906	-6.70376	2.32516	-2.88314	0.00393731	0.0343815
1704	Txndc15	77.8011	1.66851	0.578901	2.8822	0.00394911	0.0344643
1706	Lypd4	98.1801	-1.32843	0.461188	-2.88045	0.00397108	0.0346154
1707	Tslp	10.8288	5.13741	1.78415	2.87948	0.00398335	0.034702
1709	BC048403	84.042	2.13917	0.743073	2.87881	0.00399174	0.0347345
1711	Sp100	56.8185	2.06859	0.719233	2.8761	0.00402619	0.0349933
1712	Gramd3	32.4121	3.78155	1.31506	2.87558	0.0040328	0.0350302
1713	P2ry10	108.529	1.68158	0.584845	2.87526	0.00403699	0.0350461
1715	Mamdc2	12.7142	5.37666	1.8715	2.87291	0.00406708	0.0352663
1720	Serpinh1	16.4832	3.66015	1.27534	2.86994	0.00410548	0.0354957
1722	Dcn	2308.88	3.79653	1.32311	2.8694	0.00411256	0.0355156
1723	Ddi1	15.9713	-5.43717	1.89515	-2.86899	0.0041178	0.0355403
1724	Zdhhc25	8.75358	-6.45715	2.25152	-2.86791	0.00413188	0.0356359
1725	Slc25a34	8.25238	5.65509	1.97194	2.86778	0.00413368	0.0356359
1727	Pcdh7	9.16291	6.795	2.3698	2.86734	0.00413943	0.0356441
1728	1700034I23Rik	8.22264	-6.36609	2.22098	-2.86635	0.00415234	0.0357347
1729	Abat	32.0974	2.54182	0.887298	2.86468	0.0041743	0.0358927
1730	Tnrc18	44.356	-1.83162	0.6394	-2.86459	0.00417554	0.0358927
1732	Trex1	20.1527	2.97421	1.03852	2.86391	0.00418451	0.0359283
1733	Gm128	39.0526	-2.10939	0.73675	-2.86311	0.00419511	0.0359751
1734	Adra2c	16.7123	-3.53249	1.23383	-2.86302	0.00419627	0.0359751
1735	Fam187b	18.5323	-3.94857	1.3792	-2.86295	0.00419722	0.0359751
1736	Nprl3	168.197	1.19627	0.417878	2.86273	0.00420005	0.0359786
1738	Ank3	25.8544	2.62372	0.917637	2.85921	0.00424697	0.0363387
1739	Afap1	155.394	-1.18104	0.41318	-2.85841	0.00425768	0.0364094
1740	Ccl8	75.9518	8.88155	3.10749	2.85812	0.00426166	0.0364225
1746	Gimap8	27.9833	2.9107	1.01942	2.85525	0.00430033	0.0366267
1747	Nlrc5	34.1653	2.55624	0.895394	2.85488	0.00430528	0.0366479
1751	Parp16	43.8068	2.20173	0.771719	2.85302	0.00433057	0.0367789
1753	Fam154a	8.79051	-5.47187	1.91952	-2.85065	0.00436298	0.0370114
1754	Spem1	19.9806	-4.41902	1.55032	-2.85039	0.00436657	0.0370114
1760	Gpr88	14.6868	5.59255	1.96512	2.84591	0.00442845	0.0374179
1765	Ctbp2	90.0055	1.47026	0.517672	2.84014	0.00450937	0.0379937
1767	Sspn	7.63768	5.54389	1.95291	2.83878	0.00452859	0.0380908
1771	Arid5b	11.1244	6.09807	2.14953	2.83693	0.00455489	0.0382472
1773	Ccdc107	115.346	1.18081	0.416404	2.83573	0.00457211	0.0383485
1775	4921525O09Rik	10.132	-6.66765	2.35276	-2.83396	0.00459745	0.0385175
1776	Pde1a	26.6928	-3.41288	1.20488	-2.83256	0.00461774	0.0386658
1779	Phldb2	8.83556	4.81555	1.70241	2.82866	0.00467433	0.0390736
1781	Dkk3	17.9415	4.48311	1.58566	2.82728	0.00469456	0.0391986
1783	Ccdc106	62.2333	1.62507	0.574926	2.82657	0.00470492	0.0392265
1784	Endod1	8.80489	6.73955	2.38449	2.82641	0.00470736	0.0392265
1785	Anpep	46.4928	1.83638	0.649741	2.82633	0.00470845	0.0392265
1787	Rbm47	22.6	3.24104	1.14895	2.82088	0.00478925	0.039855
1789	S100a16	8.85441	6.74543	2.39163	2.82043	0.00479595	0.0398661
1790	Cd59a	46.8999	3.09217	1.09652	2.81997	0.00480275	0.0399004
1791	Adam12	10.8904	5.10367	1.81026	2.81931	0.00481272	0.0399609
1793	4930550C14Rik	24.9233	-3.10247	1.10099	-2.81789	0.00483404	0.0400931
1799	1810033B17Rik	6.64397	6.32786	2.24787	2.81505	0.00487698	0.0403144
1802	Pltp	7.45787	5.50599	1.95701	2.81347	0.00490097	0.0404452
1804	1700109H08Rik	12.2628	-5.96287	2.12011	-2.81254	0.00491523	0.0405179
1806	Hjurp	158.17	-1.06495	0.379117	-2.80903	0.00496903	0.0409161
1809	Fstl1	113.566	1.77431	0.632236	2.80641	0.00500977	0.0411614
1810	Tmem55a	172.756	1.14977	0.409695	2.8064	0.0050099	0.0411614
1811	1700012B07Rik	69.4535	-1.84121	0.656168	-2.80601	0.00501593	0.0411882
1812	Kif27	183.195	-1.25369	0.447021	-2.80453	0.00503896	0.0413545
1813	Cd34	57.0619	2.73193	0.974405	2.80369	0.00505222	0.0414405
1815	Lcn2	109.8	4.21435	1.50365	2.80275	0.0050669	0.041515
1816	Hsh2d	8.5739	4.8105	1.71696	2.80175	0.00508255	0.0415782
1817	H2-Aa	209.618	4.14656	1.48001	2.80171	0.00508329	0.0415782
1823	Ccl25	310.838	1.00016	0.357241	2.79969	0.00511514	0.0417264
1827	Col1a1	81.2428	2.51152	0.897558	2.79817	0.00513926	0.0418314
1832	Eif4ebp2	22.1867	-2.94414	1.05395	-2.79344	0.00521501	0.0423216
1833	4930519F09Rik	115.095	1.07909	0.386306	2.79335	0.00521656	0.0423216
1837	Sfxn1	71.7256	1.60964	0.576687	2.79118	0.00525167	0.0425137
1841	Sh3gl2	99.3383	-1.38587	0.496937	-2.78883	0.00528986	0.0427298
1844	1700025B11Rik	11.97	-5.92815	2.1301	-2.78303	0.00538535	0.0434303
1845	Bmp7	95.0393	-1.40931	0.506465	-2.78264	0.00539194	0.0434599
1848	4930596D02Rik	7.68925	-6.269	2.25399	-2.78129	0.00541425	0.0435689
1850	Ass1	66.1149	2.11678	0.761362	2.78026	0.00543154	0.04364
1854	Mmgt2	29.5293	2.79669	1.00689	2.77754	0.00547721	0.0439194
1855	Tppp2	11.9298	-5.92244	2.13232	-2.77746	0.00547849	0.0439194
1858	1700031F05Rik	32.1734	-2.55218	0.919132	-2.77673	0.00549092	0.043948
1860	Cela1	22.0314	3.84447	1.38552	2.77476	0.00552427	0.0441544
1862	Icos	79.6579	1.77091	0.638526	2.77344	0.0055467	0.0442991
1863	Spock1	52.8595	1.96216	0.708211	2.77059	0.00559552	0.044665
1866	Osbpl1a	109.384	1.60111	0.57867	2.76687	0.00565969	0.0451047
1872	Tmem190	23.8288	-3.65659	1.32353	-2.76275	0.00573175	0.0455325
1876	Ifih1	46.8424	2.74742	0.995788	2.75904	0.00579712	0.0459536
1881	Bend6	7.81091	-6.29349	2.28303	-2.75664	0.00583981	0.0461689
1882	1700016H13Rik	35.0972	-3.19618	1.15952	-2.75647	0.00584291	0.0461689
1884	Eml3	269.865	1.03936	0.377177	2.75564	0.00585777	0.0462019
1888	Ctso	28.7337	3.04869	1.10688	2.75431	0.00588158	0.0463129
1889	Fut10	9.43361	4.91445	1.78432	2.75424	0.00588293	0.0463129
1892	Slc46a3	10.3621	5.9901	2.17567	2.75322	0.00590124	0.0463834
1903	H2afx	126.218	-1.13502	0.413203	-2.74687	0.00601666	0.0469728
1905	Zbtb42	8.15977	-5.36573	1.95346	-2.74678	0.00601833	0.0469728
1907	Mrvi1	14.2145	3.27085	1.19092	2.74649	0.00602362	0.0469728
1909	Dhrs7	103.497	4.85414	1.76924	2.74364	0.00607624	0.0473174
1910	Ccdc80	36.0921	3.32486	1.21187	2.74358	0.00607735	0.0473174
1912	Unc5b	164.668	-1.05596	0.38499	-2.74282	0.00609142	0.0473774
1913	Zfand2b	111.556	1.44013	0.525504	2.74047	0.00613506	0.0476918
1914	Ttc26	88.4711	-1.84791	0.674468	-2.73981	0.00614755	0.0477639
1915	4932425I24Rik	24.1719	-3.22865	1.17917	-2.73807	0.00618004	0.0479913
1916	Ppp1r2-ps3	17.8273	-2.95314	1.07912	-2.73661	0.00620757	0.0481799
1917	Gm362	9.12991	-6.51835	2.38275	-2.73564	0.00622594	0.0482973
1918	Triml1	7.88002	-5.31426	1.94304	-2.73502	0.00623763	0.0483628
1920	Klrb1b	29.3559	2.78848	1.02029	2.73303	0.00627553	0.048606
1922	4930458L03Rik	9.16932	-6.52336	2.38934	-2.7302	0.00632962	0.0489739
1925	Hipk4	5.99927	6.18199	2.26499	2.72937	0.00634553	0.0490205
1927	Anxa3	41.9893	2.89854	1.06248	2.7281	0.0063701	0.0491592
1929	Xcl1	57.0356	1.84318	0.675865	2.72714	0.00638864	0.0492512
1930	2310046A06Rik	8.43657	6.67947	2.44959	2.72677	0.00639571	0.0492638
1931	Eln	15.8673	3.62602	1.32982	2.72671	0.0063969	0.0492638
1936	1700025G04Rik	69.6744	-1.63382	0.600004	-2.72302	0.00646879	0.0496887
1937	Fgf7	14.0825	4.46186	1.63894	2.7224	0.00648089	0.049756
1939	Slc9a1	57.5354	-1.63769	0.601698	-2.72178	0.00649311	0.0497984

## Sheet: Pre Leptotene
Supplementary Table S5. List of differentially expressed genes in pre-leptotene
	Transcripts	baseMean	log2FoldChange	lfcSE	stat	pvalue	padj
1	Prm1	2023.48	-8.62818	0.32646	-26.4295	6.27e-154	1.02e-149
2	Tnp2	2583.54	-9.17349	0.352927	-25.9926	6e-149	4.86e-145
3	Crisp2	1280.87	-7.4445	0.319843	-23.2755	7.86e-120	4.24e-116
4	Tnp1	1345.78	-6.02429	0.271521	-22.1871	4.57e-109	1.85e-105
5	Gsg1	370.081	-7.38737	0.465142	-15.882	8.45e-57	2.74e-53
6	Akap4	412.299	-8.64874	0.567438	-15.2417	1.87e-52	5.05e-49
7	1700016P04Rik	467.583	-8.81653	0.595938	-14.7944	1.59e-49	3.69e-46
8	Ppp3r2	370.634	-5.97552	0.413957	-14.4351	3.11e-47	6.3e-44
9	1700031M16Rik	378.028	-8.49592	0.612445	-13.8721	9.35e-44	1.68e-40
10	Gm3925	510.283	-8.04451	0.580612	-13.8552	1.18e-43	1.92e-40
11	1700074P13Rik	474.704	-9.27661	0.690426	-13.4361	3.72e-41	5.48e-38
12	Pgam2	339.217	-7.68463	0.584143	-13.1554	1.58e-39	2.14e-36
13	4931407G18Rik	294.96	-7.31589	0.569094	-12.8553	8.03e-38	1e-34
14	Cmtm2a	476.98	-8.71544	0.680691	-12.8038	1.56e-37	1.81e-34
15	Gapdhs	297.813	-5.43276	0.425087	-12.7803	2.11e-37	2.28e-34
16	Oaz3	577.646	-4.26771	0.334506	-12.7582	2.8e-37	2.84e-34
17	Fbp1	375.158	-7.06219	0.558315	-12.6491	1.13e-36	1.08e-33
18	1700029F12Rik	310.169	-7.57438	0.603865	-12.5432	4.33e-36	3.9e-33
19	4933415F23Rik	154.418	-5.6264	0.457583	-12.2959	9.53e-35	8.12e-32
20	Spata19	304.764	-5.4045	0.443567	-12.1842	3.77e-34	3.06e-31
21	Riiad1	291.835	-6.2155	0.512135	-12.1365	6.77e-34	5.22e-31
22	Spz1	326.219	-9.30882	0.781609	-11.9098	1.05e-32	7.75e-30
23	Smcp	374.677	-6.38985	0.538146	-11.8738	1.62e-32	1.14e-29
24	Ccnb1	5457	1.92409	0.162541	11.8376	2.5e-32	1.69e-29
25	Dnajc5b	197.539	-6.40408	0.543981	-11.7726	5.4e-32	3.5e-29
26	1700019M22Rik	289.67	-7.5086	0.639713	-11.7375	8.19e-32	5.11e-29
27	Ldhal6b	373.853	-6.45896	0.550875	-11.7249	9.5e-32	5.7e-29
28	Hrasls5	210.455	-6.59971	0.579866	-11.3814	5.17e-30	2.99e-27
29	Odf1	138.348	-5.7609	0.507517	-11.3511	7.32e-30	4.09e-27
30	Eid3	302.408	-6.49382	0.573714	-11.3189	1.06e-29	5.71e-27
31	Dbil5	367.327	-3.08979	0.273049	-11.3159	1.1e-29	5.72e-27
32	1700016H13Rik	211.423	-6.05405	0.537594	-11.2614	2.04e-29	1.03e-26
33	Spag17	208.963	-6.54999	0.582334	-11.2478	2.37e-29	1.17e-26
34	1700001C19Rik	175.798	-5.19097	0.463826	-11.1916	4.48e-29	2.14e-26
35	Hmgb4	759.886	-11.5331	1.04221	-11.0661	1.83e-28	8.49e-26
36	Chl1	156.98	-5.08967	0.469453	-10.8417	2.18e-27	9.83e-25
37	1700019D03Rik	194.29	-6.27883	0.581552	-10.7967	3.57e-27	1.55e-24
38	1700001O22Rik	221.39	-7.10236	0.657929	-10.795	3.63e-27	1.55e-24
39	Gtf2a1l	161.299	-6.38037	0.59237	-10.7709	4.72e-27	1.92e-24
40	Fam71f2	188.137	-6.85967	0.636895	-10.7705	4.74e-27	1.92e-24
41	4930544G11Rik	150.807	-7.42682	0.696232	-10.6672	1.45e-26	5.73e-24
42	1700090G07Rik	128.101	-6.5171	0.616288	-10.5748	3.9e-26	1.51e-23
43	Zmynd10	134.404	-6.32862	0.599334	-10.5594	4.6e-26	1.73e-23
44	1700010B08Rik	188.909	-5.2082	0.494371	-10.535	5.96e-26	2.19e-23
45	Gm7444	169.232	-7.58767	0.721146	-10.5217	6.86e-26	2.47e-23
46	Gk2	223.257	-6.07374	0.578135	-10.5058	8.13e-26	2.86e-23
47	Pgk2	484.442	-10.8774	1.0673	-10.1915	2.16e-24	7.46e-22
48	Gstt4	392.781	-12.4297	1.22099	-10.18	2.44e-24	8.22e-22
49	Ms4a5	390.555	-12.4221	1.22215	-10.1642	2.87e-24	9.48e-22
50	1700057K13Rik	142.384	-5.87635	0.578824	-10.1522	3.24e-24	1.05e-21
51	Iqcf1	155.68	-7.51094	0.748925	-10.029	1.14e-23	3.61e-21
52	1700011E24Rik	191.642	-6.07553	0.606366	-10.0196	1.25e-23	3.9e-21
53	Iqcf3	178.211	-8.41451	0.846789	-9.93697	2.87e-23	8.79e-21
54	Dkkl1	598.786	-4.2983	0.432708	-9.9335	2.98e-23	8.93e-21
55	Gm9999	145.62	-7.5255	0.758797	-9.91766	3.49e-23	1.03e-20
56	1700054O13Rik	147.106	-8.15109	0.834371	-9.76915	1.53e-22	4.42e-20
57	B2m	2065.35	2.11956	0.21795	9.72501	2.36e-22	6.71e-20
58	Ldhc	3552.08	-6.90305	0.710017	-9.72238	2.42e-22	6.76e-20
59	Fhl4	1169.92	-3.37957	0.348694	-9.69208	3.26e-22	8.95e-20
60	4933406F09Rik	156.096	-6.53663	0.677666	-9.6458	5.12e-22	1.38e-19
61	Tcp11	138.31	-5.35328	0.558454	-9.58588	9.17e-22	2.44e-19
62	Lelp1	253.362	-11.7975	1.24407	-9.48295	2.47e-21	6.46e-19
63	Dmrtb1	2058.81	-1.45996	0.154016	-9.47927	2.56e-21	6.59e-19
64	4933411K16Rik	128.406	-7.98065	0.846307	-9.42997	4.1e-21	1.04e-18
65	Ropn1	153.137	-8.2253	0.876789	-9.38116	6.53e-21	1.63e-18
66	Cenpa	3819.56	1.59072	0.169631	9.37751	6.75e-21	1.66e-18
67	1700024P04Rik	223.857	-11.6183	1.24147	-9.35855	8.08e-21	1.96e-18
68	Tdrd6	206.83	-5.59292	0.599864	-9.32365	1.12e-20	2.68e-18
69	Atp1a4	109.634	-6.39806	0.686505	-9.31976	1.17e-20	2.74e-18
70	Bloc1s3	7691.54	-1.84116	0.197645	-9.31551	1.21e-20	2.81e-18
71	Ubl4b	160.117	-8.03349	0.864653	-9.291	1.53e-20	3.49e-18
72	1700013N18Rik	188.552	-5.59999	0.605345	-9.25089	2.23e-20	5.01e-18
73	Tmco5	203.302	-11.4802	1.24206	-9.24288	2.4e-20	5.33e-18
74	Iqcf5	134.284	-7.77319	0.841367	-9.23877	2.49e-20	5.46e-18
75	Spata20	102.892	-6.26875	0.679986	-9.21894	3e-20	6.48e-18
76	Svip	981.719	-2.23537	0.243065	-9.19659	3.69e-20	7.88e-18
77	Hspa1l	167.283	-4.11031	0.449198	-9.15032	5.68e-20	1.19e-17
78	Ccdc54	208.113	-11.5141	1.25863	-9.14808	5.8e-20	1.2e-17
79	H2afb1	173.363	-11.2505	1.2317	-9.13414	6.59e-20	1.35e-17
80	Txndc2	193.901	-5.15881	0.564957	-9.13133	6.77e-20	1.37e-17
81	1700034O15Rik	183.775	-11.3344	1.2451	-9.10318	8.77e-20	1.75e-17
82	Nt5c1b	180.673	-11.3094	1.2473	-9.06713	1.22e-19	2.41e-17
83	Incenp	1217.8	-1.27397	0.140723	-9.05306	1.39e-19	2.71e-17
84	Fhl5	112.095	-7.77293	0.859495	-9.0436	1.52e-19	2.92e-17
85	Stard6	375.874	-2.83666	0.314596	-9.01682	1.94e-19	3.69e-17
86	Pabpc2	190.112	-11.384	1.26599	-8.99214	2.42e-19	4.57e-17
87	1700025K23Rik	819.76	-3.44261	0.383722	-8.9716	2.92e-19	5.44e-17
88	Ggnbp1	214.795	-4.77557	0.533877	-8.94508	3.72e-19	6.84e-17
89	1700042G07Rik	173.181	-11.2488	1.25829	-8.93979	3.9e-19	7.1e-17
90	Heatr7b2	187.543	-4.14537	0.467571	-8.86576	7.6e-19	1.37e-16
91	Rrm1	5185.67	-1.02736	0.116069	-8.85123	8.66e-19	1.54e-16
92	1110017D15Rik	171.922	-4.07487	0.461131	-8.83669	9.86e-19	1.74e-16
93	Spert	117.918	-7.82497	0.887798	-8.81391	1.21e-18	2.11e-16
94	1700029H14Rik	135.269	-10.8922	1.24207	-8.76946	1.8e-18	3.09e-16
95	Hils1	105.877	-7.67024	0.876165	-8.75433	2.05e-18	3.5e-16
96	Adam32	200.304	-5.16802	0.59051	-8.75179	2.1e-18	3.54e-16
97	Ccdc89	132.607	-7.30218	0.835761	-8.73717	2.39e-18	3.99e-16
98	1700092M07Rik	118.421	-4.87618	0.558784	-8.72642	2.63e-18	4.35e-16
99	Gm2762	190.528	-5.47174	0.627507	-8.7198	2.79e-18	4.56e-16
100	Rnf133	135.293	-10.892	1.2518	-8.70111	3.29e-18	5.33e-16
101	1700017D01Rik	210.225	-9.67552	1.11316	-8.69195	3.56e-18	5.72e-16
102	1700010I14Rik	447.527	-4.5566	0.526705	-8.65115	5.1e-18	8.1e-16
103	Spata21	146.985	-5.54599	0.643286	-8.62134	6.62e-18	1.04e-15
104	Gykl1	126.825	-6.2459	0.725389	-8.61041	7.28e-18	1.13e-15
105	4930571K23Rik	128.998	-10.8229	1.25932	-8.59425	8.38e-18	1.29e-15
106	1700009N14Rik	132.11	-10.859	1.26533	-8.58196	9.33e-18	1.43e-15
107	Stmn1-rs1	96.5751	5.82107	0.679671	8.56454	1.09e-17	1.64e-15
108	Txnip	1802.28	1.20959	0.141269	8.5623	1.11e-17	1.66e-15
109	Tifa	111.613	5.99984	0.702117	8.54536	1.28e-17	1.9e-15
110	Cypt12	118.414	-7.78985	0.912684	-8.53511	1.4e-17	2.06e-15
111	Spata16	125.641	-5.52615	0.653683	-8.45387	2.82e-17	4.11e-15
112	1700019N12Rik	451.446	-4.08669	0.483868	-8.44588	3.02e-17	4.37e-15
113	Pebp4	130.703	-7.75324	0.91839	-8.4422	3.11e-17	4.47e-15
114	1700015G11Rik	168.414	-9.38504	1.11551	-8.41321	3.99e-17	5.67e-15
115	Spem1	83.3285	-4.88922	0.581247	-8.41161	4.04e-17	5.7e-15
116	Sparcl1	243.122	5.36027	0.637434	8.40914	4.13e-17	5.77e-15
117	Ms4a13	171.509	-6.68844	0.801589	-8.34398	7.18e-17	9.87e-15
118	Hspb9	128.082	-5.83727	0.699582	-8.34394	7.19e-17	9.87e-15
119	Tubb4b	8887.25	-1.14395	0.137316	-8.33078	8.03e-17	1.09e-14
120	Iqcf4	105.667	-10.5354	1.26559	-8.32453	8.47e-17	1.14e-14
121	Zbbx	123.23	-10.7587	1.29402	-8.31411	9.24e-17	1.24e-14
122	Slco6c1	119.965	-10.72	1.28977	-8.31154	9.45e-17	1.25e-14
123	Cstl1	116.519	-10.6773	1.28534	-8.30699	9.82e-17	1.29e-14
124	Ephx1	278.884	5.42504	0.657507	8.25092	1.57e-16	2.05e-14
125	Actrt2	142.486	-9.10093	1.10375	-8.2455	1.64e-16	2.13e-14
126	1700009J07Rik	97.658	-10.4222	1.26534	-8.23664	1.77e-16	2.28e-14
127	H1fnt	130.049	-8.97204	1.09243	-8.2129	2.16e-16	2.76e-14
128	Spata3	131.347	-9.02308	1.10239	-8.18498	2.72e-16	3.45e-14
129	BC100451	79.4457	-6.21143	0.759453	-8.17883	2.87e-16	3.6e-14
130	Dnajb3	562.503	-2.62645	0.321698	-8.16435	3.23e-16	4.03e-14
132	1700013F07Rik	107.698	-4.63401	0.573332	-8.08259	6.34e-16	7.78e-14
133	Spata18	91.177	-5.80274	0.719418	-8.06588	7.27e-16	8.86e-14
134	Amy1	115.099	6.50628	0.808401	8.04833	8.39e-16	1.02e-13
135	Ppp1r42	116.053	-6.717	0.835723	-8.03735	9.18e-16	1.1e-13
136	Pdcl2	1062.43	-5.67787	0.709232	-8.00566	1.19e-15	1.42e-13
137	Prdx6b	199.11	-9.64534	1.20683	-7.99232	1.32e-15	1.57e-13
138	Capza3	89.6616	-10.2995	1.29022	-7.98281	1.43e-15	1.68e-13
139	AI507597	86.6883	-10.2509	1.28441	-7.98099	1.45e-15	1.69e-13
140	Asb17	121.431	-7.12409	0.892756	-7.97989	1.46e-15	1.7e-13
141	1700129C05Rik	108.326	-7.09689	0.889577	-7.97782	1.49e-15	1.71e-13
142	1700123L14Rik	92.1083	-10.3388	1.29836	-7.963	1.68e-15	1.92e-13
143	Gm6760	113.154	-8.78084	1.10374	-7.9555	1.78e-15	2.02e-13
144	1700010M22Rik	93.2171	-6.44059	0.812195	-7.92986	2.19e-15	2.47e-13
145	Tmsb4x	3504.81	2.65137	0.334438	7.92782	2.23e-15	2.49e-13
146	Ypel1	453.095	-2.95113	0.372495	-7.92261	2.33e-15	2.58e-13
147	Ly6e	393.878	2.49337	0.315334	7.90706	2.64e-15	2.89e-13
148	Gm5142	96.2261	-6.92551	0.875883	-7.9069	2.64e-15	2.89e-13
149	Fabp9	3394.09	-6.42399	0.813755	-7.89426	2.92e-15	3.18e-13
150	Wbscr25	74.5367	-6.07319	0.772177	-7.86502	3.69e-15	3.99e-13
151	Ccdc70	82.8569	-10.1857	1.29521	-7.86412	3.72e-15	3.99e-13
152	Slfnl1	72.0914	-5.14615	0.654709	-7.8602	3.84e-15	4.09e-13
153	1700001J11Rik	85.7236	-7.40433	0.943185	-7.85034	4.15e-15	4.39e-13
154	Vpreb3	94.7444	6.49343	0.828249	7.83995	4.51e-15	4.74e-13
155	Rps4x	938.165	1.75034	0.223973	7.81496	5.5e-15	5.75e-13
156	1700034E13Rik	74.2136	-10.0258	1.28767	-7.78599	6.92e-15	7.19e-13
157	1700003P14Rik	69.5915	-9.93327	1.28811	-7.71148	1.24e-14	1.28e-12
159	Fam71f1	83.2458	-5.07537	0.660659	-7.68228	1.56e-14	1.59e-12
160	Fam71d	104.744	-5.37739	0.702473	-7.65494	1.93e-14	1.96e-12
161	4933425O20Rik	75.6271	-10.0541	1.31399	-7.65157	1.99e-14	2e-12
162	Plcz1	81.986	-10.1707	1.33024	-7.64573	2.08e-14	2.08e-12
163	Izumo2	74.6356	-10.0335	1.31564	-7.62634	2.42e-14	2.4e-12
164	Hddc3	261.046	-2.15699	0.282913	-7.62421	2.46e-14	2.43e-12
165	Tmco2	88.5746	-6.76172	0.887243	-7.62104	2.52e-14	2.47e-12
166	Adam5	526.463	-8.31807	1.09202	-7.61717	2.59e-14	2.53e-12
167	Als2cr12	86.8816	-5.72226	0.751707	-7.61235	2.69e-14	2.61e-12
168	1700034I23Rik	79.0203	-7.19509	0.946531	-7.60154	2.93e-14	2.82e-12
169	1700011L22Rik	72.7263	-9.99725	1.31649	-7.59385	3.11e-14	2.98e-12
171	St6galnac2	316.295	-2.57882	0.343662	-7.50396	6.19e-14	5.87e-12
172	Cnn3	765.646	1.4576	0.194534	7.49278	6.74e-14	6.35e-12
173	Spata24	1171.65	-2.09304	0.279674	-7.48386	7.22e-14	6.76e-12
174	Acot13	469.789	1.75214	0.234485	7.47229	7.88e-14	7.34e-12
175	1700025F22Rik	84.6305	-8.35876	1.12408	-7.43611	1.04e-13	9.6e-12
176	Prss58	78.3171	-10.1038	1.36038	-7.42715	1.11e-13	1.02e-11
177	Gm5617	771.348	-2.27708	0.306627	-7.42622	1.12e-13	1.02e-11
178	1700051A21Rik	73.6998	-6.5422	0.881569	-7.42109	1.16e-13	1.06e-11
179	Pkib	73.2456	-5.42676	0.734122	-7.39218	1.44e-13	1.31e-11
180	1700019N19Rik	73.4872	-10.0107	1.35901	-7.36622	1.76e-13	1.58e-11
182	4931417E11Rik	70.6229	-9.95578	1.35489	-7.34803	2.01e-13	1.79e-11
184	Fxyd1	123.872	4.89925	0.668828	7.32513	2.39e-13	2.1e-11
185	BC049635	165.356	-3.28532	0.448549	-7.32433	2.4e-13	2.1e-11
186	1700008A04Rik	63.8516	-9.80901	1.34205	-7.30899	2.69e-13	2.34e-11
187	1700021F07Rik	60.5132	-6.27479	0.862969	-7.27117	3.56e-13	3.09e-11
189	Papolb	187.15	-3.21107	0.442593	-7.25512	4.01e-13	3.44e-11
190	1700013G24Rik	65.2498	-9.84073	1.3571	-7.25131	4.13e-13	3.52e-11
191	Cd3g	193.775	2.60604	0.35972	7.24462	4.34e-13	3.68e-11
192	Allc	64.2144	-6.19206	0.854929	-7.24277	4.4e-13	3.71e-11
193	Cd24a	229.735	4.22409	0.583315	7.24151	4.44e-13	3.73e-11
194	Cd79b	84.0731	5.23612	0.724129	7.23092	4.8e-13	4.01e-11
195	Prps1l1	88.579	-7.20704	0.997513	-7.22501	5.01e-13	4.16e-11
196	1700027A15Rik	768.152	-8.79569	1.21938	-7.21327	5.46e-13	4.52e-11
197	Daf2	58.7301	-9.68842	1.34338	-7.21197	5.51e-13	4.54e-11
198	Ttc24	117.154	-5.65629	0.785021	-7.20526	5.79e-13	4.74e-11
199	Pbp2	73.071	-6.4793	0.902771	-7.17712	7.12e-13	5.8e-11
200	Prm2	1412.8	-8.62386	1.20288	-7.16937	7.53e-13	6.1e-11
201	Igll1	70.9886	9.23804	1.28895	7.16713	7.66e-13	6.17e-11
202	4933409G03Rik	67.748	-9.8959	1.38187	-7.16125	7.99e-13	6.41e-11
203	Dynlrb2	158.392	-4.48495	0.626918	-7.15396	8.43e-13	6.73e-11
204	Igfbp7	135.026	4.27993	0.598786	7.14768	8.83e-13	7.01e-11
205	Ropn1l	590.708	-2.7575	0.386909	-7.127	1.03e-12	8.11e-11
206	1700041C23Rik	52.0131	-9.5142	1.33685	-7.11685	1.1e-12	8.69e-11
207	Tppp2	53.7702	-9.56221	1.34439	-7.11266	1.14e-12	8.91e-11
208	Mogs	946.536	-1.30523	0.183761	-7.10289	1.22e-12	9.52e-11
209	Sh3rf2	64.8434	-9.83103	1.38629	-7.0916	1.33e-12	1.03e-10
210	Aif1l	280.634	-1.84399	0.260267	-7.08499	1.39e-12	1.07e-10
211	Ifitm2	130.846	3.20468	0.452429	7.08327	1.41e-12	1.08e-10
212	Sord	980.838	-1.76193	0.248904	-7.07872	1.45e-12	1.11e-10
213	Cetn4	572.299	-2.45915	0.347585	-7.07498	1.49e-12	1.13e-10
214	1700034J05Rik	51.3378	-9.49536	1.34213	-7.07484	1.5e-12	1.13e-10
215	Slc25a5	933.084	2.59611	0.3671	7.07194	1.53e-12	1.15e-10
216	Hrasls	219.765	-3.19202	0.454594	-7.0217	2.19e-12	1.64e-10
217	Liph	907.417	-1.65681	0.235966	-7.02139	2.2e-12	1.64e-10
218	4930430A15Rik	77.9404	-10.0981	1.44148	-7.00532	2.46e-12	1.83e-10
219	Chaf1a	656.317	-1.28458	0.18349	-7.00081	2.54e-12	1.88e-10
220	Dcps	1178.85	1.35582	0.194002	6.98873	2.77e-12	2.04e-10
221	Tcp10a	61.3315	-6.2246	0.894532	-6.9585	3.44e-12	2.52e-10
222	44451	90.4843	-5.82404	0.837366	-6.95519	3.52e-12	2.57e-10
223	Cypt3	49.1528	-9.43044	1.3573	-6.94794	3.71e-12	2.69e-10
224	Fscn3	45.7387	-9.32821	1.34375	-6.94194	3.87e-12	2.8e-10
225	Adh1	126.019	6.24332	0.902556	6.91738	4.6e-12	3.3e-10
226	Gzma	75.554	9.32764	1.34849	6.91712	4.61e-12	3.3e-10
227	Ccdc83	75.7883	-7.20507	1.04186	-6.91555	4.66e-12	3.33e-10
228	Odf4	69.4181	-8.06663	1.17069	-6.8905	5.56e-12	3.95e-10
229	1700008K24Rik	540.949	-6.10643	0.887557	-6.88005	5.98e-12	4.23e-10
230	Ptp4a3	2586.45	-1.5757	0.22986	-6.85505	7.13e-12	5.02e-10
231	Cmtm2b	327.421	-9.27293	1.35466	-6.84523	7.64e-12	5.36e-10
232	Cd52	261.746	1.88274	0.275124	6.84324	7.74e-12	5.4e-10
233	Morn3	48.1814	-5.78895	0.845979	-6.8429	7.76e-12	5.4e-10
234	Actl9	60.7019	-6.85092	1.00159	-6.84007	7.92e-12	5.47e-10
235	1700023A16Rik	86.7356	-4.01162	0.586514	-6.83978	7.93e-12	5.47e-10
236	Cds1	619.71	-1.41626	0.207477	-6.82611	8.72e-12	5.99e-10
237	Lrrc8b	64.2548	-5.85275	0.860827	-6.79899	1.05e-11	7.2e-10
238	4930503B20Rik	48.6197	-6.5586	0.966181	-6.78817	1.14e-11	7.73e-10
239	Gstm5	3805.57	-1.8976	0.279638	-6.78591	1.15e-11	7.82e-10
240	Nkg7	276.154	2.03345	0.299778	6.78317	1.18e-11	7.94e-10
241	Iigp1	64.9413	9.11077	1.34357	6.781	1.19e-11	8.02e-10
242	C530008M17Rik	112.683	-3.06864	0.452638	-6.77945	1.21e-11	8.08e-10
243	Apoe	826.324	2.9882	0.441394	6.76992	1.29e-11	8.59e-10
244	1700012A03Rik	61.0672	-7.86077	1.16182	-6.76592	1.32e-11	8.8e-10
245	Zfand1	520.204	1.41168	0.208747	6.76264	1.36e-11	8.96e-10
246	1700093K21Rik	70.825	-3.37724	0.500591	-6.7465	1.51e-11	9.98e-10
247	Osbp2	111.695	-3.17964	0.471367	-6.74558	1.52e-11	1e-09
248	Cma1	56.0828	8.89867	1.31934	6.74479	1.53e-11	1e-09
249	Prr5l	1718.51	-1.85598	0.2752	-6.74412	1.54e-11	1e-09
250	Spata4	547.455	-6.69285	0.993798	-6.73462	1.64e-11	1.07e-09
251	4930404H21Rik	69.002	-5.99266	0.890152	-6.73217	1.67e-11	1.08e-09
252	Wdr63	48.7965	-9.42185	1.40004	-6.72972	1.7e-11	1.09e-09
253	Slc17a5	2662.51	-1.48573	0.221494	-6.70776	1.98e-11	1.27e-09
254	Galntl5	231.528	-8.64654	1.28945	-6.70563	2.01e-11	1.28e-09
255	Rad51ap2	649.017	1.82675	0.272807	6.69614	2.14e-11	1.36e-09
256	1700040L02Rik	257.067	-3.47589	0.519771	-6.68734	2.27e-11	1.44e-09
257	Pom121l2	81.321	-5.31867	0.796421	-6.67821	2.42e-11	1.52e-09
258	Sat1	722.632	1.77713	0.266116	6.67804	2.42e-11	1.52e-09
259	Asrgl1	1042.95	-2.14597	0.321472	-6.67545	2.46e-11	1.54e-09
260	4921511H03Rik	48.9795	-9.42777	1.41436	-6.66575	2.63e-11	1.64e-09
261	Prr13	102.665	3.40225	0.510679	6.66221	2.7e-11	1.67e-09
262	Slc9a10	50.2157	-9.46401	1.42082	-6.66097	2.72e-11	1.68e-09
264	Rnf151	69.0978	-8.03196	1.20682	-6.65545	2.82e-11	1.73e-09
265	Cylc2	46.1208	-9.34139	1.40475	-6.64987	2.93e-11	1.79e-09
266	Abcc12	66.3908	-6.32178	0.951556	-6.64363	3.06e-11	1.86e-09
267	0610009L18Rik	167.962	-3.12745	0.470938	-6.64089	3.12e-11	1.89e-09
268	Cpa3	51.2085	8.76626	1.3226	6.62807	3.4e-11	2.06e-09
269	1700017N19Rik	68.6305	-5.43394	0.821156	-6.61742	3.66e-11	2.2e-09
270	Slc16a7	92.7493	-4.40649	0.666086	-6.61549	3.7e-11	2.22e-09
271	4933404M02Rik	86.8014	-4.10969	0.622329	-6.60371	4.01e-11	2.4e-09
272	Gm5878	56.3795	-5.11386	0.774613	-6.60182	4.06e-11	2.42e-09
273	Hdgfl1	196.402	-4.16751	0.631382	-6.60062	4.09e-11	2.43e-09
274	4933402J10Rik	40.6533	-9.15871	1.38824	-6.59738	4.18e-11	2.48e-09
275	Ifrd1	2930.76	1.08743	0.165135	6.58512	4.55e-11	2.68e-09
276	Dydc1	59.6578	-5.11137	0.776266	-6.58456	4.56e-11	2.68e-09
277	Slc35a1	689.468	1.27278	0.193479	6.57835	4.76e-11	2.78e-09
278	Cylc1	57.0888	-7.83418	1.19095	-6.57811	4.76e-11	2.78e-09
279	1700026J04Rik	59.7018	-6.63552	1.01215	-6.55586	5.53e-11	3.21e-09
280	1700025E21Rik	173.579	-3.47832	0.53073	-6.55384	5.61e-11	3.25e-09
281	4933402P03Rik	53.2347	-4.98465	0.761554	-6.54536	5.94e-11	3.42e-09
282	Ubqlnl	75.3347	-6.13569	0.937454	-6.54505	5.95e-11	3.42e-09
283	Adam1b	77.9374	-8.3018	1.26953	-6.53927	6.18e-11	3.54e-09
284	4930525D18Rik	87.1073	-6.01402	0.921532	-6.52611	6.75e-11	3.85e-09
285	Ccdc19	79.8446	-5.52035	0.846589	-6.52069	7e-11	3.98e-09
286	Gm20594	2021.54	1.29008	0.19799	6.51585	7.23e-11	4.08e-09
287	1700020A23Rik	47.4176	-5.03642	0.772958	-6.51577	7.23e-11	4.08e-09
288	4930550L24Rik	1389.33	1.5473	0.237737	6.50848	7.59e-11	4.27e-09
289	Prm3	494.613	-8.15689	1.25337	-6.50796	7.62e-11	4.27e-09
290	1700013D24Rik	41.059	-9.17183	1.41006	-6.50455	7.79e-11	4.35e-09
291	Cxcl1	91.9925	6.42285	0.98753	6.50395	7.82e-11	4.36e-09
292	4930547C10Rik	53.606	-7.66867	1.17972	-6.5004	8.01e-11	4.45e-09
293	Ppp1r2-ps7	36.5763	-9.00438	1.38628	-6.49538	8.28e-11	4.58e-09
294	1700007K09Rik	81.6225	-8.29529	1.27741	-6.49384	8.37e-11	4.61e-09
295	1700018F24Rik	45.1969	-9.31166	1.43622	-6.48345	8.96e-11	4.92e-09
296	Akr1b8	554.861	3.34281	0.516401	6.47328	9.59e-11	5.25e-09
297	AA467197	438.114	-2.8335	0.439052	-6.45368	1.09e-10	5.96e-09
298	Tbl3	1002.5	-1.08281	0.167804	-6.45283	1.1e-10	5.97e-09
299	Ccdc67	54.8851	-7.78221	1.20675	-6.4489	1.13e-10	6.11e-09
300	Klk1b21	64.8238	9.10813	1.414	6.44139	1.18e-10	6.39e-09
301	Setd6	974.555	-1.1107	0.17248	-6.43958	1.2e-10	6.45e-09
302	Bcl2l14	59.4593	-7.90232	1.22889	-6.43044	1.27e-10	6.83e-09
303	1700023L04Rik	147.501	-2.97813	0.463232	-6.42903	1.28e-10	6.87e-09
304	Wdr69	55.6021	-6.14973	0.957263	-6.42429	1.32e-10	7.06e-09
305	Trf	189.828	4.21781	0.657995	6.41009	1.45e-10	7.73e-09
307	4930583H14Rik	257.304	4.41716	0.689965	6.40201	1.53e-10	8.09e-09
309	1700029B22Rik	54.2434	-7.67978	1.20133	-6.39273	1.63e-10	8.54e-09
310	Pde1c	183.369	-3.02079	0.472568	-6.3923	1.63e-10	8.54e-09
311	Ppp2r2b	55.6618	-6.72124	1.0532	-6.38174	1.75e-10	9.12e-09
313	Ift172	536.964	-1.69385	0.265893	-6.37041	1.89e-10	9.76e-09
314	Klk1b27	61.1996	9.02527	1.41795	6.365	1.95e-10	1.01e-08
316	Gm4984	68.2611	-3.42165	0.538772	-6.35083	2.14e-10	1.1e-08
317	Lyzl6	38.5303	-9.08177	1.43119	-6.34561	2.22e-10	1.13e-08
318	Csnka2ip	38.4115	-9.0757	1.43057	-6.34414	2.24e-10	1.14e-08
319	1700024G13Rik	35.1187	-8.94786	1.41108	-6.34116	2.28e-10	1.16e-08
320	Lin7a	58.5145	-5.32042	0.839421	-6.33821	2.32e-10	1.18e-08
321	Pom121l12	41.8505	-9.20119	1.4521	-6.33648	2.35e-10	1.19e-08
323	Gm6567	54.2848	-9.57595	1.51313	-6.32857	2.47e-10	1.24e-08
324	BC048507	49.7481	-7.58336	1.19859	-6.3269	2.5e-10	1.25e-08
325	Spatc1	32.7404	-8.8453	1.39902	-6.32252	2.57e-10	1.28e-08
326	BC125332	529.835	-1.42616	0.225625	-6.32091	2.6e-10	1.29e-08
327	2700089E24Rik	266.58	1.90167	0.301421	6.30901	2.81e-10	1.39e-08
328	Sult1e1	73.4511	9.28865	1.47421	6.30077	2.96e-10	1.46e-08
329	Klrd1	43.3893	8.52682	1.35448	6.29527	3.07e-10	1.51e-08
330	1700001P01Rik	38.0261	-9.06292	1.44154	-6.28699	3.24e-10	1.59e-08
331	BC048502	63.2093	-7.89242	1.25574	-6.28508	3.28e-10	1.6e-08
332	1700027A23Rik	131.611	-4.51635	0.718591	-6.28501	3.28e-10	1.6e-08
333	Atf7ip	558.333	1.18649	0.18885	6.28269	3.33e-10	1.62e-08
334	Cetn1	702.471	-7.63924	1.21743	-6.2749	3.5e-10	1.7e-08
336	Sphkap	45.704	-6.46992	1.03207	-6.26888	3.64e-10	1.75e-08
337	Nfia	139.646	2.98849	0.476935	6.26603	3.7e-10	1.78e-08
338	Enpep	42.9342	8.51281	1.35929	6.26267	3.78e-10	1.81e-08
339	Insl6	298.354	-3.46923	0.55484	-6.25267	4.03e-10	1.93e-08
340	Ly6d	68.9964	7.33443	1.17559	6.23894	4.41e-10	2.1e-08
341	C1s	66.4431	9.14375	1.46735	6.23145	4.62e-10	2.2e-08
342	Ttc30a2	38.6607	-9.08689	1.45846	-6.23045	4.65e-10	2.2e-08
343	Prss39	48.4071	-7.60223	1.2204	-6.2293	4.69e-10	2.21e-08
344	Brd1	659.956	1.24186	0.199361	6.22919	4.69e-10	2.21e-08
345	Ccdc39	86.623	-3.63184	0.583086	-6.22865	4.7e-10	2.21e-08
346	4930549C01Rik	31.8091	-8.80294	1.41352	-6.22769	4.73e-10	2.22e-08
347	1700108J01Rik	66.1783	-8.06986	1.29624	-6.22558	4.8e-10	2.24e-08
348	Myo7a	289.867	2.48999	0.400047	6.22425	4.84e-10	2.25e-08
349	Zbtb8os	2738.11	-1.15904	0.186241	-6.22336	4.87e-10	2.26e-08
350	Ubqln3	70.132	-8.03667	1.29158	-6.22235	4.9e-10	2.26e-08
351	Spaca7	48.1428	-7.53332	1.21072	-6.22217	4.9e-10	2.26e-08
353	H2-Ab1	551.109	1.46636	0.236375	6.20353	5.52e-10	2.53e-08
354	A130040M12Rik	628.465	2.55846	0.412898	6.19635	5.78e-10	2.65e-08
355	1700061F12Rik	35.5432	-8.96531	1.44998	-6.18306	6.29e-10	2.87e-08
356	Stat4	93.967	-3.00206	0.486151	-6.17517	6.61e-10	3.01e-08
357	Ccdc136	1058.77	-1.25197	0.20283	-6.1725	6.72e-10	3.05e-08
358	Gm136	31.884	-8.80621	1.42687	-6.17169	6.76e-10	3.06e-08
359	1700001J03Rik	51.2263	-4.88776	0.793503	-6.15972	7.29e-10	3.29e-08
360	Meig1	2264.07	-4.33179	0.703746	-6.15533	7.49e-10	3.37e-08
361	4930584F24Rik	36.3793	-8.99779	1.46426	-6.14496	8e-10	3.59e-08
362	Cct6b	292.942	-2.71888	0.442713	-6.14141	8.18e-10	3.66e-08
363	Vim	834.088	2.64456	0.431412	6.13001	8.79e-10	3.92e-08
365	Tssk1	32.8835	-8.85164	1.44592	-6.12182	9.25e-10	4.11e-08
366	Itih2	61.9935	9.04318	1.47815	6.11791	9.48e-10	4.2e-08
368	4833427G06Rik	70.8657	-8.17638	1.33823	-6.10985	9.97e-10	4.39e-08
369	Clgn	851.133	-1.13776	0.186497	-6.10071	1.06e-09	4.64e-08
370	4921528I01Rik	47.7479	-7.58661	1.24517	-6.09284	1.11e-09	4.86e-08
371	4930505A04Rik	46.0301	-7.46897	1.22625	-6.09089	1.12e-09	4.9e-08
372	Mtcp1	677.981	1.60522	0.263609	6.08939	1.13e-09	4.94e-08
373	Spesp1	171.457	-2.71328	0.445808	-6.08621	1.16e-09	5.02e-08
374	Sycp3	46604.2	1.14618	0.188387	6.0842	1.17e-09	5.07e-08
375	Spag16	148.379	-3.38097	0.555874	-6.08226	1.19e-09	5.11e-08
376	Gmfg	148.755	2.28741	0.376089	6.08209	1.19e-09	5.11e-08
377	Fcer1g	237.576	2.1782	0.358583	6.07447	1.24e-09	5.35e-08
379	1700006E09Rik	50.726	-7.67899	1.26483	-6.07118	1.27e-09	5.43e-08
380	1700031P21Rik	43.4085	-7.44468	1.22639	-6.07041	1.28e-09	5.44e-08
381	Ano6	68.4576	6.30997	1.04019	6.06619	1.31e-09	5.57e-08
383	Ces1d	98.3468	7.30564	1.20841	6.04567	1.49e-09	6.3e-08
384	Tssk2	62.7608	-4.80663	0.795412	-6.04294	1.51e-09	6.39e-08
385	Dstn	1809.59	1.40182	0.23214	6.03869	1.55e-09	6.54e-08
386	1700015F17Rik	149.602	-2.44964	0.405875	-6.03546	1.59e-09	6.65e-08
387	Sepp1	827.351	2.70318	0.448463	6.02765	1.66e-09	6.97e-08
388	1700013G23Rik	335.015	-2.14735	0.356363	-6.02575	1.68e-09	7.02e-08
389	Gpr157	2335.57	-1.28302	0.212931	-6.02551	1.69e-09	7.02e-08
390	Nckap1	659.659	1.32463	0.219929	6.02299	1.71e-09	7.11e-08
391	Lrrc46	216.176	-2.07097	0.344055	-6.01931	1.75e-09	7.26e-08
392	Plac8	115.331	3.20033	0.531792	6.018	1.77e-09	7.3e-08
393	Prdx3	659.179	2.22377	0.36981	6.01329	1.82e-09	7.5e-08
394	1700010D01Rik	29.8651	-8.71328	1.44946	-6.01139	1.84e-09	7.57e-08
395	Cytip	128.376	2.9421	0.489463	6.01087	1.85e-09	7.57e-08
397	1700012B07Rik	107.111	-2.81487	0.468659	-6.00623	1.9e-09	7.75e-08
398	Armc4	40.3457	-5.22506	0.872069	-5.99156	2.08e-09	8.46e-08
399	1700003M02Rik	66.7013	-4.08725	0.682291	-5.99048	2.09e-09	8.5e-08
401	Nudcd2	824.359	1.11665	0.186476	5.98816	2.12e-09	8.58e-08
402	2210404O07Rik	140.325	-3.86708	0.646174	-5.98458	2.17e-09	8.75e-08
403	1700022A21Rik	34.9361	-6.07641	1.01624	-5.97929	2.24e-09	9.01e-08
404	Rad54l	894.352	-1.25444	0.20986	-5.97751	2.27e-09	9.09e-08
405	Actg2	41.8707	-6.30512	1.05524	-5.97508	2.3e-09	9.2e-08
406	Ccnl1	1118.1	1.16053	0.194453	5.96819	2.4e-09	9.58e-08
407	Adam18	50.5086	-7.56556	1.26899	-5.9619	2.49e-09	9.9e-08
408	4930557A04Rik	51.0629	-7.69217	1.29028	-5.96162	2.5e-09	9.9e-08
409	4933430H15Rik	42.8525	-7.3341	1.23024	-5.96152	2.5e-09	9.9e-08
410	Fbxw10	45.8265	-5.33839	0.896095	-5.9574	2.56e-09	1.01e-07
411	Morn2	292.445	-1.99336	0.334725	-5.9552	2.6e-09	1.02e-07
412	Dnahc8	381.145	-2.64203	0.444094	-5.94926	2.69e-09	1.06e-07
413	Dhrs1	581.454	-1.46538	0.246614	-5.942	2.82e-09	1.1e-07
414	Odf2	2179.98	-1.14055	0.191999	-5.94038	2.84e-09	1.11e-07
415	Fam122c	33.0253	-8.85763	1.49238	-5.93523	2.93e-09	1.15e-07
417	4430402I18Rik	104.733	-2.82135	0.476108	-5.92587	3.11e-09	1.21e-07
418	1700036G14Rik	31.8377	-8.80661	1.48694	-5.92263	3.17e-09	1.23e-07
419	Rpgrip1	100.167	-3.57928	0.604417	-5.92188	3.18e-09	1.23e-07
421	Nipsnap3a	29.9289	-8.71709	1.4738	-5.91469	3.32e-09	1.28e-07
423	Wdr85	6078.31	-1.05247	0.178416	-5.89896	3.66e-09	1.4e-07
424	Morn5	380.553	-3.0929	0.524578	-5.89598	3.72e-09	1.42e-07
425	Aldoart2	42.7355	-6.27117	1.0648	-5.88952	3.87e-09	1.48e-07
429	Mdh1b	68.2817	-5.07158	0.862743	-5.87844	4.14e-09	1.56e-07
430	1700008F21Rik	41.478	-7.31607	1.24485	-5.87708	4.18e-09	1.57e-07
431	Dnajb7	31.2486	-8.77993	1.49718	-5.86431	4.51e-09	1.7e-07
432	4930403N07Rik	64.7653	-5.88838	1.00426	-5.8634	4.53e-09	1.7e-07
433	1700102P08Rik	382.481	-2.39365	0.408341	-5.86188	4.58e-09	1.71e-07
435	Lrrc23	56.3421	-4.63758	0.792408	-5.85251	4.84e-09	1.8e-07
436	Ccdc60	56.5213	-5.27985	0.902683	-5.84906	4.94e-09	1.83e-07
438	Ndufb11	1168.95	1.26789	0.216847	5.84694	5.01e-09	1.85e-07
439	Oit1	39.904	-6.2055	1.06139	-5.84655	5.02e-09	1.85e-07
440	Trrap	788.83	1.39483	0.238592	5.84608	5.03e-09	1.85e-07
443	4930578I06Rik	38.8246	-6.01075	1.03008	-5.83523	5.37e-09	1.96e-07
444	Rnpc3	1126.07	1.4535	0.249717	5.8206	5.86e-09	2.14e-07
446	Fscb	60.8647	-5.72412	0.984563	-5.81387	6.1e-09	2.22e-07
448	Ablim1	49.9059	5.79914	0.999355	5.80288	6.52e-09	2.36e-07
449	Rn45s	25309.3	1.46311	0.252172	5.80202	6.55e-09	2.36e-07
450	Hdhd1a	44.8816	-7.50733	1.29428	-5.80039	6.62e-09	2.38e-07
451	Ccdc110	43.4347	-6.29274	1.08538	-5.79771	6.72e-09	2.42e-07
453	Ankrd36	71.8048	-4.2148	0.727603	-5.79272	6.93e-09	2.48e-07
454	1700058G18Rik	46.1722	-6.37919	1.10134	-5.79222	6.95e-09	2.48e-07
456	Spink2	464.439	-5.3174	0.918848	-5.78703	7.16e-09	2.55e-07
457	4922505G16Rik	126.602	-4.08896	0.706752	-5.78556	7.23e-09	2.56e-07
459	Dpysl2	438.543	2.40153	0.415371	5.78165	7.4e-09	2.61e-07
461	Tob1	1515.21	1.02316	0.177239	5.77274	7.8e-09	2.74e-07
462	Ptpn20	227.631	-1.84992	0.320507	-5.77185	7.84e-09	2.75e-07
463	Tcp10c	46.6542	-7.56633	1.31115	-5.77074	7.89e-09	2.76e-07
464	Gm16973	231.963	1.56982	0.272345	5.76407	8.21e-09	2.87e-07
465	Dynll2	3055.91	-1.01482	0.176109	-5.76245	8.29e-09	2.89e-07
467	Gpd2	156.008	-2.8666	0.499076	-5.74382	9.26e-09	3.21e-07
468	1700101O22Rik	37.6728	-7.17609	1.25037	-5.73916	9.51e-09	3.29e-07
471	Gpx1	596.525	1.87504	0.327199	5.73058	1e-08	3.44e-07
472	4930544D05Rik	26.8892	-8.56053	1.49417	-5.72927	1.01e-08	3.46e-07
473	Slco6d1	51.6189	-7.71874	1.34767	-5.72748	1.02e-08	3.49e-07
475	1700020D05Rik	112.793	-2.89614	0.506881	-5.71365	1.11e-08	3.77e-07
476	Xaf1	16906.7	-1.2256	0.214574	-5.71177	1.12e-08	3.81e-07
477	BB014433	36.3469	-7.19397	1.2616	-5.70226	1.18e-08	4.01e-07
478	Speer1-ps1	36.0282	-8.98494	1.57571	-5.70214	1.18e-08	4.01e-07
479	1700067G17Rik	65.6836	-7.03605	1.23422	-5.70079	1.19e-08	4.03e-07
481	Rin2	52.9293	5.88169	1.03239	5.69717	1.22e-08	4.1e-07
482	Arhgdib	368.175	3.21136	0.564018	5.69372	1.24e-08	4.18e-07
483	Dnahc7a	101.286	-4.25894	0.748146	-5.69266	1.25e-08	4.2e-07
484	Oxct2b	38.9144	-7.29569	1.28327	-5.68522	1.31e-08	4.37e-07
485	Irgc1	36.8755	-5.9383	1.04492	-5.68302	1.32e-08	4.42e-07
486	Ankrd5	104.047	-3.93777	0.693367	-5.6792	1.35e-08	4.51e-07
487	Ccdc113	237.785	-2.6431	0.465535	-5.67756	1.37e-08	4.54e-07
488	Clk1	1931.92	1.02398	0.180362	5.67733	1.37e-08	4.54e-07
489	1700025B11Rik	23.9971	-8.39662	1.47982	-5.67406	1.39e-08	4.62e-07
490	Gm614	26.4386	-8.53534	1.50499	-5.67134	1.42e-08	4.69e-07
492	1700012B09Rik	316.739	-5.61093	0.991558	-5.6587	1.53e-08	5.02e-07
493	Gm9766	112.91	-2.48847	0.440008	-5.65551	1.55e-08	5.1e-07
494	4933401H06Rik	45.3713	-7.44226	1.31599	-5.65528	1.56e-08	5.1e-07
495	Arl2bp	367.596	-1.66349	0.29441	-5.65027	1.6e-08	5.24e-07
496	Nfkbia	302.628	2.28611	0.405166	5.64241	1.68e-08	5.48e-07
497	4932414N04Rik	65.8455	-4.8343	0.856897	-5.64164	1.68e-08	5.49e-07
498	Tekt3	24.212	-8.41064	1.49095	-5.64114	1.69e-08	5.5e-07
499	Izumo3	36.9038	-7.21764	1.27981	-5.63963	1.7e-08	5.53e-07
500	Khdrbs3	640.422	-1.46379	0.259645	-5.63764	1.72e-08	5.59e-07
501	Rrm2b	628.296	1.15345	0.204642	5.63643	1.74e-08	5.61e-07
502	Mbd3l1	36.3523	-7.08927	1.25781	-5.63619	1.74e-08	5.61e-07
503	4922501L14Rik	57.2069	-4.15999	0.73854	-5.63272	1.77e-08	5.71e-07
504	Ccdc108	114.667	-4.66767	0.82892	-5.63103	1.79e-08	5.76e-07
505	1700001C02Rik	38.4177	-7.28112	1.29559	-5.61993	1.91e-08	6.13e-07
506	Abca14	43.6234	-7.47234	1.3314	-5.61241	2e-08	6.39e-07
508	Cp	44.5221	7.5963	1.35487	5.60668	2.06e-08	6.58e-07
509	Slc2a5	90.2133	-3.93834	0.703792	-5.59589	2.19e-08	6.99e-07
510	Gm5334	23.0645	-8.34081	1.49076	-5.59502	2.21e-08	7.01e-07
511	Klra5	29.1862	7.95526	1.42289	5.5909	2.26e-08	7.16e-07
513	Gnas	1180.71	1.87065	0.336029	5.56693	2.59e-08	8.19e-07
514	1700003E16Rik	36.1454	-4.19093	0.752863	-5.56666	2.6e-08	8.19e-07
515	Acr	24.4505	-8.42553	1.51525	-5.56047	2.69e-08	8.47e-07
516	1700008I05Rik	22.8086	-8.32369	1.49705	-5.56007	2.7e-08	8.47e-07
517	Id3	111.799	3.66529	0.659418	5.55836	2.72e-08	8.54e-07
519	Ctnnal1	206.022	3.33196	0.600853	5.54539	2.93e-08	9.16e-07
520	Tshz1	72.6125	5.11758	0.923561	5.54114	3.01e-08	9.36e-07
521	Pdzd9	49.8304	-3.67636	0.663607	-5.53996	3.03e-08	9.41e-07
522	Lrrc63	56.9847	-4.28459	0.773537	-5.53896	3.04e-08	9.45e-07
523	Sun3	54.0079	-6.66762	1.20616	-5.52795	3.24e-08	1e-06
524	Slc35a5	409.134	1.14548	0.207294	5.52585	3.28e-08	1.01e-06
525	Tns3	86.8825	3.22995	0.584617	5.5249	3.3e-08	1.02e-06
527	Slco6b1	21.914	-8.26603	1.49652	-5.52349	3.32e-08	1.02e-06
528	Tssk3	93.3693	-4.01286	0.727046	-5.5194	3.4e-08	1.04e-06
529	Mospd4	30.5091	-5.90732	1.07067	-5.51742	3.44e-08	1.05e-06
530	Scgb2b1-ps	69.0132	-5.9068	1.07131	-5.51363	3.52e-08	1.07e-06
531	Jmjd4	778.511	-1.15918	0.210369	-5.51025	3.58e-08	1.09e-06
532	Eps8	127.217	4.56979	0.829414	5.50966	3.6e-08	1.1e-06
533	Rfx3	377.88	1.47285	0.267517	5.50566	3.68e-08	1.12e-06
535	Pawr	556.776	-1.01689	0.184981	-5.49729	3.86e-08	1.17e-06
536	Gm711	36.7255	-4.65832	0.847484	-5.49664	3.87e-08	1.17e-06
537	Tekt1	117.516	-4.68413	0.85446	-5.48198	4.21e-08	1.27e-06
538	Hsbp1l1	119.852	-2.8974	0.528543	-5.48187	4.21e-08	1.27e-06
539	Oscp1	281.388	-2.41379	0.440438	-5.48043	4.24e-08	1.28e-06
540	Spa17	1389.48	-1.55858	0.284844	-5.4717	4.46e-08	1.34e-06
542	Xpnpep3	776.06	-1.39862	0.256286	-5.45727	4.84e-08	1.45e-06
543	Txndc8	36.6484	-7.1315	1.30692	-5.45673	4.85e-08	1.45e-06
544	Psmb11	1493.41	-1.33688	0.24506	-5.45532	4.89e-08	1.46e-06
545	Ddi1	45.1295	-9.30931	1.70808	-5.45016	5.03e-08	1.5e-06
546	Figla	551.74	1.2973	0.238173	5.44687	5.13e-08	1.52e-06
547	1700020G17Rik	21.2647	-8.22272	1.51039	-5.44411	5.21e-08	1.54e-06
548	Gm5941	26.1926	-8.5236	1.56809	-5.43567	5.46e-08	1.61e-06
549	4921525O09Rik	34.4523	-7.12421	1.31101	-5.43415	5.51e-08	1.62e-06
550	Gm12253	1183.45	-1.82044	0.335003	-5.4341	5.51e-08	1.62e-06
551	Chtf18	559.387	-1.34025	0.246731	-5.43202	5.57e-08	1.64e-06
553	Adam3	313.05	-8.48744	1.56314	-5.42975	5.64e-08	1.65e-06
556	4930563D23Rik	39.5079	-6.05245	1.11599	-5.42339	5.85e-08	1.7e-06
558	Slc22a14	28.1885	-5.75999	1.06318	-5.41772	6.04e-08	1.75e-06
559	4930414N06Rik	22.9914	-8.33465	1.53898	-5.4157	6.1e-08	1.77e-06
561	Fank1	232.4	-2.98248	0.550918	-5.41364	6.18e-08	1.78e-06
563	4930471G03Rik	24.8916	-8.44977	1.56387	-5.40313	6.55e-08	1.88e-06
564	Tnni3	243.914	3.21587	0.595535	5.39996	6.67e-08	1.92e-06
565	1190005F20Rik	293.575	1.70002	0.314927	5.39813	6.73e-08	1.93e-06
568	Shisa5	113.831	2.77557	0.515248	5.38686	7.17e-08	2.05e-06
569	Rnase4	115.348	3.75771	0.697961	5.38384	7.29e-08	2.08e-06
570	Agt	70.9037	4.81448	0.894627	5.38156	7.38e-08	2.1e-06
572	Fli1	49.3266	5.23932	0.974715	5.37523	7.65e-08	2.17e-06
573	4930526D03Rik	37.0029	-7.10278	1.32228	-5.37164	7.8e-08	2.21e-06
574	Cdkn2c	677.968	-1.47585	0.274989	-5.36696	8.01e-08	2.26e-06
575	Gsdmcl-ps	32.8846	-6.93681	1.2929	-5.36532	8.08e-08	2.28e-06
577	Tapbp	562.221	1.37957	0.257388	5.3599	8.33e-08	2.34e-06
578	S100a10	354.769	2.76241	0.516104	5.35244	8.68e-08	2.43e-06
579	Actl7a	40.573	-7.37355	1.37828	-5.34981	8.8e-08	2.46e-06
580	Agpat4	80.0899	4.80861	0.899166	5.34785	8.9e-08	2.49e-06
581	Smad1	776.191	-1.08414	0.203598	-5.32487	1.01e-07	2.82e-06
582	1500015O10Rik	42.6199	5.55937	1.04537	5.31808	1.05e-07	2.92e-06
583	Spata6	1408.21	-1.20853	0.227347	-5.31582	1.06e-07	2.95e-06
584	Tmem88b	1858.21	-1.20167	0.226292	-5.31025	1.09e-07	3.03e-06
585	Slc39a10	448.454	1.54412	0.290788	5.31013	1.1e-07	3.03e-06
587	A030009H04Rik	1794.55	-1.1425	0.21534	-5.30557	1.12e-07	3.1e-06
589	Chd1	327.229	1.48149	0.279335	5.30361	1.14e-07	3.12e-06
590	1700009P17Rik	54.3626	-3.39897	0.640935	-5.30315	1.14e-07	3.13e-06
591	Nudt6	260.885	1.84743	0.348409	5.30246	1.14e-07	3.13e-06
592	Acsbg2	40.3979	-4.78028	0.901569	-5.30218	1.14e-07	3.13e-06
593	Fam170a	28.1346	-8.62696	1.62721	-5.30168	1.15e-07	3.13e-06
594	Zfp474	20.8982	-8.19928	1.54659	-5.30151	1.15e-07	3.13e-06
595	1700011H14Rik	33.8701	-7.10633	1.34158	-5.297	1.18e-07	3.21e-06
596	Pon3	60.8496	6.16819	1.16528	5.2933	1.2e-07	3.27e-06
597	Chn2	155.575	-2.93102	0.554274	-5.28804	1.24e-07	3.36e-06
598	Spag6	178.514	-4.08924	0.773787	-5.2847	1.26e-07	3.41e-06
599	Vpreb1	24.7933	7.72073	1.46158	5.28247	1.27e-07	3.45e-06
600	1700018C11Rik	42.2206	-7.28529	1.37922	-5.28219	1.28e-07	3.45e-06
601	Zfp235	145.071	1.90355	0.360536	5.27978	1.29e-07	3.49e-06
602	8430427H17Rik	239.946	-1.46458	0.277471	-5.27832	1.3e-07	3.51e-06
603	Zswim2	25.502	-8.48687	1.60909	-5.27434	1.33e-07	3.58e-06
605	Tec	44.2295	3.57639	0.67889	5.268	1.38e-07	3.69e-06
606	R3hcc1	366.353	-1.36758	0.259715	-5.26567	1.4e-07	3.73e-06
607	Ctla2a	111.24	2.79682	0.531154	5.26556	1.4e-07	3.73e-06
608	Ptgr1	448.948	2.72021	0.516711	5.26447	1.41e-07	3.74e-06
610	Gm10345	70.0017	-3.59771	0.683539	-5.26336	1.41e-07	3.76e-06
611	Pitpnc1	88.8677	3.6077	0.685604	5.26208	1.42e-07	3.78e-06
612	1700080E11Rik	30.8134	-6.88018	1.3084	-5.25847	1.45e-07	3.85e-06
613	Kctd16	22.5191	-8.30485	1.57985	-5.25672	1.47e-07	3.88e-06
614	Ube2e2	718.169	-1.00783	0.191862	-5.25286	1.5e-07	3.95e-06
615	1110067D22Rik	184.912	1.55195	0.29557	5.2507	1.52e-07	3.99e-06
616	Piwil1	520.986	-4.36385	0.832074	-5.24455	1.57e-07	4.12e-06
617	Sohlh2	1136.3	1.08156	0.206365	5.24101	1.6e-07	4.19e-06
618	Ecm1	52.5571	4.68878	0.895	5.23886	1.62e-07	4.24e-06
619	4921528O07Rik	23.173	-8.34683	1.59443	-5.23499	1.65e-07	4.31e-06
620	2700099C18Rik	1170.79	-1.0679	0.203996	-5.23489	1.65e-07	4.31e-06
621	Prss35	99.7074	4.11363	0.786431	5.23076	1.69e-07	4.41e-06
622	Upf3b	267.125	1.37252	0.262883	5.22102	1.78e-07	4.64e-06
623	Serpina3c	53.5511	5.42522	1.04024	5.21534	1.83e-07	4.77e-06
624	4930486I03Rik	21.3794	-8.23185	1.58026	-5.20917	1.9e-07	4.93e-06
625	Sel1l2	26.1087	-8.51906	1.6363	-5.2063	1.93e-07	4.99e-06
626	Gm4871	32.7786	-5.87162	1.12854	-5.20284	1.96e-07	5.08e-06
627	Gm5458	30.1598	-5.78791	1.1129	-5.20076	1.98e-07	5.13e-06
630	Drd4	40.0438	8.41291	1.61914	5.19591	2.04e-07	5.24e-06
631	AU023762	2543.64	-1.05695	0.203431	-5.19561	2.04e-07	5.24e-06
632	Cd53	184.928	2.94305	0.566493	5.19522	2.04e-07	5.24e-06
633	Oxct2a	33.9091	-6.97276	1.34247	-5.19398	2.06e-07	5.27e-06
634	Slc25a45	53.8078	6.36539	1.22653	5.18975	2.11e-07	5.38e-06
635	Nkapl	138.922	-2.56768	0.495126	-5.18592	2.15e-07	5.48e-06
637	Lars2	6373.85	1.44191	0.278167	5.18363	2.18e-07	5.54e-06
638	Fbxo47	670.3	2.3717	0.457827	5.18034	2.21e-07	5.63e-06
639	Anxa6	71.8169	3.3611	0.648896	5.17972	2.22e-07	5.64e-06
640	Nfib	77.2882	3.97609	0.76784	5.17828	2.24e-07	5.67e-06
641	6820431F20Rik	677.52	1.15272	0.222767	5.17455	2.28e-07	5.78e-06
642	Nr0b1	128.134	4.06882	0.786465	5.17356	2.3e-07	5.79e-06
643	Ankrd60	37.5229	-5.0004	0.966562	-5.17339	2.3e-07	5.79e-06
646	1110021J02Rik	672.569	-1.11022	0.215024	-5.16323	2.43e-07	6.09e-06
647	Pabpc6	209.208	-2.91829	0.565344	-5.16196	2.44e-07	6.12e-06
648	Klk1b8	290.992	-6.00849	1.16421	-5.16102	2.46e-07	6.14e-06
652	Fam46c	198.49	-2.09365	0.406132	-5.1551	2.53e-07	6.3e-06
653	Abca15	40.2046	-5.63696	1.09368	-5.15412	2.55e-07	6.32e-06
654	Gpr56	66.9751	3.77747	0.733068	5.15296	2.56e-07	6.35e-06
655	Gbp3	73.8667	3.3931	0.658532	5.15252	2.57e-07	6.36e-06
656	Efcab6	38.9636	-4.74412	0.924942	-5.1291	2.91e-07	7.19e-06
657	1700026D08Rik	49.5029	-4.10718	0.800982	-5.12768	2.93e-07	7.24e-06
658	Prss37	23.2021	-8.34603	1.63083	-5.11765	3.09e-07	7.62e-06
659	Nat10	435.052	-1.33822	0.261713	-5.11331	3.17e-07	7.78e-06
660	Slc2a3	806.879	-4.36499	0.853714	-5.11294	3.17e-07	7.79e-06
661	4732415M23Rik	1713.24	-1.18073	0.230973	-5.11197	3.19e-07	7.82e-06
662	Als2cl	537.661	-1.81745	0.355577	-5.11127	3.2e-07	7.83e-06
663	Gm19395	36.5086	-5.46633	1.0707	-5.1054	3.3e-07	8.06e-06
664	Fgfr2	36.499	6.40964	1.25548	5.10534	3.3e-07	8.06e-06
665	Armc3	51.0528	-4.31287	0.846171	-5.09693	3.45e-07	8.41e-06
668	Lrrc50	230.334	-2.68794	0.527834	-5.09239	3.54e-07	8.58e-06
669	Actrt1	25.7024	-8.49757	1.66903	-5.09132	3.56e-07	8.61e-06
670	Klra9	24.9754	7.72883	1.5192	5.08743	3.63e-07	8.78e-06
671	Fam181a	39.5867	-7.34999	1.4448	-5.08722	3.63e-07	8.78e-06
672	Prok2	216.259	-3.3493	0.65864	-5.08517	3.67e-07	8.86e-06
674	Zcchc13	35.3013	-5.44692	1.07272	-5.07766	3.82e-07	9.19e-06
675	4933429O19Rik	22.0407	-8.27636	1.6306	-5.07564	3.86e-07	9.27e-06
678	Shbg	80.255	5.20966	1.02722	5.07161	3.94e-07	9.43e-06
679	Anxa2	473.49	2.56707	0.507545	5.05781	4.24e-07	1.01e-05
680	Sp6	164.592	-1.63088	0.322518	-5.05672	4.27e-07	1.02e-05
681	Acaa1b	214.843	-1.45119	0.28706	-5.05536	4.3e-07	1.02e-05
682	Pnma1	31.3391	-3.9149	0.774662	-5.05369	4.33e-07	1.03e-05
684	Wfdc15a	573.976	-1.35674	0.26898	-5.04401	4.56e-07	1.08e-05
685	Lemd1	26.5223	-6.74886	1.33944	-5.03855	4.69e-07	1.11e-05
686	Cox8c	937.621	-3.90897	0.775836	-5.0384	4.69e-07	1.11e-05
687	Prdx2	1251.57	1.96077	0.389318	5.03641	4.74e-07	1.12e-05
688	1700023E05Rik	29.7326	-6.92205	1.3746	-5.03568	4.76e-07	1.12e-05
689	Ifi27l2a	226.799	2.27605	0.452205	5.03322	4.82e-07	1.13e-05
690	Vwa5a	44.2894	5.70118	1.13313	5.03135	4.87e-07	1.14e-05
695	Gm17359	20.2828	-8.15596	1.62323	-5.02453	5.05e-07	1.18e-05
697	Dnajb13	47.4291	-3.51045	0.699366	-5.01948	5.18e-07	1.2e-05
698	1700028P14Rik	48.6138	-5.81475	1.15867	-5.01848	5.21e-07	1.21e-05
700	1700085B03Rik	29.0975	-6.89208	1.37534	-5.01118	5.41e-07	1.25e-05
701	C3	74.0324	2.73882	0.546779	5.009	5.47e-07	1.26e-05
703	Cd163	1019.69	-1.05318	0.210343	-5.00698	5.53e-07	1.27e-05
707	Wdr96	197.136	-2.56592	0.513463	-4.99727	5.81e-07	1.33e-05
708	Gm10731	16.9445	-7.89528	1.58029	-4.99609	5.85e-07	1.34e-05
709	Nol9	3678.54	-1.46765	0.293908	-4.99356	5.93e-07	1.35e-05
710	1700034G24Rik	19.9598	-8.13207	1.62873	-4.9929	5.95e-07	1.36e-05
711	Zfp275	266.14	1.91694	0.384334	4.9877	6.11e-07	1.39e-05
712	BC049730	330.962	-2.48968	0.499508	-4.98426	6.22e-07	1.41e-05
713	Cmbl	42.5502	7.53089	1.51099	4.98409	6.23e-07	1.41e-05
714	Gstm1	2138.33	3.97956	0.798584	4.98327	6.25e-07	1.42e-05
715	Lyar	4695.65	-1.02055	0.204833	-4.98237	6.28e-07	1.42e-05
716	1700125H03Rik	20.4948	-8.1692	1.64115	-4.97773	6.43e-07	1.46e-05
718	Ccl25	321.875	1.38603	0.278556	4.97579	6.5e-07	1.47e-05
719	Cdc20	2757	1.23886	0.249327	4.96883	6.74e-07	1.52e-05
720	Hist1h2bc	139.209	3.79366	0.76352	4.96864	6.74e-07	1.52e-05
721	1700003H04Rik	17.3978	-7.93243	1.59678	-4.96776	6.77e-07	1.52e-05
724	1700001K19Rik	37.9488	-5.52878	1.11417	-4.96222	6.97e-07	1.56e-05
729	Adam2	272.564	-6.9979	1.41379	-4.94974	7.43e-07	1.65e-05
730	4922502D21Rik	858.023	-6.98217	1.41137	-4.94709	7.53e-07	1.67e-05
731	Gimap4	30.252	5.54737	1.12325	4.93867	7.87e-07	1.74e-05
732	Cntnap5b	35.883	-6.07064	1.22942	-4.93781	7.9e-07	1.75e-05
734	E2f7	347.631	-1.42675	0.289294	-4.93184	8.15e-07	1.8e-05
735	Egr1	631.864	1.86775	0.378858	4.92995	8.23e-07	1.81e-05
737	Bpifa3	25.0963	-6.57881	1.33487	-4.92844	8.29e-07	1.82e-05
738	Scd1	62.7228	5.50005	1.11679	4.92485	8.44e-07	1.85e-05
739	4930511M11Rik	209.349	-8.06956	1.63924	-4.92276	8.53e-07	1.87e-05
740	2310009A05Rik	395.881	1.31405	0.267036	4.92086	8.62e-07	1.89e-05
741	Serpinb9	21.5286	7.51767	1.52808	4.9197	8.67e-07	1.9e-05
742	Gm4763	138.808	-3.38959	0.68945	-4.91638	8.82e-07	1.92e-05
743	Pou2af1	67.4562	4.83597	0.983677	4.91622	8.82e-07	1.92e-05
744	Gfpt2	31.8869	7.11147	1.44774	4.91211	9.01e-07	1.96e-05
745	Dhrs7	286.012	2.77687	0.565379	4.91153	9.04e-07	1.97e-05
746	Gm5801	32.002	6.24385	1.27182	4.90937	9.14e-07	1.98e-05
747	Fosb	110.636	2.47229	0.50378	4.90749	9.23e-07	2e-05
748	Gm5797	41.4673	-4.34933	0.887558	-4.90033	9.57e-07	2.07e-05
749	Prss46	20.3664	-8.16184	1.66631	-4.89816	9.67e-07	2.09e-05
750	Satl1	17.6835	-7.9586	1.62506	-4.89742	9.71e-07	2.1e-05
751	Nmi	64.739	4.20141	0.858156	4.89585	9.79e-07	2.11e-05
753	Gm6548	41.4479	3.59492	0.734404	4.89502	9.83e-07	2.12e-05
754	Zeb2	55.142	5.3124	1.08586	4.89236	9.96e-07	2.14e-05
755	Marcks	600.645	1.71366	0.350597	4.88784	1.02e-06	2.19e-05
756	Gm16677	132.389	-1.78275	0.365113	-4.88273	1.05e-06	2.24e-05
758	Slc22a16	67.1281	-3.55765	0.728909	-4.88078	1.06e-06	2.26e-05
759	Ifngr1	534.677	1.29363	0.26528	4.87645	1.08e-06	2.31e-05
760	Ddx3x	1089.62	1.59876	0.328523	4.86652	1.14e-06	2.42e-05
761	Ccdc65	81.6134	-3.43307	0.706145	-4.86171	1.16e-06	2.48e-05
763	Ccdc38	129.662	-3.01395	0.620218	-4.85949	1.18e-06	2.5e-05
765	Fam187b	72.7729	-2.59265	0.534417	-4.85135	1.23e-06	2.6e-05
767	Kif2b	35.6959	-5.45881	1.12602	-4.84789	1.25e-06	2.64e-05
768	4930556J02Rik	25.0179	-6.52799	1.34727	-4.84535	1.26e-06	2.67e-05
769	Ptchd3	49.0597	-5.82219	1.20166	-4.84513	1.27e-06	2.67e-05
770	Cd19	29.2873	5.05847	1.04502	4.84053	1.29e-06	2.73e-05
771	Cdca5	1071.77	-1.05409	0.217782	-4.84012	1.3e-06	2.73e-05
772	Ccdc164	53.6323	-4.74023	0.980004	-4.83695	1.32e-06	2.77e-05
773	Ifnar2	40.2356	3.92121	0.810946	4.83536	1.33e-06	2.78e-05
778	1700008P20Rik	71.6566	-2.69207	0.557507	-4.82876	1.37e-06	2.86e-05
779	Prkra	318.963	2.64939	0.548847	4.8272	1.38e-06	2.88e-05
780	1700019A02Rik	324.027	-2.93344	0.608058	-4.82428	1.41e-06	2.92e-05
781	1700039E15Rik	29.9034	-5.65462	1.17252	-4.8226	1.42e-06	2.94e-05
782	Cd7	19.5077	7.37435	1.5301	4.81952	1.44e-06	2.98e-05
783	4930444F02Rik	39.9996	-6.09389	1.26519	-4.81659	1.46e-06	3.02e-05
784	Col18a1	56.6937	6.46211	1.34182	4.81591	1.47e-06	3.03e-05
785	Fam50b	40.8811	-3.63744	0.755545	-4.81432	1.48e-06	3.05e-05
790	1700109G14Rik	36.8738	-4.67837	0.975419	-4.79626	1.62e-06	3.32e-05
791	Efhc1	155.229	-2.7887	0.581517	-4.79556	1.62e-06	3.32e-05
792	Tgfb2	21.3623	7.50427	1.56544	4.79371	1.64e-06	3.35e-05
794	Hk1	120.011	-1.99781	0.417182	-4.78882	1.68e-06	3.42e-05
795	Elovl1	78.7718	2.67443	0.558675	4.78709	1.69e-06	3.45e-05
796	Dnajb4	722.591	1.10057	0.230055	4.78391	1.72e-06	3.5e-05
797	Tsc22d1	1474.65	1.61908	0.338558	4.7823	1.73e-06	3.52e-05
799	Sult1a1	96.94	4.24561	0.888305	4.77946	1.76e-06	3.56e-05
800	Thrsp	24.0276	7.67634	1.60649	4.77834	1.77e-06	3.58e-05
801	2021-03-11	160.874	-7.52241	1.5752	-4.77553	1.79e-06	3.63e-05
802	Mageb4	2300.67	1.02621	0.214933	4.77457	1.8e-06	3.64e-05
803	4933421I07Rik	27.5502	-6.82011	1.42887	-4.77307	1.81e-06	3.66e-05
804	Neb	70.8736	3.46757	0.726812	4.77093	1.83e-06	3.7e-05
805	Kctd19	189.356	-3.13625	0.657904	-4.76703	1.87e-06	3.76e-05
807	Aurkb	873.246	-1.11002	0.233172	-4.76053	1.93e-06	3.88e-05
808	Plk2	313.913	1.12984	0.237448	4.75828	1.95e-06	3.92e-05
809	Gpr37	62.3128	3.70509	0.778767	4.75764	1.96e-06	3.92e-05
810	Inpp5k	561.86	-1.0225	0.214961	-4.75666	1.97e-06	3.94e-05
811	Ghrl	41.836	-4.63054	0.973743	-4.7554	1.98e-06	3.96e-05
813	Serpinb6b	19.1522	7.34895	1.54621	4.75289	2.01e-06	4e-05
814	Otub2	162.327	-2.56598	0.540107	-4.75087	2.03e-06	4.03e-05
816	Pgcp	178.232	2.69289	0.567133	4.74825	2.05e-06	4.07e-05
818	Pcp4l1	40.3303	5.00721	1.0558	4.74256	2.11e-06	4.18e-05
819	Comp	36.8035	-3.7871	0.79865	-4.74188	2.12e-06	4.19e-05
820	Qrich2	55.2695	-3.70873	0.782345	-4.74053	2.13e-06	4.21e-05
821	Nde1	423.997	1.22834	0.259227	4.73848	2.15e-06	4.25e-05
822	1700052I22Rik	15.5845	-7.77401	1.64082	-4.73788	2.16e-06	4.26e-05
823	Tcta	301.39	1.19677	0.252662	4.73665	2.17e-06	4.28e-05
827	Wls	42.4115	4.60569	0.974868	4.72443	2.31e-06	4.52e-05
828	Junb	98.6371	2.66263	0.563685	4.72361	2.32e-06	4.53e-05
830	Col6a1	25.4922	7.76201	1.64428	4.72062	2.35e-06	4.59e-05
831	4930567K20Rik	18.6471	-8.03531	1.70395	-4.71568	2.41e-06	4.7e-05
832	Tcp10b	15.4609	-7.76387	1.64665	-4.71496	2.42e-06	4.71e-05
833	4930592I03Rik	15.182	-7.73719	1.64325	-4.70846	2.5e-06	4.86e-05
834	Rsph1	1170.75	-3.33098	0.70794	-4.70517	2.54e-06	4.93e-05
837	Dmrtc1a	312.635	2.10557	0.447948	4.70047	2.6e-06	5.03e-05
839	4933400C05Rik	24.1561	-4.94445	1.05313	-4.69499	2.67e-06	5.15e-05
841	1700016M24Rik	305.343	-6.83715	1.45841	-4.68809	2.76e-06	5.31e-05
843	Phyhd1	32.2949	4.55302	0.971936	4.68448	2.81e-06	5.4e-05
844	Usp50	44.6523	-3.63186	0.775715	-4.68195	2.84e-06	5.46e-05
845	4930558C23Rik	21.9557	-6.48072	1.38555	-4.67736	2.91e-06	5.57e-05
846	1700003C15Rik	27.6725	-5.68951	1.21655	-4.67676	2.91e-06	5.58e-05
847	1700012P22Rik	25.3459	-6.69981	1.4352	-4.66822	3.04e-06	5.81e-05
848	Hspb1	185.358	3.08903	0.662081	4.66564	3.08e-06	5.87e-05
849	Tmem176b	267.694	2.8513	0.611129	4.66562	3.08e-06	5.87e-05
850	Slc46a3	19.6737	7.38745	1.58372	4.66462	3.09e-06	5.89e-05
852	Atp6v0a1	395.047	-1.02867	0.220721	-4.66048	3.15e-06	6e-05
853	1700011A15Rik	18.6117	-8.03206	1.72371	-4.65976	3.17e-06	6.01e-05
857	Col4a1	59.4294	3.47448	0.746421	4.65485	3.24e-06	6.13e-05
860	Sec22c	562.819	-1.05801	0.227371	-4.65323	3.27e-06	6.16e-05
862	Sgce	101.493	3.19753	0.687298	4.65232	3.28e-06	6.17e-05
864	Tctex1d2	1235.24	-1.05417	0.226667	-4.65075	3.31e-06	6.2e-05
867	Spaca3	25.0887	-6.68661	1.43911	-4.64636	3.38e-06	6.31e-05
868	Csf1	24.8032	7.72332	1.66223	4.64635	3.38e-06	6.31e-05
869	Plac8l1	22.6679	-6.42521	1.38386	-4.64298	3.43e-06	6.4e-05
870	Gm4349	227.365	-1.48414	0.319777	-4.64117	3.46e-06	6.45e-05
871	4930522O17Rik	38.0676	-6.02762	1.30028	-4.63564	3.56e-06	6.62e-05
872	Psmb8	132.989	1.93164	0.417148	4.6306	3.65e-06	6.78e-05
873	Adhfe1	31.6332	8.07254	1.74403	4.62866	3.68e-06	6.83e-05
874	4921510H08Rik	17.864	-7.97391	1.72283	-4.62839	3.69e-06	6.83e-05
875	BC048403	130.034	1.85441	0.400777	4.62704	3.71e-06	6.87e-05
876	Ctag2	55.6071	-5.03777	1.0888	-4.62688	3.71e-06	6.87e-05
877	Gng11	17.613	7.22743	1.56247	4.62565	3.73e-06	6.9e-05
878	Prr15	80.3097	3.46613	0.750616	4.61771	3.88e-06	7.16e-05
880	Klre1	18.3978	7.28907	1.58028	4.6125	3.98e-06	7.32e-05
881	D7Ertd443e	18.5049	-8.02445	1.73973	-4.61248	3.98e-06	7.32e-05
886	Susd3	303.534	2.91248	0.633324	4.59872	4.25e-06	7.77e-05
887	Cdkn1b	115.049	2.93316	0.637856	4.59846	4.26e-06	7.78e-05
888	Cd74	162.484	2.43262	0.529181	4.59696	4.29e-06	7.82e-05
890	Etl4	90.9637	4.7915	1.04245	4.59637	4.3e-06	7.82e-05
891	Proca1	76.5548	-2.87615	0.625763	-4.59623	4.3e-06	7.82e-05
892	C330019G07Rik	541.9	1.08577	0.236358	4.59373	4.35e-06	7.91e-05
894	Gm6812	13.9824	-7.61803	1.65945	-4.59069	4.42e-06	8.01e-05
896	Rasl2-9-ps	41.1662	-3.49425	0.762772	-4.58098	4.63e-06	8.37e-05
897	Cd48	77.0018	2.09546	0.457711	4.57812	4.69e-06	8.47e-05
899	1700019G24Rik	21.8501	-6.48009	1.41561	-4.5776	4.7e-06	8.48e-05
900	Slc22a15	1271.89	-1.19965	0.26229	-4.57376	4.79e-06	8.63e-05
902	Zar1	109.789	-2.94777	0.644926	-4.57072	4.86e-06	8.73e-05
903	Lbp	33.2289	6.27367	1.37261	4.5706	4.86e-06	8.73e-05
904	1700029M20Rik	319.589	-4.45016	0.973972	-4.56908	4.9e-06	8.78e-05
906	Mbnl2	177.867	3.55421	0.778218	4.56711	4.94e-06	8.84e-05
907	Star	287.14	2.37683	0.520496	4.56647	4.96e-06	8.86e-05
908	S100a9	37.8926	7.3598	1.61389	4.56029	5.11e-06	9.12e-05
909	Acyp1	1168.13	-1.68368	0.369314	-4.55893	5.14e-06	9.17e-05
910	Phyh	181.426	2.44891	0.537594	4.55532	5.23e-06	9.31e-05
911	Dpysl3	74.5677	-3.12003	0.685144	-4.55382	5.27e-06	9.37e-05
913	Krt18	17.2996	7.20091	1.58228	4.55097	5.34e-06	9.48e-05
915	Fzd1	19.5911	7.38286	1.62265	4.54987	5.37e-06	9.51e-05
916	Klrb1c	18.7248	7.3171	1.60937	4.54658	5.45e-06	9.65e-05
918	Iqch	93.006	-2.64528	0.582259	-4.54313	5.54e-06	9.78e-05
921	Serpinb1a	143.809	2.78987	0.615753	4.53083	5.88e-06	0.000103376
923	Kif20a	526.529	1.10312	0.243652	4.52744	5.97e-06	0.000104819
924	Anubl1	802.569	-1.06054	0.234279	-4.52683	5.99e-06	0.000104978
926	Pdk1	311.023	1.71784	0.379794	4.52308	6.09e-06	0.000106655
928	Tmem68	296.809	1.666	0.368616	4.51961	6.2e-06	0.000108187
931	Ifitm3	190.094	1.82095	0.403578	4.51202	6.42e-06	0.000111772
932	Tsnaxip1	58.5132	-3.4313	0.760598	-4.51132	6.44e-06	0.000112016
933	Gpt2	304.727	2.83003	0.627467	4.51025	6.48e-06	0.000112466
934	AF366264	89.9104	-2.56178	0.568166	-4.50886	6.52e-06	0.000113083
936	1700006A11Rik	178.567	-7.84528	1.74275	-4.50168	6.74e-06	0.000116722
939	Lpcat2b	59.0119	-3.85637	0.857459	-4.49744	6.88e-06	0.000118695
941	Nrp1	81.5178	3.01476	0.670759	4.49454	6.97e-06	0.000120064
942	Galnt12	919.965	-1.01679	0.226287	-4.49335	7.01e-06	0.000120507
943	Expi	346.58	11.5253	2.565	4.49331	7.01e-06	0.000120507
944	Adig	13.3683	-7.55421	1.68237	-4.49023	7.11e-06	0.000122133
946	1700022P22Rik	28.6053	-4.69944	1.04786	-4.48478	7.3e-06	0.000125034
948	Usp44	68.4453	-2.2335	0.498246	-4.48273	7.37e-06	0.000125972
949	Ccdc7	24.6094	-6.48474	1.44728	-4.48065	7.44e-06	0.000127074
950	1700003F12Rik	66.5029	-3.07492	0.686401	-4.47978	7.47e-06	0.000127458
951	Gstm2	3694.33	3.73898	0.835249	4.47648	7.59e-06	0.000129306
953	Tspan6	751.282	-1.00173	0.224122	-4.46958	7.84e-06	0.000133268
954	4930579C15Rik	55.9305	-3.18534	0.713062	-4.46713	7.93e-06	0.000134658
958	Slc17a8	281.564	-1.59067	0.356467	-4.46231	8.11e-06	0.000137151
959	2310014L17Rik	87.6843	2.06724	0.463331	4.46169	8.13e-06	0.000137404
960	Bspry	111.404	-2.43585	0.546035	-4.46099	8.16e-06	0.000137714
963	Sgk1	111.359	2.6789	0.600853	4.4585	8.25e-06	0.000138884
964	1700012A16Rik	549.554	-1.57819	0.354031	-4.45778	8.28e-06	0.000139209
966	Trim36	469.567	-1.24271	0.278942	-4.45509	8.39e-06	0.000140673
967	Vopp1	620.716	-1.01307	0.22749	-4.45326	8.46e-06	0.000141736
969	Ube2a	445.554	1.76249	0.396386	4.4464	8.73e-06	0.000146031
970	9230104L09Rik	242.26	11.0087	2.47712	4.44415	8.82e-06	0.000147416
973	Tbcd	76.2262	2.36637	0.533777	4.43325	9.28e-06	0.000154597
974	Tmem55a	260.308	1.58913	0.359125	4.425	9.64e-06	0.000160455
975	Cadps2	621.565	-1.15661	0.261422	-4.4243	9.68e-06	0.000160814
976	Klhl10	119.813	-1.76049	0.398017	-4.42315	9.73e-06	0.000161506
977	Rbp1	224.553	1.87995	0.425144	4.42191	9.78e-06	0.000162272
979	4931440F15Rik	13.4451	-7.56295	1.71135	-4.41928	9.9e-06	0.000163889
981	Ttyh2	367.636	1.49455	0.338222	4.41883	9.92e-06	0.000163924
982	Lrrc43	15.1575	-7.73535	1.75159	-4.41619	1e-05	0.000165773
983	Mbnl1	559.382	1.64955	0.373674	4.41442	1.01e-05	0.000166968
984	Mir680-2	40.5287	4.76896	1.08056	4.41343	1.02e-05	0.00016756
985	Ccl5	121.925	3.71189	0.841173	4.41276	1.02e-05	0.000167908
986	Gucy1a3	18.3339	7.28461	1.65139	4.41119	1.03e-05	0.000168957
987	Tsx	415.77	2.46437	0.558854	4.40969	1.04e-05	0.000169961
991	Sh3bgr	17.2235	7.19702	1.63505	4.40172	1.07e-05	0.000175616
992	Zdhhc18	397.833	-1.03745	0.235736	-4.40091	1.08e-05	0.000176092
994	Aifm3	470.057	-1.20389	0.273897	-4.39541	1.11e-05	0.000180248
995	Gadd45g	353.705	1.91279	0.435366	4.39352	1.12e-05	0.000181644
996	Neil3	203.332	-1.49431	0.340139	-4.39323	1.12e-05	0.000181705
998	1700007G11Rik	158.037	-2.30493	0.525881	-4.38299	1.17e-05	0.000190074
999	Ly75	62.5095	2.36372	0.539331	4.38269	1.17e-05	0.000190152
1000	Chchd10	1338.69	1.34119	0.306218	4.37986	1.19e-05	0.000192443
1001	Apol6	74.3401	-2.33312	0.532765	-4.37927	1.19e-05	0.000192702
1003	Ccdc11	79.4508	-3.69349	0.843642	-4.37803	1.2e-05	0.000193331
1004	Ret	63.2145	4.39547	1.00401	4.37793	1.2e-05	0.000193331
1005	1700016K19Rik	94.2569	-2.50659	0.572586	-4.37767	1.2e-05	0.000193331
1007	Ugcg	236.85	2.4731	0.565055	4.37675	1.2e-05	0.000193853
1008	Adamts1	37.3606	6.44486	1.47435	4.37131	1.24e-05	0.000198546
1009	Gm128	75.2364	-2.73565	0.626113	-4.36926	1.25e-05	0.000200161
1010	Wdr16	64.8314	-4.14796	0.949384	-4.36911	1.25e-05	0.000200161
1011	Got1	134.344	2.76871	0.633956	4.36736	1.26e-05	0.000201577
1013	Wt1	355.661	2.45278	0.561849	4.36554	1.27e-05	0.000202854
1014	Ldb3	16.2453	7.10839	1.62894	4.36383	1.28e-05	0.000204251
1015	Sun5	13.394	-7.55686	1.73327	-4.3599	1.3e-05	0.00020775
1016	4933427E11Rik	32.494	-4.52936	1.03898	-4.35941	1.3e-05	0.000208008
1017	Kcnk1	26.058	5.86866	1.3466	4.35812	1.31e-05	0.000209028
1018	Dhrs3	58.6891	4.78145	1.09719	4.35791	1.31e-05	0.000209028
1020	E2f1	391.032	-1.25911	0.28904	-4.35618	1.32e-05	0.000210272
1021	Gstm6	869.064	3.76466	0.864262	4.35593	1.33e-05	0.000210309
1024	Gbp2	33.3836	4.93182	1.13337	4.35145	1.35e-05	0.000214022
1025	4933402J07Rik	33.3276	-3.50984	0.806978	-4.34937	1.37e-05	0.000215854
1027	Kctd12	208.102	1.66736	0.383605	4.34655	1.38e-05	0.00021822
1028	Papss2	37.0446	7.32924	1.68776	4.34258	1.41e-05	0.000221981
1029	Gm13308	40.8127	-4.79252	1.10431	-4.33982	1.43e-05	0.000224567
1031	1700001K23Rik	14.2746	-7.64992	1.76398	-4.33673	1.45e-05	0.000227308
1033	Cmtm7	40.2245	3.46876	0.800881	4.33118	1.48e-05	0.000232661
1034	Sos2	203.859	1.34237	0.310261	4.3266	1.51e-05	0.000237325
1036	Pygl	42.0921	4.06968	0.940753	4.32598	1.52e-05	0.00023753
1038	Zpbp2	157.202	-2.07857	0.480962	-4.32169	1.55e-05	0.000241733
1039	Tcte2	85.2785	-2.82893	0.655637	-4.31478	1.6e-05	0.000249181
1040	Amhr2	309.567	2.79206	0.647396	4.31275	1.61e-05	0.000251229
1041	Rnase6	15.142	7.00898	1.62529	4.31244	1.61e-05	0.000251347
1043	Acrv1	44.1253	-6.46751	1.50104	-4.30869	1.64e-05	0.000255151
1045	Hspb8	18.3065	7.28546	1.69344	4.30216	1.69e-05	0.000262294
1046	Tspo	120.184	2.39833	0.5578	4.29962	1.71e-05	0.000265057
1047	1700011F03Rik	117.443	-7.06154	1.64326	-4.29727	1.73e-05	0.000267626
1048	Plk5	171.309	-1.3794	0.321014	-4.29701	1.73e-05	0.000267687
1049	6430531B16Rik	44.6251	-4.72962	1.10087	-4.29625	1.74e-05	0.000268353
1050	Zmynd11	456.775	1.09711	0.25549	4.29415	1.75e-05	0.000270648
1051	1700018A04Rik	11.94	-7.38985	1.72133	-4.2931	1.76e-05	0.000271673
1052	2900006K08Rik	503.69	-1.44192	0.335904	-4.29267	1.77e-05	0.000271937
1054	Apobec4	12.0655	-7.40426	1.72543	-4.29125	1.78e-05	0.000273071
1055	1700019B03Rik	19.9685	-5.28987	1.23275	-4.29111	1.78e-05	0.000273071
1057	C920006O11Rik	327.779	1.28074	0.298563	4.28969	1.79e-05	0.000274308
1060	Atp1b1	201.668	1.8811	0.439813	4.27704	1.89e-05	0.000289545
1061	Gm11213	22.2205	-6.52264	1.52528	-4.27635	1.9e-05	0.000290172
1064	Ttc29	70.2997	-2.74452	0.642112	-4.2742	1.92e-05	0.00029215
1066	9230105E05Rik	33.1587	-3.99617	0.93546	-4.27188	1.94e-05	0.000294657
1067	Rnh1	307.483	1.59394	0.373196	4.27105	1.95e-05	0.00029548
1069	Itpka	64.0728	2.2375	0.524314	4.26748	1.98e-05	0.000299681
1070	Slc25a4	484.726	1.96649	0.461113	4.26467	2e-05	0.000303195
1071	Paqr5	94.4711	-2.6244	0.615514	-4.26375	2.01e-05	0.000304166
1072	Lrmp	32.7608	4.13758	0.970795	4.26205	2.03e-05	0.000306196
1073	C230052I12Rik	110.081	1.9165	0.4497	4.26172	2.03e-05	0.000306369
1078	Tnni1	21.5628	7.52117	1.76968	4.25001	2.14e-05	0.000321338
1079	Gm6329	21.043	7.4858	1.76152	4.24963	2.14e-05	0.000321577
1080	Aldh6a1	607.814	1.40308	0.330295	4.24795	2.16e-05	0.000323705
1081	Pcmtd2	321.029	1.22913	0.289417	4.24691	2.17e-05	0.000324862
1082	Cml1	70.0411	2.08614	0.491234	4.24673	2.17e-05	0.000324862
1083	Gm2382	187.063	1.33478	0.314421	4.24519	2.18e-05	0.000326793
1084	4930479M11Rik	32.2586	-3.4203	0.805727	-4.24499	2.19e-05	0.000326793
1085	Sos1	342.489	1.15057	0.27112	4.24376	2.2e-05	0.000328287
1087	Samd9l	63.5354	3.7302	0.879564	4.24096	2.23e-05	0.000331796
1089	Emp3	251.263	1.85294	0.437081	4.23935	2.24e-05	0.000333576
1091	Mlh1	343.688	1.34189	0.316777	4.23606	2.27e-05	0.000337872
1092	Dcaf12l1	102.616	3.94544	0.931468	4.23572	2.28e-05	0.000338083
1093	Ifi27l1	525.584	3.34837	0.790597	4.23525	2.28e-05	0.000338483
1096	Arl9	30.833	-3.33694	0.78967	-4.22574	2.38e-05	0.000352126
1097	Tex22	27.1007	-4.56381	1.08026	-4.22475	2.39e-05	0.000353364
1099	Armcx2	262.363	1.48544	0.351791	4.22251	2.42e-05	0.000356242
1100	Ncr1	16.7498	7.15343	1.69497	4.22038	2.44e-05	0.000359174
1101	4933417A18Rik	11.5515	-7.34193	1.73969	-4.22025	2.44e-05	0.000359174
1103	Ddr1	48.8156	4.11702	0.976299	4.21697	2.48e-05	0.000363783
1104	Ppp1r2-ps3	26.6345	-4.56733	1.08314	-4.21676	2.48e-05	0.000363787
1105	St8sia4	24.1062	5.20456	1.2345	4.21592	2.49e-05	0.000364808
1106	Ank	174.279	1.4819	0.351563	4.21517	2.5e-05	0.000365691
1107	Mgst1	1137.81	3.21024	0.763169	4.20646	2.59e-05	0.000379731
1108	Sertad3	87.1473	2.45302	0.583433	4.20446	2.62e-05	0.000382764
1109	Sdc4	1411.37	2.59627	0.617551	4.20414	2.62e-05	0.000382961
1111	Il10rb	71.665	2.65322	0.631362	4.20238	2.64e-05	0.000385255
1114	Gm14295	380.415	1.46945	0.349825	4.20052	2.66e-05	0.000387375
1115	Gm6639	49	-5.42785	1.29364	-4.19581	2.72e-05	0.000395169
1116	Cav2	16.9014	7.16859	1.70873	4.19527	2.73e-05	0.000395748
1117	Tyrobp	90.0164	1.76632	0.421149	4.19406	2.74e-05	0.000397518
1120	Slc41a1	150.285	1.98861	0.474392	4.1919	2.77e-05	0.00040024
1122	Jun	74.4199	2.70952	0.647137	4.18694	2.83e-05	0.000408361
1125	B930059L03Rik	46.0516	3.56182	0.851826	4.1814	2.9e-05	0.000416947
1126	Dhodh	438.49	-1.33625	0.319573	-4.18136	2.9e-05	0.000416947
1127	Tmem225	15.0434	-7.72535	1.84764	-4.1812	2.9e-05	0.000416947
1128	4933407P14Rik	19.4814	-6.19962	1.48311	-4.18015	2.91e-05	0.000418503
1129	Eif2ak4	187.311	1.46145	0.349686	4.17933	2.92e-05	0.000419655
1134	Serpinf1	19.4114	7.36838	1.76463	4.17559	2.97e-05	0.000424721
1135	A330021E22Rik	264.199	-1.41918	0.340148	-4.17225	3.02e-05	0.000430613
1137	Nlrp14	116.154	-2.7929	0.669959	-4.16876	3.06e-05	0.000436501
1140	Tmem53	271.93	-1.68809	0.405541	-4.16257	3.15e-05	0.000447323
1141	Dsg2	118.326	-2.2784	0.547617	-4.16057	3.17e-05	0.000450863
1143	Kcnk13	19.0743	7.3435	1.76636	4.15742	3.22e-05	0.000456316
1144	Lrrc18	304.68	-6.12712	1.47468	-4.15488	3.25e-05	0.000461015
1146	Ccdc144b	22.7549	-6.56505	1.58092	-4.15268	3.29e-05	0.000464279
1150	Id2	188.179	1.70668	0.411196	4.15053	3.32e-05	0.000467425
1151	Ppie	1495.76	1.17797	0.28399	4.14794	3.35e-05	0.000472326
1152	Tmem210	11.4192	-7.32718	1.76699	-4.14671	3.37e-05	0.000474463
1153	Ttll6	24.2402	-4.45324	1.07402	-4.14635	3.38e-05	0.000474796
1154	Ifi203	84.948	3.07988	0.743043	4.14496	3.4e-05	0.00047727
1155	Lsr	129.713	2.9723	0.7173	4.14374	3.42e-05	0.000479399
1156	Gm6772	24.7421	-5.39345	1.3021	-4.14212	3.44e-05	0.000482379
1157	Coro1a	94.7262	1.78509	0.431058	4.14118	3.46e-05	0.000483932
1159	Cxcl12	60.7465	4.42798	1.07073	4.1355	3.54e-05	0.00049477
1160	Ass1	114.715	2.5443	0.615237	4.13549	3.54e-05	0.00049477
1161	Lrrc34	194.432	-3.09686	0.748909	-4.13516	3.55e-05	0.00049477
1162	Dnajb2	225.767	-1.52181	0.368037	-4.13493	3.55e-05	0.00049477
1163	Gpatch4	249.793	-1.11687	0.270107	-4.13491	3.55e-05	0.00049477
1164	Slc5a3	532.282	1.10303	0.266813	4.13408	3.56e-05	0.000496152
1166	Pwwp2b	71.9351	-2.75406	0.667579	-4.12545	3.7e-05	0.000514249
1167	Wdr31	395.671	-1.06305	0.257711	-4.12499	3.71e-05	0.00051474
1168	1700028J19Rik	220.815	-2.70324	0.655358	-4.12483	3.71e-05	0.00051474
1169	Ap1s2	1290.12	1.15383	0.279889	4.12246	3.75e-05	0.000519623
1171	Mnd1	310.67	1.07812	0.261685	4.11991	3.79e-05	0.000524504
1175	Prpf19	592.356	-1.00546	0.244516	-4.11203	3.92e-05	0.000540503
1177	Phf7	1619.73	-1.20698	0.293574	-4.11134	3.93e-05	0.0005416
1178	BC049715	45.1458	-3.37611	0.821264	-4.11087	3.94e-05	0.000542231
1180	F11r	216.07	2.39164	0.582008	4.1093	3.97e-05	0.000545009
1181	Dock10	14.0015	6.89758	1.67912	4.10785	3.99e-05	0.000547981
1183	Mns1	672.21	-1.02134	0.248757	-4.10577	4.03e-05	0.000552009
1184	4930444G20Rik	19.6592	-6.34313	1.54588	-4.10326	4.07e-05	0.000557563
1188	AW112010	249.735	2.61779	0.638672	4.09879	4.15e-05	0.000566122
1189	Slc25a2	37.575	-3.37388	0.823148	-4.09876	4.15e-05	0.000566122
1191	E2f2	411.53	-1.08266	0.264318	-4.09604	4.2e-05	0.000571378
1192	Gsg2	319.953	-1.53204	0.374031	-4.09603	4.2e-05	0.000571378
1194	Arhgap31	49.3897	4.42152	1.08098	4.09031	4.31e-05	0.000584488
1196	Adamts6	35.4911	3.97959	0.973101	4.08959	4.32e-05	0.000585503
1200	Sh2d4a	61.4605	3.68856	0.903148	4.08411	4.42e-05	0.00059725
1201	BC051628	17.7514	-6.19298	1.5164	-4.08402	4.43e-05	0.00059725
1202	1190007F08Rik	328.31	2.06631	0.506184	4.08214	4.46e-05	0.00060159
1204	Col16a1	52.0925	-2.44423	0.59955	-4.07677	4.57e-05	0.000614626
1205	1700084F23Rik	14.2179	-7.64191	1.87566	-4.07424	4.62e-05	0.000620818
1206	Tceal8	331.441	2.10534	0.516869	4.07326	4.64e-05	0.000622944
1207	Ier3	75.0153	3.06747	0.753208	4.07254	4.65e-05	0.000624337
1208	Klri2	21.2698	5.65581	1.38905	4.0717	4.67e-05	0.000626072
1209	Gm10474	13.6012	6.85504	1.68406	4.07054	4.69e-05	0.000628688
1211	Lrg1	13.8538	6.88143	1.69114	4.06912	4.72e-05	0.0006315
1212	Dusp21	12.035	-7.4027	1.81973	-4.06803	4.74e-05	0.000633915
1213	Arpm1	16.4703	-5.95491	1.46435	-4.0666	4.77e-05	0.00063731
1214	1700061J05Rik	26.3792	-4.20079	1.03368	-4.06392	4.83e-05	0.000644133
1215	Zfp106	492.806	1.05706	0.260235	4.06196	4.87e-05	0.000649043
1216	Pdpn	87.7777	3.18321	0.783889	4.06079	4.89e-05	0.00065176
1217	Zfand2a	291.879	-1.22161	0.300924	-4.05954	4.92e-05	0.000654716
1218	Ccnd2	262.534	2.00599	0.494265	4.05852	4.94e-05	0.00065703
1221	Gramd1c	111.116	-2.51626	0.620571	-4.05474	5.02e-05	0.000666109
1222	Akr1cl	1234.86	5.26222	1.29829	4.05319	5.05e-05	0.000669504
1225	Mttp	211.601	1.17288	0.289501	4.05138	5.09e-05	0.000673549
1226	Rbmx	588.258	1.02003	0.251863	4.04995	5.12e-05	0.000677099
1228	Igfbp5	13.6276	6.85522	1.69729	4.03892	5.37e-05	0.000708604
1229	2210013O21Rik	347.597	1.13847	0.281904	4.0385	5.38e-05	0.000709294
1230	Hyal6	30.1029	-5.21196	1.29073	-4.03798	5.39e-05	0.000710292
1231	N6amt1	3986.27	-1.00875	0.249897	-4.03667	5.42e-05	0.00071371
1232	Actl7b	31.8785	-4.78726	1.18644	-4.03499	5.46e-05	0.000718252
1234	Ccin	10.7663	-7.24001	1.79563	-4.03202	5.53e-05	0.000726188
1236	Gas7	91.665	2.79965	0.694692	4.03006	5.58e-05	0.000731087
1238	Fgf14	17.5401	-6.17731	1.53332	-4.02871	5.61e-05	0.000734124
1239	Banf2	17.4006	-5.97628	1.4837	-4.02795	5.63e-05	0.000735898
1240	4930417G10Rik	63.0947	-2.03787	0.506111	-4.02653	5.66e-05	0.000739745
1241	Spam1	13.7457	-7.59334	1.88596	-4.02625	5.67e-05	0.000740036
1242	Fos	956.102	1.57464	0.39121	4.02505	5.7e-05	0.00074323
1243	Ptrf	73.7866	3.44132	0.855026	4.02482	5.7e-05	0.000743359
1244	1700065I16Rik	18.9532	-6.09403	1.51461	-4.02351	5.73e-05	0.000746904
1245	Zfp426	473.566	1.00559	0.250016	4.02211	5.77e-05	0.000750761
1246	Wfdc9	45.7543	4.78874	1.19099	4.02079	5.8e-05	0.000754169
1247	Plekha2	55.3889	3.0405	0.756217	4.02066	5.8e-05	0.000754169
1248	Slc25a18	28.4774	6.09493	1.51605	4.02027	5.81e-05	0.000754825
1250	BC061237	20.9499	-5.32476	1.32486	-4.01911	5.84e-05	0.00075735
1252	Cd200r4	13.3253	6.82375	1.69928	4.01566	5.93e-05	0.000767273
1253	Hist1h4d	74.3662	2.4878	0.61997	4.01277	6e-05	0.000776097
1254	Gm2a	1609.22	1.31257	0.327137	4.01228	6.01e-05	0.000776999
1255	Ndufaf3	719.972	-1.12515	0.280437	-4.01212	6.02e-05	0.000776999
1256	Ldhb	2097.13	3.5491	0.884777	4.01129	6.04e-05	0.000779113
1257	Fam82b	578.07	1.10302	0.274997	4.01101	6.05e-05	0.000779429
1258	Folr1	177.915	3.11004	0.775531	4.01021	6.07e-05	0.000781472
1259	Mesp1	115.954	-2.22012	0.553739	-4.00933	6.09e-05	0.000783762
1260	4933400A11Rik	14.602	-7.6813	1.91676	-4.00743	6.14e-05	0.000789447
1264	Abca1	1087.8	1.2421	0.310078	4.00575	6.18e-05	0.000792559
1265	Nhsl1	144.138	1.67283	0.417954	4.00242	6.27e-05	0.000803087
1267	Lamc1	103.439	1.70843	0.426978	4.00121	6.3e-05	0.000806031
1268	Csdc2	27.6245	4.89761	1.22411	4.00096	6.31e-05	0.000806233
1270	Dnajc5g	314.228	-1.36783	0.342051	-3.9989	6.36e-05	0.000810937
1271	Kank1	76.7865	2.6679	0.667158	3.9989	6.36e-05	0.000810937
1272	Htra1	76.8487	3.29746	0.824605	3.99884	6.37e-05	0.000810937
1273	Hspa2	2006.06	-1.19392	0.298582	-3.99865	6.37e-05	0.000810946
1275	Gm960	284.57	1.36111	0.340493	3.99747	6.4e-05	0.000813704
1276	Akap3	22.2426	-3.60822	0.9029	-3.99626	6.44e-05	0.000817214
1277	Panx1	533.389	-1.04158	0.260651	-3.99608	6.44e-05	0.000817214
1278	Bcat2	95.7497	2.91368	0.729338	3.99497	6.47e-05	0.000820437
1279	Ankra2	174.538	1.89402	0.474364	3.99276	6.53e-05	0.000827458
1282	Tnfrsf13c	58.4997	2.56634	0.643203	3.98994	6.61e-05	0.000835397
1284	Osr2	16.3424	7.12171	1.78698	3.98534	6.74e-05	0.000850428
1285	Tpsb2	12.6838	6.75273	1.69471	3.9846	6.76e-05	0.000852402
1286	Tm4sf1	12.737	6.75809	1.69747	3.98128	6.85e-05	0.000863604
1287	Mageb16	720.554	1.37612	0.345665	3.98108	6.86e-05	0.000863604
1288	Glipr1l2	110.624	-2.02535	0.508761	-3.98095	6.86e-05	0.000863604
1289	Parp4	71.0497	1.997	0.501713	3.98037	6.88e-05	0.000865045
1290	AI662270	85.1851	2.26064	0.568001	3.97999	6.89e-05	0.00086576
1291	Il1r2	14.074	6.90475	1.73541	3.97874	6.93e-05	0.000869652
1296	Gm16157	1485.24	-1.1507	0.289341	-3.97699	6.98e-05	0.000872684
1297	Cd276	13.4517	6.84043	1.72066	3.97547	7.02e-05	0.00087755
1298	9330158H04Rik	1125.47	-1.04816	0.263668	-3.9753	7.03e-05	0.00087755
1299	Insl3	146.057	5.40372	1.35942	3.97502	7.04e-05	0.000877918
1300	1700018G05Rik	405.403	2.1133	0.531737	3.97432	7.06e-05	0.0008798
1302	Il15ra	13.5103	6.84602	1.72622	3.96591	7.31e-05	0.000910032
1305	Sfxn1	198.922	2.5005	0.631201	3.9615	7.45e-05	0.000924858
1306	Large	314.606	-1.06552	0.269025	-3.96068	7.47e-05	0.000927339
1308	Aox1	14.8907	6.98739	1.7649	3.95909	7.52e-05	0.000931877
1311	Hyal5	10.3379	-7.18275	1.81491	-3.95763	7.57e-05	0.000935675
1314	Pde4b	66.313	2.59359	0.655914	3.95416	7.68e-05	0.000947177
1316	Mia1	36.5911	4.44901	1.12619	3.95049	7.8e-05	0.000960368
1320	Car8	198.786	-1.61378	0.408745	-3.94814	7.88e-05	0.000966917
1321	Ube2u	64.0354	-3.30379	0.836953	-3.9474	7.9e-05	0.00096917
1323	Sall2	15.6541	7.05955	1.78916	3.94574	7.96e-05	0.000974416
1324	Lass3	361.581	-3.54406	0.898357	-3.94504	7.98e-05	0.000976515
1325	4930534B04Rik	306.929	-1.70301	0.431702	-3.94487	7.98e-05	0.000976515
1326	Grhl1	637.608	-1.20011	0.304329	-3.94348	8.03e-05	0.000981451
1328	Znhit2-ps	205.723	-1.44924	0.367825	-3.94002	8.15e-05	0.000994203
1329	Pde1a	137.795	-2.00652	0.509587	-3.93755	8.23e-05	0.00100374
1330	E130306D19Rik	86.2909	3.38325	0.859407	3.93673	8.26e-05	0.00100641
1331	Lgals9	98.8507	2.79446	0.709985	3.93594	8.29e-05	0.00100895
1332	Ptprc	240.919	1.37938	0.35063	3.93401	8.35e-05	0.00101633
1333	Myoz2	14.2605	6.92354	1.76028	3.9332	8.38e-05	0.00101901
1336	Tsks	34.8566	-3.86506	0.982877	-3.9324	8.41e-05	0.00102012
1338	Mapkapk3	38.5241	3.2307	0.821985	3.93037	8.48e-05	0.00102723
1339	B4galt1	391.58	1.55495	0.395667	3.92995	8.5e-05	0.00102828
1341	1700017G19Rik	15.6176	-4.88645	1.24415	-3.92754	8.58e-05	0.00103706
1342	S100a16	12.8837	6.77561	1.72622	3.92512	8.67e-05	0.00104678
1343	Atp8b3	225.531	-4.52542	1.15357	-3.92296	8.75e-05	0.0010554
1344	D3Ertd751e	755.787	1.15055	0.293357	3.922	8.78e-05	0.00105882
1346	Prosapip1	533.486	-1.15449	0.294421	-3.92124	8.81e-05	0.0010606
1347	44445	284.587	1.74394	0.444874	3.92009	8.85e-05	0.0010649
1349	Arsa	39.5744	-3.45853	0.882989	-3.91684	8.97e-05	0.00107773
1350	Clic1	117.077	2.2777	0.581548	3.91662	8.98e-05	0.0010779
1351	Klk1b7-ps	11.1995	-7.29891	1.86382	-3.91611	9e-05	0.00107941
1352	Dnajb14	109.93	-1.77961	0.454526	-3.91531	9.03e-05	0.00108219
1353	Oasl2	134.432	2.31658	0.592222	3.91167	9.17e-05	0.00109781
1355	4930455F16Rik	23.5993	-5.49789	1.4059	-3.91057	9.21e-05	0.00110118
1356	Ptchd1	312.26	-1.07812	0.275736	-3.90998	9.23e-05	0.00110233
1359	Pmp22	54.499	3.38693	0.866486	3.90881	9.28e-05	0.00110601
1361	1700108M19Rik	26.6588	-3.33763	0.854525	-3.90583	9.39e-05	0.00111808
1364	Amotl2	49.4279	3.6247	0.929051	3.90151	9.56e-05	0.00113435
1365	Plscr2	12.4251	6.72491	1.72368	3.90148	9.56e-05	0.00113435
1367	Serpina3g	94.3092	3.4953	0.896059	3.90075	9.59e-05	0.00113678
1369	Nhedc1	250.275	-1.73072	0.443955	-3.89842	9.68e-05	0.00114611
1370	Ado	1060.15	1.13742	0.291841	3.8974	9.72e-05	0.00115009
1371	Chst1	45.1646	-4.22896	1.08524	-3.89678	9.75e-05	0.00115219
1372	Cyb5	819.357	2.67983	0.687757	3.89648	9.76e-05	0.00115277
1373	Aldoa	823.891	1.39407	0.357797	3.89626	9.77e-05	0.001153
1375	Echdc3	16.4397	6.14692	1.57915	3.89255	9.92e-05	0.00116896
1376	Fam166a	26.034	-4.56845	1.17369	-3.8924	9.93e-05	0.00116896
1377	1700018L24Rik	15.2707	-5.78287	1.48609	-3.89134	9.97e-05	0.00117244
1378	S100a8	95.487	9.66528	2.4838	3.89132	9.97e-05	0.00117244
1379	Dpy19l2	127.364	-2.49839	0.642401	-3.88914	0.000100601	0.00118219
1380	Ttc25	84.3077	-2.08577	0.536349	-3.88882	0.000100733	0.00118288
1382	Smarca1	136.362	2.56303	0.659458	3.88657	0.000101669	0.00119215
1383	Syn1	38.6279	3.16113	0.813452	3.88607	0.00010188	0.00119375
1384	Cited2	248.019	1.77433	0.456709	3.88504	0.000102313	0.00119796
1386	Klhl14	13.16	6.80804	1.75392	3.88163	0.00010376	0.00121316
1387	LOC666331	9.80698	-7.10737	1.83289	-3.8777	0.00010545	0.00123202
1389	Pip5k1b	77.4148	3.08046	0.794756	3.87598	0.000106197	0.00123897
1391	Snhg10	210.696	1.4128	0.364668	3.87422	0.000106968	0.00124617
1394	Xpot	459.308	1.07404	0.277425	3.87148	0.000108177	0.00125754
1395	Anxa5	415.027	1.76586	0.456367	3.86938	0.000109114	0.00126752
1396	Maob	15.5004	7.04489	1.8208	3.86911	0.000109232	0.00126798
1400	Txndc5	158.362	2.04696	0.529574	3.8653	0.000110952	0.00128427
1402	Cadm4	116.965	-1.40747	0.364425	-3.86216	0.00011239	0.00129906
1405	Cd79a	30.2925	4.51205	1.16905	3.8596	0.000113574	0.00130995
1406	Cd59a	130.773	2.78992	0.722915	3.85927	0.000113725	0.00131075
1407	Rab20	17.2373	6.21671	1.61093	3.85908	0.000113814	0.00131085
1409	4930406D18Rik	10.7119	-7.23071	1.87414	-3.85814	0.000114252	0.00131402
1411	Cyba	95.7713	1.69328	0.439025	3.8569	0.000114833	0.0013186
1412	Ly6a	131.03	2.37902	0.616842	3.85677	0.000114894	0.0013186
1413	Zfp280c	86.9774	2.44647	0.634693	3.85456	0.000115936	0.00132961
1414	4931408D14Rik	23.8104	-4.89281	1.27033	-3.8516	0.000117348	0.00134485
1418	Prkaa2	131.857	1.68184	0.437735	3.84215	0.000121964	0.00139381
1419	Usp2	660.174	-1.05534	0.274723	-3.84147	0.000122299	0.00139665
1422	Sspn	16.9841	7.17531	1.86978	3.83752	0.000124283	0.00141632
1423	1700049L16Rik	15.3214	-5.97999	1.56015	-3.83295	0.000126613	0.00144186
1426	Cox6b2	524.403	-1.28053	0.334312	-3.83034	0.000127969	0.00145423
1427	Adam30	22.2348	-5.24564	1.36969	-3.82981	0.000128245	0.00145634
1430	1700067P10Rik	10.4069	-7.19311	1.88065	-3.82479	0.000130882	0.00148236
1431	Gpr19	325.182	1.40531	0.367425	3.82476	0.000130901	0.00148236
1432	1810010H24Rik	15.7258	6.07979	1.58967	3.82457	0.000131	0.00148244
1434	Klrb1f	11.8205	6.65097	1.73937	3.82379	0.000131417	0.00148508
1435	Galntl4	15.1032	6.02119	1.57482	3.82342	0.000131614	0.00148628
1437	Ppm1m	150.337	1.96048	0.513278	3.81953	0.000133705	0.00150778
1439	Zkscan3	489.909	1.00341	0.262833	3.81767	0.00013472	0.00151712
1441	Srsf2	22005	-1.14681	0.300486	-3.81653	0.000135343	0.00152202
1442	1700020N18Rik	21.2577	-6.32067	1.65638	-3.81596	0.000135657	0.0015245
1443	Lipa	46.9815	3.50975	0.919885	3.81543	0.000135949	0.00152671
1445	Amica1	31.2906	3.15403	0.826813	3.81468	0.00013636	0.00152922
1446	Ttc12	68.5913	-1.98094	0.519441	-3.81359	0.00013696	0.00153488
1447	Ifltd1	11.6231	-7.35312	1.92834	-3.81318	0.00013719	0.0015364
1448	E030030I06Rik	396.517	1.02663	0.269358	3.81141	0.000138179	0.0015464
1449	1700009C05Rik	9.75274	-7.09683	1.86214	-3.81111	0.000138342	0.00154716
1451	Gata4	49.9528	3.35141	0.879936	3.8087	0.000139701	0.0015602
1452	Thsd7b	14.7651	-5.73098	1.50489	-3.80825	0.000139956	0.00156198
1453	Rab31	665.602	3.65368	0.959571	3.80762	0.000140313	0.00156488
1454	Ak8	111.78	-2.62151	0.688639	-3.80679	0.000140782	0.00156903
1459	Srgn	243.158	1.4168	0.37265	3.80197	0.00014355	0.0015944
1460	Nme5	173.824	-2.36568	0.622642	-3.79943	0.000145031	0.00160974
1462	Slc50a1	374.399	1.16181	0.30587	3.79839	0.000145642	0.00161337
1464	Abi3bp	11.856	6.6575	1.75289	3.79801	0.000145863	0.00161455
1465	Prom1	26.9518	-2.85762	0.752757	-3.7962	0.000146931	0.00162527
1466	Mmp2	11.8058	6.65117	1.75308	3.79398	0.00014825	0.00163873
1467	Acaa2	403.216	3.47619	0.916401	3.79331	0.000148655	0.00164104
1468	4921517D21Rik	19.5477	-4.48954	1.18355	-3.7933	0.000148661	0.00164104
1469	1700120K04Rik	18.9937	-5.00349	1.3191	-3.7931	0.000148778	0.00164122
1470	Thy1	57.9487	1.97868	0.521723	3.79259	0.000149085	0.00164348
1471	Rbm47	41.0823	3.59747	0.949216	3.78994	0.000150684	0.00165998
1472	Dkk3	30.7094	3.69865	0.97601	3.78956	0.000150912	0.00166137
1473	Ccdc28b	128.053	2.27724	0.600993	3.78913	0.000151177	0.00166315
1474	4930511A02Rik	9.38477	-7.04383	1.85912	-3.7888	0.000151379	0.00166424
1476	4933407I05Rik	11.5943	-7.34793	1.93999	-3.78761	0.000152104	0.00166995
1477	Abcg1	450.39	1.39303	0.368101	3.78436	0.000154105	0.00169077
1478	1700123O12Rik	9.35971	-7.04017	1.86061	-3.7838	0.000154453	0.00169345
1479	Wdr65	42.2595	-3.27282	0.865498	-3.78143	0.000155928	0.00170846
1480	Apobec3	50.0441	2.94186	0.77823	3.78019	0.000156707	0.00171584
1481	9530080O11Rik	31.571	3.62264	0.958406	3.77986	0.000156916	0.00171696
1482	4933413G19Rik	13.6796	-5.81233	1.53781	-3.77962	0.000157068	0.00171747
1483	Anxa4	197.17	1.21597	0.321757	3.77915	0.000157366	0.00171956
1484	Magea8	698.003	1.01995	0.270134	3.77572	0.000159543	0.00174218
1485	Trpd52l3	99.1486	-2.02323	0.536053	-3.7743	0.000160455	0.00175096
1486	Cypt15	9.5705	-7.07217	1.87512	-3.77159	0.000162212	0.00176894
1490	BC021785	424.706	-1.07301	0.284693	-3.769	0.000163902	0.00178258
1492	Pla2r1	21.8315	5.70591	1.5152	3.76577	0.000166039	0.00180339
1493	Nr5a1	54.0532	3.64654	0.968612	3.76471	0.000166742	0.00180981
1494	1700026L06Rik	94.8239	-2.03321	0.540543	-3.76143	0.000168948	0.00183198
1496	Gata1	63.6198	3.80267	1.01104	3.76115	0.000169134	0.0018321
1498	Gstp1	185.076	1.85799	0.494062	3.76063	0.000169485	0.00183345
1500	Gyk	339.843	-1.01367	0.269699	-3.75853	0.000170917	0.00184585
1503	Klf3	12.0507	6.682	1.77974	3.75448	0.000173699	0.00187279
1507	Pla2g4c	55.5534	2.30114	0.613824	3.74886	0.000177639	0.00191018
1508	Asah1	776.385	1.04188	0.277951	3.74843	0.000177947	0.00191222
1510	Pnmal1	36.5131	-2.98337	0.796218	-3.74693	0.00017901	0.0019211
1512	C2	125.944	2.26749	0.605363	3.74567	0.000179912	0.00192728
1516	Arhgap15	24.0989	4.1014	1.09607	3.74193	0.000182612	0.001952
1517	Lrrc27	218.467	-1.43715	0.384241	-3.74023	0.000183849	0.00196392
1518	Cldn26	144.597	2.8916	0.773421	3.73871	0.000184964	0.00197453
1520	Speer2	67.9856	-3.96756	1.06177	-3.73675	0.000186414	0.00198739
1524	Ybx2	329.975	-1.50875	0.404263	-3.73211	0.000189884	0.00201907
1526	Ccl7	73.5998	3.51564	0.942297	3.73093	0.000190776	0.0020259
1527	Ttc18	58.3267	-3.09222	0.82898	-3.73016	0.000191362	0.00203079
1528	Cage1	173.628	-1.95864	0.525202	-3.72931	0.000192005	0.00203628
1529	Ccnb3	896.044	1.46188	0.392186	3.72752	0.000193372	0.00204741
1531	Grtp1	175.892	-1.59165	0.427008	-3.72744	0.000193433	0.00204741
1532	B3gnt2	97.4251	1.99935	0.536416	3.72723	0.000193593	0.00204776
1534	Cd302	225.457	2.1946	0.589444	3.72317	0.000196739	0.00207833
1535	Cfi	11.8201	6.6507	1.78642	3.72291	0.000196937	0.00207906
1538	Zfp936	241.929	1.02411	0.275227	3.72096	0.000198466	0.00209039
1539	Gm11744	106.817	2.84088	0.763497	3.72088	0.000198526	0.00209039
1540	Samd4	48.4672	-2.24321	0.603313	-3.71815	0.000200686	0.00211177
1541	Kcnd2	13.2211	6.81634	1.83379	3.71709	0.000201535	0.00211815
1542	Tmem168	306.603	1.12079	0.301526	3.71706	0.000201554	0.00211815
1543	Rgs10	166.348	-2.15883	0.580938	-3.71611	0.000202317	0.00212479
1544	4930451I11Rik	22.6475	-4.78894	1.28882	-3.71576	0.000202597	0.00212635
1545	Zfp758	131.756	2.38578	0.64237	3.71402	0.000203992	0.0021396
1547	Rpph1	503.166	1.24408	0.335079	3.71278	0.000204991	0.00214731
1550	Klf15	14.5412	6.95345	1.87424	3.71001	0.000207248	0.00216675
1552	Hsd3b1	437.249	4.90384	1.32273	3.70736	0.000209428	0.00218672
1553	Efcab10	313.23	-2.09402	0.565167	-3.70514	0.000211276	0.00220459
1554	Socs2	56.1729	2.7336	0.738099	3.70357	0.000212588	0.00221685
1555	Aqp11	193.749	-1.12271	0.303435	-3.7	0.000215595	0.00224677
1556	Ftl1	9481.91	1.06604	0.288444	3.69583	0.000219169	0.00228204
1557	Ptprcap	62.6832	2.10164	0.568668	3.69572	0.000219262	0.00228204
1560	Wdr92	723.098	1.09503	0.296354	3.695	0.000219889	0.00228417
1561	Ttl	55.7727	1.91268	0.517728	3.69437	0.000220434	0.00228836
1562	Ccdc13	42.916	-3.47124	0.939795	-3.69361	0.000221092	0.00229288
1564	Fam135b	8.83585	-6.95642	1.88412	-3.69214	0.000222375	0.00230306
1565	Lhcgr	56.8609	4.01513	1.0875	3.69209	0.000222418	0.00230306
1571	A230065H16Rik	11.2427	6.58051	1.78557	3.68538	0.000228361	0.00235556
1573	Amdhd2	137.056	-1.42615	0.387253	-3.68274	0.000230743	0.0023771
1578	F630042J09Rik	213.46	-1.92794	0.523842	-3.68038	0.000232887	0.0023916
1579	Ccna1	44.2012	-3.52555	0.958273	-3.67907	0.000234085	0.00240237
1580	Pcdh10	10.8241	6.52583	1.77506	3.67641	0.000236541	0.00242604
1581	Ankar	107.716	-3.78146	1.02901	-3.67485	0.00023799	0.00243936
1582	Slit2	242.014	1.52612	0.415352	3.67428	0.000238518	0.00244176
1583	Tcea2	739.063	-1.31198	0.357072	-3.67427	0.000238526	0.00244176
1588	Crhbp	10.6417	6.49934	1.77054	3.67082	0.000241775	0.00246723
1591	Pmaip1	433.542	1.22853	0.334821	3.6692	0.000243312	0.00247724
1593	1700110M21Rik	40.6597	-4.04933	1.10392	-3.66813	0.000244334	0.00248552
1594	Apobec1	22.1288	3.6268	0.98967	3.66466	0.00024767	0.0025176
1596	Slain1	255.577	1.41824	0.387036	3.66436	0.000247954	0.0025176
1597	Paqr9	214.809	-1.2654	0.345571	-3.66178	0.000250466	0.00254152
1598	Ptp4a1	111.305	3.16039	0.86313	3.66155	0.000250699	0.00254229
1601	Mafb	42.4155	3.56743	0.97467	3.66014	0.000252076	0.00255146
1602	Ahr	456.444	-1.00687	0.275265	-3.65781	0.000254383	0.0025732
1604	Alg8	435.728	1.11448	0.304905	3.65518	0.000256997	0.00259641
1605	4930570G19Rik	16.7929	-4.25838	1.16551	-3.65366	0.000258526	0.00261022
1607	Inha	426.586	3.27643	0.897422	3.65094	0.000261282	0.00263477
1608	Dtx1	82.6853	2.91822	0.799548	3.64983	0.000262411	0.00264451
1610	Krt222	353.14	-1.57073	0.431183	-3.64285	0.000269636	0.00271394
1614	A730037C10Rik	86.2074	-3.08964	0.848735	-3.64028	0.000272339	0.00273273
1616	Reep5	338.763	1.3766	0.378545	3.63656	0.000276304	0.00277051
1617	Camk2d	201.092	1.2879	0.354179	3.63631	0.000276576	0.00277051
1619	P4ha1	450.286	1.09054	0.299987	3.6353	0.000277661	0.00277764
1620	Arhgef26	673.137	-1.10238	0.303246	-3.63528	0.000277679	0.00277764
1621	Enc1	131.683	2.4631	0.677612	3.63497	0.000278012	0.00277926
1622	Prss44	48.5764	-3.63826	1.00118	-3.63399	0.000279073	0.00278815
1623	Rasd1	40.6216	3.10159	0.853706	3.63309	0.000280051	0.0027962
1624	BC048562	8.72672	-6.93916	1.91046	-3.6322	0.00028102	0.00280304
1626	Agbl2	253.688	-1.39475	0.384035	-3.63183	0.000281414	0.00280462
1628	Ldha	695.166	-1.64685	0.453578	-3.63079	0.000282553	0.00281163
1629	Stxbp5l	404.369	1.315	0.362195	3.63065	0.000282713	0.00281163
1631	Fam54a	117.427	1.32556	0.365172	3.62997	0.000283455	0.00281631
1635	Rragd	115.223	2.39573	0.660513	3.62708	0.000286644	0.00284102
1639	Gbp4	21.2718	5.01973	1.38518	3.62387	0.000290223	0.00286947
1641	Acadsb	637.727	1.0184	0.281105	3.62282	0.000291403	0.00287763
1642	Robo4	11.6378	6.63177	1.83132	3.62131	0.00029312	0.00289151
1643	Thbs1	41.8296	2.84805	0.786478	3.62127	0.000293166	0.00289151
1644	Dlgap4	155.892	1.36226	0.376258	3.62055	0.000293982	0.00289779
1645	Mcpt4	10.3921	6.46589	1.78621	3.6199	0.000294718	0.00290329
1648	Lipo1	347.218	1.11417	0.308257	3.61442	0.000301021	0.00295998
1650	Igbp1	129.106	1.55671	0.43093	3.61243	0.000303342	0.00297811
1653	4921536K21Rik	32.7579	-3.13195	0.867583	-3.60997	0.000306237	0.00300216
1654	4930511I11Rik	26.1162	-5.70187	1.57955	-3.60981	0.000306425	0.00300219
1657	Fam71a	8.44534	-6.88922	1.90959	-3.6077	0.000308919	0.00302114
1658	Txndc3	59.4487	-3.53441	0.979748	-3.60746	0.000309205	0.00302211
1659	Cap1	313.449	1.53091	0.424395	3.60727	0.000309436	0.00302255
1663	Tst	196.953	2.81294	0.780102	3.60585	0.000311128	0.00303177
1664	3110057O12Rik	427.946	1.08397	0.300686	3.60498	0.000312179	0.00304018
1665	Trim34a	31.0847	3.46392	0.961108	3.60409	0.000313248	0.00304876
1666	Helt	22.1649	5.14381	1.42732	3.60382	0.000313573	0.00305009
1667	1700041M19Rik	8.76733	-6.9442	1.92739	-3.6029	0.000314688	0.0030591
1671	BC048671	16.1983	-6.07838	1.68933	-3.5981	0.000320553	0.00310841
1672	Gas6	223	1.77056	0.492099	3.59796	0.000320719	0.00310841
1673	Rab2b	392.325	1.06787	0.297128	3.59395	0.000325698	0.00315477
1674	Rab39	147.033	2.0747	0.577356	3.59345	0.000326332	0.00315902
1677	3110003A17Rik	255.405	1.45659	0.405749	3.58989	0.000330823	0.00319678
1678	Ulk4	120.679	-1.48597	0.414056	-3.58881	0.000332195	0.00320811
1683	Zdhhc9	172.457	1.26553	0.353021	3.58486	0.000337254	0.0032473
1686	Nab1	307.32	1.62549	0.453986	3.58048	0.000342963	0.00329639
1687	Lat2	16.7523	5.20604	1.45453	3.5792	0.000344654	0.00331068
1690	Ube2r2	397.142	1.0175	0.284325	3.57864	0.000345382	0.00331179
1691	Dleu2	177.94	1.23362	0.344806	3.57773	0.00034659	0.00332141
1696	Glrx	65.3396	3.3626	0.941218	3.5726	0.000353452	0.00337718
1697	1700003G13Rik	9.42744	-7.05014	1.97359	-3.57224	0.000353945	0.00337967
1698	4930443G12Rik	17.5382	-4.89291	1.36976	-3.5721	0.00035413	0.00337967
1699	Pdp2	69.673	1.87183	0.524045	3.57189	0.000354415	0.0033804
1700	Gm1661	30.262	-2.63681	0.739093	-3.56763	0.000360222	0.00343377
1702	Rhox3h	32.5607	2.78498	0.780817	3.56675	0.000361442	0.00344134
1703	Pgm1	13.5606	6.85145	1.92157	3.56555	0.000363094	0.00345504
1704	Dnahc17	51.7337	-3.74731	1.05166	-3.56322	0.000366332	0.00348381
1705	Ranbp3l	81.5686	-1.84825	0.518817	-3.56242	0.000367445	0.00349073
1707	Pdlim4	41.2792	3.56168	1.00032	3.56054	0.000370093	0.00350945
1708	Als2cr11	358.817	-1.00346	0.281828	-3.56053	0.000370109	0.00350945
1709	Gm9112	442.151	1.97903	0.555824	3.56053	0.000370111	0.00350945
1710	Mycbpap	60.0746	-2.67032	0.750372	-3.55866	0.000372748	0.00353153
1712	Fhad1	43.3712	-2.85118	0.801357	-3.55794	0.000373773	0.00353602
1713	Ugdh	172.676	1.09811	0.308638	3.55793	0.000373786	0.00353602
1715	Ctsw	58.7711	2.69802	0.758567	3.55673	0.000375499	0.00354661
1719	Hao2	44.1339	4.16825	1.17367	3.55147	0.000383087	0.00361136
1721	Gsn	148.098	2.15465	0.606814	3.55075	0.00038413	0.00361699
1723	1700086L19Rik	203.384	-4.79818	1.35192	-3.54917	0.00038645	0.0036346
1724	Klhdc8b	37.9643	2.31872	0.653593	3.54766	0.000388676	0.00365342
1725	Scrn1	11.0577	6.55599	1.84854	3.54657	0.000390284	0.00366641
1727	1700001L19Rik	89.2147	-1.59846	0.450895	-3.54509	0.000392483	0.00368279
1728	Axl	253.837	2.423	0.683556	3.5447	0.000393066	0.00368528
1730	A730017C20Rik	60.832	3.44365	0.972049	3.54267	0.000396101	0.0037103
1732	Arhgap18	88.3296	2.98739	0.844014	3.53951	0.000400878	0.00375071
1733	Serf1	2682.85	-1.00212	0.283178	-3.53885	0.00040187	0.00375782
1734	4831440E17Rik	64.7674	1.83762	0.519421	3.53783	0.000403433	0.00377026
1735	Cdrt4	240.477	-6.79046	1.91949	-3.53764	0.000403718	0.00377075
1736	Nxf3	1033.66	1.4853	0.419997	3.53646	0.000405528	0.00378547
1737	Rabac1	589.272	1.0813	0.305837	3.53553	0.000406965	0.0037967
1738	Gamt	183.832	1.94436	0.550068	3.53476	0.000408146	0.00380409
1740	Ttc30a1	201.121	-1.03666	0.293313	-3.53433	0.000408809	0.00380733
1741	Dnajb8	94.7873	-6.12515	1.73365	-3.53308	0.000410741	0.00382312
1745	Vit	19.0511	-4.45835	1.2644	-3.52605	0.000421806	0.00391579
1746	F3	73.0923	3.33664	0.9463	3.52599	0.000421905	0.00391579
1747	C1qtnf6	25.1035	6.76397	1.9189	3.52493	0.000423597	0.00392737
1749	Atp1a1	111.196	1.85438	0.526106	3.52472	0.000423931	0.00392785
1751	Lyz2	241.375	2.09027	0.593546	3.52167	0.00042884	0.00396879
1753	Gm12250	10.3569	6.4605	1.83545	3.51985	0.000431785	0.00399149
1754	Ptgds	83.2937	2.08685	0.592999	3.51914	0.000432947	0.00399995
1756	Slco1a5	11.3386	6.59144	1.87341	3.51841	0.000434139	0.00400639
1759	Kcne3	23.5233	-4.00589	1.13927	-3.51619	0.000437795	0.00403324
1760	Ly6c1	38.2632	2.88825	0.821633	3.51526	0.000439326	0.00404504
1761	1700016C15Rik	30.4621	-4.81501	1.37002	-3.51455	0.000440498	0.00405146
1764	Samd3	11.4319	6.6012	1.87998	3.51131	0.000445903	0.00409546
1765	Ccdc146	44.8906	-2.42075	0.689435	-3.51121	0.000446065	0.00409546
1767	Cdc42ep3	233.16	-2.15897	0.615169	-3.50955	0.000448866	0.00411652
1768	Tpd52	331.498	1.68812	0.48133	3.50719	0.00045286	0.00415079
1772	Ttll10	18.5035	-4.97921	1.42197	-3.50164	0.000462406	0.00422705
1773	Nenf	107.431	2.25862	0.645027	3.50159	0.000462485	0.00422705
1777	Fabp3	894.32	3.58046	1.02387	3.497	0.000470528	0.00429089
1778	BC035044	10.6457	6.50051	1.85995	3.49498	0.000474091	0.00432095
1779	Athl1	9.92351	6.40114	1.83343	3.49135	0.000480595	0.00437776
1780	Azi1	189.053	-1.30443	0.37403	-3.4875	0.000487565	0.00443876
1783	Sox8	15.6833	5.16915	1.48286	3.48594	0.000490406	0.00445711
1785	Mageb18	52.8722	3.16852	0.909551	3.48361	0.000494698	0.00449108
1787	Lrch1	72.7632	1.88898	0.542592	3.4814	0.000498791	0.00452317
1790	Mll2	305.853	1.03981	0.299092	3.47655	0.000507904	0.00459809
1793	E030019B06Rik	26.1487	-4.49323	1.29313	-3.47468	0.000511461	0.00462254
1794	Ppp1r2-ps9	8.24426	-6.85593	1.97399	-3.47314	0.000514411	0.00464662
1795	Gm10046	13.8769	-5.69813	1.6408	-3.47277	0.00051511	0.00465034
1805	Ak1	70.5608	-2.30567	0.665452	-3.46482	0.000530589	0.00476354
1807	Slc38a4	13.15	5.82028	1.68068	3.46306	0.000534069	0.00478948
1808	C330005M16Rik	24.041	4.51703	1.30446	3.46275	0.000534685	0.00479235
1810	Gm10433	24.8766	3.09694	0.89474	3.46128	0.000537616	0.0048133
1811	Rcn1	110.432	2.5625	0.74037	3.46111	0.000537953	0.00481365
1812	Zbtb40	91.5082	1.54845	0.447501	3.46022	0.000539727	0.00482686
1813	1190002H23Rik	107.339	2.60981	0.754406	3.45943	0.000541329	0.00483513
1814	Scara3	50.302	8.7411	2.52676	3.45941	0.000541368	0.00483513
1815	Rhoc	79.0871	1.57916	0.456496	3.45932	0.000541546	0.00483513
1816	Prdx6	1206.68	1.15254	0.333273	3.45823	0.000543727	0.00485193
1817	Tceal7	10.1771	6.43722	1.86189	3.45735	0.000545513	0.00486518
1820	Plac1	72.8932	3.53023	1.02126	3.45674	0.000546758	0.00486825
1823	Atp10a	251.531	-1.16303	0.336685	-3.45435	0.000551613	0.00490339
1827	Fmn1	79.1214	-2.09868	0.608123	-3.45108	0.000558352	0.00495244
1828	Apoh	15.1387	-5.98588	1.73494	-3.4502	0.000560162	0.00496577
1829	4930548J01Rik	13.5723	-4.67425	1.35487	-3.44997	0.00056065	0.00496738
1833	Rhou	90.9544	2.33506	0.677661	3.44576	0.000569452	0.00503436
1834	Prss16	9.67202	6.36021	1.84601	3.44538	0.000570247	0.00503863
1835	4931429I11Rik	15.2438	-4.85268	1.40892	-3.44424	0.000572665	0.00505724
1839	Slc39a4	76.3592	-1.59504	0.463382	-3.44218	0.000577055	0.00508375
1840	0610007N19Rik	98.2945	2.59638	0.754304	3.44209	0.000577236	0.00508375
1843	Fam70a	192.824	1.94184	0.564373	3.4407	0.000580211	0.00510118
1844	Ctcfl	1236.12	1.04512	0.303762	3.44058	0.000580474	0.00510118
1845	Art5	25.0721	-3.20649	0.932279	-3.43941	0.000582977	0.00511852
1847	1700095A21Rik	21.6622	-2.9471	0.85697	-3.43897	0.000583929	0.00512321
1848	Aqp2	10.1178	6.42997	1.87057	3.43744	0.000587247	0.00514953
1849	Gzmb	43.9096	4.02767	1.17312	3.43329	0.000596312	0.00522619
1850	Olfml2b	76.9293	3.72674	1.08566	3.4327	0.00059761	0.00523318
1851	N4bp3	160.343	-1.12682	0.328281	-3.4325	0.000598041	0.00523318
1854	Ptpn13	239.146	1.44514	0.421175	3.43121	0.00060089	0.00525211
1855	Gm10638	46.8262	-2.15285	0.627484	-3.43092	0.000601532	0.00525489
1856	Unc119	417.696	1.14974	0.335224	3.42975	0.00060413	0.00527475
1857	Cntnap2	15.616	-3.77878	1.10227	-3.42819	0.000607624	0.00530239
1863	Bgn	50.2509	3.62789	1.06046	3.42107	0.000623753	0.00542532
1865	4930486F22Rik	7.81462	-6.77901	1.98171	-3.42079	0.000624389	0.00542532
1866	Spaca4	14.3628	-5.91149	1.72849	-3.42003	0.00062614	0.00543679
1868	Abhd6	123.42	2.08248	0.60895	3.41978	0.000626715	0.00543679
1870	Cml5	11.0434	6.55595	1.91768	3.41869	0.000629244	0.00545091
1871	Fam24a	12.9502	-7.5067	2.19582	-3.41864	0.000629352	0.00545091
1872	AB124611	9.27198	6.30031	1.84313	3.41827	0.000630212	0.00545544
1875	Zdhhc17	186.039	1.14124	0.333921	3.41768	0.000631574	0.00545849
1882	Cln3	218.496	1.22327	0.358361	3.4135	0.000641345	0.00552231
1886	Il18	91.2436	2.84146	0.833667	3.40839	0.000653477	0.00561401
1887	Pcolce	111.022	2.28791	0.67128	3.40828	0.000653726	0.00561401
1888	Myl9	249.336	1.9352	0.567892	3.40769	0.000655162	0.00562335
1889	Fam71b	12.0645	-5.4213	1.59109	-3.40729	0.000656103	0.00562845
1891	Sort1	253.25	1.51299	0.444163	3.40638	0.000658315	0.00564146
1892	4933411G11Rik	41.3042	-2.50258	0.734724	-3.40615	0.000658858	0.00564313
1896	Ankrd7	113.87	-2.10516	0.618481	-3.40376	0.000664641	0.00568065
1897	H2-Ob	10.0031	6.40838	1.88302	3.40325	0.000665898	0.00568839
1899	Mfap3l	76.4813	-1.67086	0.491015	-3.40287	0.00066682	0.00569027
1900	4930412F15Rik	57.6571	-2.61282	0.768016	-3.40203	0.000668868	0.00570421
1902	Pm20d2	103.965	2.50831	0.737389	3.40161	0.000669902	0.00570755
1903	Tacc1	485.17	1.16686	0.343052	3.40139	0.000670434	0.00570908
1904	Pkdcc	52.9874	2.57474	0.757469	3.39913	0.000675994	0.00575341
1905	Adora1	111.191	2.5677	0.755698	3.39779	0.000679328	0.00577874
1906	Fam102a	612.523	1.08059	0.318079	3.39725	0.000680668	0.0057871
1907	Mettl15	152.451	2.74115	0.807047	3.39651	0.000682499	0.0057966
1912	1700080O16Rik	295.38	1.22667	0.361397	3.39425	0.000688166	0.00583249
1915	Mro	259.099	2.28548	0.673834	3.39175	0.000694467	0.0058754
1916	Ppt2	176.528	-1.12006	0.330252	-3.39154	0.000695017	0.0058754
1917	Klf13	861.992	1.08799	0.320797	3.39153	0.000695041	0.0058754
1918	Susd4	10.3082	6.45468	1.90331	3.39129	0.000695642	0.00587577
1921	1700120E14Rik	8.77661	-6.94673	2.04944	-3.38958	0.000699996	0.00590496
1922	Sgca	19.6687	-3.23266	0.953915	-3.38884	0.000701898	0.00591672
1923	Slco1a4	16.5959	5.29992	1.56397	3.38875	0.00070212	0.00591672
1926	1700125D06Rik	32.8821	-2.8099	0.829437	-3.38772	0.000704768	0.00592978
1927	Sdk1	169.649	1.43955	0.42496	3.38749	0.000705353	0.00593162
1931	Tap1	40.801	2.40993	0.711723	3.38605	0.000709071	0.00595054
1932	Smox	114.934	1.52391	0.450144	3.38538	0.000710788	0.00596186
1935	Adcy9	78.197	1.67168	0.494123	3.38312	0.000716671	0.0059978
1936	Mapk1ip1	116.924	1.87815	0.555166	3.38304	0.000716879	0.0059978
1939	4921513I03Rik	7.70527	-6.75936	1.99927	-3.38092	0.000722446	0.00603777
1940	Apom	9.07853	6.27058	1.85482	3.3807	0.000723018	0.00603944
1941	Gm16390	108.802	1.57583	0.466173	3.38036	0.000723898	0.00604367
1942	Kitl	345.051	3.33611	0.987006	3.38003	0.000724788	0.00604798
1943	Acrbp	170.421	-1.73456	0.513274	-3.3794	0.000726448	0.00605872
1944	4930567H12Rik	7.43403	-6.70644	1.98472	-3.37903	0.000727426	0.00606376
1945	Pdgfra	143.851	2.15179	0.636864	3.37873	0.000728222	0.00606417
1947	Hopx	42.517	3.06213	0.906406	3.37832	0.000729301	0.00607002
1951	Nsun3	69.5459	1.92293	0.569812	3.37467	0.00073903	0.00613838
1954	Sfrp1	20.5518	3.85311	1.14266	3.37204	0.000746149	0.00618799
1955	Rdh18-ps	40.9395	2.12986	0.631707	3.3716	0.000747341	0.00619471
1958	8030411F24Rik	386.171	1.82556	0.542175	3.36711	0.000759613	0.00628679
1959	Ank3	40.3429	3.53342	1.04995	3.36533	0.000764511	0.0063241
1960	AU015836	348.861	1.5355	0.456297	3.36512	0.000765101	0.00632575
1963	Cyr61	60.0713	3.43326	1.02066	3.36375	0.000768905	0.00634748
1964	Prss21	34.1173	-3.67216	1.09187	-3.36318	0.0007705	0.00635741
1966	Cmtm3	96.4965	1.92498	0.572477	3.36255	0.000772254	0.00636523
1967	Tmem146	98.706	-1.71981	0.511478	-3.36242	0.000772626	0.00636523
1968	Ppcs	255.898	1.48912	0.442907	3.36216	0.000773351	0.00636695
1969	Myc	9.23826	6.29607	1.87268	3.36206	0.000773621	0.00636695
1970	Glipr1l1	40.4604	-2.56516	0.763057	-3.36169	0.000774663	0.00637229
1971	Pxt1	165.546	-1.53582	0.457004	-3.36062	0.000777664	0.00638941
1972	Gal3st1	171.124	-1.18909	0.353838	-3.36055	0.000777887	0.00638941
1975	Vdac1	345.054	1.80574	0.5375	3.35952	0.000780767	0.00640624
1976	Arl5c	13.1763	5.81818	1.73215	3.35894	0.000782425	0.0064166
1980	Tekt4	25.0483	-3.42149	1.01922	-3.35696	0.000788033	0.00644953
1983	4933411G06Rik	12.4483	-7.45082	2.22049	-3.35548	0.000792283	0.00647451
1984	4930528F23Rik	863.373	1.04797	0.31248	3.35374	0.000797284	0.00650927
1985	Ubxn11	144.121	-1.79941	0.536541	-3.35372	0.000797341	0.00650927
1987	Ggn	15.5363	-4.71557	1.4074	-3.35055	0.000806519	0.00657758
1989	Parva	18.0505	4.79048	1.43072	3.34829	0.000813125	0.00662478
1992	Csda	1312.31	-1.02715	0.306934	-3.3465	0.000818397	0.00665769
1993	Tmsb15a	43.9484	-2.52989	0.756078	-3.34608	0.000819641	0.00666447
1998	Col20a1	36.8665	-2.49055	0.744825	-3.3438	0.000826387	0.00670181
1999	C1ra	36.3882	4.00596	1.19807	3.34369	0.000826715	0.00670181
2000	Etd	440.98	3.06133	0.915738	3.34301	0.000828738	0.00671485
2001	Kat2b	221.379	1.55374	0.465008	3.34133	0.000833794	0.00675244
2002	Fxyd6	127.74	2.52927	0.757068	3.34088	0.000835141	0.00675997
2003	Serpina5	388.4	3.4399	1.02998	3.33977	0.000838475	0.00678357
2004	Fabp12	37.5863	-3.37342	1.01033	-3.33892	0.000841053	0.00680103
2006	Aldh1a1	2163.12	3.66735	1.09916	3.33649	0.000848434	0.00685387
2007	Ltbp1	59.419	2.79659	0.838261	3.33618	0.000849372	0.00685803
2010	Fuk	227.288	-1.12607	0.337917	-3.33237	0.00086109	0.00694227
2012	Yipf1	463.372	1.21965	0.366213	3.33044	0.000867089	0.00698369
2014	Capg	143.083	1.14057	0.342664	3.32854	0.000873035	0.0070246
2015	Spock1	83.3054	2.14653	0.64503	3.3278	0.000875345	0.00703969
2016	1700011I03Rik	117.235	-6.4779	1.9468	-3.32747	0.000876398	0.0070413
2019	4930521A18Rik	21.1083	-6.49551	1.95329	-3.32542	0.000882862	0.00708607
2021	Numb	109.958	1.49628	0.450118	3.32419	0.000886749	0.00710805
2025	Mr1	11.2709	6.58433	1.98151	3.32288	0.000890923	0.00712958
2028	Gm5934	9.18207	6.28746	1.89264	3.32206	0.000893563	0.00713899
2030	Kif9	203.46	-1.33126	0.400763	-3.3218	0.000894374	0.00713957
2033	Gng2	45.8424	2.52202	0.760048	3.31824	0.000905863	0.00722061
2034	Slc25a16	226.59	1.20659	0.36369	3.31764	0.000907816	0.00723263
2036	4930444P10Rik	33.9068	-3.05435	0.921038	-3.31621	0.000912475	0.00726238
2037	Bves	259.068	-1.05978	0.319588	-3.31608	0.000912895	0.00726238
2040	Mettl1	98.0524	1.27472	0.384749	3.31311	0.000922637	0.00732638
2041	Ttc39d	64.0682	-3.44853	1.04089	-3.31305	0.000922854	0.00732638
2043	Irs1	15.5587	6.06692	1.83162	3.31233	0.000925222	0.00733882
2044	Ctsc	164.907	1.47703	0.446108	3.31092	0.000929892	0.00737226
2045	Cpe	1056.86	3.13143	0.945883	3.31059	0.000931005	0.00737625
2046	Dsel	192.454	1.14549	0.346016	3.3105	0.000931305	0.00737625
2047	Fcgr2b	46.6255	2.16169	0.653102	3.30988	0.000933369	0.00738898
2048	1700042G15Rik	96.7748	-7.45269	2.25257	-3.30853	0.000937873	0.00742102
2049	1700010J16Rik	7.34894	-6.68887	2.0232	-3.30609	0.000946081	0.0074823
2050	Ndrg2	45.5253	4.06403	1.22984	3.30453	0.000951361	0.00751826
2053	Efcab9	62.2653	-2.84812	0.86204	-3.30393	0.000953397	0.00752548
2056	Lamb1	197.982	1.62871	0.493147	3.30268	0.000957651	0.00754651
2058	Tmem223	214.51	1.3666	0.413883	3.3019	0.000960328	0.00756063
2060	1700029G01Rik	80.9319	-1.50331	0.455408	-3.30102	0.00096335	0.00757819
2062	Scd2	1034.49	2.86304	0.867444	3.30055	0.000964963	0.00758352
2063	4930544O15Rik	20.5502	-6.17321	1.87137	-3.29876	0.00097114	0.0076257
2065	Gm4787	34.9767	-3.8139	1.15638	-3.29814	0.000973277	0.00763775
2066	Tcf4	208.611	1.56351	0.474198	3.29716	0.000976669	0.00766066
2067	0610031J06Rik	36.8517	2.80459	0.850851	3.29622	0.000979951	0.00767996
2068	Prkch	36.9643	3.41632	1.03645	3.29618	0.000980077	0.00767996
2069	Cast	258.846	-1.08004	0.327683	-3.296	0.000980713	0.00768123
2070	44448	91.448	2.47417	0.750843	3.29518	0.000983569	0.00769988
2072	Mgat4b	100.052	1.88677	0.572697	3.29454	0.000985845	0.00771024
2073	Arl4c	54.9917	2.6207	0.795504	3.29439	0.000986364	0.00771058
2077	Map4k4	237.196	1.56645	0.476024	3.29069	0.000999417	0.00779518
2079	1110019D14Rik	104.248	1.3645	0.414915	3.28863	0.00100678	0.00784744
2082	Nrk	37.6421	3.92464	1.19415	3.28656	0.00101421	0.00789395
2083	C2cd2l	147.374	-1.32002	0.401665	-3.28636	0.00101492	0.00789573
2085	Ttc17	241.761	1.09257	0.332513	3.28581	0.00101689	0.00790346
2087	Gtsf1l	21.7075	-4.71234	1.43451	-3.28498	0.00101991	0.0079193
2091	4921539E11Rik	45.2576	-2.92606	0.891359	-3.28269	0.00102822	0.0079682
2095	Gpr116	14.3657	5.03622	1.53651	3.2777	0.00104655	0.00809389
2096	Gm5480	9.78036	6.38152	1.947	3.27761	0.00104689	0.00809389
2097	Adam4	24.2702	-3.71846	1.13462	-3.27729	0.00104809	0.00809494
2098	Gatm	1639.62	3.02516	0.923105	3.27716	0.00104856	0.00809494
2100	Zfp963	84.6032	2.26113	0.68999	3.27704	0.00104902	0.00809494
2101	Slc44a2	153.178	1.84422	0.562831	3.27669	0.00105031	0.008101
2104	2021-03-10	77.8964	-5.87568	1.79654	-3.27054	0.00107341	0.00826737
2106	Pif1	47.3955	2.9533	0.90309	3.27022	0.00107465	0.00826912
2107	Prickle1	96.2653	2.22802	0.681531	3.26914	0.00107877	0.00829352
2108	Pcdh17	127.801	2.12201	0.64911	3.26911	0.00107885	0.00829352
2110	Pla2g4a	21.2311	4.57486	1.40059	3.26638	0.00108932	0.0083661
2113	Il1r1	43.8281	3.30788	1.01309	3.26512	0.00109417	0.00838787
2114	Kdm4d	92.3699	-1.71037	0.523834	-3.26511	0.00109423	0.00838787
2118	Col4a2	43.0688	2.89372	0.886738	3.26333	0.0011011	0.00842089
2119	Pax8	9.81728	6.38609	1.95693	3.26332	0.00110113	0.00842089
2122	Eri2	356.138	1.20381	0.369056	3.26187	0.00110678	0.00845213
2123	Car2	81.6639	-1.79257	0.549635	-3.26138	0.0011087	0.00845906
2124	Ovol1	119.035	-1.67397	0.513272	-3.26137	0.00110874	0.00845906
2128	Igfbp6	161.862	2.22523	0.682472	3.26054	0.00111199	0.00846636
2130	Ptpn22	37.7326	2.82902	0.86779	3.26003	0.00111401	0.0084754
2131	Polr2a	170.866	1.37314	0.421225	3.25987	0.00111464	0.00847615
2133	BC049762	498.065	1.13238	0.347602	3.25767	0.00112329	0.00853396
2134	2900093L17Rik	10.7934	6.52298	2.00262	3.25722	0.00112509	0.00854359
2136	Ddah1	281.119	1.61495	0.495914	3.25651	0.00112791	0.00855701
2139	Tmcc3	67.0363	1.92851	0.593048	3.25186	0.00114652	0.00868599
2140	Cyp19a1	8.55675	-6.90927	2.12481	-3.25172	0.00114709	0.00868629
2141	1700097N02Rik	69.7667	-2.56629	0.789357	-3.25111	0.00114956	0.0087009
2143	S100a11	109.617	2.04606	0.629558	3.24999	0.00115408	0.00872692
2144	Pla2g2d	84.0105	-2.82214	0.86897	-3.24768	0.0011635	0.0087941
2146	1700001G11Rik	141.351	-1.76187	0.542927	-3.24513	0.00117397	0.00886497
2147	4930503E14Rik	142.346	-1.85249	0.570895	-3.24489	0.00117496	0.00886826
2149	4921517D22Rik	12.1621	-3.87198	1.19373	-3.24359	0.00118035	0.00890069
2150	Tph1	8.35943	6.15257	1.89741	3.24262	0.00118436	0.00892676
2151	1700015E13Rik	24.509	-4.40062	1.35737	-3.24203	0.0011868	0.00893777
2153	Dnahc7b	178.568	-1.89683	0.585147	-3.24162	0.00118852	0.00894562
2154	Fam189a2	38.9316	3.90304	1.20409	3.24148	0.00118912	0.00894601
2155	4933402E13Rik	399.892	3.13109	0.966378	3.24002	0.00119519	0.00898751
2156	Dem1	47.8604	1.90144	0.586922	3.23968	0.00119662	0.0089941
2157	Slc13a5	27.5769	-4.67348	1.44275	-3.2393	0.00119825	0.00900215
2159	Sytl4	182.264	1.97324	0.609885	3.23544	0.00121457	0.00911315
2163	4933440M02Rik	83.3909	-5.93697	1.83565	-3.23427	0.00121954	0.00913528
2164	Miip	217.978	1.00436	0.310548	3.23416	0.00122	0.00913528
2165	Pxmp3	497.511	1.21479	0.375624	3.23405	0.00122048	0.00913528
2167	Gm4907	9.28336	-7.02338	2.17306	-3.23203	0.00122914	0.00919162
2168	Myl10	11.4669	-5.33957	1.65224	-3.23171	0.00123053	0.00919772
2171	Cd38	28.6475	2.59674	0.803817	3.23051	0.0012357	0.00922362
2173	Col1a2	117.865	2.49681	0.773148	3.22941	0.00124044	0.00924971
2174	Mblac2	92.5098	1.6489	0.510606	3.22931	0.00124091	0.00924971
2176	Tcf21	12.8146	5.7816	1.79198	3.22638	0.00125365	0.0093361
2179	Hadh	501.52	1.6113	0.499624	3.22504	0.00125957	0.00936727
2189	Gas2l1	295.941	1.29894	0.403744	3.21724	0.00129429	0.00958157
2192	Poli	283.947	1.03287	0.321167	3.216	0.00129992	0.00960574
2195	1700008P02Rik	17.2471	-4.44611	1.38303	-3.21476	0.00130552	0.00963822
2198	4930448K20Rik	11.3976	-5.3289	1.65823	-3.2136	0.00131083	0.00966421
2199	Ang	8.97475	6.25425	1.94671	3.21273	0.00131481	0.0096892
2202	1700007B14Rik	36.2553	-2.63218	0.819654	-3.21133	0.0013212	0.00972302
2203	Plxdc2	26.8198	5.33178	1.66062	3.21071	0.00132408	0.00973977
2204	Gm5800	6.74285	-6.56631	2.0456	-3.20997	0.00132748	0.00976033
2206	4930425K10Rik	6.7093	-6.55942	2.04476	-3.20792	0.00133701	0.00981727
2208	Tjp2	77.6565	2.70122	0.842387	3.20663	0.00134301	0.00985669
2209	Dntt	8.48186	6.17452	1.92611	3.2057	0.00134736	0.00987263
2211	Crygs	11.4487	5.61705	1.75225	3.20562	0.00134771	0.00987263
2213	Enpp2	149.336	2.09315	0.652984	3.20551	0.00134823	0.00987263
2214	Spinlw1	233.044	2.02713	0.632418	3.20537	0.00134889	0.00987295
2217	Nt5c	206.617	1.29865	0.405586	3.2019	0.00136523	0.00997908
2219	Hist1h1c	75.3501	1.88266	0.588306	3.20014	0.0013736	0.0100312
2221	Dclre1a	180.574	1.22584	0.383159	3.19931	0.00137756	0.010051
2223	Spry2	898.635	2.43681	0.761985	3.19797	0.00138398	0.0100888
2225	Evi2a	46.0725	1.87596	0.587155	3.195	0.00139829	0.010184
2227	Mfng	8.23368	6.12829	1.91852	3.19427	0.00140184	0.0102006
2228	Irf4	16.6705	4.7224	1.47868	3.19366	0.00140481	0.0102177
2229	8430403D17Rik	682.659	-1.09237	0.342073	-3.19338	0.0014062	0.0102231
2231	Tmem190	22.8829	-3.25093	1.01865	-3.19142	0.00141574	0.0102824
2232	Xpnpep1	312.026	1.29554	0.405957	3.19132	0.00141625	0.0102824
2233	Amacr	148.152	1.07014	0.335428	3.19037	0.00142089	0.0103115
2234	Cyp2j9	8.75552	6.21738	1.94906	3.18994	0.00142304	0.0103225
2235	Lrriq3	202.389	-1.22748	0.385057	-3.1878	0.00143359	0.0103942
2236	1700030L20Rik	6.58196	-6.53091	2.04885	-3.1876	0.00143459	0.0103942
2238	Kcnab2	75.5103	-1.54042	0.48347	-3.18618	0.00144166	0.0104388
2239	4930455B14Rik	140.007	-6.23651	1.95891	-3.18366	0.00145425	0.0105253
2240	Ppm1h	66.8996	2.03466	0.639316	3.18256	0.00145979	0.0105607
2242	Izumo4	60.6266	-2.13111	0.669856	-3.18144	0.00146543	0.0105903
2243	Csl	11.2589	-7.30358	2.29574	-3.18136	0.00146585	0.0105903
2245	Sparc	1283	2.39977	0.754932	3.1788	0.00147888	0.010672
2246	Cdk14	194.496	1.2415	0.390564	3.17875	0.00147913	0.010672
2247	A430035B10Rik	51.6121	3.21795	1.01245	3.17839	0.00148094	0.0106778
2251	1700054M17Rik	8.35025	-6.87728	2.1645	-3.1773	0.00148652	0.0107015
2255	Ctss	238.752	1.56819	0.494074	3.17401	0.0015035	0.0108045
2256	1700080N15Rik	10.9369	-5.344	1.68379	-3.17379	0.00150463	0.0108078
2257	B430319G15Rik	8.05925	6.10007	1.92219	3.1735	0.00150612	0.0108138
2258	Mzt2	200.533	-1.16289	0.36648	-3.17313	0.00150807	0.010823
2259	Rbms1	206.994	1.11202	0.350482	3.17282	0.00150966	0.0108296
2261	Nsun7	42.3078	-3.52762	1.11257	-3.17069	0.00152079	0.0108998
2262	Cd3d	79.3146	2.492	0.786169	3.1698	0.00152546	0.0109284
2263	Spata17	76.8887	-1.75911	0.555035	-3.16937	0.00152768	0.0109395
2264	Ftmt	10.7421	-7.23771	2.28395	-3.16894	0.00152997	0.010951
2265	Upk3a	33.1442	2.49192	0.786438	3.16862	0.00153167	0.0109584
2267	Aif1	265.312	-1.98165	0.625551	-3.16784	0.00153575	0.0109755
2270	Ninj1	240.41	1.15893	0.365907	3.16727	0.00153877	0.0109849
2272	Ptpre	68.0298	2.60659	0.823213	3.16637	0.00154356	0.0110094
2273	Troap	55.3249	1.97806	0.624851	3.16564	0.0015474	0.0110319
2274	1700010K23Rik	6.81158	-6.58223	2.07951	-3.16528	0.00154932	0.0110357
2276	Akap2	28.51	3.98689	1.25962	3.16516	0.00154997	0.0110357
2277	Sh2d1a	8.87734	6.23578	1.97035	3.16481	0.00155184	0.0110441
2278	BC046404	74.2898	2.0642	0.652312	3.16444	0.00155384	0.0110501
2280	Tmem217	50.3081	-2.01515	0.636919	-3.16391	0.00155666	0.0110639
2281	Tmem116	117.287	1.27021	0.401592	3.16295	0.00156179	0.0110955
2283	Rab4a	31.7064	3.36781	1.06511	3.16194	0.00156723	0.0111244
2284	Mmd2	398.281	2.86397	0.905837	3.16168	0.0015686	0.0111293
2285	Scgn	6.69089	-6.5536	2.07296	-3.16147	0.00156977	0.0111321
2286	Catsperg1	68.2113	-1.94538	0.615363	-3.16135	0.00157038	0.0111321
2287	4930538K18Rik	67.7121	-1.96184	0.620739	-3.16049	0.00157504	0.0111603
2288	Irgq	49.989	1.72691	0.546604	3.15935	0.00158123	0.0111963
2289	Stk24	330.975	1.11236	0.352091	3.1593	0.00158151	0.0111963
2291	St8sia2	21.5613	4.50954	1.42834	3.15718	0.00159302	0.011268
2296	Rgsl1	17.7873	-3.87824	1.22956	-3.15417	0.00160953	0.0113558
2298	4930578E11Rik	154.377	-1.20375	0.381729	-3.15341	0.00161378	0.01138
2299	4933407C03Rik	54.63	2.03061	0.644148	3.1524	0.00161934	0.0114143
2302	Unc5d	361.127	-1.06258	0.337246	-3.15076	0.00162849	0.0114638
2304	4930578N16Rik	204.523	-1.13076	0.359014	-3.14962	0.00163484	0.0114985
2307	Ier2	203.089	1.49852	0.476018	3.14804	0.00164371	0.0115458
2310	Mpzl2	24.3808	5.88701	1.87093	3.14656	0.00165201	0.0115884
2311	Lcn2	297.015	4.28628	1.36226	3.14645	0.00165263	0.0115884
2312	Acsl6	94.127	-1.67225	0.531525	-3.14614	0.00165442	0.011596
2313	Klk1b24	95.1528	5.78872	1.84042	3.14533	0.00165902	0.0116231
2315	Pyroxd2	7.85892	6.06284	1.92914	3.14277	0.00167355	0.0117148
2317	Tchh	65.1769	2.06576	0.65765	3.14112	0.00168305	0.0117712
2318	Rangrf	873.683	-1.13147	0.360289	-3.14046	0.00168683	0.0117925
2320	4930556N09Rik	18.1897	-5.99149	1.90947	-3.13778	0.0017023	0.0118904
2321	Plekhg1	30.8268	3.91104	1.24668	3.13717	0.00170585	0.0119101
2323	Sox9	324.1	3.28781	1.04835	3.13619	0.0017116	0.01194
2324	4933402N22Rik	6.38773	-6.48751	2.06947	-3.13487	0.0017193	0.0119885
2327	Fam71e1	120.584	-1.3072	0.417185	-3.13339	0.001728	0.0120336
2329	Efcab3	124.171	-1.86855	0.596539	-3.13232	0.00173432	0.0120673
2333	Gpr146	30.502	3.14355	1.00463	3.12905	0.00175374	0.0121789
2338	Fhod1	180.732	-1.00769	0.322299	-3.12656	0.00176863	0.0122512
2339	Txndc15	118.716	1.85067	0.591923	3.12654	0.00176879	0.0122512
2341	Itga4	47.0684	2.12692	0.68038	3.12607	0.00177158	0.0122633
2342	Fbxo39	19.0345	-5.23948	1.67705	-3.12423	0.00178274	0.0123353
2343	Nr4a1	110.176	1.99683	0.639213	3.12388	0.00178482	0.0123444
2345	Gm7008	34.0681	-2.61074	0.836943	-3.11938	0.00181233	0.012524
2346	Cd34	50.192	3.06182	0.981933	3.11815	0.0018199	0.0125709
2347	Sec1	113.193	-1.23042	0.394618	-3.11799	0.00182086	0.0125715
2348	Slc6a4	23.2658	3.99746	1.28211	3.11789	0.00182153	0.0125715
2351	Wdr20b	76.9693	-3.06883	0.985366	-3.11441	0.00184314	0.0127044
2352	Fgd5	38.7629	2.72376	0.874615	3.11424	0.00184421	0.0127064
2353	1700025M24Rik	12.1512	-5.67665	1.82372	-3.11268	0.001854	0.0127684
2354	Chst2	13.1472	4.83717	1.55465	3.11142	0.00186192	0.0128175
2355	Abcb1a	8.06488	6.10002	1.96099	3.11068	0.00186656	0.012844
2356	Cbln2	7.83965	6.05828	1.94789	3.11017	0.00186979	0.0128515
2358	Ttn	50.2329	2.2771	0.73218	3.11003	0.00187067	0.0128515
2359	Aqp9	13.7281	-3.92377	1.26166	-3.11001	0.00187083	0.0128515
2361	Zfp2	44.3677	2.12166	0.682506	3.10864	0.00187952	0.0129003
2362	Lmcd1	14.129	3.95541	1.2725	3.10837	0.00188125	0.0129067
2363	Rcn3	18.2527	4.10089	1.31938	3.10819	0.00188235	0.0129088
2364	Prss52	16.0494	-6.09432	1.96101	-3.10775	0.00188518	0.0129227
2367	Ubqln2	531.241	1.04519	0.336439	3.10663	0.00189235	0.0129555
2368	Klhl5	163.588	1.54922	0.498706	3.10649	0.00189325	0.0129561
2369	Folh1	10.0124	6.40871	2.06434	3.10449	0.00190608	0.0130384
2370	Timp3	158.495	2.04175	0.65772	3.10429	0.00190736	0.0130417
2371	Gatsl3	82.7902	1.51816	0.489202	3.10334	0.0019135	0.0130781
2372	Acvr1	57.14	3.0489	0.982814	3.10221	0.0019208	0.0131225
2373	Cd109	8.69752	6.21126	2.00303	3.10093	0.00192917	0.0131741
2375	Vill	137.378	-1.36236	0.439658	-3.09868	0.00194388	0.0132634
2381	Mtus2	49.6843	2.23276	0.720877	3.09728	0.00195305	0.0132924
2383	Bhmt	230.032	4.76024	1.5373	3.0965	0.00195817	0.0133161
2385	Spaca5	10.2969	-7.17736	2.31841	-3.09581	0.00196276	0.0133361
2387	1700023F02Rik	10.8294	-5.3297	1.72174	-3.09554	0.00196455	0.0133371
2388	Gpd1	61.4823	2.51915	0.814099	3.09441	0.00197208	0.0133825
2389	Il23r	9.68159	6.36417	2.05779	3.09272	0.00198332	0.0134532
2390	5830405N20Rik	8.02759	6.09406	1.97084	3.09212	0.00198733	0.0134728
2393	Pvrl2	92.9761	2.15575	0.697341	3.09138	0.00199231	0.0134916
2397	Ppp1r1c	10.781	-7.24451	2.34695	-3.08677	0.00202344	0.0136795
2400	Gramd1a	39.5794	3.44569	1.11662	3.08582	0.00202993	0.0137063
2404	Dtna	132.433	1.61501	0.523887	3.08275	0.00205097	0.0138253
2407	1810019D21Rik	8.11311	6.11146	1.98371	3.08083	0.00206426	0.0138975
2408	Kctd7	225.006	-1.4342	0.465567	-3.08054	0.00206625	0.0139051
2410	Clu	3951.09	2.93797	0.954318	3.07861	0.00207969	0.0139839
2413	Col1a1	30.3035	3.53304	1.14825	3.07688	0.00209182	0.0140481
2419	Gm11837	557.158	-1.12168	0.365077	-3.07245	0.00212309	0.0142227
2422	2610316D01Rik	50.7942	-1.8659	0.607528	-3.0713	0.00213129	0.0142544
2423	Icos	26.2172	3.93839	1.28233	3.07129	0.00213135	0.0142544
2426	Ankrd61	29.0936	-2.48381	0.809953	-3.06661	0.00216502	0.0144617
2427	Ust	18.5386	4.2822	1.39686	3.06558	0.00217247	0.0145055
2429	Cldn11	603.535	3.33867	1.08973	3.06375	0.00218584	0.0145827
2432	Thumpd2	107.03	1.32061	0.43123	3.06243	0.00219551	0.0146292
2435	Trio	70.0219	1.95344	0.638106	3.06131	0.00220367	0.0146655
2437	Rmst	7.57076	6.00794	1.96408	3.05891	0.00222147	0.0147703
2439	Parp3	17.157	3.59743	1.17651	3.05772	0.0022303	0.0148183
2440	Gm10785	44.4458	2.2986	0.75204	3.05649	0.00223943	0.0148729
2443	Trim69	82.1997	-2.21574	0.725553	-3.05387	0.0022591	0.0149852
2444	Lcp1	197.786	1.09396	0.358306	3.05315	0.00226454	0.0150151
2445	Ikzf1	112.577	1.92649	0.631023	3.05296	0.00226593	0.0150181
2446	Cobl	140.297	-1.13003	0.37025	-3.05206	0.00227274	0.0150571
2447	Mfsd4	102.11	-1.18961	0.389816	-3.05173	0.00227529	0.0150678
2448	2810030E01Rik	28.7261	2.67285	0.875978	3.05127	0.00227873	0.0150785
2449	Basp1	278.174	3.31013	1.08486	3.05119	0.00227935	0.0150785
2450	Ptges	12.3619	5.72951	1.87782	3.05115	0.00227969	0.0150785
2452	1110012L19Rik	280.138	1.12384	0.368377	3.05077	0.00228252	0.0150849
2454	Morc2b	100.524	-5.74965	1.88536	-3.04962	0.00229128	0.0151305
2456	Mical3	100.916	-1.38428	0.454028	-3.04888	0.00229697	0.0151557
2457	Asb4	23.7032	-4.71525	1.54684	-3.04832	0.00230128	0.015178
2459	Akr1b7	7.74668	6.04392	1.98362	3.04692	0.00231202	0.0152364
2460	Maf	75.1341	2.09207	0.686664	3.04672	0.00231357	0.0152404
2462	Galnt14	30.0229	-2.12757	0.698709	-3.045	0.00232684	0.0153154
2463	Hdc	36.8414	2.83317	0.930722	3.04406	0.0023341	0.0153569
2466	Lass2	263.864	1.49021	0.489722	3.04297	0.00234254	0.0153937
2468	Igtp	46.0294	2.51606	0.827221	3.04158	0.00235341	0.0154526
2473	Adam24	10.2042	-7.16142	2.35722	-3.03808	0.00238092	0.0156016
2474	Foxq1	16.8882	4.27549	1.40738	3.03792	0.00238218	0.0156036
2476	1700018B08Rik	39.7588	-3.00649	0.989953	-3.037	0.00238943	0.0156322
2478	Pm20d1	9.18601	6.29079	2.07162	3.03665	0.00239223	0.0156441
2480	Reep2	91.7904	1.96057	0.645769	3.03603	0.00239718	0.0156638
2481	1700120G07Rik	9.78508	-7.10153	2.33921	-3.03587	0.0023984	0.0156655
2482	Catsperg2	65.0501	-2.29906	0.757769	-3.03398	0.00241348	0.0157577
2483	Alx1	23.994	-2.98034	0.982392	-3.03376	0.00241529	0.0157631
2485	4930452G13Rik	37.2054	-3.97187	1.31028	-3.03131	0.00243492	0.0158784
2487	Mtap1b	507.705	1.01445	0.334813	3.02991	0.00244628	0.0159375
2491	4930519H02Rik	9.82476	-7.10986	2.34929	-3.02638	0.00247497	0.0161007
2495	Hsd3b6	471.657	5.92682	1.95973	3.02431	0.00249205	0.0161809
2496	Enkur	208.97	-1.24774	0.412574	-3.02428	0.00249229	0.0161809
2499	9030425E11Rik	13.2473	4.32519	1.43114	3.0222	0.00250941	0.0162725
2500	Ifit1	29.8412	3.13079	1.0361	3.0217	0.00251356	0.0162929
2505	Rgs22	101.207	-2.34631	0.776945	-3.01992	0.00252843	0.0163566
2506	2810002D19Rik	243.715	1.16314	0.38539	3.01809	0.00254375	0.0164491
2507	Tbx22	61.3869	3.67092	1.21644	3.01775	0.00254658	0.0164608
2508	Aph1b	262.985	1.3069	0.433197	3.01687	0.00255399	0.0165022
2513	4931408C20Rik	9.62419	-7.07739	2.3486	-3.01345	0.00258292	0.0166559
2515	Zrsr1	193.156	1.15255	0.382518	3.01305	0.00258634	0.0166647
2516	Foxred2	72.4666	1.50243	0.498683	3.0128	0.00258847	0.0166718
2520	Rtn4rl1	20.1838	3.5982	1.19464	3.01195	0.00259579	0.0166883
2524	Poteg	9.55764	-7.07115	2.34878	-3.01057	0.0026076	0.0167417
2526	Sod3	26.9839	2.79629	0.929017	3.00995	0.00261295	0.0167628
2528	4930555G01Rik	33.1758	-2.33555	0.776139	-3.0092	0.00261939	0.0167908
2537	Calcrl	17.7296	3.20691	1.067	3.00556	0.00265096	0.0169329
2538	Ccdc96	134.022	-1.22285	0.406898	-3.00529	0.00265331	0.0169412
2541	Msn	143.017	1.98613	0.66098	3.00483	0.00265733	0.0169469
2542	Lrriq1	51.7605	-3.16775	1.05438	-3.00439	0.00266114	0.0169645
2543	1700071K01Rik	5.99907	-6.39644	2.12952	-3.0037	0.00266717	0.0169963
2544	Mospd1	81.3442	2.21587	0.737754	3.00353	0.00266864	0.016999
2545	Npff	7.56831	6.0085	2.00219	3.00097	0.00269118	0.0171358
2547	Fam123b	27.6181	3.01284	1.00534	2.99684	0.00272796	0.017353
2548	Snx7	167.046	1.70023	0.567354	2.99678	0.00272851	0.017353
2550	AU021092	67.2936	3.23803	1.08065	2.99637	0.00273216	0.0173626
2551	4930469G21Rik	17.4423	-3.84862	1.28459	-2.99598	0.00273565	0.0173767
2552	Gsta4	723.573	2.60113	0.868235	2.99588	0.00273652	0.0173767
2553	1700020N01Rik	484.235	-1.13914	0.380267	-2.99564	0.00273866	0.0173835
2554	Slc18a2	116.235	1.71892	0.574044	2.9944	0.00274986	0.0174477
2555	Serping1	126.167	2.21195	0.738975	2.99327	0.00276008	0.0175025
2559	Znrf4	14.0782	-4.57796	1.53016	-2.99181	0.00277325	0.0175618
2560	Inhbb	120.097	2.36009	0.78892	2.99155	0.00277565	0.0175657
2562	Galnt3	105.09	-2.14049	0.715665	-2.9909	0.00278152	0.0175935
2563	Mras	15.8163	4.12055	1.37782	2.99063	0.00278399	0.0176005
2570	2900056M20Rik	125.059	1.28611	0.430767	2.98563	0.00282997	0.0178442
2574	Cchcr1	172.528	-1.70217	0.570501	-2.98364	0.00284841	0.0179326
2577	2010003K11Rik	8.1581	6.11351	2.04983	2.98245	0.00285948	0.0179813
2585	Banp	205.551	1.13907	0.382742	2.97609	0.00291952	0.0182984
2586	Ddr2	26.0413	3.54971	1.19277	2.97603	0.00292007	0.0182984
2587	Ptms	177.07	1.18283	0.397474	2.97587	0.0029216	0.0183009
2588	Fggy	73.4895	1.7083	0.574197	2.97511	0.00292887	0.0183394
2591	Vmn1r53	25.2613	-2.7508	0.925669	-2.97169	0.00296169	0.0185234
2595	Zfhx4	15.8409	5.18641	1.74632	2.96991	0.00297883	0.0186019
2596	Adcy10	68.3921	-2.29094	0.771684	-2.96876	0.00299003	0.0186601
2597	Tomm20l	24.4976	-4.13407	1.39254	-2.96872	0.00299045	0.0186601
2599	Cst8	488.906	-2.68654	0.905438	-2.96712	0.00300606	0.0187431
2600	Gimap9	35.9351	3.01245	1.01556	2.9663	0.00301411	0.018786
2601	1700096J18Rik	25.4035	-3.59778	1.21305	-2.9659	0.00301802	0.0188031
2602	Elfn2	21.2394	-3.83254	1.29242	-2.96541	0.00302285	0.018826
2603	Qpct	498.933	3.03639	1.02403	2.96513	0.00302553	0.0188355
2605	BC037034	218.191	-1.0327	0.348555	-2.96279	0.00304862	0.0189576
2606	Ccdc105	10.1631	-4.29482	1.44959	-2.96279	0.00304866	0.0189576
2608	Wdr13	122.175	1.34043	0.452627	2.96145	0.00306196	0.0190257
2609	Tmprss6	7.04584	5.90562	1.99545	2.95954	0.00308097	0.0191365
2610	Gbp6	15.411	6.05177	2.04504	2.95925	0.00308387	0.0191472
2611	Creb3l1	39.0795	1.91389	0.647046	2.95789	0.00309748	0.0192243
2612	Il2rg	187.761	1.11107	0.375705	2.95729	0.00310352	0.0192544
2613	Cd37	36.272	2.48146	0.839286	2.95663	0.00311019	0.0192884
2617	Nckap5l	13.721	4.43256	1.50056	2.95395	0.00313738	0.0194187
2618	Nefm	15.3086	4.13192	1.39879	2.95392	0.00313767	0.0194187
2619	Gm10845	284.391	1.34307	0.454685	2.95385	0.00313839	0.0194187
2621	Spon1	61.4515	2.76789	0.937467	2.95252	0.00315192	0.0194875
2623	Spg21	382.424	1.01377	0.343531	2.95104	0.00316707	0.0195663
2625	Pkd2	156.947	1.9889	0.674146	2.95025	0.00317515	0.0196002
2627	Atp6ap1l	39.0151	-4.16312	1.41185	-2.9487	0.00319114	0.019685
2628	Rhox1	73.3874	2.00077	0.678933	2.94693	0.0032095	0.0197907
2629	Slc25a24	109.956	1.39925	0.474842	2.94677	0.00321116	0.0197934
2631	4930549G23Rik	69.8302	-1.56454	0.531185	-2.94538	0.0032256	0.0198673
2633	Ube2l6	125.423	1.974	0.670302	2.94494	0.00323016	0.0198802
2638	4921530L21Rik	17.0503	-4.8439	1.64568	-2.9434	0.00324631	0.0199386
2641	Tspan5	88.1452	1.94509	0.661192	2.9418	0.00326311	0.0200222
2643	Hsd3b7	26.3837	3.15188	1.07196	2.94029	0.00327907	0.0201049
2644	Sh3gl3	389.813	-1.25217	0.425915	-2.93996	0.00328251	0.0201184
2645	Zbed3	46.1205	1.76459	0.600243	2.9398	0.00328429	0.0201217
2646	Pdha2	631.83	-1.02225	0.347967	-2.93777	0.00330582	0.0202459
2648	Atf3	119.552	1.99147	0.678136	2.93668	0.0033175	0.0203021
2649	Hist1h2bm	153.689	-1.08643	0.370218	-2.93457	0.00334007	0.0204326
2651	Hmx1	129.601	-1.4169	0.483163	-2.93255	0.00336187	0.0205504
2653	Rhobtb3	249.523	1.233	0.420826	2.92994	0.00339028	0.0207033
2657	2900076A07Rik	156.531	1.07081	0.365763	2.9276	0.00341586	0.0208333
2659	Irf5	13.511	3.88808	1.32845	2.92678	0.00342489	0.0208727
2661	Tmem176a	119.607	2.80226	0.957686	2.92608	0.00343265	0.0209042
2662	Irak4	36.9968	2.05852	0.703593	2.92573	0.0034365	0.0209128
2669	Plat	60.0195	2.57055	0.879363	2.92319	0.00346463	0.0210357
2671	Evc2	9.04544	5.26636	1.80229	2.92203	0.00347755	0.0210984
2677	Lasp1	107.066	1.57869	0.540602	2.92024	0.0034976	0.0211724
2679	Hsd17b3	13.1675	4.9127	1.68274	2.91946	0.00350634	0.021207
2681	Grb14	121.614	1.57501	0.539524	2.91927	0.00350855	0.021207
2682	Otop2	11.7273	6.64093	2.27515	2.9189	0.00351271	0.0212243
2684	Tbc1d10c	25.7536	3.07151	1.0529	2.91719	0.00353197	0.0213247
2686	Bbs12	74.6039	2.21278	0.758817	2.91609	0.0035445	0.0213836
2687	Itgb3	9.46574	5.33644	1.83007	2.91599	0.00354567	0.0213836
2688	Rsph9	123.975	-2.2407	0.768555	-2.91547	0.00355148	0.0214106
2690	St6gal1	43.285	3.34552	1.14809	2.91398	0.00356852	0.0214974
2693	BC060267	17.7889	-3.07999	1.0574	-2.9128	0.00358204	0.0215504
2694	Kctd14	257.404	1.17684	0.404029	2.91275	0.00358265	0.0215504
2700	Tgfbr2	59.5429	1.74403	0.599234	2.91043	0.00360929	0.0216624
2702	4930579F01Rik	13.6889	-5.86674	2.0165	-2.90937	0.0036216	0.0217201
2703	Cap2	22.4994	-3.1774	1.09217	-2.90925	0.00362292	0.0217201
2706	BC032203	205.865	1.02373	0.352112	2.90741	0.00364433	0.0218235
2710	Nucb2	300.116	1.15095	0.396117	2.90558	0.00366568	0.0219197
2712	Cd2	37.9619	2.41514	0.831472	2.90465	0.00367662	0.0219689
2713	Gsto1	214.18	1.00638	0.346647	2.9032	0.0036937	0.0220628
2714	Rcsd1	39.4246	2.24192	0.772321	2.90283	0.00369806	0.0220807
2715	Prss34	7.28052	5.95208	2.05144	2.90142	0.00371473	0.0221667
2717	1110002B05Rik	350.582	1.47033	0.50679	2.90127	0.00371657	0.0221667
2723	4932411L15	171.863	1.21698	0.419793	2.89899	0.00374367	0.0222792
2724	Rhox9	8.62639	5.19553	1.79241	2.89863	0.00374791	0.0222962
2725	Upp1	81.6966	2.85565	0.985221	2.89848	0.00374972	0.0222988
2726	Bcr	56.2408	1.99351	0.687975	2.89765	0.00375973	0.0223501
2727	Ankrd6	125.725	1.3277	0.458234	2.89743	0.0037623	0.0223572
2732	Tmem71	17.0327	3.99891	1.38128	2.89508	0.00379061	0.0224842
2738	S100a6	144.699	1.70864	0.590781	2.89218	0.00382579	0.0226432
2739	Tuba1a	273.762	1.64214	0.567877	2.89173	0.00383133	0.0226676
2741	Mef2c	57.4905	2.5094	0.868036	2.8909	0.00384143	0.0227053
2743	9330159M07Rik	104.119	-1.10379	0.381845	-2.89068	0.00384409	0.02271
2744	Timp2	417.855	2.52037	0.872179	2.88974	0.00385558	0.0227696
2745	Galk2	95.2273	1.37091	0.474439	2.88955	0.00385794	0.0227752
2747	5430421F17Rik	223.028	-1.0164	0.351944	-2.88796	0.00387749	0.022874
2748	Mgrn1	252.68	1.15719	0.400746	2.88759	0.003882	0.0228922
2749	Phactr2	233.476	1.61083	0.557903	2.88729	0.00388571	0.0229057
2751	Lin28a	60.5545	2.02064	0.700189	2.88585	0.00390353	0.0229941
2752	Nol4	15.5982	-4.94253	1.71294	-2.8854	0.00390912	0.0230186
2755	Lysmd2	55.1628	3.07898	1.06758	2.88409	0.00392552	0.0230818
2756	Dleu7	37.2699	-2.92877	1.01549	-2.88408	0.00392554	0.0230818
2758	Cnrip1	6.74566	5.84311	2.02666	2.88313	0.0039375	0.0231353
2759	Zcchc16	19.4182	5.55558	1.9277	2.88198	0.00395188	0.0232114
2762	4930572K03Rik	13.9321	-3.96024	1.37484	-2.88051	0.00397033	0.0232944
2765	Lrrc8d	175.007	1.13012	0.392559	2.87885	0.00399131	0.0233786
2766	Pcsk5	54.0007	2.03164	0.705718	2.87883	0.00399157	0.0233786
2769	Serpina3n	6.94906	5.8853	2.04549	2.87721	0.00401202	0.0234795
2777	Gm5382	8.59067	-6.91547	2.40684	-2.87325	0.00406268	0.0237075
2778	C78339	187.014	-1.06667	0.371283	-2.87292	0.00406693	0.0237237
2779	2510009E07Rik	14.4645	3.98321	1.38655	2.87275	0.00406915	0.0237269
2780	Cox7a1	274.432	1.1547	0.401974	2.87257	0.00407145	0.0237269
2781	Rtp4	75.4225	2.80464	0.976362	2.87254	0.00407187	0.0237269
2782	Ccdc78	162.553	-1.03465	0.360229	-2.87219	0.00407642	0.023737
2785	Rhbg	6.88981	5.87488	2.04658	2.87059	0.00409707	0.0238395
2789	Trib2	18.0838	3.89412	1.358	2.86754	0.00413675	0.0240359
2791	1700018L02Rik	9.56336	-5.14343	1.79429	-2.86656	0.0041496	0.0240874
2795	Tmem89	20.9078	-4.64876	1.62199	-2.86609	0.0041557	0.0240942
2798	Ppp1r3d	45.8433	1.61058	0.562079	2.8654	0.0041648	0.024121
2802	2810454H06Rik	47.8147	1.97086	0.687962	2.86478	0.00417298	0.0241339
2804	Myo5b	46.8212	3.01628	1.05384	2.86219	0.00420724	0.0243106
2805	4930547E14Rik	22.8357	-2.42928	0.848767	-2.86213	0.00420803	0.0243106
2806	Ccdc141	29.0059	3.39769	1.1874	2.86144	0.00421716	0.0243546
2809	Il31	8.9911	-6.9827	2.44136	-2.86017	0.00423417	0.0244267
2810	Pldi	8.61758	-6.92069	2.41977	-2.86006	0.00423567	0.0244267
2811	Ano4	7.87156	6.0667	2.12137	2.85981	0.00423899	0.0244371
2814	Nqo1	21.2412	3.09406	1.0827	2.85773	0.00426677	0.0245711
2815	Gyltl1b	37.7967	3.00675	1.05263	2.85642	0.00428448	0.0246643
2817	Tex13a	6.01421	-6.39804	2.24021	-2.856	0.00429009	0.0246766
2819	Hcst	31.0077	3.63252	1.27207	2.8556	0.00429556	0.024693
2820	Rps6ka2	126.709	4.80526	1.68328	2.8547	0.00430775	0.0247543
2821	Smpx	382.919	2.81336	0.9856	2.85446	0.00431096	0.0247639
2823	Adam19	11.3888	4.61431	1.61757	2.85262	0.00433602	0.0248903
2825	Esr1	6.89938	5.87661	2.06111	2.85119	0.00435554	0.0249846
2828	Adrb2	13.8437	4.89811	1.71853	2.85017	0.00436958	0.0250385
2829	1700064M15Rik	50.4551	-2.87673	1.00995	-2.84837	0.00439433	0.0251715
2831	Hnmt	11.031	6.55349	2.30263	2.84609	0.00442601	0.0253272
2832	Dnaic1	85.5571	-2.03548	0.715197	-2.84604	0.00442664	0.0253272
2833	Hebp2	50.5944	3.17225	1.11465	2.84596	0.00442777	0.0253272
2838	Pja1	544.205	1.26836	0.446267	2.84215	0.00448098	0.0255865
2841	Aym1	5.67087	-6.3165	2.22474	-2.83921	0.00452257	0.0257967
2844	B9d1	234.859	-1.50708	0.531107	-2.83762	0.00454509	0.0258978
2845	Rnase12	6.58263	5.80572	2.04661	2.83675	0.00455746	0.0259591
2850	Gnat2	71.0423	1.90673	0.672795	2.83405	0.00459623	0.026134
2851	Tmem204	6.85853	5.86846	2.07236	2.83178	0.00462901	0.0263111
2853	Rhox10	76.2018	2.79778	0.988183	2.83124	0.00463679	0.0263329
2855	Cyp27a1	20.0579	5.44003	1.92155	2.83106	0.00463934	0.0263329
2856	Col27a1	6.55134	5.79908	2.0486	2.83076	0.00464379	0.026349
2857	Stat2	69.909	1.63443	0.577841	2.82851	0.00467659	0.0265258
2858	Cyp4f16	12.4757	4.28732	1.51587	2.82829	0.00467977	0.0265289
2860	Abcc3	35.4756	-2.143	0.757759	-2.82807	0.00468295	0.0265289
2863	Msra	260.071	1.05062	0.371701	2.82652	0.00470575	0.0266352
2866	Ethe1	100.134	1.27198	0.450453	2.82379	0.00474598	0.0268262
2868	Ptcd2	245.136	1.43742	0.509202	2.82289	0.00475934	0.0268916
2869	Crip3	24.7006	2.25349	0.798329	2.82276	0.00476116	0.0268925
2870	Os9	123.423	1.13988	0.403883	2.82231	0.00476793	0.026916
2872	Dtx4	90.7847	1.84998	0.655589	2.82186	0.00477463	0.0269404
2876	Cpa2	7.64683	6.02578	2.13644	2.82048	0.00479524	0.0270191
2877	Socs3	19.5981	3.26794	1.15878	2.82015	0.0048001	0.0270354
2878	4930474N09Rik	5.41846	-6.25158	2.21683	-2.82006	0.00480148	0.0270354
2879	Gna14	69.3147	2.78439	0.987482	2.81969	0.004807	0.0270489
2880	Ramp1	93.5396	1.7385	0.616559	2.81968	0.00480722	0.0270489
2882	Mir466i	6.87949	5.86782	2.08162	2.81887	0.00481934	0.0270931
2886	Mgst3	194.991	1.21532	0.431325	2.81764	0.00483783	0.0271646
2888	1500009L16Rik	278.777	1.74721	0.620294	2.81674	0.00485131	0.0272142
2889	Zfp3	78.904	1.25851	0.446802	2.81672	0.00485171	0.0272142
2890	Parvb	15.2329	3.97997	1.41342	2.81584	0.00486504	0.0272795
2893	Zfp534	20.5616	3.12877	1.11142	2.8151	0.00487618	0.0273126
2894	Aldh2	144.366	2.11948	0.752978	2.8148	0.00488079	0.0273126
2895	Olfr1033	6.98096	5.89503	2.09437	2.8147	0.00488224	0.0273126
2896	A830093I24Rik	175.183	1.17569	0.417723	2.81453	0.00488488	0.0273126
2898	Sema5a	52.1361	2.4929	0.885763	2.81441	0.00488675	0.0273126
2903	Cntd1	271.086	-1.01812	0.362225	-2.81073	0.00494295	0.0275923
2905	Slfn4	12.534	3.76887	1.34116	2.81016	0.00495164	0.0276218
2906	1700047G03Rik	8.60265	-6.91898	2.46335	-2.80877	0.00497319	0.0277325
2907	Vmn2r-ps54	8.33969	-6.8737	2.44956	-2.80609	0.00501464	0.027954
2908	Dnm3	28.9978	3.08431	1.09937	2.80552	0.00502353	0.0279939
2911	L3mbtl4	37.4734	3.45822	1.23307	2.80456	0.00503851	0.0280485
2912	4933400L20Rik	8.22913	-6.85407	2.44441	-2.80398	0.00504767	0.0280898
2914	Sp110	38.8597	2.62346	0.936612	2.80101	0.00509424	0.0283295
2915	Mir692-1	6.44548	5.77777	2.06304	2.80061	0.00510056	0.0283549
2924	Cxcr3	10.8415	4.61768	1.65123	2.79651	0.00516576	0.028629
2926	Tmem181a	109.562	1.0419	0.372655	2.79589	0.00517568	0.0286644
2929	Tuba1c	99.262	1.89096	0.67653	2.79508	0.00518872	0.0287071
2933	Hist2h2be	47.4758	-2.72413	0.975317	-2.79307	0.00522103	0.0288465
2935	4930470H14Rik	204.399	1.63159	0.584538	2.79125	0.00525045	0.0289893
2937	Rarres1	62.6596	3.21783	1.1531	2.79058	0.00526135	0.0290297
2941	Eme1	239.022	-1.03581	0.371462	-2.78847	0.00529569	0.0291794
2944	Dnahc1	142.037	-1.4915	0.535385	-2.78584	0.00533887	0.0293874
2945	4930449E01Rik	8.07203	-6.82349	2.44996	-2.78514	0.00535048	0.0294412
2946	Gpx6	8.008	-6.81395	2.44699	-2.78463	0.00535896	0.0294779
2947	Pirt	14.5164	-3.01176	1.08165	-2.78442	0.00536243	0.029487
2948	Gstm7	478.568	2.80332	1.00691	2.78408	0.00536801	0.0295077
2949	Mybpc1	32.4206	3.3101	1.18917	2.78353	0.0053771	0.0295476
2950	BC017643	130.239	1.00071	0.359537	2.78333	0.00538036	0.0295555
2952	4930447N08Rik	5.34144	-6.22932	2.2386	-2.78269	0.00539101	0.0295937
2953	Tbc1d20	134.339	-1.11374	0.400268	-2.78249	0.00539442	0.0295937
2955	Casp4	6.40488	5.76797	2.0731	2.78229	0.00539765	0.0295937
2957	2210404J11Rik	133.603	1.052	0.378134	2.78208	0.00540116	0.0295937
2958	Ccr5	6.88944	5.87414	2.11145	2.78203	0.00540193	0.0295937
2959	Rdh5	8.20502	5.12336	1.84295	2.77997	0.00543638	0.029772
2963	Ap3b2	6.40132	5.76667	2.07639	2.77726	0.00548201	0.0299818
2965	Iqcf6	7.96617	-6.80658	2.45188	-2.77606	0.00550214	0.0300716
2966	4930550C14Rik	53.1255	-2.33085	0.83967	-2.77591	0.00550479	0.0300759
2967	Adam1a	46.4987	-2.29843	0.828143	-2.77541	0.00551327	0.0301121
2971	Cd1d1	6.4142	5.77097	2.08049	2.77385	0.00553979	0.0302081
2973	4932416H05Rik	87.3682	-1.69472	0.611177	-2.77288	0.00555627	0.0302857
2975	Ksr1	6.58963	5.81092	2.0962	2.77212	0.00556918	0.0303357
2976	Mtap2	115.032	-1.04788	0.378083	-2.77155	0.00557904	0.0303791
2977	Pdlim2	11.7987	4.66428	1.68372	2.77023	0.0056017	0.0304923
2980	Gm9833	5.72283	-6.3312	2.2866	-2.76883	0.00562584	0.0305929
2982	2310046K01Rik	156.951	2.11825	0.765149	2.76842	0.00563291	0.03061
2984	Slc35a4	195.345	1.07499	0.388507	2.76698	0.00565787	0.0307258
2988	Pycard	95.1013	1.61086	0.582487	2.76548	0.00568391	0.0308251
2989	Pdgfrl	6.83926	5.86324	2.12023	2.76538	0.00568567	0.0308251
2990	Rag1	11.0294	4.64488	1.68061	2.76381	0.00571312	0.0309636
2992	Hdac8	6.57931	5.80355	2.10124	2.76197	0.00574535	0.0311162
2993	Hydin	41.7245	-2.63322	0.953422	-2.76186	0.00574733	0.0311162
2994	Jakmip1	86.2257	1.97409	0.714794	2.76177	0.00574896	0.0311162
2995	Dmpk	24.8981	2.68202	0.971212	2.76152	0.00575334	0.0311295
2996	Krt24	6.5733	5.80291	2.10164	2.76113	0.00576012	0.0311558
2998	Gm19705	6.87141	5.87213	2.12751	2.7601	0.00577839	0.0312338
2999	C1qtnf4	219.539	-1.14192	0.413875	-2.7591	0.00579601	0.0313173
3000	Gm10789	34.5649	1.95815	0.709731	2.75901	0.00579772	0.0313173
3003	Adat2	282.293	-1.04534	0.379363	-2.75551	0.00586004	0.0316224
3004	Tssk6	46.4665	-1.72278	0.625251	-2.75535	0.00586301	0.0316278
3005	Slc38a7	11.9636	4.83153	1.75358	2.75523	0.00586503	0.0316282
3007	Trim17	17.2498	-3.86918	1.40482	-2.75421	0.00588344	0.0317004
3008	Prickle2	10.3489	4.60829	1.67321	2.75416	0.00588428	0.0317004
3009	Pla2g5	12.8547	3.81326	1.38473	2.7538	0.00589086	0.0317253
3010	Lamc3	18.6651	3.50336	1.27235	2.75345	0.00589701	0.0317478
3013	Acsbg1	437.769	2.95722	1.07443	2.75237	0.00591657	0.0318215
3014	Lrrc6	133.696	-1.45664	0.529296	-2.75204	0.00592257	0.0318431
3015	Gm15881	7.89335	-5.03913	1.83156	-2.75127	0.0059364	0.0319069
3018	Wfdc10	920.249	2.74473	0.998146	2.74983	0.00596257	0.032013
3019	Scarb2	27.4928	3.04758	1.10831	2.74975	0.00596405	0.032013
3021	Chtf8	101.611	1.10933	0.403611	2.74852	0.00598657	0.032096
3022	Pmfbp1	75.1315	-5.50543	2.00306	-2.74851	0.00598665	0.032096
3024	Aqp8	67.3517	3.19192	1.16139	2.74836	0.00598941	0.032096
3026	Stk36	93.583	-1.37422	0.500114	-2.74781	0.00599955	0.0321291
3027	Rhox3f	22.0399	3.2063	1.16758	2.7461	0.00603075	0.0322819
3028	Bcat1	10.2231	4.58757	1.67062	2.74603	0.00603206	0.0322819
3030	Cacna1d	12.6146	3.18062	1.15861	2.7452	0.0060474	0.0323426
3034	BC065397	69.6644	1.4883	0.542283	2.7445	0.00606023	0.0323685
3035	Egr2	41.0228	2.60965	0.951126	2.74375	0.00607419	0.0324324
3037	Spock3	14.7381	-5.98834	2.18327	-2.74283	0.00609124	0.032502
3038	Pck2	143.102	-1.24033	0.452289	-2.74233	0.00610046	0.0325378
3039	Sytl2	10.1113	4.57305	1.66762	2.74225	0.00610197	0.0325378
3041	Blvrb	50.9276	2.7269	0.995449	2.73937	0.00615567	0.0328026
3042	C030034L19Rik	106.89	-1.08699	0.396858	-2.739	0.00616267	0.0328291
3043	Aldoart1	23.258	-3.71971	1.35827	-2.73856	0.00617084	0.0328618
3044	Serpinh1	19.0638	3.43305	1.25463	2.73631	0.00621326	0.0330768
3045	Pbx1	63.3619	2.46973	0.902708	2.73591	0.00622079	0.033106
3047	Epha10	10.6336	-4.30951	1.57542	-2.73547	0.00622906	0.0331283
3049	Tgm4	113.179	1.0322	0.377387	2.73512	0.00623581	0.033133
3051	Pla2g2c	60.4204	-1.99684	0.730108	-2.735	0.00623811	0.033133
3052	4931423N10Rik	50.4212	-1.84558	0.675033	-2.73406	0.00625591	0.0332101
3053	Il17rb	17.8471	3.87121	1.41594	2.73401	0.00625675	0.0332101
3054	Stambpl1	57.1954	1.67647	0.613335	2.73337	0.00626897	0.0332641
3056	4921524L21Rik	11.8841	-5.66432	2.07317	-2.73219	0.00629139	0.0333613
3057	Lins	65.405	1.50682	0.551647	2.73149	0.00630481	0.0334215
3058	Gimap6	33.5405	3.46515	1.26866	2.73135	0.00630762	0.0334254
3061	Cln6	67.8562	-1.40124	0.51359	-2.72832	0.00636584	0.0337009
3063	Aard	1213.88	2.41449	0.885367	2.7271	0.0063893	0.033803
3064	Cyp4f13	36.6319	2.1348	0.782909	2.72675	0.00639608	0.0338278
3065	C630043F03Rik	83.3475	2.06652	0.758002	2.72627	0.00640543	0.0338365
3067	Ifng	6.20099	5.7196	2.09804	2.72616	0.00640753	0.0338365
3068	Pln	6.20099	5.7196	2.09804	2.72616	0.00640753	0.0338365
3071	Stx3	80.1657	2.16139	0.793201	2.7249	0.00643217	0.0339412
3075	Mad2l1bp	70.1408	2.02133	0.742035	2.72403	0.00644904	0.0339831
3077	Rfx4	35.0241	-3.57668	1.31316	-2.72372	0.00645515	0.033996
3078	Ly6g6e	9.9638	5.41217	1.98722	2.72348	0.00645972	0.0339981
3080	Ccl12	170.709	-1.69652	0.622947	-2.72338	0.00646184	0.0339981
3081	Fam13a	7.06486	5.91112	2.17074	2.72309	0.00646744	0.0340165
3084	LOC100504703	7.07087	5.91181	2.17294	2.72064	0.00651551	0.034236
3085	Trpc3	9.92966	5.4035	1.98619	2.72053	0.00651769	0.0342364
[truncated: 185 more rows]

## Sheet:  Leptotene_Zygotene
Supplementary Table S5. List of differentially expressed genes in Leptotene_Zygotene
	Transcripts	baseMean	log2FoldChange	lfcSE	stat	pvalue	padj
1	Prm1	4333.16	-9.55831	0.327831	-29.1563	6.96e-187	1.25e-182
2	Cetn1	12523.9	-9.14391	0.398814	-22.9278	2.46e-116	2.21e-112
3	Dkkl1	13362.7	-8.48762	0.373212	-22.7421	1.72e-114	1.03e-110
4	Fabp9	34967.5	-6.81776	0.310591	-21.951	8.48e-107	3.81e-103
5	Ldhc	60164.6	-8.80257	0.406104	-21.6757	3.48e-104	1.25e-100
6	1700016M24Rik	5361.62	-8.96114	0.435073	-20.5968	2.93e-94	8.79e-91
7	4922502D21Rik	14171.6	-11.0608	0.546788	-20.2287	5.47e-91	1.41e-87
8	Ccdc48	17846.8	4.01284	0.203266	19.7418	9.44e-87	2.12e-83
9	Spata4	11659.2	-9.16043	0.467837	-19.5804	2.27e-85	4.55e-82
10	1700019N12Rik	8016.85	-8.87315	0.460011	-19.289	6.65e-83	1.2e-79
11	Prm3	775.521	-7.06383	0.371535	-19.0126	1.34e-80	2.2e-77
12	Ggnbp1	8439.54	-9.39839	0.496647	-18.9237	7.28e-80	1.09e-76
13	2021-03-11	3205.55	-8.06019	0.44189	-18.2403	2.47e-74	3.42e-71
14	Ms4a13	2492.08	-8.64274	0.476466	-18.1393	1.56e-73	2.01e-70
15	Ppp1r16b	99873.9	4.09388	0.225962	18.1176	2.32e-73	2.78e-70
16	Lrrc18	797.529	-5.67641	0.313431	-18.1105	2.63e-73	2.96e-70
17	Lypd4	6384.96	-6.81138	0.377653	-18.0361	1.01e-72	1.07e-69
18	Spink2	11151.2	-8.42206	0.471805	-17.8507	2.85e-71	2.85e-68
19	Fank1	4858.31	-7.16502	0.405021	-17.6905	4.97e-70	4.7e-67
20	Tdrd6	5292.68	-9.20931	0.521216	-17.6689	7.28e-70	6.55e-67
21	Zmynd8	39987.2	4.08113	0.231019	17.6658	7.69e-70	6.59e-67
22	1700003M02Rik	3185.1	-9.79696	0.555014	-17.6517	9.87e-70	8.07e-67
23	Meig1	35159.8	-6.06925	0.347404	-17.4703	2.41e-68	1.89e-65
24	Adam2	6501.39	-8.2819	0.477093	-17.3591	1.68e-67	1.26e-64
25	Il11	6110.48	4.16895	0.240613	17.3264	2.97e-67	2.14e-64
26	Slc22a16	2785.12	-9.60301	0.554934	-17.3048	4.33e-67	3e-64
27	1700021F07Rik	834.937	-6.46523	0.379864	-17.0199	5.85e-65	3.9e-62
28	Gje1	4966.09	4.08986	0.241247	16.953	1.83e-64	1.18e-61
29	Ppp1r2-ps3	546.356	-7.24406	0.429436	-16.8688	7.63e-64	4.71e-61
30	Tnp1	1822	-4.94679	0.293279	-16.8672	7.84e-64	4.71e-61
31	Lrrc46	6297.62	-7.17901	0.429139	-16.7289	8.07e-63	4.69e-60
32	BC049730	4815.19	-5.81727	0.350022	-16.6197	5.02e-62	2.82e-59
33	Pdcl2	16595	-6.72648	0.405624	-16.583	9.24e-62	5.04e-59
34	S1pr4	11730.8	4.58655	0.277002	16.5578	1.41e-61	7.44e-59
35	1700008K24Rik	8292.19	-7.04528	0.425728	-16.5488	1.63e-61	8.4e-59
36	Fbxo32	19721.4	4.05718	0.245708	16.5122	3e-61	1.5e-58
37	Lcn2	1678.95	6.07287	0.370945	16.3714	3.06e-60	1.49e-57
38	Tekt1	3569.87	-7.80014	0.476711	-16.3624	3.55e-60	1.68e-57
39	Fhl4	20119.2	-6.83682	0.419278	-16.3062	8.92e-60	4.12e-57
40	1700010I14Rik	10938.9	-8.47452	0.524069	-16.1706	8.13e-59	3.66e-56
41	Lrrc34	3098.36	-7.68143	0.475261	-16.1625	9.27e-59	4.07e-56
42	Ropn1l	14737	-6.57188	0.407532	-16.126	1.67e-58	7.17e-56
43	1810064F22Rik	8000.71	3.81458	0.236867	16.1043	2.38e-58	9.96e-56
44	Tcea2	8417.96	-5.40565	0.335828	-16.0965	2.7e-58	1.1e-55
45	1700029M20Rik	5775.41	-6.34742	0.3958	-16.037	7.05e-58	2.82e-55
46	Dnahc8	9096.08	-7.00472	0.437017	-16.0285	8.08e-58	3.16e-55
47	Asrgl1	19242.2	-6.3295	0.395653	-15.9976	1.33e-57	5.09e-55
48	Slc2a3	17296.4	-6.93398	0.434203	-15.9694	2.09e-57	7.83e-55
49	Lass3	3835.47	-4.82292	0.302644	-15.9359	3.57e-57	1.31e-54
50	Rnf32	6512.46	-6.24485	0.392653	-15.9042	5.92e-57	2.13e-54
51	Hdgfl1	4820.87	-7.67284	0.482702	-15.8956	6.8e-57	2.4e-54
52	Rin1	85189.6	3.92651	0.247197	15.8841	8.17e-57	2.83e-54
53	Hyal3	9723.79	4.70945	0.296738	15.8707	1.01e-56	3.43e-54
54	Nme5	2042.68	-5.43586	0.343073	-15.8446	1.53e-56	5.11e-54
55	1700028J19Rik	7665.5	-7.49934	0.475767	-15.7626	5.62e-56	1.84e-53
56	Pbp2	3021.47	-8.339	0.53054	-15.7179	1.14e-55	3.66e-53
57	Vmn2r-ps129	242205	3.9921	0.254322	15.697	1.59e-55	5e-53
58	Bsg	16845.8	-2.41495	0.154197	-15.6614	2.78e-55	8.62e-53
59	Gas2l3	23569.3	3.78907	0.242393	15.6319	4.41e-55	1.35e-52
60	0610009L18Rik	2785.09	-6.75548	0.433731	-15.5753	1.07e-54	3.22e-52
61	Cntd1	1813.62	-4.65282	0.299201	-15.5508	1.57e-54	4.63e-52
62	Hspb9	3295.68	-8.55184	0.550288	-15.5407	1.84e-54	5.34e-52
63	Dynlrb2	2381.81	-6.60774	0.425964	-15.5124	2.86e-54	8.17e-52
64	Morn5	6389.76	-5.88949	0.38018	-15.4913	3.97e-54	1.12e-51
65	Ptchd1	3009.95	4.13528	0.269393	15.3504	3.52e-53	9.75e-51
66	1700011I03Rik	2295.15	-8.51718	0.555626	-15.329	4.9e-53	1.34e-50
67	Slc35e2	31999.3	3.82918	0.250407	15.2918	8.67e-53	2.33e-50
68	Ccdc38	4100.29	-7.65222	0.500815	-15.2795	1.05e-52	2.77e-50
69	Wnt4	2852.76	4.28936	0.282113	15.2044	3.31e-52	8.63e-50
70	Gm4285	3258.09	4.19503	0.276262	15.185	4.45e-52	1.14e-49
71	Mcc	3449.13	4.21757	0.279089	15.1119	1.35e-51	3.43e-49
72	Slfn5	295019	4.05944	0.269088	15.0859	2e-51	5.01e-49
73	H2-T23	27759.7	3.99745	0.265262	15.0698	2.56e-51	6.31e-49
74	Pnoc	5110.96	3.60757	0.239859	15.0404	3.99e-51	9.7e-49
75	Gm16523	9505.17	4.01803	0.26734	15.0297	4.69e-51	1.13e-48
76	Tmem69	164169	3.90078	0.260027	15.0014	7.18e-51	1.7e-48
77	Rsph1	22031.3	-5.16905	0.344842	-14.9896	8.59e-51	2.01e-48
78	Gm5617	7779.19	-5.52357	0.370919	-14.8916	3.74e-50	8.62e-48
79	5830416P10Rik	2971.77	4.21901	0.28383	14.8646	5.6e-50	1.28e-47
80	Lepr	93245.7	3.93935	0.265916	14.8143	1.18e-49	2.66e-47
81	Tcte2	2091.69	-7.43964	0.502326	-14.8104	1.26e-49	2.79e-47
82	Dclre1c	401668	3.84152	0.259724	14.7908	1.68e-49	3.69e-47
83	Sap18	81047	3.69666	0.249947	14.7898	1.7e-49	3.7e-47
84	Piwil1	4580.57	-4.85505	0.328369	-14.7853	1.82e-49	3.9e-47
85	Tpmt	32056.2	3.55226	0.240492	14.7708	2.26e-49	4.79e-47
86	2500004C02Rik	114043	3.89467	0.26409	14.7475	3.19e-49	6.68e-47
87	Slc23a1	8319.14	3.688	0.251254	14.6784	8.87e-49	1.83e-46
88	A830007P12Rik	155694	3.77462	0.257635	14.651	1.33e-48	2.71e-46
89	Mc1r	3622.72	3.99625	0.272831	14.6474	1.4e-48	2.83e-46
90	D17H6S53E	17410.8	3.80316	0.259848	14.6361	1.65e-48	3.31e-46
91	Nanog	33541.5	4.05694	0.277433	14.6231	2e-48	3.93e-46
92	E330033B04Rik	2350.88	4.13616	0.282855	14.6229	2.01e-48	3.93e-46
93	Usmg5	62500.6	2.08528	0.143146	14.5676	4.52e-48	8.74e-46
94	1700025K23Rik	12037.3	-6.13577	0.421918	-14.5426	6.51e-48	1.25e-45
95	Mrpl19	21883.3	3.29908	0.228014	14.4688	1.91e-47	3.62e-45
96	2021-03-05	135294	3.52406	0.243616	14.4656	2e-47	3.74e-45
97	Gmeb1	223736	3.83183	0.265258	14.4457	2.67e-47	4.95e-45
98	Gm9776	13505.6	3.95347	0.274392	14.4081	4.6e-47	8.45e-45
99	Exosc2	106919	4.00544	0.278396	14.3875	6.2e-47	1.13e-44
100	Sfxn4	67178.1	3.725	0.258988	14.3829	6.62e-47	1.19e-44
101	Ogdh	248743	3.6173	0.251672	14.3731	7.64e-47	1.36e-44
102	Ankfy1	175743	3.52066	0.244983	14.3711	7.86e-47	1.39e-44
103	1700019N19Rik	682.787	-8.29402	0.578467	-14.3379	1.27e-46	2.21e-44
104	Ccdc65	2336.09	-7.55491	0.526939	-14.3373	1.28e-46	2.21e-44
105	Gnl3l	23252	4.03242	0.281403	14.3297	1.43e-46	2.45e-44
106	Irak1	130026	3.73964	0.261039	14.326	1.51e-46	2.56e-44
107	Chrna1	34242.4	3.84707	0.268721	14.3162	1.73e-46	2.91e-44
108	Dennd5b	150017	3.95701	0.276484	14.3119	1.84e-46	3.07e-44
109	Pabpc6	6852.48	-6.86664	0.480096	-14.3027	2.11e-46	3.48e-44
110	B9d1	2914.24	-4.07469	0.286386	-14.2279	6.15e-46	1.01e-43
111	Ppm1k	4023.14	3.69302	0.259806	14.2146	7.44e-46	1.21e-43
112	Lrrc50	7496.81	-7.29745	0.513526	-14.2105	7.89e-46	1.27e-43
113	Zpbp2	5381.54	-7.0594	0.496795	-14.2099	7.96e-46	1.27e-43
114	Als2	159889	3.74304	0.26365	14.197	9.56e-46	1.51e-43
115	Ak8	2591.39	-5.97917	0.421919	-14.1714	1.38e-45	2.16e-43
116	Tsnaxip1	1851.69	-6.23786	0.440535	-14.1597	1.63e-45	2.52e-43
117	Lcmt2	321574	3.8595	0.272709	14.1525	1.8e-45	2.77e-43
118	Cct6b	4169.03	-6.33471	0.448291	-14.1308	2.45e-45	3.74e-43
119	D17H6S56E-3	1551.25	4.25024	0.30129	14.1068	3.45e-45	5.22e-43
120	Rapgef4	12058.2	3.6499	0.259463	14.0671	6.05e-45	9.07e-43
121	Decr2	15998	3.33649	0.237978	14.0202	1.17e-44	1.75e-42
122	Zfp113	62588	3.88673	0.277873	13.9874	1.86e-44	2.74e-42
123	Commd7	44722.4	3.38403	0.242213	13.9713	2.33e-44	3.41e-42
124	Syt15	5385.06	4.23271	0.303003	13.9692	2.4e-44	3.49e-42
125	Cxcr2	217825	3.68564	0.264236	13.9483	3.22e-44	4.64e-42
126	D3Ertd254e	19276.8	3.60751	0.258644	13.9478	3.25e-44	4.64e-42
127	Tnfsf10	153143	3.85065	0.27672	13.9153	5.11e-44	7.25e-42
128	AA467197	7008.74	-5.4009	0.388181	-13.9133	5.26e-44	7.39e-42
129	Prr11	40327.6	3.63444	0.261608	13.8927	7.02e-44	9.79e-42
130	Lrrc27	3852.7	-5.9005	0.424796	-13.8902	7.26e-44	1.01e-41
131	Car5a	2219.88	4.43588	0.319369	13.8895	7.33e-44	1.01e-41
132	Gm14005	45521.9	4.07412	0.293636	13.8747	9.02e-44	1.23e-41
133	Gm7616	6649.05	3.93876	0.284024	13.8677	9.94e-44	1.35e-41
134	A630072M18Rik	4338.82	3.84863	0.277752	13.8564	1.16e-43	1.56e-41
135	Mpv17l	113550	3.72298	0.268777	13.8516	1.24e-43	1.66e-41
136	Comt	105410	3.44302	0.248959	13.8297	1.69e-43	2.23e-41
137	Zfp345	1679.76	3.36388	0.243324	13.8247	1.81e-43	2.38e-41
138	Churc1	131585	3.36609	0.243969	13.7972	2.65e-43	3.46e-41
139	Npy1r	1984.46	3.77339	0.273545	13.7944	2.75e-43	3.57e-41
140	Ccdc39	1425.58	-5.84271	0.42442	-13.7664	4.06e-43	5.22e-41
141	Ankrd7	1831.72	-6.46981	0.470223	-13.759	4.5e-43	5.74e-41
142	Mfsd11	148708	3.49448	0.254406	13.7358	6.2e-43	7.85e-41
143	Polr2l	73263.9	2.9967	0.218364	13.7234	7.35e-43	9.25e-41
144	Gm4951	2999.7	4.49064	0.327802	13.6993	1.03e-42	1.28e-40
145	Zfp605	26846.1	3.53446	0.25858	13.6687	1.56e-42	1.94e-40
146	Hrasls	4147.85	-6.39279	0.467891	-13.663	1.69e-42	2.08e-40
147	Pbld1	56739	3.69247	0.270786	13.6361	2.44e-42	2.99e-40
148	Cflar	67903.9	3.86542	0.283498	13.6347	2.49e-42	3.03e-40
149	Cchcr1	1917.98	-5.77804	0.42506	-13.5935	4.38e-42	5.29e-40
150	Kdelc2	3866.33	3.30445	0.243184	13.5882	4.7e-42	5.64e-40
151	Gtf2a1l	4849.82	-7.4174	0.549332	-13.5026	1.51e-41	1.8e-39
152	1200011I18Rik	45009	3.60541	0.2671	13.4983	1.6e-41	1.89e-39
153	Zfp935	30400.9	3.54831	0.263274	13.4776	2.12e-41	2.49e-39
154	Cox8c	15100.2	-5.26444	0.390863	-13.4688	2.39e-41	2.79e-39
155	Insl6	5011.01	-5.524	0.410729	-13.4493	3.11e-41	3.61e-39
156	Gm15401	794.518	4.12206	0.306787	13.4362	3.71e-41	4.28e-39
157	Ikbkg	21839.7	3.57018	0.265877	13.4279	4.15e-41	4.76e-39
158	Ifrd1	8264.64	2.06771	0.154114	13.4168	4.82e-41	5.49e-39
159	2310010M20Rik	4186.43	4.24691	0.316646	13.4122	5.13e-41	5.81e-39
160	Zfp874b	1844.91	3.9563	0.296241	13.355	1.11e-40	1.25e-38
161	4930405P13Rik	25178.3	3.79685	0.284457	13.3477	1.22e-40	1.37e-38
162	Padi4	8586.08	3.87969	0.290728	13.3447	1.27e-40	1.41e-38
163	1700020N01Rik	5076.7	-3.02122	0.2264	-13.3446	1.27e-40	1.41e-38
164	Gsk3b	6297.98	-2.21365	0.165952	-13.3391	1.37e-40	1.5e-38
165	Prok2	4377.45	-4.99747	0.375638	-13.3039	2.2e-40	2.4e-38
166	1110017D15Rik	1004.39	-6.68073	0.503243	-13.2754	3.22e-40	3.49e-38
167	1700007J10Rik	62306.3	3.65681	0.276086	13.2452	4.81e-40	5.18e-38
168	Nip7	596775	3.51818	0.265911	13.2306	5.84e-40	6.26e-38
169	Enox	3156.79	4.14475	0.314001	13.1998	8.8e-40	9.37e-38
170	Acrbp	4073	-5.99933	0.45455	-13.1984	8.96e-40	9.49e-38
171	Akr1d1	1457.47	3.30274	0.250251	13.1977	9.05e-40	9.52e-38
172	2410114N07Rik	5463.98	3.78415	0.287336	13.1698	1.31e-39	1.37e-37
173	Zc3h12a	39324.9	3.84997	0.292347	13.1692	1.32e-39	1.37e-37
174	Cbln3	5618.14	3.96849	0.301883	13.1458	1.8e-39	1.86e-37
175	C530008M17Rik	2785.51	-6.91694	0.526387	-13.1404	1.93e-39	1.99e-37
176	Zfp780b	6001.68	3.38907	0.258135	13.1291	2.24e-39	2.29e-37
177	Luc7l2	218619	3.58664	0.273347	13.1212	2.49e-39	2.53e-37
178	Gm2762	4635.5	-6.46062	0.492901	-13.1073	2.99e-39	3.02e-37
179	D330041H03Rik	149736	3.60972	0.275461	13.1043	3.11e-39	3.13e-37
180	2810002N01Rik	47152.4	3.36269	0.257013	13.0837	4.08e-39	4.08e-37
181	Trim43b	32007.9	3.52603	0.269871	13.0656	5.17e-39	5.15e-37
182	Tnfrsf10b	7182.34	3.35981	0.257211	13.0624	5.4e-39	5.34e-37
183	Ldha	12170.5	-5.0851	0.389443	-13.0574	5.77e-39	5.67e-37
184	Als2cr12	2143.5	-7.22041	0.55312	-13.054	6.03e-39	5.9e-37
185	Stxbp4	4664.07	2.9177	0.223558	13.0512	6.25e-39	6.08e-37
186	Leprel2	70702.9	3.78455	0.290224	13.0401	7.23e-39	7e-37
187	C1qtnf4	4007.48	-4.77809	0.366562	-13.0349	7.75e-39	7.46e-37
188	Wdr93	1120.19	-5.31994	0.408416	-13.0258	8.73e-39	8.36e-37
189	Foxr1	40682.2	3.60726	0.276983	13.0234	9.01e-39	8.58e-37
190	Ghdc	26501.5	3.59878	0.276346	13.0227	9.09e-39	8.61e-37
191	Btbd19	1539.71	3.22255	0.247909	12.9989	1.24e-38	1.17e-36
192	BC030476	1228.68	3.28026	0.25245	12.9937	1.33e-38	1.25e-36
193	Psma8	7614.65	-2.85407	0.219673	-12.9923	1.35e-38	1.26e-36
194	Slc35d2	23351.4	3.54505	0.27308	12.9817	1.55e-38	1.44e-36
195	A630055G03Rik	406246	3.65065	0.281542	12.9667	1.89e-38	1.75e-36
196	Fbxo17	8566.78	2.85525	0.220334	12.9587	2.1e-38	1.93e-36
197	Gm5531	33077.1	3.76666	0.291718	12.912	3.85e-38	3.52e-36
198	Gm15645	253409	3.57342	0.276848	12.9075	4.08e-38	3.71e-36
199	Gm128	3310.71	-6.31396	0.48929	-12.9043	4.26e-38	3.85e-36
200	Gm11974	4926.25	3.00093	0.232655	12.8986	4.58e-38	4.12e-36
201	Tapbpl	44287.8	3.84937	0.298481	12.8965	4.71e-38	4.22e-36
202	Casc4	188291	3.42872	0.266364	12.8723	6.44e-38	5.74e-36
203	Kremen2	4030.67	4.02821	0.313593	12.8454	9.13e-38	8.1e-36
204	Gla	17130.9	3.70588	0.288656	12.8384	9.99e-38	8.82e-36
205	Zfp607	160455	3.74382	0.292705	12.7904	1.86e-37	1.63e-35
206	Polr3c	1055.6	-3.61376	0.282879	-12.7749	2.26e-37	1.98e-35
207	Il5ra	817.901	3.78017	0.296244	12.7603	2.73e-37	2.38e-35
208	Fbxo36	3777.64	-4.74002	0.371712	-12.7519	3.04e-37	2.63e-35
209	Oscp1	4237.9	-5.23598	0.410933	-12.7417	3.47e-37	2.99e-35
210	Adam28	1256	3.89634	0.306077	12.73	4.03e-37	3.45e-35
211	Lifr	40277.1	3.33348	0.262309	12.7082	5.32e-37	4.54e-35
212	Sdr39u1	1243.82	-4.36066	0.343435	-12.6972	6.13e-37	5.2e-35
213	Wdr63	1248.24	-6.60408	0.52017	-12.696	6.22e-37	5.26e-35
214	Rab11fip1	17642.9	3.45248	0.272178	12.6846	7.2e-37	6.05e-35
215	Tssk1	660.693	-6.61665	0.521857	-12.679	7.73e-37	6.47e-35
216	AK010878	14107.3	2.95716	0.233404	12.6697	8.7e-37	7.25e-35
217	Gm11837	5551	-4.5778	0.361335	-12.6691	8.77e-37	7.27e-35
218	Emx2os	3188.34	3.91075	0.308791	12.6647	9.28e-37	7.66e-35
219	Ak1	315.746	-5.38514	0.425588	-12.6534	1.07e-36	8.8e-35
220	Cage1	2990.79	-6.02797	0.476664	-12.6462	1.17e-36	9.61e-35
221	Clgn	6218.13	-4.05796	0.320947	-12.6437	1.21e-36	9.87e-35
222	1700027A15Rik	543.069	-7.96482	0.630464	-12.6333	1.38e-36	1.12e-34
223	Riiad1	2222.8	-5.49964	0.435605	-12.6253	1.53e-36	1.24e-34
224	Arhgap30	2599.27	3.06564	0.242985	12.6166	1.71e-36	1.37e-34
225	Rsph9	1958.25	-5.47706	0.434789	-12.597	2.19e-36	1.75e-34
226	Mad2l2	7130.2	-4.71561	0.374514	-12.5913	2.36e-36	1.88e-34
227	Papolb	2139.93	-6.23004	0.495292	-12.5785	2.77e-36	2.2e-34
228	Rfxank	12656.2	3.95292	0.314666	12.5623	3.4e-36	2.69e-34
229	Abcd4	2507.68	3.46353	0.275755	12.5602	3.5e-36	2.75e-34
230	Rfx2	3003.91	-4.97564	0.396226	-12.5576	3.61e-36	2.83e-34
231	Cpne9	3561.64	3.71392	0.296644	12.5198	5.82e-36	4.53e-34
232	Itgb1bp3	1894.2	4.25304	0.339848	12.5145	6.22e-36	4.82e-34
233	Kbtbd10	2330.24	3.67672	0.294025	12.5048	7.03e-36	5.43e-34
234	Kctd19	3842.87	-5.05034	0.404034	-12.4998	7.48e-36	5.76e-34
235	Ttc9c	23401	3.3428	0.267696	12.4873	8.76e-36	6.71e-34
236	Tmem206	37920	3.20525	0.256865	12.4783	9.8e-36	7.48e-34
237	Cnr2	10772.1	3.71445	0.298083	12.4611	1.22e-35	9.24e-34
238	4922505G16Rik	1425.4	-5.91012	0.475062	-12.4407	1.57e-35	1.19e-33
239	1700025E21Rik	4194.39	-6.00286	0.482547	-12.4399	1.59e-35	1.19e-33
240	4930579G18Rik	876.23	3.71571	0.299377	12.4115	2.26e-35	1.7e-33
241	Slc7a14	420278	3.59668	0.290015	12.4017	2.56e-35	1.91e-33
242	Wdr16	1477.07	-6.28577	0.506946	-12.3993	2.64e-35	1.96e-33
243	Syt12	836.645	3.80233	0.306666	12.3989	2.65e-35	1.96e-33
244	A330021E22Rik	3077.06	-4.63009	0.373658	-12.3912	2.92e-35	2.15e-33
245	Bcas2	339196	3.32266	0.268633	12.3687	3.86e-35	2.83e-33
246	BC016495	60278.9	3.63775	0.294222	12.3639	4.1e-35	3e-33
247	Xrra1	1375.99	-6.76426	0.547217	-12.3612	4.24e-35	3.09e-33
248	H2-T24	3671.27	3.4139	0.276239	12.3585	4.38e-35	3.18e-33
249	Fam188b	1012.83	-4.86272	0.393553	-12.3559	4.52e-35	3.27e-33
250	Scn2b	1524.64	3.90918	0.316757	12.3413	5.43e-35	3.91e-33
251	Slc28a3	7946.4	3.91587	0.317788	12.3223	6.87e-35	4.93e-33
252	Cdc42ep3	5738.21	-5.44196	0.442472	-12.299	9.17e-35	6.55e-33
253	4933411G11Rik	839.972	-5.48238	0.44596	-12.2934	9.82e-35	6.99e-33
254	Rab33b	206227	3.62984	0.295316	12.2914	1.01e-34	7.14e-33
255	Omd	62549.3	3.63729	0.296124	12.283	1.12e-34	7.89e-33
256	Lrriq3	2045.91	-4.68899	0.381776	-12.282	1.13e-34	7.95e-33
257	Slx1b	2760.84	2.99768	0.244933	12.2388	1.93e-34	1.35e-32
258	Dnaic1	1047.99	-5.9132	0.483201	-12.2376	1.96e-34	1.37e-32
259	Rabggta	31064.7	3.34132	0.273202	12.2302	2.14e-34	1.49e-32
260	Gm9766	438.236	-3.76197	0.309605	-12.1509	5.68e-34	3.93e-32
261	Abcc3	1085.55	-6.61731	0.544978	-12.1423	6.3e-34	4.34e-32
262	BC033916	49953.6	3.78639	0.311965	12.1372	6.7e-34	4.61e-32
263	Phf7	20675.4	-4.49796	0.371068	-12.1217	8.11e-34	5.55e-32
264	Pola2	30264.3	3.05792	0.252375	12.1166	8.63e-34	5.88e-32
265	Gm16157	4559.93	3.41358	0.28189	12.1096	9.39e-34	6.38e-32
266	Ubxn11	2046.86	-5.88278	0.486039	-12.1035	1.01e-33	6.85e-32
267	Ociad2	56070.8	3.45524	0.285685	12.0945	1.13e-33	7.61e-32
268	Ccdc163	1347.31	-2.57466	0.213018	-12.0866	1.24e-33	8.35e-32
269	Gprc5c	1390.46	3.61316	0.299108	12.0798	1.35e-33	9.03e-32
270	Efcab4a	1685.17	3.10575	0.257461	12.063	1.66e-33	1.1e-31
271	Stambp	1875.86	-2.71948	0.225492	-12.0602	1.71e-33	1.14e-31
272	6030440G07Rik	1320.47	4.14295	0.343616	12.0569	1.78e-33	1.18e-31
273	Dcaf17	38766.7	3.23515	0.268731	12.0386	2.23e-33	1.47e-31
274	Esr2	3964.44	3.5833	0.297677	12.0375	2.26e-33	1.48e-31
275	Snhg11	18407.9	3.77589	0.313755	12.0345	2.34e-33	1.53e-31
276	Tbc1d24	40331	3.49043	0.290767	12.0042	3.38e-33	2.2e-31
277	Trub1	8718.67	3.43754	0.286552	11.9962	3.72e-33	2.42e-31
278	Mfsd2b	2907.42	3.78235	0.315306	11.9958	3.74e-33	2.42e-31
279	Brd8	87714.4	3.44859	0.287533	11.9937	3.83e-33	2.47e-31
280	Rpl7l1	113986	3.27725	0.273644	11.9763	4.73e-33	3.04e-31
281	Rtkn2	6781.3	3.01323	0.251749	11.9692	5.15e-33	3.29e-31
282	Txndc2	615.79	-6.34133	0.529811	-11.969	5.16e-33	3.29e-31
283	Hmgb4	1715.41	-14.4696	1.20897	-11.9686	5.19e-33	3.3e-31
284	Reep3	2049.53	2.80167	0.234234	11.961	5.69e-33	3.61e-31
285	1700102P08Rik	6849.36	-3.86672	0.324042	-11.9328	7.99e-33	5.04e-31
286	5830417I10Rik	30393.8	3.28899	0.276233	11.9066	1.09e-32	6.88e-31
287	Rabl5	2658.12	-3.70445	0.311448	-11.8943	1.27e-32	7.95e-31
288	Pacrg	3088.44	-4.77184	0.401241	-11.8927	1.29e-32	8.07e-31
289	Ube2u	1539.71	-5.63195	0.474194	-11.8769	1.56e-32	9.72e-31
290	T2	4398.16	3.91647	0.329872	11.8727	1.64e-32	1.02e-30
291	G6pc3	1306.96	-3.61182	0.304244	-11.8714	1.67e-32	1.03e-30
292	Ndufaf3	7685.23	-4.90668	0.413421	-11.8685	1.73e-32	1.06e-30
293	Spesp1	3630.62	-4.89317	0.412289	-11.8683	1.73e-32	1.06e-30
294	Tyr	200297	3.48924	0.294069	11.8654	1.79e-32	1.1e-30
295	4931423N10Rik	666.943	-7.14582	0.602278	-11.8647	1.81e-32	1.1e-30
296	1700027A23Rik	1984.51	-5.5839	0.4716	-11.8403	2.42e-32	1.47e-30
297	Ttf1	26003.8	3.32612	0.281327	11.823	2.97e-32	1.8e-30
298	Syngr4	5364.84	-5.69542	0.481943	-11.8176	3.17e-32	1.91e-30
299	Hmgb1-rs17	7416.17	3.28771	0.278631	11.7995	3.92e-32	2.36e-30
300	Tyw1	11719.5	3.25952	0.276322	11.7961	4.09e-32	2.45e-30
301	Slc10a1	2140.6	3.69276	0.3131	11.7942	4.18e-32	2.5e-30
302	Tekt2	786.882	-4.98753	0.423099	-11.7881	4.5e-32	2.68e-30
303	Creb3l4	643.492	-4.18884	0.355549	-11.7813	4.87e-32	2.89e-30
304	Ypel1	7612.48	-4.80331	0.407812	-11.7783	5.05e-32	2.99e-30
305	Dnahc7b	2171.49	-4.82837	0.410058	-11.7748	5.26e-32	3.11e-30
306	Cd300a	44130.2	3.79255	0.322196	11.7709	5.51e-32	3.24e-30
307	1600002H07Rik	8544.6	3.51114	0.298657	11.7564	6.55e-32	3.84e-30
308	Gm4763	1457.37	-4.4628	0.3797	-11.7535	6.78e-32	3.96e-30
309	Crat	5220.74	-4.82943	0.411327	-11.7411	7.85e-32	4.57e-30
310	4933432B09Rik	2407.64	2.92141	0.248919	11.7364	8.3e-32	4.82e-30
311	Krt222	946.317	3.19992	0.273362	11.7058	1.19e-31	6.89e-30
312	Ttc29	2066.13	-5.69509	0.486699	-11.7014	1.25e-31	7.23e-30
313	Efhc1	3979.6	-6.85599	0.58603	-11.6991	1.29e-31	7.41e-30
314	Slc11a1	6459.33	4.29139	0.366858	11.6977	1.31e-31	7.51e-30
315	Dis3l	3268.22	-4.57973	0.391733	-11.6909	1.42e-31	8.1e-30
316	Nup210l	726.546	-5.03094	0.430371	-11.6898	1.44e-31	8.19e-30
317	Ergic3	6930.37	-2.235	0.191412	-11.6764	1.68e-31	9.55e-30
318	Rbm41	17651.7	3.62133	0.31031	11.6701	1.81e-31	1.03e-29
319	Fam83a	21721.6	3.72782	0.319483	11.6683	1.85e-31	1.04e-29
320	Armcx4	745.831	3.048	0.261477	11.6568	2.12e-31	1.19e-29
321	Gm12253	4750.31	3.18661	0.273651	11.6448	2.44e-31	1.37e-29
322	Kcnq1ot1	15704	3.04655	0.261708	11.641	2.55e-31	1.42e-29
323	8430403D17Rik	3133.89	3.43077	0.294824	11.6367	2.68e-31	1.5e-29
324	Iqub	1098.51	-6.39903	0.549999	-11.6346	2.75e-31	1.53e-29
325	Csf3r	2314.79	3.98027	0.342723	11.6137	3.51e-31	1.94e-29
326	Sun3	586.005	-6.61801	0.569858	-11.6134	3.52e-31	1.94e-29
327	Ccdc30	1539.06	-6.31132	0.543842	-11.6051	3.88e-31	2.14e-29
328	Car5b	5166.82	3.16627	0.273321	11.5845	4.94e-31	2.71e-29
329	Fam65b	732.305	3.31456	0.287229	11.5398	8.31e-31	4.55e-29
330	Abhd8	1212.78	-6.17455	0.536184	-11.5157	1.1e-30	6e-29
331	1810035I16Rik	11146	3.73878	0.32479	11.5114	1.16e-30	6.29e-29
332	Efcab9	330.349	-4.43983	0.385772	-11.509	1.19e-30	6.45e-29
333	Zfp316	39528.7	3.76986	0.327585	11.508	1.2e-30	6.5e-29
334	Snhg1	4427.65	2.35688	0.204963	11.499	1.33e-30	7.19e-29
335	Hpgds	2319.27	3.68263	0.320541	11.4888	1.5e-30	8.07e-29
336	Irf9	12138.3	3.53025	0.307367	11.4855	1.56e-30	8.36e-29
337	5330417C22Rik	1170.92	-5.71411	0.497882	-11.4768	1.72e-30	9.21e-29
338	Agl	23318.8	3.36992	0.293834	11.4688	1.89e-30	1.01e-28
339	A330069E16Rik	257751	3.47892	0.303369	11.4676	1.92e-30	1.02e-28
340	BC021785	2170.56	3.02393	0.264097	11.4501	2.35e-30	1.24e-28
341	Pla2g4b	21162.5	3.74848	0.327432	11.4481	2.4e-30	1.27e-28
342	Rnf150	3647.15	3.56658	0.312256	11.422	3.25e-30	1.71e-28
343	Otub2	517.211	-4.455	0.39026	-11.4155	3.5e-30	1.84e-28
344	Snhg9	5438.56	3.1304	0.274297	11.4125	3.62e-30	1.9e-28
345	Gadd45a	1323.82	2.25297	0.197422	11.412	3.64e-30	1.9e-28
346	Zfp459	1313.5	3.92832	0.344796	11.3932	4.52e-30	2.35e-28
347	Pde1c	2711.08	-5.09707	0.448133	-11.374	5.63e-30	2.92e-28
348	A330032B11Rik	78834.7	3.69329	0.324777	11.3718	5.78e-30	2.99e-28
349	Rfx4	826.462	-6.5114	0.572809	-11.3675	6.07e-30	3.13e-28
350	B4galnt2	16513.3	3.59042	0.315856	11.3673	6.08e-30	3.13e-28
351	Nphp1	8658.49	-3.64188	0.321036	-11.3441	7.93e-30	4.07e-28
352	Rint1	7624.64	2.82671	0.24926	11.3404	8.27e-30	4.23e-28
353	Ccdc113	4766.09	-4.59515	0.405311	-11.3373	8.57e-30	4.37e-28
354	Dnajb3	6209.66	-4.41328	0.389533	-11.3297	9.36e-30	4.76e-28
355	Katnal2	485.816	-4.74835	0.419564	-11.3173	1.08e-29	5.46e-28
356	Stard6	4049.29	-4.41414	0.390138	-11.3143	1.12e-29	5.64e-28
357	Irgm1	11095.2	4.20126	0.372289	11.2849	1.56e-29	7.85e-28
358	Mrps18a	1846.21	-2.10939	0.186959	-11.2827	1.6e-29	8.04e-28
359	1110046J04Rik	2549	3.14195	0.278483	11.2824	1.6e-29	8.04e-28
360	Gm16702	465329	3.49485	0.31006	11.2716	1.81e-29	9.07e-28
361	Lrrc61	590.713	-5.47235	0.485739	-11.266	1.93e-29	9.63e-28
362	Gm5142	1419.32	-14.1962	1.26094	-11.2584	2.1e-29	1.05e-27
363	Hydin	889.482	-6.45516	0.573588	-11.254	2.21e-29	1.1e-27
364	Ttll13	1117.25	-5.28287	0.469839	-11.244	2.48e-29	1.23e-27
365	Magt1	35544.8	3.36997	0.300124	11.2286	2.95e-29	1.46e-27
366	Ccl9	634.617	3.41589	0.304298	11.2255	3.06e-29	1.5e-27
367	Frmpd3	1744.47	3.50169	0.312059	11.2212	3.21e-29	1.57e-27
368	Rnf168	25645.2	3.40944	0.30403	11.2142	3.47e-29	1.7e-27
369	Klhl7	71250.7	3.19323	0.284831	11.2109	3.6e-29	1.76e-27
370	Arsa	975.997	-6.2432	0.556994	-11.2087	3.69e-29	1.8e-27
371	1700010M22Rik	956.608	-13.6271	1.21609	-11.2056	3.83e-29	1.86e-27
372	B230208H11Rik	7212.88	3.5256	0.31464	11.2052	3.85e-29	1.86e-27
373	Cyp2e1	10555.8	3.64787	0.325597	11.2036	3.91e-29	1.89e-27
374	4930525D18Rik	1395.66	-14.172	1.26499	-11.2032	3.93e-29	1.89e-27
375	Loxl2	238387	3.4882	0.311497	11.1982	4.16e-29	2e-27
376	Rac2	1246.24	3.04777	0.272228	11.1957	4.28e-29	2.05e-27
377	Lrrc2	97372	3.53277	0.315592	11.1941	4.36e-29	2.08e-27
378	AI506816	8127.63	3.46456	0.309896	11.1797	5.12e-29	2.44e-27
379	Dnahc7a	1509.42	-6.18084	0.552925	-11.1784	5.2e-29	2.47e-27
380	Mesp1	2740.01	-6.32022	0.565711	-11.1722	5.58e-29	2.64e-27
381	4930465K10Rik	844.909	-5.57912	0.499643	-11.1662	5.97e-29	2.82e-27
382	Brip1	31848.9	3.1288	0.280284	11.163	6.19e-29	2.92e-27
383	Fam50b	1385.49	-5.39829	0.483829	-11.1574	6.59e-29	3.1e-27
384	Pde4c	5878.44	3.62952	0.325765	11.1415	7.87e-29	3.69e-27
385	Mrpl9	41165.7	3.11886	0.280027	11.1377	8.22e-29	3.84e-27
386	4930442J19Rik	982.647	-6.97955	0.626742	-11.1362	8.36e-29	3.9e-27
387	Ifnar1	44892.6	2.93385	0.263485	11.1348	8.49e-29	3.95e-27
388	4933440M02Rik	1325.52	-14.0976	1.26642	-11.1318	8.78e-29	4.07e-27
389	Ccdc19	1675.76	-7.30244	0.656235	-11.1278	9.19e-29	4.25e-27
390	Was	606.887	3.76079	0.338425	11.1126	1.09e-28	5.03e-27
391	Prkx	5884.11	2.85593	0.257121	11.1073	1.16e-28	5.32e-27
392	C030034L19Rik	1092.77	3.65011	0.328734	11.1035	1.21e-28	5.54e-27
393	Pbx4	2335.52	-5.46452	0.492318	-11.0996	1.26e-28	5.77e-27
394	Tmem53	1052.87	-3.34191	0.301262	-11.093	1.36e-28	6.19e-27
395	Ranbp3l	493.566	4.42213	0.39909	11.0805	1.56e-28	7.11e-27
396	Dync2li1	1527.94	-2.4649	0.222693	-11.0686	1.78e-28	8.1e-27
397	Ttc39d	1326.83	-5.47254	0.494737	-11.0615	1.93e-28	8.74e-27
398	Stxbp2	60096.3	3.43422	0.310807	11.0494	2.21e-28	9.98e-27
399	Cybrd1	1610.4	3.20499	0.291	11.0137	3.28e-28	1.48e-26
400	Pin4	4531.39	1.95973	0.178021	11.0084	3.48e-28	1.57e-26
401	Wars2	3058.22	3.29835	0.299737	11.0042	3.65e-28	1.64e-26
402	1700009P17Rik	809.494	-7.27861	0.661524	-11.0028	3.7e-28	1.66e-26
403	Dnajc5g	3363.14	-4.82224	0.438918	-10.9866	4.43e-28	1.98e-26
404	Suv420h1	49555.8	3.16257	0.287934	10.9836	4.58e-28	2.04e-26
405	Il1rl1	930.907	3.94479	0.359529	10.9721	5.2e-28	2.31e-26
406	Tmco2	543.303	-7.6729	0.699423	-10.9703	5.31e-28	2.35e-26
407	Padi2	23171.2	3.5254	0.321784	10.9558	6.23e-28	2.76e-26
408	Gdf3	600.218	4.26872	0.389682	10.9544	6.33e-28	2.79e-26
409	Tmco5	800.457	-13.3699	1.22147	-10.9458	6.96e-28	3.06e-26
410	5730408K05Rik	1278.5	3.39841	0.311002	10.9273	8.54e-28	3.75e-26
411	Wdr65	1135.93	-5.20483	0.476327	-10.927	8.56e-28	3.75e-26
412	Gm1976	2406.59	3.5741	0.327103	10.9265	8.61e-28	3.76e-26
413	Spz1	786.36	-13.3443	1.22152	-10.9244	8.81e-28	3.84e-26
414	Rnf151	943.518	-13.6073	1.24641	-10.9171	9.55e-28	4.15e-26
415	Zfp11	14269.1	2.98668	0.273979	10.9011	1.14e-27	4.94e-26
416	Anp32e	5473.72	1.78319	0.163705	10.8927	1.25e-27	5.4e-26
417	Mpi	3476.29	-3.95768	0.363429	-10.8898	1.29e-27	5.56e-26
418	Kif9	3287.53	-5.2407	0.481525	-10.8835	1.38e-27	5.95e-26
419	Zfp941	1157.25	3.25587	0.299191	10.8823	1.4e-27	6.02e-26
420	1700019M22Rik	771.711	-13.3172	1.22391	-10.8809	1.42e-27	6.09e-26
421	Prorsd1	10610	2.79009	0.256499	10.8776	1.47e-27	6.3e-26
422	Ccdc146	1049.85	-6.6746	0.613801	-10.8742	1.53e-27	6.52e-26
423	Ms4a5	758.081	-13.2915	1.22248	-10.8726	1.56e-27	6.63e-26
424	Dbil5	2200.1	-4.0311	0.370983	-10.866	1.67e-27	7.1e-26
425	Efcab5	3342.73	-4.78184	0.440734	-10.8497	2e-27	8.47e-26
426	Mfsd4	601.183	3.52518	0.325658	10.8248	2.63e-27	1.11e-25
427	Neu3	27464.9	3.71054	0.342968	10.8189	2.8e-27	1.18e-25
428	Diablo	26339.5	-2.30662	0.213266	-10.8157	2.9e-27	1.22e-25
429	1810022K09Rik	17305.8	1.67907	0.155261	10.8145	2.94e-27	1.23e-25
430	Grtp1	3306.15	-4.98581	0.461035	-10.8144	2.94e-27	1.23e-25
431	Rn45s	183328	-2.90792	0.268981	-10.8109	3.06e-27	1.28e-25
432	Xaf1	71861.9	3.41333	0.315958	10.8031	3.33e-27	1.39e-25
433	Naip5	9377.84	3.4548	0.319892	10.7999	3.45e-27	1.43e-25
434	Ldlrad2	1408.77	4.04735	0.374796	10.7988	3.49e-27	1.45e-25
435	Spata20	543.745	-7.67371	0.710778	-10.7962	3.59e-27	1.48e-25
436	A830082N09Rik	1477.17	3.6777	0.340789	10.7917	3.77e-27	1.55e-25
437	BC051142	6967.21	-4.34413	0.402712	-10.7872	3.96e-27	1.63e-25
438	Fam186b	675.352	-7.16395	0.664496	-10.781	4.23e-27	1.74e-25
439	4930534B04Rik	2385.74	-4.36844	0.405489	-10.7733	4.6e-27	1.89e-25
440	1200014J11Rik	157008	3.47235	0.322877	10.7544	5.65e-27	2.31e-25
441	Ddx11	7918.04	2.98534	0.27786	10.744	6.32e-27	2.58e-25
442	Ptk6	1858.37	4.64111	0.432234	10.7375	6.79e-27	2.76e-25
443	Lix1	5637.04	3.88186	0.36161	10.7349	6.98e-27	2.83e-25
444	1700086L19Rik	3136.28	-6.33865	0.590557	-10.7333	7.1e-27	2.88e-25
445	Gpr157	11514.6	3.46287	0.322963	10.7222	8.01e-27	3.24e-25
446	1700061J05Rik	625.383	-6.15507	0.57424	-10.7186	8.32e-27	3.36e-25
447	Scube1	4073.82	3.20561	0.299321	10.7096	9.17e-27	3.69e-25
448	4732415M23Rik	10041.4	-3.47111	0.324306	-10.7032	9.83e-27	3.95e-25
449	Ripply3	43215	3.46439	0.32377	10.7001	1.02e-26	4.07e-25
450	Hexa	2222.67	-2.07159	0.193657	-10.6972	1.05e-26	4.19e-25
451	Zyg11b	39749.2	3.06148	0.286232	10.6958	1.06e-26	4.25e-25
452	Pgp	9052.95	-3.44755	0.322538	-10.6888	1.15e-26	4.57e-25
453	2700038G22Rik	4073.84	3.77736	0.353504	10.6855	1.19e-26	4.73e-25
454	Clec2h	4221	3.80722	0.356699	10.6735	1.35e-26	5.37e-25
455	Ybey	1644.59	2.50455	0.234757	10.6687	1.43e-26	5.64e-25
456	9530052E02Rik	415.15	4.21987	0.395748	10.663	1.52e-26	5.98e-25
457	Hils1	780.369	-13.3334	1.25075	-10.6603	1.56e-26	6.15e-25
458	Trim69	2105.62	-5.34723	0.501768	-10.6568	1.62e-26	6.37e-25
459	Cypt12	709.824	-13.1967	1.23876	-10.6531	1.69e-26	6.61e-25
460	Slc17a5	10215.3	3.17396	0.297947	10.6528	1.69e-26	6.62e-25
461	4833417C18Rik	19403	3.46893	0.326718	10.6175	2.47e-26	9.65e-25
462	Zfp84	4369.19	2.79937	0.263682	10.6164	2.5e-26	9.74e-25
463	Galntl5	655.806	-13.0825	1.23251	-10.6145	2.55e-26	9.92e-25
464	5430405H02Rik	12093.7	3.27673	0.30944	10.5892	3.34e-26	1.3e-24
465	Bscl2	5758.18	-4.25482	0.40182	-10.5889	3.36e-26	1.3e-24
466	Ep300	2972.19	2.05564	0.194144	10.5882	3.38e-26	1.31e-24
467	1700034O15Rik	624.43	-13.0117	1.22909	-10.5864	3.45e-26	1.33e-24
468	Gad2	1175.45	3.48233	0.329214	10.5777	3.78e-26	1.45e-24
469	Stk30	1061.71	-4.55444	0.43067	-10.5753	3.88e-26	1.49e-24
470	Chek2	3788.35	2.76382	0.261573	10.5662	4.28e-26	1.64e-24
471	Wdr20b	1666.09	-7.29346	0.69201	-10.5395	5.68e-26	2.17e-24
472	Zfp799	13270.5	3.1986	0.303638	10.5343	6.01e-26	2.29e-24
473	Rdh16	936.508	3.56531	0.338471	10.5336	6.05e-26	2.3e-24
474	Napa	3850.48	-2.72083	0.258454	-10.5273	6.46e-26	2.45e-24
475	4930430A15Rik	827.337	-13.4175	1.27486	-10.5247	6.64e-26	2.52e-24
476	Elof1	7869.36	-3.87491	0.368475	-10.5161	7.28e-26	2.75e-24
477	Acer1	548.669	3.57862	0.3406	10.5068	8.04e-26	3.03e-24
478	Odf2	12999	-3.40102	0.323828	-10.5026	8.41e-26	3.17e-24
479	Gm885	4160.58	3.26317	0.310864	10.4971	8.91e-26	3.35e-24
480	Plekhb2	41280.8	3.14336	0.29948	10.4961	9.01e-26	3.38e-24
481	Agpat3	1326.59	-3.73117	0.355588	-10.493	9.31e-26	3.48e-24
482	Izumo4	1691.52	-7.22269	0.688469	-10.4909	9.51e-26	3.55e-24
483	1810043G02Rik	785.698	-3.42112	0.326412	-10.481	1.06e-25	3.94e-24
484	Xpnpep3	2587.63	2.49813	0.23843	10.4774	1.1e-25	4.08e-24
485	Hsbp1l1	1392.57	-4.77851	0.456437	-10.4691	1.2e-25	4.44e-24
486	Iqcg	1760.53	-4.03768	0.385679	-10.469	1.2e-25	4.44e-24
487	Sgsm1	1118.53	3.1411	0.30005	10.4686	1.2e-25	4.45e-24
488	Slc25a39	5348.06	-3.2104	0.306761	-10.4655	1.24e-25	4.59e-24
489	Tesk1	1391.73	-5.28834	0.505477	-10.4621	1.29e-25	4.75e-24
490	Abhd14a	2087.17	-3.82539	0.365912	-10.4544	1.4e-25	5.14e-24
491	Veph1	1955.25	3.72267	0.356201	10.451	1.45e-25	5.31e-24
492	Chrac1	9919.27	-3.5354	0.338316	-10.45	1.47e-25	5.36e-24
493	Rnls	7603.24	-4.21469	0.403346	-10.4493	1.48e-25	5.39e-24
494	Sfxn2	1338.45	3.23921	0.310099	10.4457	1.53e-25	5.58e-24
495	Fhl5	574.755	-12.8921	1.23507	-10.4384	1.66e-25	6.02e-24
496	1700018B08Rik	633.191	-5.54001	0.530792	-10.4373	1.68e-25	6.08e-24
497	Mpv17	83479.8	3.44166	0.330435	10.4156	2.11e-25	7.62e-24
498	Dalrd3	422.894	-4.87675	0.468604	-10.407	2.3e-25	8.31e-24
499	Ankrd54	7089.78	-4.28337	0.411588	-10.407	2.3e-25	8.31e-24
500	Peo1	7585.01	3.07156	0.295199	10.405	2.35e-25	8.46e-24
501	Tirap	6637.86	3.03051	0.291294	10.4036	2.39e-25	8.57e-24
502	1700028I16Rik	702.461	-3.91867	0.376809	-10.3996	2.49e-25	8.93e-24
503	Spata24	5137.14	-3.77001	0.362676	-10.395	2.61e-25	9.35e-24
504	Fkbpl	990.447	-4.28388	0.412319	-10.3897	2.76e-25	9.86e-24
505	Cand2	5270.81	2.84985	0.274389	10.3862	2.87e-25	1.02e-23
506	Lef1	949.389	-6.31119	0.607835	-10.3831	2.96e-25	1.05e-23
507	Gm10389	5408.52	3.70758	0.357255	10.378	3.12e-25	1.11e-23
508	Naip2	9905.03	3.62125	0.348962	10.3772	3.15e-25	1.12e-23
509	Rpl36a	12466.1	1.52646	0.147263	10.3655	3.56e-25	1.26e-23
510	9330158H04Rik	5253.65	3.48053	0.335786	10.3653	3.57e-25	1.26e-23
511	Morn4	1847.03	-4.3319	0.418362	-10.3544	4e-25	1.41e-23
512	Ttc12	1026.64	-4.96074	0.479387	-10.3481	4.27e-25	1.5e-23
513	Dnahc1	1870.94	-4.20098	0.406025	-10.3466	4.34e-25	1.52e-23
514	Dcaf10	88073.6	3.34336	0.323543	10.3336	4.97e-25	1.74e-23
515	Zbtb33	2918.86	1.97909	0.19172	10.3228	5.56e-25	1.94e-23
516	Ankrd36	1572.1	-6.2909	0.60946	-10.3221	5.6e-25	1.95e-23
517	Gykl1	3319.31	-15.4219	1.49551	-10.3121	6.21e-25	2.16e-23
518	Dpy19l2	2387.52	-5.8913	0.571923	-10.3009	6.98e-25	2.43e-23
519	1700094D03Rik	18706.6	3.27317	0.318016	10.2925	7.62e-25	2.64e-23
520	Acyp1	11792.2	-3.63175	0.35294	-10.29	7.82e-25	2.71e-23
521	Cetn4	5113.57	-3.99442	0.388426	-10.2836	8.35e-25	2.89e-23
522	Alox12	1792.96	3.60686	0.351164	10.2712	9.51e-25	3.28e-23
523	Gpd2	466.776	-3.01664	0.293757	-10.2692	9.7e-25	3.34e-23
524	Lrrc48	2128.71	-3.82356	0.37261	-10.2616	1.05e-24	3.61e-23
525	Fam195b	4125.17	-2.14436	0.209111	-10.2547	1.13e-24	3.87e-23
526	Exosc5	4558.63	-3.22205	0.314391	-10.2485	1.2e-24	4.11e-23
527	Iqcf3	514.831	-12.7333	1.24289	-10.2449	1.25e-24	4.26e-23
528	2010109I03Rik	4968.08	3.84247	0.375524	10.2323	1.42e-24	4.85e-23
529	Abcb7	12948.7	2.85951	0.279469	10.2319	1.43e-24	4.85e-23
530	Tbrg3	1282.63	3.35255	0.327824	10.2267	1.51e-24	5.12e-23
531	Acot7	5595.87	-3.09733	0.302875	-10.2264	1.51e-24	5.12e-23
532	1700015F17Rik	478.066	-4.30656	0.421389	-10.2199	1.61e-24	5.46e-23
533	1700023E05Rik	499.989	-12.691	1.24186	-10.2193	1.62e-24	5.49e-23
534	4930444F02Rik	766.861	-13.308	1.30401	-10.2054	1.87e-24	6.32e-23
535	Serf1	21892.3	-2.89577	0.283802	-10.2035	1.91e-24	6.43e-23
536	Lrrc6	1830.76	-5.7018	0.559368	-10.1933	2.12e-24	7.12e-23
537	Itsn1	20401.1	2.74108	0.268911	10.1933	2.12e-24	7.12e-23
538	Ptcra	47626.5	3.21407	0.315373	10.1913	2.17e-24	7.25e-23
539	Bc1	37919.7	3.13632	0.307829	10.1885	2.23e-24	7.45e-23
540	1700024P04Rik	519.846	-12.7473	1.25197	-10.1818	2.39e-24	7.97e-23
541	Ccdc85b	14539.2	3.2801	0.32237	10.175	2.57e-24	8.53e-23
542	4931408D14Rik	533.869	-6.08969	0.598782	-10.1701	2.7e-24	8.95e-23
543	Zfp658	427.793	3.71439	0.365488	10.1628	2.91e-24	9.63e-23
544	Ccdc11	1129.83	-4.92724	0.48502	-10.1588	3.03e-24	1e-22
545	Terf2ip	20644.2	2.85052	0.280602	10.1586	3.03e-24	1e-22
546	Polr3f	9559.46	2.85781	0.281376	10.1566	3.1e-24	1.02e-22
547	Bri3bp	14191.9	2.98788	0.294194	10.1561	3.11e-24	1.02e-22
548	Gm5458	645.935	-13.0604	1.28599	-10.1559	3.12e-24	1.02e-22
549	Ccdc78	1291.43	3.43405	0.338737	10.1378	3.75e-24	1.23e-22
550	4930455F23Rik	6439.44	-3.68291	0.363302	-10.1373	3.77e-24	1.23e-22
551	Scml4	6207.6	3.52395	0.3477	10.135	3.86e-24	1.26e-22
552	Ankrd60	754.399	-13.2844	1.31168	-10.1278	4.16e-24	1.36e-22
553	A230072E10Rik	4947.03	3.50761	0.346431	10.125	4.28e-24	1.39e-22
554	1700001O22Rik	478.124	-12.6265	1.24709	-10.1247	4.29e-24	1.39e-22
555	Gga2	3367.29	1.75103	0.172951	10.1244	4.3e-24	1.4e-22
556	Sepw1	6613.23	-3.06054	0.302578	-10.1149	4.75e-24	1.54e-22
557	N6amt1	18877.4	3.27914	0.324223	10.1138	4.8e-24	1.55e-22
558	Ccdc136	6493.28	-3.49258	0.345356	-10.113	4.84e-24	1.56e-22
559	4921525O09Rik	581.38	-12.9085	1.27684	-10.1097	5e-24	1.61e-22
560	Ift140	3873.83	-3.99697	0.395393	-10.1089	5.05e-24	1.62e-22
561	Scgb2b1-ps	1056.84	-6.68381	0.661316	-10.1068	5.15e-24	1.65e-22
562	Tnrc6a	6471.37	1.5278	0.151167	10.1067	5.16e-24	1.65e-22
563	Gramd1c	1686.92	-4.29231	0.424747	-10.1056	5.22e-24	1.67e-22
564	Art3	3236.61	-3.40378	0.336842	-10.105	5.25e-24	1.68e-22
565	Zfp882	1536.62	3.34097	0.33082	10.099	5.58e-24	1.78e-22
566	Gjc3	1098.47	3.71577	0.36824	10.0906	6.08e-24	1.93e-22
567	1600029O15Rik	8140.95	3.72996	0.369837	10.0854	6.41e-24	2.03e-22
568	Ccdc54	470.659	-12.6039	1.25061	-10.0782	6.9e-24	2.19e-22
569	Hdhd1a	651.618	-13.0731	1.29739	-10.0765	7.02e-24	2.22e-22
570	1700074P13Rik	7127.4	-16.5244	1.64042	-10.0733	7.25e-24	2.29e-22
571	Cyld	143546	3.19032	0.316918	10.0667	7.75e-24	2.44e-22
572	Spint2	10516	-1.51261	0.150288	-10.0648	7.9e-24	2.49e-22
573	Zfp646	481.826	-6.41026	0.637368	-10.0574	8.52e-24	2.68e-22
574	Amz2	6803.5	-3.44307	0.34236	-10.0569	8.57e-24	2.69e-22
575	1700090G07Rik	465.925	-12.5893	1.25287	-10.0484	9.33e-24	2.92e-22
576	Btbd16	773.316	-4.60553	0.458829	-10.0376	1.04e-23	3.26e-22
577	Pxt1	3282.88	-4.60711	0.459004	-10.0372	1.05e-23	3.26e-22
578	Sema3e	450.693	4.42399	0.440881	10.0344	1.08e-23	3.35e-22
579	Coro1b	1391.15	-2.01723	0.201142	-10.0289	1.14e-23	3.54e-22
580	Cd163	4322.54	3.54284	0.353304	10.0277	1.15e-23	3.57e-22
581	Ccdc155	883.86	-3.29405	0.328577	-10.0252	1.18e-23	3.66e-22
582	1700001G11Rik	1908.61	-5.80017	0.578583	-10.0248	1.19e-23	3.67e-22
583	Zfp202	21383.6	3.31917	0.331161	10.0228	1.21e-23	3.74e-22
584	4933434I20Rik	548.586	-12.8248	1.27963	-10.0222	1.22e-23	3.75e-22
585	Rfc2	3959.08	-2.24148	0.223663	-10.0217	1.22e-23	3.77e-22
586	Smtnl2	6918.84	2.98271	0.298048	10.0075	1.41e-23	4.34e-22
587	Prss44	675.714	-4.91689	0.491677	-10.0003	1.52e-23	4.66e-22
588	1700019E19Rik	4457.71	-2.44382	0.244508	-9.99487	1.61e-23	4.91e-22
589	1700012A16Rik	7581.13	-4.05309	0.405666	-9.99119	1.67e-23	5.09e-22
590	Ssbp1	24331.4	1.62495	0.162844	9.97856	1.89e-23	5.77e-22
591	Cenpf	74507.4	2.29444	0.230019	9.975	1.96e-23	5.97e-22
592	4930404A10Rik	737.403	-4.04229	0.405399	-9.97113	2.04e-23	6.2e-22
593	Nlrp14	3147.51	-5.47014	0.549579	-9.95333	2.44e-23	7.4e-22
594	4921524L21Rik	625.809	-13.0148	1.30763	-9.95297	2.45e-23	7.42e-22
595	BC100451	408.676	-12.4001	1.24745	-9.94031	2.78e-23	8.41e-22
596	Rgs22	921.388	-5.17961	0.521086	-9.94003	2.79e-23	8.42e-22
597	Iqcf1	407.566	-12.3962	1.24769	-9.93534	2.92e-23	8.81e-22
598	Tmf1	14662.5	-2.26193	0.227672	-9.93505	2.93e-23	8.82e-22
599	Scaf11	21453.6	2.25302	0.226969	9.92658	3.19e-23	9.58e-22
600	2900006K08Rik	4728.24	-4.03061	0.406072	-9.92585	3.21e-23	9.64e-22
601	Mcm8	17727	2.58887	0.260863	9.92427	3.26e-23	9.78e-22
602	Mtfmt	44278.7	3.03679	0.306046	9.92266	3.32e-23	9.92e-22
603	Pomt1	2193.92	-3.85171	0.388256	-9.92055	3.39e-23	1.01e-21
604	Fam181a	596.433	-12.9454	1.3055	-9.91602	3.55e-23	1.06e-21
605	Gm10638	334.579	-4.86927	0.491615	-9.90465	3.97e-23	1.18e-21
606	1700019A02Rik	4061.14	-3.59196	0.362761	-9.90173	4.09e-23	1.22e-21
607	Ppp1r36	1928.98	-5.36261	0.542096	-9.89236	4.49e-23	1.33e-21
608	Snx30	1814.27	2.28138	0.230641	9.89146	4.53e-23	1.34e-21
609	Ccdc96	1930.55	-4.46035	0.451439	-9.8803	5.07e-23	1.5e-21
610	Allc	394.937	-12.3508	1.25037	-9.87774	5.2e-23	1.53e-21
611	5031426D15Rik	10958.2	3.26674	0.330734	9.87723	5.23e-23	1.54e-21
612	Ptp4a3	7694.87	2.71801	0.275271	9.87395	5.4e-23	1.59e-21
613	1700093K21Rik	418.694	-12.4351	1.25978	-9.87084	5.57e-23	1.64e-21
614	Eif5a	24815.7	-1.72152	0.174439	-9.86892	5.68e-23	1.66e-21
615	Bola3	4211.18	-2.93593	0.297792	-9.85898	6.27e-23	1.83e-21
616	Rsph3a	812.888	-5.66045	0.574204	-9.85791	6.34e-23	1.85e-21
617	Spaca7	396.996	-12.3582	1.25366	-9.85774	6.35e-23	1.85e-21
618	Lrp4	8016.22	3.44687	0.349988	9.84856	6.95e-23	2.03e-21
619	Slc22a15	8591.4	3.17008	0.322129	9.84104	7.49e-23	2.18e-21
620	Pilra	10534.5	3.39348	0.344876	9.83972	7.59e-23	2.2e-21
621	Pigv	29881.4	3.26537	0.331879	9.83901	7.65e-23	2.22e-21
622	1700013G23Rik	3225.93	-3.56133	0.362166	-9.83343	8.08e-23	2.34e-21
623	Mlc1	1446.8	-2.64098	0.268767	-9.82627	8.68e-23	2.51e-21
624	Arl3	3696.78	-2.66162	0.270884	-9.82567	8.73e-23	2.52e-21
625	Sord	11085.4	-4.49612	0.457642	-9.82452	8.83e-23	2.54e-21
626	Ccdc104	11858.3	-3.0912	0.314654	-9.82414	8.86e-23	2.55e-21
627	BC024386	27123.6	3.76502	0.383385	9.82047	9.19e-23	2.64e-21
628	1700013G24Rik	376.991	-12.2836	1.25111	-9.81823	9.4e-23	2.69e-21
629	1700029H14Rik	414.147	-12.4194	1.26623	-9.80813	1.04e-22	2.97e-21
630	1700015E13Rik	372.604	-12.2668	1.2516	-9.80092	1.12e-22	3.19e-21
631	Gemin8	3104.96	2.73673	0.279316	9.79798	1.15e-22	3.28e-21
632	Morn2	3595.69	-3.81677	0.389559	-9.79767	1.15e-22	3.28e-21
633	Rsad1	8468.4	3.27845	0.334788	9.79262	1.21e-22	3.44e-21
634	Ccna2	12445	1.50276	0.153532	9.78794	1.27e-22	3.6e-21
635	Uqcrc1	10765	-2.56285	0.261952	-9.78366	1.32e-22	3.75e-21
636	E030019B06Rik	558.29	-12.8501	1.31346	-9.78334	1.33e-22	3.76e-21
637	BC039771	2696.71	3.08668	0.315739	9.77606	1.43e-22	4.03e-21
638	Oit1	444.837	-12.5223	1.28157	-9.77109	1.5e-22	4.23e-21
639	Scd3	16402.8	3.24649	0.332272	9.7706	1.51e-22	4.24e-21
640	Tmem89	532.757	-12.7825	1.30861	-9.76802	1.54e-22	4.34e-21
641	1700019G24Rik	501.99	-12.6967	1.30088	-9.76007	1.67e-22	4.69e-21
642	Gm14461	541.642	3.94433	0.404434	9.75271	1.8e-22	5.04e-21
643	Dnase2a	1029.67	3.58751	0.368014	9.74828	1.88e-22	5.25e-21
644	Actr10	124606	2.80977	0.288395	9.74279	1.98e-22	5.53e-21
645	Rnd1	855.834	3.67995	0.377711	9.74275	1.98e-22	5.53e-21
646	Pde1a	572.087	-4.26815	0.438144	-9.74144	2.01e-22	5.59e-21
647	Sgol2	47901.6	2.72768	0.280157	9.73625	2.11e-22	5.88e-21
648	Slc7a2	1748.37	2.20556	0.226841	9.72293	2.41e-22	6.68e-21
649	Ahi1	3212.67	-3.40271	0.349971	-9.72282	2.41e-22	6.68e-21
650	Gm5607	760.988	3.44489	0.354464	9.71859	2.51e-22	6.96e-21
651	Mrpl43	18801.7	2.47797	0.255042	9.71594	2.58e-22	7.13e-21
652	1700034J05Rik	462.359	-12.578	1.29518	-9.7114	2.7e-22	7.44e-21
653	Chl1	365.196	-12.2377	1.26064	-9.70755	2.8e-22	7.72e-21
654	Txn2	3017.22	-2.49999	0.257582	-9.70558	2.85e-22	7.86e-21
655	Rnf139	26042.1	2.51909	0.259652	9.70181	2.96e-22	8.14e-21
656	Gm5088	1052.09	3.12547	0.322196	9.70052	3e-22	8.23e-21
657	Atp6ap1l	1322.23	-7.06589	0.728689	-9.69671	3.11e-22	8.53e-21
658	Actrt2	451.026	-12.5425	1.29496	-9.68558	3.47e-22	9.5e-21
659	Snhg6	6221.74	1.75848	0.181634	9.68143	3.62e-22	9.88e-21
660	Cdrt4	343.165	-12.1481	1.25542	-9.67647	3.8e-22	1.04e-20
661	Rdh11	1794.3	-4.506	0.46571	-9.67554	3.83e-22	1.04e-20
662	4930417G10Rik	798.26	-6.49924	0.671937	-9.67239	3.95e-22	1.07e-20
663	1700049L16Rik	346.16	-12.1606	1.25731	-9.67198	3.97e-22	1.08e-20
664	Prps1l1	4713.58	-15.9279	1.64886	-9.65991	4.46e-22	1.21e-20
665	Lrguk	685.555	-4.56803	0.473193	-9.65362	4.74e-22	1.28e-20
666	Ubqln3	357.994	-12.2092	1.26561	-9.64684	5.07e-22	1.37e-20
667	Gpx4	13237	-3.29979	0.342233	-9.64195	5.32e-22	1.43e-20
668	1700097N02Rik	1013.51	-3.63178	0.376922	-9.63537	5.67e-22	1.53e-20
669	Gpi1	29290.3	2.43946	0.253287	9.63124	5.9e-22	1.59e-20
670	1700029P11Rik	3166.02	-4.21861	0.438145	-9.62835	6.07e-22	1.63e-20
671	Chst1	700.901	-5.52083	0.573956	-9.6189	6.65e-22	1.78e-20
672	2700046G09Rik	548.626	-3.95729	0.411499	-9.61677	6.79e-22	1.82e-20
673	Tcam1	2993.99	-3.52304	0.36641	-9.61502	6.91e-22	1.85e-20
674	Ube2n	8192.35	-1.50511	0.156625	-9.60963	7.28e-22	1.94e-20
675	Abhd15	324.564	3.59163	0.37376	9.60945	7.29e-22	1.94e-20
676	4933411K16Rik	351.176	-12.1814	1.26772	-9.60891	7.33e-22	1.95e-20
677	Hsf5	5102.93	-3.32465	0.346221	-9.60268	7.79e-22	2.07e-20
678	Trip4	21474.2	2.84117	0.295921	9.60112	7.91e-22	2.1e-20
679	Capza3	335.904	-12.1173	1.26214	-9.60054	7.95e-22	2.11e-20
680	Kcnn1	1838.68	3.1793	0.331436	9.5925	8.6e-22	2.28e-20
681	Cdkl3	2067.15	-3.72056	0.389053	-9.56311	1.14e-21	3.02e-20
682	Lca5l	1313.02	-4.30744	0.450544	-9.56053	1.17e-21	3.09e-20
683	Spaca3	318.773	-12.0417	1.2618	-9.54331	1.38e-21	3.65e-20
684	Agpat6	2417.38	-2.76215	0.289461	-9.54237	1.4e-21	3.67e-20
685	Gm13308	499.944	-12.6908	1.33003	-9.54175	1.4e-21	3.69e-20
686	Gm6639	379.717	-12.2939	1.2885	-9.54125	1.41e-21	3.7e-20
687	Fam161b	48324	3.36546	0.35295	9.53523	1.5e-21	3.92e-20
688	Hagh	7739.85	-3.23462	0.339245	-9.53475	1.5e-21	3.93e-20
689	Mettl11a	1282.75	-3.15258	0.330927	-9.52651	1.63e-21	4.25e-20
690	Gm11549	236.094	4.27679	0.449341	9.51793	1.77e-21	4.61e-20
691	Alox8	25332.6	3.32435	0.349306	9.51702	1.78e-21	4.64e-20
692	5133401N09Rik	10909	2.71968	0.285808	9.51576	1.8e-21	4.69e-20
693	Nkapl	2516.17	-5.93881	0.624297	-9.51281	1.86e-21	4.82e-20
694	Gm5065	1640.19	3.10187	0.326287	9.50658	1.97e-21	5.11e-20
695	Sepp1	2622.35	2.91914	0.307133	9.50447	2.01e-21	5.21e-20
696	Glod4	37401.9	2.53748	0.267477	9.48669	2.38e-21	6.17e-20
697	Rasgrp3	796.841	3.46203	0.365147	9.4812	2.51e-21	6.49e-20
698	Pom121l12	2058.17	-14.7324	1.5543	-9.47849	2.58e-21	6.65e-20
699	Odf1	309.306	-11.9982	1.26636	-9.47459	2.68e-21	6.9e-20
700	4922501L14Rik	307.292	-11.9888	1.26539	-9.47439	2.68e-21	6.9e-20
701	Zfp870	15337.2	3.83641	0.405432	9.46253	3.01e-21	7.72e-20
702	Spata19	936.546	-4.94146	0.522254	-9.46179	3.03e-21	7.76e-20
703	Gpr160	4045.45	-4.67404	0.494292	-9.45604	3.2e-21	8.19e-20
704	Als2cr11	2887.19	-3.92686	0.415445	-9.45217	3.32e-21	8.48e-20
705	Spert	319.017	-12.0429	1.27452	-9.44895	3.42e-21	8.74e-20
706	Oaz3	1314.58	-4.93967	0.522834	-9.44788	3.46e-21	8.81e-20
707	Gsto2	2961.37	-3.47701	0.368108	-9.44563	3.53e-21	8.99e-20
708	Ddx25	13688.1	-3.14761	0.333933	-9.42586	4.27e-21	1.08e-19
709	Zar1	838.201	4.48249	0.475556	9.4258	4.27e-21	1.08e-19
710	Ggps1	37271.8	2.40216	0.254894	9.42416	4.34e-21	1.1e-19
711	Acrv1	310.108	-12.0018	1.27413	-9.41961	4.53e-21	1.15e-19
712	Akap5	43238.3	3.12179	0.331665	9.41249	4.85e-21	1.22e-19
713	Pdxk	1811.16	2.46875	0.262402	9.40829	5.04e-21	1.27e-19
714	Wasf1	4524.8	1.56611	0.166568	9.40224	5.34e-21	1.35e-19
715	Pfn1	6987.36	-1.53439	0.163199	-9.40193	5.36e-21	1.35e-19
716	Dnahc6	715.257	-5.30967	0.564829	-9.40049	5.43e-21	1.37e-19
717	2010107E04Rik	49797.9	1.59961	0.170295	9.39321	5.82e-21	1.46e-19
718	Lyzl1	300.102	-11.9545	1.27287	-9.39177	5.9e-21	1.48e-19
719	1500012F01Rik	2061.93	1.9187	0.204385	9.38768	6.13e-21	1.53e-19
720	Lmf1	784.921	-5.13184	0.546658	-9.38767	6.13e-21	1.53e-19
721	Spa17	8347.27	-2.78881	0.29712	-9.38613	6.22e-21	1.55e-19
722	Tuba3a	27610.9	-2.37933	0.253527	-9.3849	6.3e-21	1.57e-19
723	1700001C02Rik	366.748	-12.2438	1.30469	-9.38448	6.32e-21	1.57e-19
724	B230219D22Rik	3519.83	1.61668	0.172432	9.3758	6.87e-21	1.71e-19
725	Ybx2	6700.99	-4.71471	0.50301	-9.37298	7.05e-21	1.75e-19
726	Lrrc36	424.614	-5.74549	0.61356	-9.3642	7.66e-21	1.9e-19
727	Pla2g6	1329.79	-4.13535	0.441644	-9.36353	7.71e-21	1.91e-19
728	Ccdc105	406.796	-12.3933	1.32393	-9.361	7.9e-21	1.95e-19
729	Stip1	5383.52	-1.48812	0.159161	-9.34979	8.78e-21	2.17e-19
730	1700052N19Rik	4368.58	-2.77968	0.297586	-9.34076	9.56e-21	2.36e-19
731	Rnf133	281.733	-11.8635	1.27011	-9.34057	9.58e-21	2.36e-19
732	Sgol1	7214.56	2.06774	0.22151	9.33473	1.01e-20	2.49e-19
733	4930404H21Rik	336.614	-7.27575	0.779801	-9.33026	1.06e-20	2.59e-19
734	Ppp1r1c	445.516	-12.5245	1.34287	-9.32668	1.09e-20	2.68e-19
735	Akap3	278.103	-11.8448	1.27011	-9.3258	1.1e-20	2.7e-19
736	Fam71f2	278.321	-11.8459	1.27047	-9.32407	1.12e-20	2.74e-19
737	Mkrn1	6880.02	-2.64926	0.284342	-9.31717	1.19e-20	2.92e-19
738	Ccl27a	1407.28	-4.60637	0.494605	-9.31323	1.24e-20	3.02e-19
739	Dhx9	8793.01	2.1887	0.235057	9.31135	1.26e-20	3.07e-19
740	Rps4x	2763.67	1.57572	0.169308	9.30685	1.32e-20	3.2e-19
741	Mns1	3450.23	-3.29472	0.35419	-9.30213	1.38e-20	3.34e-19
742	Prr5l	6606.64	3.30065	0.354951	9.29888	1.42e-20	3.44e-19
743	A830018L16Rik	4227.87	3.14324	0.338311	9.29099	1.53e-20	3.7e-19
744	Zfp36l1	3341.94	2.07365	0.223214	9.28996	1.54e-20	3.73e-19
745	Ube2j2	29494.2	3.25508	0.350672	9.28241	1.66e-20	4e-19
746	Fbxw5	2998.18	-4.3048	0.464339	-9.27081	1.85e-20	4.46e-19
747	Nsun7	613.364	-6.41011	0.691486	-9.27006	1.86e-20	4.48e-19
748	Iqch	1277.78	-6.18143	0.666862	-9.26943	1.87e-20	4.5e-19
749	Ccdc7	395.309	-12.352	1.3328	-9.26769	1.9e-20	4.57e-19
750	Tmem97	13186.6	-3.52596	0.380695	-9.26189	2.01e-20	4.82e-19
751	Ubxn10	1461.54	-4.46307	0.481919	-9.26103	2.02e-20	4.85e-19
752	Wdr34	43940	2.94579	0.318298	9.25481	2.15e-20	5.14e-19
753	Hspe1	47168.1	1.87256	0.202356	9.25375	2.17e-20	5.18e-19
754	Lman2	4936.28	-1.51751	0.164004	-9.25288	2.19e-20	5.22e-19
755	Ubl4b	290.527	-11.9079	1.28785	-9.24633	2.32e-20	5.54e-19
756	Rnf115	6816.4	1.34775	0.146074	9.22649	2.8e-20	6.66e-19
757	Rwdd2a	1718.06	-3.66876	0.397694	-9.22508	2.83e-20	6.74e-19
758	Tyrobp	265.656	4.0992	0.444448	9.22313	2.89e-20	6.85e-19
759	Gatad1	5350.77	-1.90891	0.207014	-9.22121	2.94e-20	6.97e-19
760	Dhrs7b	1420.18	-2.30984	0.250651	-9.21536	3.1e-20	7.35e-19
761	4933402N22Rik	422.516	-12.448	1.35143	-9.21103	3.23e-20	7.64e-19
762	Fam116a	2931.76	1.92406	0.20898	9.20691	3.36e-20	7.93e-19
763	Ift172	2307.3	-3.28818	0.357216	-9.20501	3.42e-20	8.06e-19
764	H2afb1	272.607	-11.8161	1.28526	-9.1935	3.8e-20	8.96e-19
765	A730011L01Rik	17348.9	3.03969	0.330668	9.19256	3.84e-20	9.02e-19
766	Tsga8	316.559	-3.95268	0.430073	-9.19072	3.9e-20	9.17e-19
767	Iqcf5	255.956	-11.725	1.27637	-9.18623	4.07e-20	9.55e-19
768	1700030F18Rik	304.117	-11.9736	1.30368	-9.1845	4.13e-20	9.69e-19
769	4930557A04Rik	256.841	-11.73	1.2775	-9.18201	4.23e-20	9.9e-19
770	Ccdc62	2214.78	-3.43549	0.374503	-9.17346	4.58e-20	1.07e-18
771	Letm2	1779.91	-3.20271	0.349304	-9.16882	4.78e-20	1.12e-18
772	Zfp36l2	6434.87	1.57672	0.171986	9.1677	4.83e-20	1.13e-18
773	1700023L04Rik	359.635	-3.96003	0.432077	-9.16511	4.95e-20	1.15e-18
774	Wdr31	2038.81	-3.2069	0.350306	-9.15457	5.46e-20	1.27e-18
775	Irgc1	297.152	-11.9405	1.30584	-9.14387	6.03e-20	1.4e-18
776	4930455C21Rik	5662.46	2.30946	0.252721	9.13837	6.34e-20	1.47e-18
777	Lrrc51	4259.9	-2.97178	0.325234	-9.13735	6.4e-20	1.48e-18
778	Sephs2	8514.78	-2.3547	0.257703	-9.13727	6.41e-20	1.48e-18
779	Stk33	4729.67	-4.05751	0.444343	-9.13147	6.76e-20	1.56e-18
780	Cbx4	3572.87	2.01139	0.220344	9.1284	6.95e-20	1.6e-18
781	4930455J16Rik	357.82	-12.2082	1.33842	-9.12136	7.42e-20	1.71e-18
782	Ooep	1976.48	3.7728	0.413665	9.12042	7.48e-20	1.72e-18
783	Zfp408	1712.09	2.41457	0.264891	9.11534	7.84e-20	1.8e-18
784	Jmjd4	2785.97	2.39498	0.263202	9.0994	9.08e-20	2.09e-18
785	Ulk4	1248.54	-4.13688	0.454651	-9.09902	9.11e-20	2.09e-18
786	Tmc2	404.053	4.1223	0.453236	9.09525	9.44e-20	2.16e-18
787	Zfp389	621.225	-3.46461	0.380964	-9.09433	9.52e-20	2.18e-18
788	Rhbdl2	508.01	3.62171	0.398256	9.09394	9.55e-20	2.18e-18
789	Gm15107	2400.31	1.90762	0.209853	9.09028	9.88e-20	2.25e-18
790	Nhedc1	3135.66	-4.05683	0.446367	-9.08854	1e-19	2.29e-18
791	Malt1	18150.5	2.98294	0.328233	9.08788	1.01e-19	2.3e-18
792	1700011A15Rik	262.588	-11.7618	1.29449	-9.0861	1.03e-19	2.33e-18
793	Tcp10b	309.697	-11.9999	1.32113	-9.08301	1.06e-19	2.4e-18
794	Dgke	2992.62	1.73473	0.191118	9.07671	1.12e-19	2.54e-18
795	Pxmp4	1527.11	2.29038	0.252483	9.07141	1.17e-19	2.66e-18
796	Qtrtd1	1735.68	2.03539	0.224428	9.06926	1.2e-19	2.71e-18
797	1700034H15Rik	5449.68	3.21505	0.354658	9.0652	1.24e-19	2.81e-18
798	Atp1a4	250.71	-11.6953	1.29037	-9.0635	1.26e-19	2.85e-18
799	Lyzl6	245.739	-11.6662	1.28739	-9.06191	1.28e-19	2.89e-18
800	BC031181	5138.76	-1.65929	0.183154	-9.05956	1.31e-19	2.95e-18
801	BC005624	2150.43	-1.83359	0.202397	-9.05936	1.31e-19	2.95e-18
802	H1fnt	308.479	-11.9945	1.32458	-9.0553	1.36e-19	3.06e-18
803	Catsperg2	1122.02	-5.65826	0.625131	-9.05131	1.41e-19	3.17e-18
804	Efr3b	1297.97	2.13448	0.235891	9.04859	1.45e-19	3.24e-18
805	Lrrc9	582.189	-3.44818	0.381456	-9.03954	1.57e-19	3.52e-18
806	Gsg2	4540.78	-3.98563	0.441204	-9.03353	1.66e-19	3.71e-18
807	4921536K21Rik	378.323	-4.76791	0.528419	-9.02297	1.83e-19	4.08e-18
808	Jun	592.981	2.35386	0.260967	9.01979	1.88e-19	4.2e-18
809	Usp2	5461.62	-3.58954	0.398006	-9.01881	1.9e-19	4.23e-18
810	Psmc3ip	6226.77	-2.39317	0.265362	-9.01851	1.91e-19	4.24e-18
811	1700027D21Rik	241.788	-11.6428	1.29125	-9.01667	1.94e-19	4.3e-18
812	1700007K09Rik	252.396	-11.7047	1.29864	-9.01307	2e-19	4.44e-18
813	Plcz1	240.21	-11.6334	1.29103	-9.01094	2.04e-19	4.52e-18
814	Rorb	639.085	2.55125	0.2832	9.00864	2.09e-19	4.61e-18
815	Tulp2	1337.36	-2.71393	0.30149	-9.00171	2.22e-19	4.91e-18
816	Tcp1	36563.3	-2.64813	0.294199	-9.00116	2.23e-19	4.93e-18
817	Soat2	22419	3.33011	0.370258	8.99401	2.38e-19	5.25e-18
818	Gsdmcl-ps	390.075	-12.3328	1.37123	-8.99396	2.38e-19	5.25e-18
819	Ap2a1	228.281	-5.30351	0.589814	-8.99183	2.43e-19	5.34e-18
820	Tmod3	29132.1	2.86471	0.318701	8.98873	2.5e-19	5.49e-18
821	A730017L22Rik	584.758	2.86386	0.3187	8.98609	2.56e-19	5.61e-18
822	Rab4b	1276.32	-3.20745	0.356936	-8.98606	2.56e-19	5.61e-18
823	Ift27	1582.46	-3.42979	0.381683	-8.98597	2.56e-19	5.61e-18
824	1700057K13Rik	287.653	-11.8936	1.32443	-8.98015	2.7e-19	5.91e-18
825	Znhit2-ps	4246.13	-5.16647	0.575415	-8.97869	2.74e-19	5.98e-18
826	Tcp10a	1716.85	-14.4708	1.61196	-8.97715	2.78e-19	6.05e-18
827	Rabac1	2158.43	-1.96129	0.218544	-8.97437	2.85e-19	6.2e-18
828	Kctd6	1782.56	1.60801	0.179185	8.97401	2.86e-19	6.21e-18
829	Catsper2	2518.53	-4.02036	0.448154	-8.97093	2.94e-19	6.38e-18
830	Aoc2	2848.29	3.38068	0.377221	8.96206	3.19e-19	6.91e-18
831	Dnahc2	1305.03	-4.20675	0.469494	-8.96019	3.24e-19	7.02e-18
832	Txnip	4379.46	1.45449	0.162445	8.9537	3.44e-19	7.44e-18
833	Ubqln2	3011.46	2.05957	0.230029	8.95353	3.44e-19	7.44e-18
834	Ccna1	1153.86	-5.79342	0.647375	-8.9491	3.58e-19	7.73e-18
835	Izumo2	223.297	-11.5281	1.2884	-8.94759	3.63e-19	7.83e-18
836	1700042G07Rik	228.088	-11.5588	1.29205	-8.94613	3.68e-19	7.93e-18
837	Dyx1c1	1432.17	-4.58623	0.512696	-8.94532	3.71e-19	7.97e-18
838	Tomm20l	351.201	-12.1813	1.36276	-8.93867	3.94e-19	8.46e-18
839	Mrpl54	4487.38	-1.95192	0.218459	-8.93497	4.07e-19	8.74e-18
840	Tmsb10	32179.3	-2.98133	0.33373	-8.93335	4.13e-19	8.86e-18
841	Tmem9b	3870.08	-1.5596	0.174602	-8.93234	4.17e-19	8.93e-18
842	Atp1a2	7392.68	2.98701	0.33453	8.92899	4.3e-19	9.18e-18
843	Bpi	371.494	-12.2624	1.37332	-8.92896	4.3e-19	9.18e-18
844	1700009N14Rik	226.363	-11.5477	1.29364	-8.92653	4.4e-19	9.37e-18
845	Gas5	8367.62	1.6746	0.187665	8.92336	4.52e-19	9.63e-18
846	Kdm4d	1468.72	-5.10168	0.571803	-8.92209	4.58e-19	9.73e-18
847	Capns1	4532.56	-3.04078	0.340892	-8.92007	4.66e-19	9.9e-18
848	Edf1	4215.01	-2.01292	0.225781	-8.91538	4.86e-19	1.03e-17
849	Rabepk	2478.46	-3.16001	0.354898	-8.90399	5.39e-19	1.14e-17
850	Ubl7	4232.25	-4.02864	0.45249	-8.90326	5.42e-19	1.15e-17
851	Mbd3l1	232.199	-11.5844	1.30129	-8.90223	5.47e-19	1.16e-17
852	Aspm	5151.72	1.34964	0.151621	8.90146	5.51e-19	1.16e-17
853	Nicn1	1048.37	-3.48994	0.392081	-8.90105	5.53e-19	1.17e-17
854	Ddi1	217.018	-11.487	1.2912	-8.89634	5.77e-19	1.22e-17
855	9330020H09Rik	4305.77	2.63621	0.296499	8.89116	6.05e-19	1.27e-17
856	Rbm34	21389.3	2.69179	0.302789	8.88997	6.11e-19	1.29e-17
857	Plk1s1	4845.88	-2.73827	0.308023	-8.88982	6.12e-19	1.29e-17
858	A630033H20Rik	389.19	3.80473	0.428208	8.88523	6.38e-19	1.34e-17
859	Clca2	8279.35	3.64014	0.409721	8.88443	6.42e-19	1.35e-17
860	4930505A04Rik	218.936	-11.4997	1.29574	-8.87503	6.99e-19	1.46e-17
861	Wdr85	23069.8	3.09722	0.349027	8.87386	7.07e-19	1.48e-17
862	Itgae	2149.11	-3.66436	0.413734	-8.85681	8.23e-19	1.72e-17
863	Pabpc2	6698.81	-16.4349	1.85681	-8.85117	8.66e-19	1.81e-17
864	Gm101	326.02	-12.074	1.3647	-8.84736	8.96e-19	1.87e-17
865	F630043A04Rik	23306.6	2.74823	0.31065	8.84671	9.01e-19	1.88e-17
866	Spata6	5001.75	-2.80498	0.317112	-8.8454	9.12e-19	1.9e-17
867	Tuba3b	24479	-2.55723	0.289144	-8.84415	9.22e-19	1.91e-17
868	1700104A03Rik	258.111	-11.737	1.32733	-8.84257	9.35e-19	1.94e-17
869	Mpdz	2654.5	1.90832	0.215814	8.84245	9.36e-19	1.94e-17
870	Dnajb14	1246.07	-3.9753	0.449599	-8.84187	9.41e-19	1.95e-17
871	Prss56	359.637	-5.93976	0.671866	-8.84069	9.51e-19	1.97e-17
872	Prlr	1034.17	4.53291	0.512916	8.83752	9.79e-19	2.02e-17
873	Tmem190	213.734	-11.4649	1.29738	-8.83695	9.84e-19	2.03e-17
874	1110057K04Rik	11835	2.48135	0.28123	8.82318	1.11e-18	2.29e-17
875	Slco6c1	2436.7	-14.976	1.69791	-8.82022	1.14e-18	2.35e-17
876	Ppp1r11	6360.51	-3.20023	0.362963	-8.81695	1.18e-18	2.42e-17
877	Gm16287	1245.07	3.94879	0.447965	8.81495	1.2e-18	2.46e-17
878	Dnajb2	1702.91	-3.85438	0.437277	-8.81451	1.2e-18	2.46e-17
879	Tsg101	6984.99	-1.48872	0.168907	-8.81381	1.21e-18	2.48e-17
880	Irak2	1027.24	2.74792	0.311807	8.81288	1.22e-18	2.49e-17
881	Thap6	1156.61	1.96447	0.223045	8.80749	1.28e-18	2.61e-17
882	4930553E22Rik	289.981	-11.905	1.35239	-8.80288	1.33e-18	2.72e-17
883	Gm166	1006.01	-3.78326	0.429815	-8.80207	1.34e-18	2.74e-17
884	Rrp1	5998.87	-2.49827	0.28398	-8.79734	1.4e-18	2.85e-17
885	2700070H01Rik	885.52	3.52916	0.401287	8.79461	1.44e-18	2.92e-17
886	Gtsf1l	215.716	-11.4784	1.30542	-8.79287	1.46e-18	2.96e-17
887	Cox7b	4542.58	2.03019	0.230901	8.79248	1.46e-18	2.97e-17
888	Pam16	4749.24	-2.35078	0.267369	-8.79225	1.47e-18	2.97e-17
889	Spem1	238.209	-11.6215	1.32304	-8.78393	1.58e-18	3.2e-17
890	Ppp3r2	9902.23	-8.34927	0.950886	-8.78052	1.63e-18	3.29e-17
891	Iqcf4	207.237	-11.4204	1.30169	-8.77347	1.73e-18	3.5e-17
892	4933411K20Rik	6694.17	-3.0926	0.352621	-8.77031	1.78e-18	3.59e-17
893	4933402J10Rik	257.636	-11.7343	1.33913	-8.76263	1.91e-18	3.84e-17
894	A730037C10Rik	273.178	-5.49177	0.6274	-8.75323	2.07e-18	4.17e-17
895	Adamts5	264.849	4.50956	0.515344	8.75057	2.12e-18	4.27e-17
896	1700054O13Rik	202.818	-11.3894	1.30169	-8.7497	2.14e-18	4.3e-17
897	Prss43	404.629	-6.26273	0.716059	-8.74612	2.21e-18	4.43e-17
898	4930571K23Rik	202.497	-11.3871	1.30323	-8.73759	2.38e-18	4.77e-17
899	9230114K14Rik	5319.18	2.99549	0.342937	8.73483	2.44e-18	4.89e-17
900	Isyna1	6203.58	-2.14883	0.246417	-8.72033	2.77e-18	5.55e-17
901	Wdr96	2251.05	-4.92992	0.565437	-8.71877	2.81e-18	5.62e-17
902	2810408M09Rik	2823.93	2.58718	0.296857	8.71525	2.9e-18	5.79e-17
903	Txndc8	196.231	-11.3417	1.3022	-8.70959	3.05e-18	6.08e-17
904	Slc1a7	7190.24	3.39917	0.390319	8.7087	3.07e-18	6.12e-17
905	Hspa1b	867.63	2.97953	0.342161	8.70796	3.09e-18	6.15e-17
906	Taf1d	15836.4	1.51136	0.173585	8.70678	3.13e-18	6.2e-17
907	Fscb	200.13	-11.3702	1.30591	-8.70673	3.13e-18	6.2e-17
908	4921513D23Rik	2333.49	-1.85075	0.212567	-8.70669	3.13e-18	6.2e-17
909	Cd320	6827.32	-2.46232	0.283148	-8.69624	3.43e-18	6.79e-17
910	Rrnad1	6341.97	2.75283	0.316639	8.6939	3.5e-18	6.93e-17
911	Lyar	30958.7	-3.07026	0.353375	-8.68839	3.68e-18	7.26e-17
912	Klf4	2322.73	1.85476	0.213633	8.68199	3.89e-18	7.67e-17
913	Prdx6b	7097.04	-16.5182	1.90262	-8.68184	3.89e-18	7.68e-17
914	Zbtb42	596.717	-4.81052	0.554557	-8.67452	4.15e-18	8.18e-17
915	4930578I06Rik	191.747	-11.3083	1.3042	-8.6707	4.29e-18	8.45e-17
916	9430008C03Rik	8855.82	2.8527	0.329055	8.66937	4.35e-18	8.54e-17
917	Slamf8	2809.38	3.17741	0.36661	8.66699	4.44e-18	8.71e-17
918	Cep63	4956.4	-3.19696	0.368978	-8.66435	4.54e-18	8.9e-17
919	Nphs1	2023.43	3.59575	0.415034	8.66374	4.57e-18	8.94e-17
920	Sccpdh	14795.3	-2.85116	0.329229	-8.66013	4.71e-18	9.22e-17
921	Csda	17062.1	-3.4412	0.397464	-8.65789	4.81e-18	9.39e-17
922	Plin3	1599.76	2.59898	0.300505	8.64872	5.21e-18	1.02e-16
923	Kif4-ps	227.472	-11.5547	1.33636	-8.64637	5.32e-18	1.04e-16
924	Liph	2247.72	2.91892	0.337709	8.6433	5.46e-18	1.06e-16
925	1700113I22Rik	700.931	-3.54038	0.409914	-8.63687	5.78e-18	1.12e-16
926	1110032A03Rik	5414.64	-2.99715	0.347093	-8.63501	5.87e-18	1.14e-16
927	Tspan15	6915.31	3.01204	0.348861	8.63392	5.93e-18	1.15e-16
928	Paqr8	550.159	-3.0602	0.354533	-8.63163	6.05e-18	1.17e-16
929	Prss37	279.572	-11.8525	1.37396	-8.62653	6.32e-18	1.23e-16
930	AI507597	187.014	-11.2723	1.30676	-8.62612	6.35e-18	1.23e-16
931	Ehbp1l1	14176.6	2.7524	0.319149	8.6242	6.45e-18	1.25e-16
932	Ccdc158	1118.02	-3.66927	0.425573	-8.62196	6.58e-18	1.27e-16
933	D17Wsu104e	1663.66	-2.33959	0.27153	-8.6163	6.92e-18	1.33e-16
934	Ptpn20	2598.78	-3.94049	0.457507	-8.61296	7.12e-18	1.37e-16
935	Zp3r	189.509	-11.2913	1.31158	-8.60894	7.37e-18	1.42e-16
936	Agbl4	1039.68	-4.47004	0.519519	-8.60418	7.69e-18	1.48e-16
937	4833427G06Rik	958.829	-6.65539	0.773644	-8.60264	7.79e-18	1.5e-16
938	Calm3	20533	-2.27655	0.264656	-8.60191	7.84e-18	1.5e-16
939	Adh4	309.34	-4.08636	0.475081	-8.60139	7.88e-18	1.51e-16
940	Dhx58	524.926	-5.40692	0.628798	-8.59881	8.05e-18	1.54e-16
941	Lrpap1	6892.14	-1.69204	0.196865	-8.59491	8.33e-18	1.59e-16
942	Prkrir	10876.8	2.05892	0.23959	8.59353	8.43e-18	1.61e-16
943	Dand5	425.855	-4.65816	0.542624	-8.58452	9.12e-18	1.74e-16
944	Ankrd5	461.599	-4.91722	0.57333	-8.57661	9.77e-18	1.86e-16
945	Gstt2	1101.81	-3.08556	0.360144	-8.56758	1.06e-17	2.01e-16
946	Nek7	3587.75	2.76123	0.322294	8.56742	1.06e-17	2.01e-16
947	Slc6a20b	398.194	4.15691	0.485294	8.56577	1.07e-17	2.04e-16
948	Kcnk6	903.306	2.22641	0.25998	8.56377	1.09e-17	2.07e-16
949	Cxcl12	297.531	4.77699	0.558021	8.56059	1.12e-17	2.13e-16
950	4930488L21Rik	276.512	-11.8363	1.38286	-8.55932	1.14e-17	2.15e-16
951	1700123L14Rik	2014.45	-14.7014	1.71871	-8.55374	1.19e-17	2.26e-16
952	Lrrc17	260105	2.92995	0.342568	8.5529	1.2e-17	2.27e-16
953	4930504O13Rik	1081.68	-4.70131	0.549871	-8.54985	1.23e-17	2.33e-16
954	Ttc25	1470.22	-3.78551	0.442868	-8.54772	1.26e-17	2.37e-16
955	4921511H03Rik	280.168	-11.8553	1.38745	-8.54463	1.29e-17	2.43e-16
956	Zfp9	21009.5	3.06326	0.358873	8.53578	1.39e-17	2.62e-16
957	Svs5	1293.11	2.2204	0.260137	8.53549	1.4e-17	2.62e-16
958	4930526D03Rik	542.363	-6.22943	0.730444	-8.52828	1.49e-17	2.79e-16
959	Ttc38	1899.35	2.78945	0.327155	8.5264	1.51e-17	2.83e-16
960	1700110M21Rik	182.473	-11.2367	1.31799	-8.52563	1.52e-17	2.85e-16
961	1110004E09Rik	5126.73	-2.62191	0.307771	-8.51904	1.61e-17	3.01e-16
962	Arrb2	894.869	2.46142	0.288944	8.51867	1.61e-17	3.02e-16
963	Hs2st1	3095.44	1.40947	0.165663	8.50806	1.77e-17	3.31e-16
964	Slc35e1	2358.72	2.11865	0.249044	8.50715	1.78e-17	3.33e-16
965	Cln6	940.625	-4.07271	0.478926	-8.50384	1.83e-17	3.42e-16
966	Dgcr6	2632.06	-2.95976	0.348182	-8.50063	1.89e-17	3.51e-16
967	2510006D16Rik	1524.81	-1.77998	0.209524	-8.49533	1.97e-17	3.67e-16
968	Prss52	197.571	-11.3517	1.33666	-8.49255	2.02e-17	3.76e-16
969	Dkc1	8736.43	1.84328	0.217189	8.48699	2.12e-17	3.94e-16
970	1700018C11Rik	174.103	-11.1691	1.31755	-8.47718	2.31e-17	4.28e-16
971	Mea1	7212.69	-2.58359	0.304819	-8.47582	2.33e-17	4.33e-16
972	Gstm5	25194.3	-3.22167	0.380137	-8.47503	2.35e-17	4.35e-16
973	Ppm1g	6351.86	-2.41177	0.284676	-8.47201	2.41e-17	4.46e-16
974	Chst3	1065.25	3.51954	0.41546	8.47143	2.42e-17	4.48e-16
975	Thap2	1261.97	3.13349	0.369911	8.47092	2.43e-17	4.49e-16
976	Rps21	27722.5	1.44339	0.170588	8.46127	2.64e-17	4.88e-16
977	Ccdc144b	285.825	-11.8841	1.40614	-8.45158	2.87e-17	5.29e-16
978	Tbc1d21	172.275	-11.1539	1.32029	-8.44807	2.96e-17	5.45e-16
979	BC017612	812.804	2.08021	0.246494	8.4392	3.2e-17	5.87e-16
980	Cd36	349.067	5.7906	0.686417	8.43598	3.28e-17	6.03e-16
981	Pnpla3	291.082	3.82556	0.453521	8.43523	3.31e-17	6.06e-16
982	Slc12a8	486.342	2.99222	0.354755	8.43461	3.32e-17	6.09e-16
983	Lgr5	409.602	3.05994	0.362799	8.43428	3.33e-17	6.1e-16
984	4930433N12Rik	509.075	-4.68245	0.555303	-8.43225	3.39e-17	6.2e-16
985	Paxip1	10830.3	2.2845	0.27094	8.43177	3.4e-17	6.22e-16
986	4930579F01Rik	170.601	-11.1397	1.32129	-8.43091	3.43e-17	6.26e-16
987	Paip1	10766.1	-1.71594	0.20353	-8.43087	3.43e-17	6.26e-16
988	Dpp10	276.608	-11.8368	1.40444	-8.42813	3.51e-17	6.4e-16
989	Gm14873	383.422	-7.32894	0.869687	-8.4271	3.54e-17	6.45e-16
990	Ccdc40	1346.25	-4.1426	0.491612	-8.42657	3.56e-17	6.47e-16
991	Dqx1	11412.1	4.01009	0.475932	8.42575	3.58e-17	6.51e-16
992	Gm15881	208.378	-11.4282	1.35636	-8.42562	3.59e-17	6.51e-16
993	Flad1	698.158	-2.62033	0.311449	-8.41336	3.98e-17	7.22e-16
994	Cylc1	195.711	-11.338	1.3487	-8.40662	4.22e-17	7.64e-16
995	Tmem120a	3245.37	-3.41157	0.405914	-8.40467	4.29e-17	7.76e-16
996	Asna1	1435.05	-2.03563	0.242207	-8.40451	4.3e-17	7.76e-16
997	Gm6460	230.82	-11.5757	1.37788	-8.40112	4.42e-17	7.98e-16
998	Fam20a	249.536	-11.6882	1.39188	-8.39742	4.56e-17	8.23e-16
999	1700108J01Rik	1443.45	-14.2206	1.6941	-8.39417	4.69e-17	8.45e-16
1000	Aamp	9295.81	-1.54679	0.18427	-8.39416	4.69e-17	8.45e-16
1001	Mga	9156.9	1.21348	0.144704	8.38597	5.03e-17	9.05e-16
1002	Enkur	2209.22	-3.31403	0.395699	-8.37514	5.52e-17	9.91e-16
1003	Ndst4	255.02	-11.7196	1.3995	-8.3741	5.56e-17	9.99e-16
1004	Tmem30c	488.099	-4.0722	0.486463	-8.37104	5.71e-17	1.02e-15
1005	St6galnac2	446.37	-3.09518	0.369755	-8.37088	5.72e-17	1.02e-15
1006	Sec23ip	53902.6	2.54858	0.304558	8.36811	5.85e-17	1.05e-15
1007	Gm10636	822.827	3.25993	0.390013	8.3585	6.35e-17	1.14e-15
1008	H2afy3	223.502	-11.5293	1.38047	-8.35171	6.73e-17	1.2e-15
1009	Cabyr	562.89	-3.09917	0.37114	-8.35042	6.8e-17	1.21e-15
1010	Eid1	2761.59	1.42398	0.170578	8.34796	6.95e-17	1.24e-15
1011	Tmem136	1511.1	3.28108	0.393165	8.34529	7.1e-17	1.26e-15
1012	Pfkl	2866.54	2.59186	0.310891	8.33688	7.63e-17	1.36e-15
1013	Il17rd	1119.68	3.24867	0.389743	8.33541	7.72e-17	1.37e-15
1014	Naa20	4195.39	-1.45421	0.174498	-8.33371	7.83e-17	1.39e-15
1015	1700029F12Rik	11688	-17.2379	2.07069	-8.32475	8.45e-17	1.5e-15
1016	Ddx19a	1457.69	2.60981	0.313721	8.31891	8.88e-17	1.57e-15
1017	Surf4	4922.6	-1.42133	0.170861	-8.31865	8.9e-17	1.57e-15
1018	Ralgps1	324.859	-5.4566	0.656696	-8.30918	9.64e-17	1.7e-15
1019	Hiatl1	4881.63	1.4456	0.174087	8.30392	1.01e-16	1.78e-15
1020	Bre	1655.83	-2.00683	0.241684	-8.30354	1.01e-16	1.78e-15
1021	Tmem175	1914.55	-3.06604	0.369358	-8.30101	1.03e-16	1.82e-15
1022	Slco6b1	213.208	-11.4612	1.38117	-8.29821	1.06e-16	1.86e-15
1023	H2-T3	173.427	4.51082	0.54394	8.29286	1.11e-16	1.95e-15
1024	Wdr48	3833.52	-2.9591	0.356872	-8.29176	1.12e-16	1.96e-15
1025	Trafd1	2729	-3.44457	0.415489	-8.2904	1.13e-16	1.98e-15
1026	Wrnip1	4086.01	1.58583	0.191305	8.28951	1.14e-16	1.99e-15
1027	Agbl5	2311.74	-4.2262	0.510002	-8.28664	1.16e-16	2.04e-15
1028	Lrrc39	2961.1	2.99929	0.362044	8.28432	1.19e-16	2.08e-15
1029	4933405O20Rik	156.189	-11.0125	1.3295	-8.28314	1.2e-16	2.1e-15
1030	Hnrnph2	6489	1.51157	0.18253	8.2812	1.22e-16	2.13e-15
1031	Zdhhc12	1351.57	-3.70338	0.447427	-8.27706	1.26e-16	2.2e-15
1032	Ckmt2	169.504	-11.1303	1.34571	-8.27098	1.33e-16	2.32e-15
1033	Tekt5	190.619	-11.2997	1.36684	-8.26698	1.37e-16	2.39e-15
1034	Xpo7	13818.7	2.25737	0.273131	8.26478	1.4e-16	2.44e-15
1035	Prss42	911.271	-5.42165	0.656171	-8.26256	1.43e-16	2.48e-15
1036	Stk36	569.316	-3.66836	0.444171	-8.25889	1.47e-16	2.55e-15
1037	Gm6760	162.238	-11.0674	1.3401	-8.25864	1.47e-16	2.56e-15
1038	C230024C17	254.99	3.50901	0.42501	8.25632	1.5e-16	2.6e-15
1039	Gm5918	4363.5	-2.68141	0.324877	-8.25362	1.54e-16	2.66e-15
1040	Ccdc130	1202.01	-3.303	0.400511	-8.24697	1.62e-16	2.81e-15
1041	8430427H17Rik	2415.27	-3.28273	0.398076	-8.24649	1.63e-16	2.82e-15
1042	Dnpep	7221.43	-1.51907	0.184221	-8.24594	1.64e-16	2.83e-15
1043	Lancl1	8973.03	-2.48906	0.301878	-8.24526	1.65e-16	2.84e-15
1044	Zfp322a	5892.87	2.2262	0.270055	8.2435	1.67e-16	2.88e-15
1045	Ntpcr	1378.53	-3.8477	0.466783	-8.24302	1.68e-16	2.89e-15
1046	BC049635	587.4	-4.30602	0.522452	-8.24194	1.69e-16	2.92e-15
1047	Rnf10	2752.44	-1.76042	0.213657	-8.2395	1.73e-16	2.97e-15
1048	Utp6	4928.17	1.99953	0.242692	8.23898	1.74e-16	2.98e-15
1049	Acmsd	6620.47	3.23123	0.392249	8.23769	1.76e-16	3.01e-15
1050	Ribc2	558.8	-3.28376	0.398647	-8.23726	1.76e-16	3.02e-15
1051	Abcc12	1177.22	-13.9264	1.69283	-8.22669	1.92e-16	3.3e-15
1052	Galnt3	1897.12	-3.71671	0.451882	-8.22497	1.95e-16	3.34e-15
1053	Osbp2	535.328	-4.02124	0.48894	-8.22442	1.96e-16	3.35e-15
1054	Cbfb	7486.97	1.36855	0.166405	8.22424	1.96e-16	3.35e-15
1055	4933434E20Rik	8409.87	-1.34791	0.16391	-8.22345	1.98e-16	3.37e-15
1056	4930584F24Rik	151.417	-10.9677	1.33419	-8.22048	2.03e-16	3.45e-15
1057	Bag5	2989.8	-2.92416	0.3558	-8.21855	2.06e-16	3.51e-15
1058	H2-D1	4909.23	1.65841	0.20182	8.21724	2.08e-16	3.54e-15
1059	BC061237	180.863	-11.2239	1.36591	-8.21712	2.08e-16	3.54e-15
1060	4922505E12Rik	163.033	-11.0744	1.34788	-8.21619	2.1e-16	3.57e-15
1061	Yeats2	2413.09	2.09922	0.255611	8.21257	2.17e-16	3.67e-15
1062	1700018L24Rik	164.04	-11.0833	1.35028	-8.20814	2.25e-16	3.81e-15
1063	Acsl6	932.523	-4.13523	0.504262	-8.20056	2.39e-16	4.05e-15
1064	Zfp385c	330.592	3.84575	0.468966	8.20049	2.39e-16	4.05e-15
1065	Hyal5	149.371	-10.9481	1.33598	-8.19477	2.51e-16	4.24e-15
1066	Racgap1	20181.8	1.93943	0.236754	8.19176	2.57e-16	4.35e-15
1067	Fbxl3	11325.7	1.57916	0.192822	8.18976	2.62e-16	4.42e-15
1068	Fam170b	148.108	-10.9358	1.33663	-8.1816	2.8e-16	4.72e-15
1069	Rad23a	732.55	-4.60583	0.562965	-8.18138	2.81e-16	4.72e-15
1070	Atp8b3	6852.69	-8.72613	1.06671	-8.18044	2.83e-16	4.76e-15
1071	E130303B06Rik	1324.81	-3.46107	0.42313	-8.17968	2.85e-16	4.78e-15
1072	Ap2s1	2469.98	-2.171	0.26542	-8.17951	2.85e-16	4.78e-15
1073	Sh3gl3	2568.34	-2.69438	0.32962	-8.17421	2.98e-16	5e-15
1074	Dmap1	2128.76	-1.96265	0.240125	-8.17347	3e-16	5.02e-15
1075	Tmem210	148.39	-10.9385	1.33829	-8.17347	3e-16	5.02e-15
1076	Vps26b	4734.27	1.86404	0.228164	8.16975	3.09e-16	5.17e-15
1077	4930423M02Rik	180.895	-11.2241	1.37402	-8.16883	3.11e-16	5.2e-15
1078	Gm6567	1186.69	-13.938	1.70646	-8.16776	3.14e-16	5.25e-15
1079	Adam32	5690.88	-9.44318	1.15652	-8.16513	3.21e-16	5.36e-15
1080	4933425O20Rik	152.328	-10.9764	1.34468	-8.16286	3.27e-16	5.45e-15
1081	Nkiras2	175.123	-11.1773	1.36944	-8.16196	3.3e-16	5.49e-15
1082	Crx	615.539	3.42111	0.419204	8.16097	3.32e-16	5.53e-15
1083	Tmem106c	935.927	-3.11795	0.382076	-8.16055	3.33e-16	5.54e-15
1084	4930578N16Rik	1875.46	-3.29845	0.404363	-8.15717	3.43e-16	5.69e-15
1085	Eri3	1580.92	-2.53352	0.310769	-8.1524	3.57e-16	5.92e-15
1086	Ap1m1	5486.59	-2.87431	0.35274	-8.14851	3.68e-16	6.1e-15
1087	Mbp	1210.95	2.94169	0.361014	8.14843	3.69e-16	6.1e-15
1088	Sparcl1	852.294	3.55017	0.436063	8.14142	3.91e-16	6.46e-15
1089	4930522H14Rik	158.524	-11.0337	1.35558	-8.13946	3.97e-16	6.56e-15
1090	1700026L06Rik	648.797	-4.28309	0.526237	-8.1391	3.98e-16	6.58e-15
1091	1700065I17Rik	155.458	-11.0058	1.35257	-8.13698	4.05e-16	6.69e-15
1092	Myo1c	10178.6	2.35182	0.289043	8.13657	4.07e-16	6.7e-15
1093	Cyth2	5365.02	-1.4274	0.175514	-8.13272	4.2e-16	6.91e-15
1094	Srpk1	7035.68	-2.11587	0.260174	-8.13254	4.2e-16	6.92e-15
1095	Fam71b	162.969	-11.0739	1.36174	-8.13218	4.22e-16	6.93e-15
1096	Prom1	281.775	-5.88141	0.723229	-8.13216	4.22e-16	6.93e-15
1097	Arpm1	214.414	-11.4697	1.41169	-8.12484	4.48e-16	7.35e-15
1098	4930558C23Rik	170.71	-11.1405	1.37187	-8.12066	4.64e-16	7.6e-15
1099	Pfn4	1553.57	-4.67003	0.575208	-8.11886	4.71e-16	7.71e-15
1100	Gm15417	8372.24	3.10988	0.38323	8.1149	4.86e-16	7.95e-15
1101	1700013D24Rik	144.548	-10.9006	1.34339	-8.1143	4.89e-16	7.99e-15
1102	Csnka2ip	144.099	-10.8963	1.34296	-8.11362	4.91e-16	8.02e-15
1103	Pkig	2963.24	-2.3972	0.295469	-8.1132	4.93e-16	8.04e-15
1104	Rbm22	3346.17	1.41471	0.174377	8.11299	4.94e-16	8.05e-15
1105	4933417A18Rik	144.856	-10.9038	1.34455	-8.10962	5.08e-16	8.27e-15
1106	4933402P03Rik	155.137	-11.0028	1.35687	-8.10897	5.11e-16	8.31e-15
1107	Dynlt1a	1019.04	-3.26746	0.402957	-8.1087	5.12e-16	8.31e-15
1108	Fam166a	147.697	-10.9319	1.34818	-8.10864	5.12e-16	8.31e-15
1109	Lrrc3	849.09	3.07076	0.378761	8.10736	5.17e-16	8.4e-15
1110	Mcrs1	3450.91	-1.56941	0.193678	-8.10319	5.35e-16	8.68e-15
1111	Spats2	608.345	-2.49262	0.307625	-8.10281	5.37e-16	8.7e-15
1112	Nat9	811.972	-3.36986	0.4159	-8.10257	5.38e-16	8.71e-15
1113	Spaca4	142.329	-10.8784	1.34264	-8.10219	5.4e-16	8.73e-15
1114	Ttc23	782.713	-4.23814	0.5232	-8.10041	5.48e-16	8.85e-15
1115	Abcd2	1475.81	2.92921	0.361693	8.09861	5.56e-16	8.97e-15
1116	4930503E14Rik	1194.33	-3.23062	0.399117	-8.09443	5.75e-16	9.28e-15
1117	Pnpla2	1819.52	-4.20933	0.520061	-8.09391	5.78e-16	9.31e-15
1118	1700023F02Rik	207.564	-11.4225	1.41142	-8.09294	5.82e-16	9.38e-15
1119	Dpep3	9195.81	-2.66678	0.329539	-8.09245	5.85e-16	9.41e-15
1120	Rangrf	8337.78	-2.46264	0.304408	-8.08992	5.97e-16	9.59e-15
1121	4933406F09Rik	3388.43	-15.4516	1.91122	-8.08468	6.23e-16	1e-14
1122	Cylc2	141.393	-10.8688	1.34509	-8.08037	6.46e-16	1.04e-14
1123	Tpi1	1512.93	-2.19485	0.271673	-8.07903	6.53e-16	1.05e-14
1124	Ppp1r2-ps7	172.961	-11.1598	1.38278	-8.07054	7e-16	1.12e-14
1125	Cgrrf1	2512.61	-2.6453	0.328175	-8.06064	7.59e-16	1.21e-14
1126	Speer1-ps1	2167.39	-14.807	1.83751	-8.05818	7.74e-16	1.24e-14
1127	Iscu	4549.22	-1.91317	0.23744	-8.0575	7.79e-16	1.24e-14
1128	1700036G14Rik	209.712	-11.4374	1.41982	-8.05549	7.92e-16	1.26e-14
1129	Adam5	10536.9	-12.1156	1.5045	-8.05292	8.08e-16	1.29e-14
1130	Fam48a	2427.14	-3.16902	0.393605	-8.05126	8.19e-16	1.31e-14
1131	Trpd52l3	1319.6	-4.00467	0.497476	-8.04998	8.28e-16	1.32e-14
1132	1700003P14Rik	138.641	-10.8405	1.34712	-8.04719	8.47e-16	1.35e-14
1133	1700012P22Rik	173.859	-11.1669	1.38816	-8.04435	8.67e-16	1.38e-14
1134	2610028E06Rik	1014.07	3.42353	0.425775	8.0407	8.93e-16	1.42e-14
1135	4933429O19Rik	222.117	-11.5203	1.4328	-8.04043	8.95e-16	1.42e-14
1136	Gm10190	11616.9	3.22934	0.402227	8.02865	9.86e-16	1.56e-14
1137	Tmem65	3388.17	1.3116	0.163454	8.0243	1.02e-15	1.62e-14
1138	A330035P11Rik	3741.55	3.14638	0.392471	8.01683	1.09e-15	1.72e-14
1139	Pnmal1	338.653	-4.78376	0.596874	-8.0147	1.1e-15	1.74e-14
1140	Gm5878	924.128	-13.5772	1.69514	-8.00947	1.15e-15	1.82e-14
1141	Fos	4230.81	2.37547	0.296737	8.00529	1.19e-15	1.88e-14
1142	4921517D21Rik	135.332	-10.8056	1.35012	-8.00343	1.21e-15	1.91e-14
1143	Hoxa4	961.355	-4.23776	0.529711	-8.00012	1.24e-15	1.96e-14
1144	Gm17359	168.658	-11.1231	1.39069	-7.99822	1.26e-15	1.99e-14
1145	Psmc5	6878.4	-1.30518	0.163362	-7.98951	1.35e-15	2.13e-14
1146	Ezr	2076.42	1.69464	0.212231	7.98487	1.41e-15	2.21e-14
1147	Hspa2	18886.2	-2.59338	0.324902	-7.98203	1.44e-15	2.26e-14
1148	Ccin	179.363	-11.2122	1.40507	-7.97982	1.47e-15	2.3e-14
1149	1700112E06Rik	138.833	-10.8424	1.35943	-7.97566	1.52e-15	2.37e-14
1150	Smad4	3821.78	1.24589	0.156247	7.97384	1.54e-15	2.41e-14
1151	Hemgn	165.675	-11.0977	1.39181	-7.97359	1.54e-15	2.41e-14
1152	Stk16	2889.73	-1.80106	0.225988	-7.96973	1.59e-15	2.48e-14
1153	5430421F17Rik	1463.24	3.48055	0.436802	7.96825	1.61e-15	2.51e-14
1154	Eno4	672.874	-3.33849	0.419008	-7.9676	1.62e-15	2.52e-14
1155	Mapk8ip2	551.389	-5.47114	0.687012	-7.96368	1.67e-15	2.6e-14
1156	Tigd3	937.444	3.19723	0.401636	7.96051	1.71e-15	2.67e-14
1157	Phospho2	9288.62	-3.59087	0.451262	-7.9574	1.76e-15	2.73e-14
1158	Xist	2858.42	3.45896	0.434725	7.95667	1.77e-15	2.75e-14
1159	Abca16	1081.36	-3.55698	0.447134	-7.95505	1.79e-15	2.78e-14
1160	Cdk9	14339.4	2.23832	0.281714	7.94534	1.94e-15	3e-14
1161	Nom1	18056.6	2.60362	0.328283	7.93102	2.17e-15	3.37e-14
1162	Camk4	1479.67	1.75661	0.22153	7.92946	2.2e-15	3.41e-14
1163	BC018473	3668.93	2.7265	0.343848	7.92937	2.2e-15	3.41e-14
1164	Pla2g2c	773.603	-4.49405	0.566782	-7.92906	2.21e-15	3.41e-14
1165	1700013N18Rik	6662.96	-8.68188	1.0951	-7.92793	2.23e-15	3.44e-14
1166	Usp4	2624.36	-1.77051	0.223355	-7.9269	2.25e-15	3.47e-14
1167	5430417L22Rik	1240.84	-2.6457	0.333771	-7.92669	2.25e-15	3.47e-14
1168	Lrrcc1	4697	-2.84328	0.358843	-7.92348	2.31e-15	3.56e-14
1169	Aspscr1	1935.64	-3.30165	0.41691	-7.91935	2.39e-15	3.67e-14
1170	Tns4	190.815	3.85749	0.487098	7.91933	2.39e-15	3.67e-14
1171	4930432K09Rik	142.053	-10.8754	1.37329	-7.91926	2.39e-15	3.67e-14
1172	Tm2d2	4310.02	-2.17488	0.274696	-7.91741	2.43e-15	3.72e-14
1173	Qrich2	2462.81	-14.9913	1.8963	-7.90557	2.67e-15	4.09e-14
1174	Gm597	151.013	-10.9636	1.38705	-7.90431	2.69e-15	4.13e-14
1175	Mycbpap	746.78	-5.64142	0.714171	-7.89925	2.81e-15	4.3e-14
1176	1700064M15Rik	1099.27	-3.21779	0.407406	-7.89824	2.83e-15	4.33e-14
1177	Gm5468	1359.06	3.60358	0.456329	7.89688	2.86e-15	4.37e-14
1178	Mzt2	1492.55	-3.7236	0.471616	-7.89542	2.89e-15	4.42e-14
1179	Cops4	10583.5	-1.9988	0.253326	-7.89023	3.02e-15	4.6e-14
1180	Trappc6a	1310.99	-2.41287	0.305826	-7.88969	3.03e-15	4.62e-14
1181	Sun2	782.299	2.48053	0.314446	7.88857	3.06e-15	4.66e-14
1182	Ndufa4	32746.5	1.39223	0.176495	7.88818	3.07e-15	4.67e-14
1183	Park2	631.768	-3.12661	0.396498	-7.88558	3.13e-15	4.76e-14
1184	Tsga13	135.742	-10.8099	1.37226	-7.87742	3.34e-15	5.08e-14
1185	Wfdc15a	3066.68	-2.5691	0.326289	-7.8737	3.44e-15	5.23e-14
1186	Ankrd55	216.62	-11.4841	1.45933	-7.86946	3.56e-15	5.41e-14
1187	Bach2	1132.7	2.67345	0.339816	7.86733	3.62e-15	5.49e-14
1188	4930406D18Rik	126.147	-10.7042	1.36105	-7.86467	3.7e-15	5.61e-14
1189	Mif4gd	6607.99	-2.5031	0.318508	-7.85884	3.88e-15	5.87e-14
1190	Rab11b	4423.26	-1.38881	0.176955	-7.84834	4.22e-15	6.38e-14
1191	Tmbim4	5854.13	-1.98836	0.253407	-7.84649	4.28e-15	6.47e-14
1192	Usp37	5008.85	-1.45218	0.185102	-7.84532	4.32e-15	6.52e-14
1193	Zrsr2	13789	1.329	0.169443	7.84334	4.39e-15	6.62e-14
1194	Agbl2	2387	-5.23239	0.667579	-7.83785	4.58e-15	6.91e-14
1195	Trp53i13	637.574	-2.32166	0.296297	-7.8356	4.67e-15	7.03e-14
1196	Bspry	1349.33	-4.09763	0.523022	-7.83453	4.71e-15	7.08e-14
1197	Fam24a	125.743	-10.6996	1.36617	-7.8318	4.81e-15	7.23e-14
1198	Cycs	78527.5	1.29228	0.16503	7.83061	4.86e-15	7.29e-14
1199	E230008N13Rik	587.029	-4.79671	0.612754	-7.82812	4.95e-15	7.43e-14
1200	4930451I11Rik	131.156	-10.7606	1.37463	-7.82797	4.96e-15	7.44e-14
1201	Zfp872	4934.35	3.62551	0.463416	7.82346	5.14e-15	7.7e-14
1202	4930520O04Rik	463.342	-3.63631	0.464809	-7.82323	5.15e-15	7.71e-14
1203	2210015D19Rik	1097.57	-2.08869	0.266992	-7.82302	5.16e-15	7.72e-14
1204	Sphkap	1356.99	-14.1314	1.80649	-7.82261	5.17e-15	7.73e-14
1205	Abi1	9340.59	1.39032	0.177754	7.82156	5.22e-15	7.79e-14
1206	1700011H14Rik	124.505	-10.6854	1.36744	-7.81417	5.53e-15	8.26e-14
1207	Odf3	135.075	-10.8031	1.383	-7.81132	5.66e-15	8.44e-14
1208	1700008F21Rik	1621.51	-14.3884	1.84231	-7.80996	5.72e-15	8.52e-14
1209	Rnasek	1378.64	-1.68412	0.215689	-7.80807	5.81e-15	8.64e-14
1210	Ranbp2	8793.86	1.32946	0.170336	7.8049	5.95e-15	8.86e-14
1211	1700022A21Rik	122.671	-10.664	1.36705	-7.80074	6.15e-15	9.15e-14
1212	Ccdc92	4409.02	-2.87134	0.368185	-7.79863	6.26e-15	9.29e-14
1213	1700034E13Rik	145.927	-10.9146	1.39957	-7.79853	6.26e-15	9.29e-14
1214	1700034I23Rik	123.248	-10.6708	1.36832	-7.79845	6.27e-15	9.29e-14
1215	Epb4.2	209.133	4.14677	0.531867	7.79662	6.36e-15	9.42e-14
1216	Gpr137	628.408	-3.42909	0.439825	-7.79649	6.37e-15	9.42e-14
1217	Pdha2	5570.09	-2.54678	0.326672	-7.79613	6.38e-15	9.44e-14
1218	Stra13	1205.31	-2.55923	0.328272	-7.79606	6.39e-15	9.44e-14
1219	4930556N09Rik	199.585	-11.366	1.4588	-7.79133	6.63e-15	9.79e-14
1220	Zdhhc19	124.447	-10.6846	1.37216	-7.78667	6.88e-15	1.01e-13
1221	Prss46	197.218	-11.3488	1.45782	-7.78473	6.99e-15	1.03e-13
1222	Snx1	5515.36	-2.62911	0.338002	-7.77839	7.35e-15	1.08e-13
1223	Psmb11	5462.38	3.17419	0.40812	7.77758	7.39e-15	1.09e-13
1224	Trim59	7732.02	1.53967	0.198126	7.77116	7.78e-15	1.14e-13
1225	1700009J07Rik	123.684	-10.6759	1.37379	-7.77112	7.78e-15	1.14e-13
1226	Zfp12	94932.4	3.02864	0.390224	7.76128	8.41e-15	1.23e-13
1227	Slc25a21	400.397	-2.64296	0.340612	-7.75944	8.53e-15	1.25e-13
1228	Pfkm	1348.53	-3.39374	0.437693	-7.7537	8.92e-15	1.31e-13
1229	Sp3	6757.98	1.23392	0.159304	7.7457	9.51e-15	1.39e-13
1230	Styxl1	967.654	-3.18352	0.411087	-7.74417	9.62e-15	1.41e-13
1231	Ankar	2043.66	-8.16503	1.05539	-7.73649	1.02e-14	1.49e-13
1232	4933407P14Rik	145.356	-10.9089	1.41017	-7.73588	1.03e-14	1.5e-13
1233	Zfp933	5766.36	2.91427	0.376737	7.73557	1.03e-14	1.5e-13
1234	Tmco3	23046.9	2.53297	0.327446	7.73553	1.03e-14	1.5e-13
1235	1700001C19Rik	360.904	-3.48508	0.450632	-7.73377	1.04e-14	1.52e-13
1236	Wdr35	3657.29	-2.17517	0.281277	-7.73319	1.05e-14	1.53e-13
1237	4933421I07Rik	201.984	-11.3832	1.47205	-7.73287	1.05e-14	1.53e-13
1238	Fam170a	940.759	-13.6029	1.7599	-7.72935	1.08e-14	1.57e-13
1239	Gramd1b	716.669	-4.39926	0.569231	-7.72844	1.09e-14	1.58e-13
1240	Atg4d	360.36	-3.89523	0.504728	-7.71747	1.19e-14	1.72e-13
1241	Fuca1	1818.29	-1.7935	0.232397	-7.71737	1.19e-14	1.72e-13
1242	1700007F19Rik	164.553	-11.0875	1.43671	-7.71728	1.19e-14	1.72e-13
1243	2610019E17Rik	1532.52	3.24975	0.421448	7.71092	1.25e-14	1.81e-13
1244	Mapk10	990.514	-2.62878	0.341002	-7.709	1.27e-14	1.83e-13
1245	4930478P22Rik	161.397	-11.0596	1.43521	-7.70587	1.3e-14	1.88e-13
1246	Stx18	878.22	-2.91842	0.379083	-7.69862	1.38e-14	1.99e-13
1247	Wdr78	956.606	-3.63724	0.472629	-7.69577	1.41e-14	2.03e-13
1248	1700025B11Rik	128.738	-10.7334	1.39633	-7.6869	1.51e-14	2.17e-13
1249	4931417E11Rik	1666.98	-14.4283	1.87809	-7.68241	1.56e-14	2.25e-13
1250	4921528I01Rik	1375.17	-14.1506	1.84206	-7.68196	1.57e-14	2.26e-13
1251	AU023762	11894.6	3.31306	0.431344	7.68079	1.58e-14	2.27e-13
1252	Nipsnap3a	122.645	-10.6635	1.3888	-7.67818	1.61e-14	2.32e-13
1253	Ruvbl2	4157.89	-2.45155	0.319388	-7.67579	1.64e-14	2.36e-13
1254	Ift122	1999.89	-2.77562	0.361652	-7.67483	1.66e-14	2.38e-13
1255	Abca17	649.818	-4.67985	0.609964	-7.67234	1.69e-14	2.42e-13
1256	Kif26a	651.52	2.24409	0.292632	7.66864	1.74e-14	2.49e-13
1257	Hyal1	245.034	3.31071	0.431841	7.6665	1.77e-14	2.53e-13
1258	Med28	15885.7	-1.75745	0.229327	-7.66349	1.81e-14	2.59e-13
1259	Znhit1	3768.18	-3.45438	0.45107	-7.65819	1.89e-14	2.7e-13
1260	Tmed4	3166.95	-2.27358	0.296914	-7.65737	1.9e-14	2.71e-13
1261	Adamts1	189.075	5.29856	0.692591	7.65034	2e-14	2.86e-13
1262	Gm9926	327.372	3.09141	0.404197	7.64829	2.04e-14	2.9e-13
1263	Cypt15	118.412	-10.6131	1.38797	-7.64649	2.07e-14	2.94e-13
1264	Atxn7l3b	15153.1	-2.81697	0.368547	-7.64346	2.11e-14	3.01e-13
1265	Plekhj1	2117.73	-1.7131	0.224152	-7.64258	2.13e-14	3.03e-13
1266	LOC666331	135.402	-10.8062	1.41489	-7.6375	2.21e-14	3.15e-13
1267	Epyc	628.61	-5.01343	0.656542	-7.63611	2.24e-14	3.18e-13
1268	BC048671	112.582	-10.5401	1.38109	-7.63172	2.32e-14	3.29e-13
1269	Pias4	231.558	-3.85869	0.505905	-7.6273	2.4e-14	3.4e-13
1270	1700019L03Rik	167.272	-11.1111	1.45743	-7.62377	2.46e-14	3.49e-13
1271	2410022L05Rik	6580.85	-1.52651	0.200277	-7.62199	2.5e-14	3.54e-13
1272	Cct7	23734.8	-1.7163	0.225183	-7.62183	2.5e-14	3.54e-13
1273	Tle4	4932.5	1.4063	0.184546	7.6203	2.53e-14	3.58e-13
1274	Rimbp3	2324.13	-14.9077	1.95661	-7.61916	2.55e-14	3.61e-13
1275	Adam24	121.099	-10.6452	1.39736	-7.61806	2.58e-14	3.64e-13
1276	Tcp10c	1262.49	-14.0273	1.84168	-7.61657	2.6e-14	3.67e-13
1277	Ddt	5931.72	-2.8315	0.371965	-7.61227	2.69e-14	3.8e-13
1278	Dpcd	2342.67	-2.24183	0.294507	-7.61215	2.7e-14	3.8e-13
1279	Cog4	2233.1	-1.63428	0.214746	-7.61031	2.73e-14	3.85e-13
1280	Ppil2	2148.25	-1.77809	0.23365	-7.61006	2.74e-14	3.85e-13
1281	Zfp259	2657	-1.53044	0.201136	-7.60898	2.76e-14	3.88e-13
1282	Agpat1	1324.17	-2.50524	0.329558	-7.6018	2.92e-14	4.1e-13
1283	4933400L20Rik	165.156	-11.0928	1.45957	-7.60004	2.96e-14	4.15e-13
1284	Stk39	4201.88	-2.74642	0.361473	-7.59787	3.01e-14	4.22e-13
1285	Grin2d	441.775	-4.55437	0.5995	-7.59695	3.03e-14	4.25e-13
1286	2510049J12Rik	414.883	3.19135	0.420226	7.59438	3.09e-14	4.33e-13
1287	Bin3	1134.07	-2.98106	0.39258	-7.5935	3.11e-14	4.35e-13
1288	Tdrd5	3371.24	-2.28008	0.300363	-7.59107	3.17e-14	4.43e-13
1289	Dzip1	1243.98	-3.60621	0.475555	-7.58316	3.37e-14	4.71e-13
1290	Ttc24	119.675	-10.6284	1.40203	-7.58075	3.44e-14	4.79e-13
1291	Apol6	565.451	3.69442	0.487661	7.5758	3.57e-14	4.98e-13
1292	Ak7	648.816	-3.66838	0.484291	-7.57473	3.6e-14	5.01e-13
1293	Zmynd12	253.653	-5.20254	0.687463	-7.56773	3.8e-14	5.29e-13
1294	Nit1	630.466	-3.12078	0.41239	-7.56755	3.8e-14	5.29e-13
1295	Pex11c	552.644	-5.97461	0.790396	-7.55901	4.06e-14	5.64e-13
1296	Rhag	322.295	4.07889	0.540035	7.55301	4.25e-14	5.91e-13
1297	Mtl5	5304.02	-2.40576	0.318535	-7.55255	4.27e-14	5.92e-13
1298	4932415G12Rik	5101.92	-2.14005	0.283376	-7.55199	4.29e-14	5.94e-13
1299	2810428I15Rik	2291.35	-1.35954	0.180149	-7.54676	4.46e-14	6.18e-13
1300	Polr2a	674.983	-2.72192	0.3608	-7.54412	4.55e-14	6.3e-13
1301	Man2b2	482.79	-3.82301	0.506841	-7.54281	4.6e-14	6.36e-13
1302	Tsga10	3900.47	-2.8471	0.377505	-7.5419	4.63e-14	6.4e-13
1303	BB014433	108.663	-10.4889	1.39078	-7.54179	4.64e-14	6.4e-13
1304	Gm19395	115.006	-10.571	1.402	-7.53994	4.7e-14	6.49e-13
1305	1700058G18Rik	1029.17	-13.7325	1.82215	-7.53642	4.83e-14	6.66e-13
1306	Gstt3	972.831	-3.66912	0.486888	-7.53587	4.85e-14	6.68e-13
1307	Fam71a	145.26	-10.908	1.44752	-7.53563	4.86e-14	6.69e-13
1308	1700006A11Rik	2682.27	-10.2934	1.36688	-7.53056	5.05e-14	6.95e-13
1309	1700012A03Rik	122.985	-10.6678	1.41695	-7.52873	5.12e-14	7.04e-13
1310	Lrrn4cl	363.654	3.30165	0.438602	7.52768	5.17e-14	7.1e-13
1311	1700025F22Rik	1533.13	-14.3075	1.90079	-7.52712	5.19e-14	7.12e-13
1312	Edem2	1561.2	-1.83531	0.243883	-7.52541	5.26e-14	7.21e-13
1313	1700020D05Rik	4351.46	-7.62427	1.01317	-7.5252	5.26e-14	7.22e-13
1314	Mettl22	855.914	-3.39397	0.451149	-7.52294	5.36e-14	7.34e-13
1315	Senp2	8294.13	-2.21102	0.293998	-7.52054	5.46e-14	7.47e-13
1316	Stx8	1602.78	-2.85252	0.379426	-7.51799	5.56e-14	7.61e-13
1317	Rad1	8237.59	2.05111	0.27292	7.51544	5.67e-14	7.75e-13
1318	4930550C14Rik	821.464	-5.54272	0.737633	-7.5142	5.73e-14	7.82e-13
1319	Zpbp	1995.01	-3.16127	0.420708	-7.51417	5.73e-14	7.82e-13
1320	Zfp652	1221.8	2.4247	0.322844	7.51042	5.89e-14	8.04e-13
1321	Cpxcr1	110.055	-10.5072	1.39918	-7.50958	5.93e-14	8.08e-13
1322	8030423F21Rik	4596.63	3.34283	0.445254	7.5077	6.02e-14	8.19e-13
1323	Carkd	1269.5	-2.22101	0.295919	-7.50544	6.12e-14	8.33e-13
1324	Gba2	494.51	-3.03624	0.40457	-7.50485	6.15e-14	8.36e-13
1325	Snx11	763.174	-1.94767	0.259641	-7.50137	6.32e-14	8.58e-13
1326	4933411G06Rik	111.164	-10.5217	1.40287	-7.50011	6.38e-14	8.65e-13
1327	Ptdss2	2456.34	-2.63029	0.350714	-7.4998	6.39e-14	8.67e-13
1328	Entpd4	3203.96	-2.55159	0.340237	-7.49945	6.41e-14	8.69e-13
1329	1700008A04Rik	128.7	-10.7333	1.43125	-7.49931	6.42e-14	8.69e-13
1330	Ap1s3	687.855	2.41197	0.321784	7.49562	6.6e-14	8.93e-13
1331	Phpt1	4255.71	-2.18592	0.291641	-7.49525	6.62e-14	8.94e-13
1332	Fhad1	346.865	-6.73139	0.898088	-7.49524	6.62e-14	8.94e-13
1333	Csnk2b	12436.1	-2.39183	0.319229	-7.49252	6.76e-14	9.12e-13
1334	4932416H05Rik	979.072	-3.55598	0.474846	-7.4887	6.96e-14	9.38e-13
1335	Lrrc8e	281.529	3.03614	0.405511	7.48721	7.04e-14	9.48e-13
1336	Gtl3	5896.88	-1.51042	0.201917	-7.48039	7.41e-14	9.98e-13
1337	Katnb1	1164.69	-3.32479	0.44466	-7.47716	7.59e-14	1.02e-12
1338	Drg2	982.578	-2.29831	0.307418	-7.47617	7.65e-14	1.03e-12
1339	Timm13	4317.93	-1.2166	0.162752	-7.47518	7.71e-14	1.04e-12
1340	Ldlrad3	1781.19	1.48156	0.198297	7.47142	7.93e-14	1.07e-12
1341	1700041C23Rik	146.793	-10.9227	1.46205	-7.47085	7.97e-14	1.07e-12
1342	B930007M17Rik	340.959	-4.43306	0.593942	-7.4638	8.41e-14	1.13e-12
1343	Nubp2	5524.49	-2.73223	0.366068	-7.46374	8.41e-14	1.13e-12
1344	Dclre1b	2301.54	2.20145	0.295037	7.46162	8.55e-14	1.14e-12
1345	Cox19	1514.22	-1.49891	0.200911	-7.46056	8.62e-14	1.15e-12
1346	Gm7337	166.798	-11.107	1.48878	-7.46048	8.62e-14	1.15e-12
1347	Pomc	1014.48	-3.18078	0.426547	-7.45703	8.85e-14	1.18e-12
1348	C1ra	144.071	3.76079	0.504392	7.45609	8.91e-14	1.19e-12
1349	Zfp691	349.69	-3.11361	0.41798	-7.44919	9.39e-14	1.25e-12
1350	Pkmyt1	287.109	-4.37885	0.587941	-7.44777	9.49e-14	1.27e-12
1351	5730469M10Rik	4037.22	-1.74402	0.234208	-7.44648	9.59e-14	1.28e-12
1352	Nudt4	9532.64	-2.22669	0.299085	-7.44501	9.69e-14	1.29e-12
1353	Optn	1318.47	-2.89939	0.389477	-7.44431	9.75e-14	1.3e-12
1354	1700067P10Rik	103.782	-10.4226	1.40021	-7.44361	9.8e-14	1.3e-12
1355	Spef2	267.845	-4.47563	0.601287	-7.44342	9.81e-14	1.3e-12
1356	Tmem50b	2132.54	-2.0483	0.275195	-7.44308	9.84e-14	1.31e-12
1357	Cyp26b1	689.474	2.14821	0.288739	7.43997	1.01e-13	1.34e-12
1358	Limd2	5354.82	-3.38531	0.45502	-7.43992	1.01e-13	1.34e-12
1359	Nudt18	1793.71	-3.53944	0.475746	-7.43977	1.01e-13	1.34e-12
1360	1700092M07Rik	373.235	-6.62039	0.889995	-7.43869	1.02e-13	1.35e-12
1361	Mrpl37	5318.75	-1.24956	0.167991	-7.43828	1.02e-13	1.35e-12
1362	1700085B03Rik	122.164	-10.6582	1.43314	-7.43694	1.03e-13	1.36e-12
1363	Bex1	1605.96	1.68611	0.226945	7.42959	1.09e-13	1.44e-12
1364	Rcor2	658.974	2.52554	0.339965	7.42883	1.1e-13	1.45e-12
1365	Penk	763.481	-4.09768	0.55187	-7.42509	1.13e-13	1.49e-12
1366	4930458L03Rik	116.212	-10.5857	1.42594	-7.42369	1.14e-13	1.5e-12
1367	C1s	294.977	4.00587	0.539692	7.4225	1.15e-13	1.51e-12
1368	Fbp1	12358.4	-11.9236	1.60735	-7.41819	1.19e-13	1.56e-12
1369	Chn2	409.139	-3.83561	0.517242	-7.41549	1.21e-13	1.59e-12
1370	Lrriq1	549.423	-5.29556	0.714201	-7.41467	1.22e-13	1.6e-12
1371	Eef2k	1581.18	1.82489	0.246151	7.41371	1.23e-13	1.61e-12
1372	1700026J04Rik	320.572	-6.52502	0.880471	-7.41082	1.26e-13	1.65e-12
1373	Anubl1	2820.64	-2.75763	0.372217	-7.40867	1.28e-13	1.67e-12
1374	Arhgap11a	2534.35	2.10574	0.28428	7.40728	1.29e-13	1.69e-12
1375	B230206F22Rik	469.892	2.45479	0.331584	7.40323	1.33e-13	1.74e-12
1376	Crtc3	1067.71	2.08265	0.281335	7.40274	1.33e-13	1.74e-12
1377	Aurkc	865.414	-4.03034	0.544613	-7.40037	1.36e-13	1.78e-12
1378	Odf3l1	103.525	-10.419	1.40813	-7.39921	1.37e-13	1.79e-12
1379	1500002O20Rik	1480.25	-3.7715	0.509742	-7.39883	1.37e-13	1.79e-12
1380	Nell2	699.248	-2.44637	0.33088	-7.39352	1.43e-13	1.86e-12
1381	4933431G14Rik	123.594	-10.6745	1.4443	-7.39083	1.46e-13	1.9e-12
1382	Gps1	6391.26	-1.96291	0.265619	-7.38994	1.47e-13	1.91e-12
1383	Grina	3089.33	-3.13268	0.423935	-7.38953	1.47e-13	1.92e-12
1384	Map2k1	3689.04	1.19011	0.161117	7.38662	1.51e-13	1.96e-12
1385	Bag6	3811.13	-2.16081	0.2926	-7.38487	1.53e-13	1.98e-12
1386	Zbtb8b	386.105	2.88849	0.39115	7.38462	1.53e-13	1.99e-12
1387	Cisd1	7044.84	-1.38359	0.187387	-7.38359	1.54e-13	2e-12
1388	Pde8a	1325.17	-4.32055	0.58576	-7.37598	1.63e-13	2.12e-12
1389	Ncan	522.096	2.88969	0.39186	7.37428	1.65e-13	2.14e-12
1390	1700007L15Rik	1834.98	-2.60034	0.352658	-7.37356	1.66e-13	2.15e-12
1391	Poteg	149.692	-10.9509	1.48528	-7.37295	1.67e-13	2.16e-12
1392	Ppp3ca	3993.94	-2.10635	0.285827	-7.36931	1.72e-13	2.22e-12
1393	Tmem116	354.446	-3.141	0.426455	-7.36537	1.77e-13	2.28e-12
1394	BC048507	118.252	-10.6112	1.4408	-7.36478	1.77e-13	2.29e-12
1395	Gls	15880.5	1.48742	0.201969	7.36458	1.78e-13	2.29e-12
1396	Chchd6	8770.93	-1.99403	0.270809	-7.36323	1.8e-13	2.31e-12
1397	Gm5465	2487.29	-1.88878	0.256534	-7.3627	1.8e-13	2.32e-12
1398	Ppp1r27	610.779	-3.4889	0.473922	-7.36175	1.82e-13	2.34e-12
1399	Cyb5r2	156.324	-11.0135	1.49662	-7.3589	1.85e-13	2.39e-12
1400	Eps8l3	108.323	-10.4843	1.42499	-7.35747	1.87e-13	2.41e-12
1401	Rbm3	14796.1	1.66199	0.225915	7.35671	1.89e-13	2.42e-12
1402	Gk2	6863.2	-11.4966	1.56279	-7.35646	1.89e-13	2.42e-12
1403	Ccdc72	10091.1	-1.55912	0.211986	-7.35483	1.91e-13	2.45e-12
1404	Efhd1	4940.97	-2.94559	0.400545	-7.35397	1.92e-13	2.47e-12
1405	Fam122c	113.653	-10.554	1.43514	-7.35395	1.92e-13	2.47e-12
1406	Pf4	186.843	6.04177	0.821953	7.35051	1.97e-13	2.53e-12
1407	Alg6	2880.4	2.3786	0.323934	7.34284	2.09e-13	2.67e-12
1408	A730020E08Rik	867.264	3.08803	0.420796	7.33854	2.16e-13	2.76e-12
1409	Prpf18	30043.6	2.39945	0.327124	7.33497	2.22e-13	2.83e-12
1410	Nagk	1921.67	-1.93331	0.263585	-7.33468	2.22e-13	2.84e-12
1411	Ccdc103	583.51	-3.85034	0.525195	-7.33124	2.28e-13	2.91e-12
1412	Yif1a	2029.35	-2.2933	0.312968	-7.32758	2.34e-13	2.99e-12
1413	Cluap1	2066.5	-1.59604	0.217813	-7.32756	2.34e-13	2.99e-12
1414	Acd	2106.43	-1.29197	0.176348	-7.32626	2.37e-13	3.01e-12
1415	Pgls	1157.31	-2.03788	0.278176	-7.32586	2.37e-13	3.02e-12
1416	Pebp1	22742	-1.95766	0.267246	-7.32531	2.38e-13	3.03e-12
1417	Rpl38	39168.3	1.25915	0.172007	7.32031	2.47e-13	3.14e-12
1418	Cdkl4	656.686	-5.48564	0.749433	-7.31972	2.48e-13	3.15e-12
1419	Spcs1	12384.5	-2.01129	0.274893	-7.31663	2.54e-13	3.23e-12
1420	Btg4	130.903	-4.73261	0.647315	-7.31115	2.65e-13	3.36e-12
1421	Pex11b	2152.69	-2.77744	0.38013	-7.30656	2.74e-13	3.47e-12
1422	Nudt11	988.788	1.73418	0.237401	7.30488	2.78e-13	3.51e-12
1423	Crim1	914.248	1.85768	0.254344	7.30382	2.8e-13	3.54e-12
1424	Hist3h2a	661.911	-2.21793	0.30374	-7.30207	2.83e-13	3.58e-12
1425	1700012B07Rik	507.496	-5.20785	0.713284	-7.30124	2.85e-13	3.6e-12
1426	Nol9	9050.45	2.22305	0.304558	7.29927	2.89e-13	3.65e-12
1427	4930503L19Rik	1258.21	-3.23658	0.443588	-7.29638	2.96e-13	3.73e-12
1428	Rbm12	3998.26	1.45606	0.199572	7.29587	2.97e-13	3.74e-12
1429	Pts	7050.77	1.7945	0.245975	7.29548	2.98e-13	3.75e-12
1430	Sbds	4536.51	-2.41989	0.33177	-7.29387	3.01e-13	3.79e-12
1431	Ccdc110	1167.98	-13.915	1.90803	-7.29288	3.03e-13	3.82e-12
1432	Vps28	4055.39	-2.19969	0.301903	-7.28606	3.19e-13	4.01e-12
1433	Kdm5b	10097.7	-1.15022	0.157971	-7.28123	3.31e-13	4.15e-12
1434	Zdhhc4	2647.12	-2.21635	0.304452	-7.2798	3.34e-13	4.2e-12
1435	Bloc1s3	24815.8	3.06898	0.421635	7.27876	3.37e-13	4.23e-12
1436	Klhdc3	2754.34	-2.70099	0.371221	-7.27596	3.44e-13	4.31e-12
1437	Wdr62	1952.52	-3.64406	0.501046	-7.27291	3.52e-13	4.41e-12
1438	Stat4	383.482	-4.78018	0.657333	-7.27209	3.54e-13	4.43e-12
1439	Kctd7	1174.21	-2.7709	0.381224	-7.26843	3.64e-13	4.55e-12
1440	Pik3ip1	1849.51	-3.07575	0.423168	-7.2684	3.64e-13	4.55e-12
1441	Actr1a	2778.56	-2.8161	0.38746	-7.26809	3.65e-13	4.55e-12
1442	Znrd1as	3257.85	-2.46301	0.339114	-7.26308	3.78e-13	4.72e-12
1443	1700003C15Rik	826.125	-13.4155	1.8478	-7.26024	3.86e-13	4.82e-12
1444	Csrnp3	748.532	2.68997	0.370621	7.25801	3.93e-13	4.89e-12
1445	Nol4	183.937	-4.80385	0.661873	-7.25796	3.93e-13	4.89e-12
1446	Ndufa4l2	151.622	-10.9694	1.51158	-7.25693	3.96e-13	4.93e-12
1447	Efemp1	156.811	7.54532	1.03986	7.25608	3.98e-13	4.96e-12
1448	Gm973	884.404	-2.88147	0.397258	-7.2534	4.06e-13	5.05e-12
1449	Spc24	15050.4	2.14968	0.296663	7.2462	4.29e-13	5.32e-12
1450	Cox6b2	5323.71	-2.96593	0.409811	-7.23731	4.58e-13	5.68e-12
1451	Nsmce1	5196.55	-1.80775	0.249834	-7.23579	4.63e-13	5.74e-12
1452	Prpf8	5576.64	-1.09812	0.151804	-7.23381	4.7e-13	5.82e-12
1453	BB283400	267.454	4.10824	0.567978	7.23311	4.72e-13	5.85e-12
1454	Lig3	2490.6	-2.13561	0.295287	-7.23233	4.75e-13	5.88e-12
1455	Cdk20	1091.92	-3.11137	0.430239	-7.23171	4.77e-13	5.9e-12
1456	Pcid2	1170.54	-2.40725	0.332901	-7.23113	4.79e-13	5.92e-12
1457	Zfp956	1774.09	-3.09207	0.427889	-7.22634	4.96e-13	6.13e-12
1458	Fbxo46	486.587	-2.60933	0.361175	-7.22456	5.03e-13	6.21e-12
1459	Cap2	274.165	-4.66423	0.645683	-7.22371	5.06e-13	6.24e-12
1460	Gm10345	2276.52	-10.0567	1.39281	-7.22041	5.18e-13	6.39e-12
1461	Rassf1	2752.81	-2.44803	0.33924	-7.21622	5.35e-13	6.58e-12
1462	Hes1	2268.35	2.96673	0.411238	7.21415	5.43e-13	6.68e-12
1463	Pcmt1	6716.51	-2.25529	0.312643	-7.21361	5.45e-13	6.7e-12
1464	Tssk4	116.308	-10.5869	1.46801	-7.21171	5.53e-13	6.79e-12
1465	Dab2	187.205	3.58165	0.496827	7.20906	5.63e-13	6.92e-12
1466	4930544O15Rik	92.2307	-10.2524	1.42234	-7.20815	5.67e-13	6.96e-12
1467	Spats1	576.795	-4.64623	0.644593	-7.20801	5.68e-13	6.97e-12
1468	Txndc12	1790.69	-2.2694	0.314871	-7.2074	5.7e-13	6.99e-12
1469	Pou6f1	951.046	-3.03617	0.421367	-7.20553	5.78e-13	7.08e-12
1470	1700016C15Rik	109.708	-10.503	1.4577	-7.2052	5.8e-13	7.1e-12
1471	Ssfa2	2743.4	1.46506	0.20341	7.2025	5.91e-13	7.23e-12
1472	Tex13	9818.87	1.52424	0.211672	7.20097	5.98e-13	7.31e-12
1473	BC048609	91.9421	-10.2479	1.42384	-7.19737	6.14e-13	7.5e-12
1474	Gm1673	2038.52	-1.51302	0.210223	-7.19722	6.15e-13	7.5e-12
1475	Gpr89	826.526	-2.39623	0.332982	-7.19626	6.19e-13	7.55e-12
1476	1700022I11Rik	146.6	-10.9208	1.51796	-7.19441	6.27e-13	7.65e-12
1477	Rab11fip5	1750.41	-2.88393	0.40086	-7.19435	6.28e-13	7.65e-12
1478	Spn-ps	105.289	-10.4437	1.45197	-7.19279	6.35e-13	7.73e-12
1479	Loxhd1	134.017	-10.7913	1.50088	-7.19002	6.48e-13	7.88e-12
1480	Ttll10	91.3712	-10.239	1.42409	-7.18981	6.49e-13	7.89e-12
1481	Ecm2	946.572	3.64334	0.506884	7.18772	6.59e-13	8.01e-12
1482	Cyp17a1	2291.7	3.42158	0.476134	7.18617	6.66e-13	8.09e-12
1483	Pclo	890.676	2.67957	0.373071	7.18246	6.85e-13	8.31e-12
1484	Fam178b	2645.07	-2.91556	0.405949	-7.1821	6.87e-13	8.33e-12
1485	Rras2	3846.55	1.33453	0.185817	7.18196	6.87e-13	8.33e-12
1486	Hao2	238.06	5.1412	0.716218	7.17826	7.06e-13	8.55e-12
1487	F420014N23Rik	642.58	2.82254	0.393259	7.17731	7.11e-13	8.61e-12
1488	Hltf	3659.41	1.30539	0.181987	7.17296	7.34e-13	8.88e-12
1489	Sun5	90.6529	-10.2276	1.42594	-7.17251	7.36e-13	8.9e-12
1490	Klf10	4641.15	1.36829	0.190885	7.16815	7.6e-13	9.18e-12
1491	Eno3	1122.84	-1.72305	0.240386	-7.16783	7.62e-13	9.2e-12
1492	Hsfy2	105.552	-10.4469	1.45791	-7.16569	7.74e-13	9.34e-12
1493	Ankrd42	2504.24	-2.79593	0.390378	-7.16211	7.94e-13	9.58e-12
1494	Zxda	1381.87	2.61315	0.365093	7.15749	8.22e-13	9.9e-12
1495	4930404N11Rik	122.379	-4.62997	0.647246	-7.15333	8.47e-13	1.02e-11
1496	1700046C09Rik	142.117	-10.876	1.52056	-7.15265	8.51e-13	1.02e-11
1497	Yipf2	357.56	-2.75027	0.384725	-7.14865	8.76e-13	1.05e-11
1498	Tmem88b	6376.85	3.30976	0.463239	7.14483	9.01e-13	1.08e-11
1499	Gm6772	100.081	-10.3705	1.45166	-7.14387	9.07e-13	1.09e-11
1500	Aco1	1643.12	2.22117	0.311002	7.14197	9.2e-13	1.1e-11
1501	Zfp711	4748.17	1.13866	0.159528	7.13766	9.49e-13	1.14e-11
1502	Gm5136	472.381	-3.54989	0.49759	-7.13418	9.74e-13	1.17e-11
1503	Ttll5	2043.56	-2.73192	0.383202	-7.1292	1.01e-12	1.21e-11
1504	Wfikkn2	192.56	3.74921	0.525896	7.12918	1.01e-12	1.21e-11
1505	Snx3	10297.1	-1.44554	0.202773	-7.12884	1.01e-12	1.21e-11
1506	Mtss1	2156.57	1.28522	0.180302	7.12815	1.02e-12	1.22e-11
1507	Dusp9	1935.78	2.02674	0.284404	7.12629	1.03e-12	1.23e-11
1508	Mrpl27	15445.5	2.45984	0.345541	7.1188	1.09e-12	1.3e-11
1509	Cmtm2a	12427.8	-11.824	1.66128	-7.11739	1.1e-12	1.31e-11
1510	Mrgprb1	335.029	4.22744	0.593978	7.11717	1.1e-12	1.31e-11
1511	Capzb	3158.73	-1.35414	0.190296	-7.11598	1.11e-12	1.32e-11
1512	4933401H06Rik	810.693	-13.3882	1.88164	-7.11521	1.12e-12	1.33e-11
1513	Agt	467.756	5.67526	0.797648	7.11499	1.12e-12	1.33e-11
1514	Slfnl1	92.5706	-10.2579	1.44174	-7.11493	1.12e-12	1.33e-11
1515	Cog1	542.378	-3.46029	0.486475	-7.11299	1.14e-12	1.35e-11
1516	4921530L21Rik	95.1234	-10.2972	1.44805	-7.11108	1.15e-12	1.37e-11
1517	Speer2	1779.67	-14.5226	2.04266	-7.10966	1.16e-12	1.38e-11
1518	4933433G15Rik	458.956	-4.14179	0.582709	-7.10783	1.18e-12	1.4e-11
1519	Pin1	7325.65	-1.13227	0.159411	-7.10284	1.22e-12	1.45e-11
1520	1700023A16Rik	2177.3	-9.99241	1.40779	-7.09796	1.27e-12	1.5e-11
1521	Gm10069	686.614	-2.23817	0.315337	-7.0977	1.27e-12	1.5e-11
1522	Atox1	3909.47	-1.54547	0.217813	-7.09538	1.29e-12	1.53e-11
1523	Lpxn	1047.84	-3.56464	0.502395	-7.09529	1.29e-12	1.53e-11
1524	Lrrc20	6798.7	3.2878	0.463548	7.09268	1.32e-12	1.55e-11
1525	Hsd17b3	158.576	5.04071	0.711068	7.08893	1.35e-12	1.6e-11
1526	Lsm11	795.42	1.73961	0.245509	7.08573	1.38e-12	1.63e-11
1527	4930471G03Rik	87.2407	-10.1722	1.43611	-7.08317	1.41e-12	1.66e-11
1528	Tex2	4431.62	-2.1897	0.309158	-7.08279	1.41e-12	1.66e-11
1529	Chmp6	1354.29	-2.16789	0.306589	-7.07099	1.54e-12	1.81e-11
1530	Hdgfrp3	9553.57	1.1688	0.165299	7.07082	1.54e-12	1.81e-11
1531	Ttll9	301.183	-4.40708	0.623449	-7.06887	1.56e-12	1.84e-11
1532	Mycn	2138.7	2.07488	0.293538	7.06851	1.57e-12	1.84e-11
1533	1700029B22Rik	86.4198	-10.1586	1.43721	-7.06829	1.57e-12	1.84e-11
1534	Mex3c	5934.99	1.44148	0.204011	7.06569	1.6e-12	1.88e-11
1535	Zbtb32	2290.54	-2.45597	0.347703	-7.06341	1.62e-12	1.9e-11
1536	Ubqlnl	101.595	-10.3922	1.47204	-7.0597	1.67e-12	1.96e-11
1537	Eny2	14768.2	1.27759	0.181019	7.05773	1.69e-12	1.98e-11
1538	2210420H20Rik	435.498	3.51034	0.497574	7.05492	1.73e-12	2.02e-11
1539	4930441J16Rik	120.567	-10.6387	1.5086	-7.05208	1.76e-12	2.06e-11
1540	Pih1d2	2026.36	-3.09971	0.439658	-7.05027	1.79e-12	2.09e-11
1541	Nxn	1984.63	-2.84325	0.403401	-7.04819	1.81e-12	2.12e-11
1542	Ube2m	894.671	-3.32069	0.471302	-7.04578	1.84e-12	2.15e-11
1543	Pfkp	1183.8	-3.44249	0.488629	-7.04519	1.85e-12	2.16e-11
1544	A430005L14Rik	3608.41	-1.8736	0.265951	-7.04492	1.86e-12	2.16e-11
1545	Golt1b	5000.35	-1.46251	0.207613	-7.04444	1.86e-12	2.17e-11
1546	Cntnap5b	85.8489	-10.1491	1.44077	-7.04419	1.87e-12	2.17e-11
1547	Per3	1943.92	-1.86147	0.264335	-7.0421	1.89e-12	2.2e-11
1548	Ankrd13a	4188.56	-1.95414	0.277497	-7.04201	1.89e-12	2.2e-11
1549	Pde10a	811.661	-3.94997	0.560935	-7.04176	1.9e-12	2.21e-11
1550	Ppa2	4083.86	-2.75126	0.390804	-7.03999	1.92e-12	2.23e-11
1551	Pnma5	1824.22	1.99182	0.282941	7.03971	1.93e-12	2.24e-11
1552	Glb1l	280.746	-4.4902	0.638042	-7.03746	1.96e-12	2.27e-11
1553	Prpf19	2003.89	2.08619	0.296465	7.03688	1.97e-12	2.28e-11
1554	4930414L22Rik	269.814	-4.87254	0.692607	-7.03507	1.99e-12	2.31e-11
1555	BC027072	105.546	-10.4468	1.48544	-7.03281	2.02e-12	2.34e-11
1556	Rhbdd3	1396.32	-2.67282	0.380106	-7.03178	2.04e-12	2.36e-11
1557	Rad21	18213.5	1.51619	0.215664	7.03034	2.06e-12	2.38e-11
1558	Gm136	95.9187	-10.3092	1.46645	-7.03004	2.06e-12	2.39e-11
1559	1700110K17Rik	124.832	-10.6889	1.52053	-7.0297	2.07e-12	2.39e-11
1560	Efcab3	515.512	-3.40462	0.484529	-7.02666	2.12e-12	2.44e-11
1561	Cypt3	232.88	-6.43064	0.915186	-7.0266	2.12e-12	2.44e-11
1562	1190002N15Rik	2105.28	1.37461	0.195646	7.026	2.13e-12	2.45e-11
1563	Upf3a	2324.71	-2.47943	0.352939	-7.02508	2.14e-12	2.46e-11
1564	Mtx1	2935.98	-1.35524	0.193029	-7.02091	2.2e-12	2.54e-11
1565	Wdr64	140.937	-10.8644	1.54779	-7.0193	2.23e-12	2.56e-11
1566	Yif1b	2190.76	-2.41613	0.344358	-7.01633	2.28e-12	2.62e-11
1567	Fahd2a	717.969	-2.76743	0.394468	-7.01559	2.29e-12	2.63e-11
1568	Abca14	1388.21	-14.1642	2.01945	-7.0139	2.32e-12	2.66e-11
1569	Rnf125	296.625	-3.63451	0.518511	-7.00952	2.39e-12	2.74e-11
1570	Crem	3871.46	-2.41773	0.345116	-7.00554	2.46e-12	2.82e-11
1571	Gm11213	84.3417	-10.1235	1.44521	-7.00489	2.47e-12	2.83e-11
1572	5430437P03Rik	1675.71	-1.49942	0.214063	-7.00458	2.48e-12	2.84e-11
1573	Tubgcp5	3649.83	1.31068	0.187323	6.99689	2.62e-12	2.99e-11
1574	1700095A21Rik	385.128	-6.52545	0.933006	-6.99401	2.67e-12	3.05e-11
1575	Dpysl3	357.744	-2.60386	0.372314	-6.99372	2.68e-12	3.06e-11
1576	Papd7	2001	1.26937	0.181525	6.99283	2.69e-12	3.08e-11
1577	2810029C07Rik	304.703	-3.95001	0.564946	-6.99184	2.71e-12	3.1e-11
1578	Plec	1208.83	-3.0079	0.430415	-6.98838	2.78e-12	3.17e-11
1579	Kctd16	85.3166	-10.1401	1.45183	-6.98441	2.86e-12	3.26e-11
1580	Cnga3	1618.85	3.09283	0.442914	6.98292	2.89e-12	3.29e-11
1581	Tmppe	1067.77	2.88916	0.413786	6.98227	2.9e-12	3.31e-11
1582	BC048502	635.025	-13.0359	1.86771	-6.97962	2.96e-12	3.37e-11
1583	2810011L19Rik	247.51	3.33155	0.477349	6.97926	2.97e-12	3.37e-11
1584	Iws1	14110.6	1.63106	0.233722	6.97863	2.98e-12	3.39e-11
1585	Trim37	13599.7	-2.07069	0.296734	-6.97826	2.99e-12	3.39e-11
1586	Rnf181	6140.43	-1.23311	0.176717	-6.97787	3e-12	3.4e-11
1587	Smpdl3a	551.686	-3.71192	0.531956	-6.97787	3e-12	3.4e-11
1588	Gltpd1	1663.15	-3.34931	0.480191	-6.97496	3.06e-12	3.47e-11
1589	Sirt2	1754.41	-2.37996	0.341309	-6.97302	3.1e-12	3.51e-11
1590	Tti2	2841.71	1.49446	0.214348	6.97211	3.12e-12	3.53e-11
1591	4932414J04Rik	148.563	-10.94	1.56943	-6.9707	3.15e-12	3.57e-11
1592	4930511A02Rik	152.758	-10.9802	1.5756	-6.96891	3.19e-12	3.61e-11
1593	4930453N24Rik	7677.76	-2.49008	0.357388	-6.96746	3.23e-12	3.65e-11
1594	Btrc	2444.42	-2.00174	0.28738	-6.96548	3.27e-12	3.7e-11
1595	Cd93	682.96	3.00709	0.43175	6.96489	3.29e-12	3.71e-11
1596	1700007G11Rik	2579.89	-7.05454	1.0129	-6.96467	3.29e-12	3.71e-11
1597	Tacc1	2075.37	-1.50706	0.216441	-6.96291	3.33e-12	3.76e-11
1598	Ovol2	931.095	-3.81695	0.548432	-6.95976	3.41e-12	3.84e-11
1599	Gm1082	107.156	-10.4686	1.50436	-6.95884	3.43e-12	3.86e-11
1600	Plac8l1	104.539	-10.4329	1.49926	-6.95871	3.43e-12	3.86e-11
1601	Top3b	1452.64	-2.02578	0.291245	-6.95559	3.51e-12	3.95e-11
1602	Vdac2	16981.4	-1.88601	0.271181	-6.95481	3.53e-12	3.97e-11
1603	Ppap2a	2858.93	-3.294	0.47379	-6.95245	3.59e-12	4.03e-11
1604	Zfp329	6962.1	1.90963	0.274671	6.95243	3.59e-12	4.03e-11
1605	Akr1e1	2534.07	-2.381	0.342582	-6.95018	3.65e-12	4.09e-11
1606	Syce1l	600.087	-3.54692	0.51043	-6.94889	3.68e-12	4.13e-11
1607	Msto1	934.177	-2.81226	0.404728	-6.94851	3.69e-12	4.13e-11
1608	Zfpl1	792.248	-2.5442	0.366286	-6.94594	3.76e-12	4.21e-11
1609	Fam71d	320.199	-6.39538	0.920873	-6.94492	3.79e-12	4.24e-11
1610	4930556J02Rik	87.9077	-10.183	1.46647	-6.94392	3.81e-12	4.26e-11
1611	1700019D03Rik	523.46	-5.07276	0.730544	-6.9438	3.82e-12	4.26e-11
1612	2900092C05Rik	86.8687	-10.1659	1.46409	-6.9435	3.82e-12	4.27e-11
1613	Fbxo39	107.996	-10.4803	1.51008	-6.94024	3.91e-12	4.37e-11
1614	Numb	314.512	-3.49598	0.503836	-6.93874	3.96e-12	4.41e-11
1615	Cntnap2	252.261	-5.19492	0.7488	-6.93766	3.99e-12	4.44e-11
1616	Rad9b	1316.69	-1.39009	0.200381	-6.93724	4e-12	4.45e-11
1617	Mospd4	938.456	-13.5994	1.96048	-6.93674	4.01e-12	4.47e-11
1618	1700088E04Rik	194.619	-4.25573	0.613539	-6.93636	4.02e-12	4.48e-11
1619	Pde6d	5712.54	-1.70451	0.245767	-6.93549	4.05e-12	4.5e-11
1620	Mll2	1603.27	-1.50222	0.216689	-6.93262	4.13e-12	4.59e-11
1621	Dusp21	81.6864	-10.0774	1.45375	-6.93196	4.15e-12	4.61e-11
1622	Herc6	592.734	-4.93385	0.712277	-6.92686	4.3e-12	4.77e-11
1623	9530082P21Rik	2051.15	-2.95027	0.425964	-6.9261	4.33e-12	4.8e-11
1624	Vcam1	1124.82	3.57186	0.515846	6.92427	4.38e-12	4.86e-11
1625	Bbs9	1616.51	-1.54539	0.223328	-6.9198	4.52e-12	5.01e-11
1626	Suclg1	8033.46	-1.52023	0.219712	-6.91922	4.54e-12	5.03e-11
1627	Wsb1	10580.9	1.16042	0.167724	6.9186	4.56e-12	5.05e-11
1628	Rpgrip1	1397.43	-9.35095	1.35288	-6.91187	4.78e-12	5.29e-11
1629	Aqp11	1589.83	-3.42968	0.496353	-6.90976	4.85e-12	5.36e-11
1630	Lgals8	1525.59	-2.69698	0.390759	-6.90191	5.13e-12	5.67e-11
1631	Egflam	675.807	-3.70662	0.53719	-6.90002	5.2e-12	5.74e-11
1632	4930474N09Rik	84.7521	-10.1303	1.46851	-6.89836	5.26e-12	5.8e-11
1633	BC039966	201.605	-4.5953	0.666315	-6.89659	5.33e-12	5.87e-11
1634	Cuedc2	758.498	-1.76727	0.256496	-6.89004	5.58e-12	6.14e-11
1635	0610009B14Rik	90.5566	-10.2258	1.48423	-6.88967	5.59e-12	6.16e-11
1636	Mapk8	6293.15	1.75952	0.255439	6.88822	5.65e-12	6.22e-11
1637	Ids	1611.46	1.73312	0.251618	6.88791	5.66e-12	6.23e-11
1638	Snrpe	40310.5	1.01905	0.147994	6.88574	5.75e-12	6.32e-11
1639	Pgam2	8566.94	-11.3834	1.65397	-6.88246	5.88e-12	6.46e-11
1640	1700051A21Rik	2257.13	-14.8655	2.16163	-6.87699	6.11e-12	6.71e-11
1641	Gng10	1098.22	-2.87	0.417336	-6.87695	6.11e-12	6.71e-11
1642	Ccdc74a	372.407	-3.7998	0.55281	-6.8736	6.26e-12	6.86e-11
1643	Theg	79.666	-10.0411	1.46151	-6.87035	6.4e-12	7.02e-11
1644	Klk1b27	204.3	10.9422	1.5935	6.86676	6.57e-12	7.19e-11
1645	Gabpb2	1965.18	1.24491	0.181319	6.86583	6.61e-12	7.23e-11
1646	Txnl4b	1263.26	-3.16109	0.46051	-6.86432	6.68e-12	7.31e-11
1647	Apobec4	85.323	-10.14	1.47863	-6.85768	7e-12	7.65e-11
1648	Gm4871	728.5	-13.234	1.93161	-6.85127	7.32e-12	7.99e-11
1649	Tmtc4	1966.15	1.69158	0.246902	6.85121	7.32e-12	7.99e-11
1650	1700026D08Rik	1922.94	-7.30928	1.06701	-6.85025	7.37e-12	8.04e-11
1651	4932415M13Rik	144.651	-10.9015	1.59183	-6.8484	7.47e-12	8.14e-11
1652	Spef1	544.486	-3.56109	0.519993	-6.84834	7.47e-12	8.14e-11
1653	4930519D14Rik	111.453	-10.5253	1.53732	-6.84653	7.57e-12	8.24e-11
1654	Cebpd	235.566	3.36189	0.491057	6.84623	7.58e-12	8.25e-11
1655	Cby1	1766.31	-2.28878	0.334324	-6.84601	7.59e-12	8.26e-11
1656	Dctn3	2739.63	-1.36063	0.198758	-6.84565	7.61e-12	8.27e-11
1657	Tctn2	1213.05	-2.52522	0.368899	-6.84527	7.63e-12	8.29e-11
1658	Pigyl	1588.65	-1.87565	0.274049	-6.8442	7.69e-12	8.35e-11
1659	Dym	1682.9	-2.27726	0.332761	-6.84353	7.73e-12	8.38e-11
1660	Ptcd2	1092.5	-2.20524	0.322366	-6.8408	7.88e-12	8.54e-11
1661	Mrpl39	6165.79	-2.04383	0.298782	-6.84054	7.89e-12	8.55e-11
1662	Gm9731	95.5722	-10.3036	1.5066	-6.83894	7.98e-12	8.64e-11
1663	Ythdf1	7255.64	1.06764	0.156128	6.83823	8.02e-12	8.68e-11
1664	Slc30a3	724.027	-5.56421	0.813756	-6.83769	8.05e-12	8.7e-11
1665	1700047G03Rik	685.239	-13.1457	1.92503	-6.82881	8.56e-12	9.26e-11
1666	Uqcrb	37108.9	1.35452	0.198475	6.82465	8.81e-12	9.52e-11
1667	Bcl7b	1599.04	-2.21018	0.323997	-6.82161	9e-12	9.72e-11
1668	Rgs10	1503.76	-2.85638	0.418865	-6.81934	9.15e-12	9.87e-11
1669	9230112J17Rik	189.114	3.71262	0.544637	6.81669	9.32e-12	1e-10
1670	Ankzf1	431.512	-4.03481	0.591919	-6.81649	9.33e-12	1.01e-10
1671	Ppp1r2-ps9	82.6677	-10.0947	1.48108	-6.81577	9.38e-12	1.01e-10
1672	1700028P15Rik	131.947	-5.14351	0.754767	-6.8147	9.45e-12	1.02e-10
1673	3830403N18Rik	3469.54	1.72706	0.253433	6.81465	9.45e-12	1.02e-10
1674	Spink10	471.372	3.58246	0.525845	6.81277	9.57e-12	1.03e-10
1675	4930522O17Rik	694.385	-13.1648	1.93332	-6.80942	9.8e-12	1.05e-10
1676	Hsf2bp	3655.37	-2.05881	0.302497	-6.80605	1e-11	1.08e-10
1677	Gm5622	1224.15	-2.91476	0.428288	-6.80561	1.01e-11	1.08e-10
1678	Mocs2	4501.27	1.40006	0.205769	6.80404	1.02e-11	1.09e-10
1679	Arl5a	2215.4	1.66738	0.245072	6.80361	1.02e-11	1.09e-10
1680	1700029J11Rik	350.027	-4.8238	0.709207	-6.80168	1.03e-11	1.11e-10
1681	Bahd1	1798.01	1.32227	0.194428	6.80082	1.04e-11	1.11e-10
1682	Fam13b	1583.18	-2.15357	0.316762	-6.79868	1.06e-11	1.13e-10
1683	Rin2	425.596	2.85846	0.420573	6.79657	1.07e-11	1.15e-10
1684	Ppp3cc	3409.28	-2.36231	0.347632	-6.79543	1.08e-11	1.15e-10
1685	Car8	441.057	2.22348	0.327497	6.78932	1.13e-11	1.2e-10
1686	Hist2h2be	468.436	-5.0418	0.743331	-6.78271	1.18e-11	1.26e-10
1687	Irf3	1114.74	-1.69345	0.249735	-6.781	1.19e-11	1.27e-10
1688	Nxt1	6495.35	-2.23247	0.329268	-6.78009	1.2e-11	1.28e-10
1689	Banf2	96.3613	-10.3159	1.52154	-6.77991	1.2e-11	1.28e-10
1690	Depdc1a	991.568	1.82393	0.269025	6.77977	1.2e-11	1.28e-10
1691	Sco1	1278.93	2.01182	0.296803	6.77832	1.22e-11	1.29e-10
1692	Alkbh6	882.67	-1.53988	0.227195	-6.7778	1.22e-11	1.3e-10
1693	Lsm2	8232.16	-1.7579	0.259395	-6.77693	1.23e-11	1.3e-10
1694	0610010O12Rik	1204.63	-2.42067	0.357254	-6.77578	1.24e-11	1.31e-10
1695	Nol10	3296.93	2.00646	0.296238	6.77314	1.26e-11	1.34e-10
1696	Runx1t1	495.696	-2.41445	0.3568	-6.76697	1.32e-11	1.4e-10
1697	1700030F04Rik	86.516	-10.1604	1.50153	-6.7667	1.32e-11	1.4e-10
1698	Oip5	11645.7	1.40898	0.208263	6.76537	1.33e-11	1.41e-10
1699	Gm6320	342.915	3.42204	0.505992	6.76303	1.35e-11	1.43e-10
1700	4933436I01Rik	75.2212	-9.95835	1.47266	-6.76217	1.36e-11	1.44e-10
1701	4933425L06Rik	707.663	-2.3352	0.345341	-6.76202	1.36e-11	1.44e-10
1702	Tnpo1	1989.06	1.355	0.20049	6.75847	1.39e-11	1.47e-10
1703	Coq4	927.942	-2.9019	0.429556	-6.75559	1.42e-11	1.5e-10
1704	Trove2	1298.71	1.96377	0.290697	6.75536	1.42e-11	1.5e-10
1705	9230104L09Rik	632.912	5.5955	0.828496	6.75381	1.44e-11	1.52e-10
1706	Inpp5k	2274.29	-2.49574	0.36963	-6.75199	1.46e-11	1.54e-10
1707	Gm15800	1756.66	-3.3399	0.494667	-6.75182	1.46e-11	1.54e-10
1708	Nrarp	703.869	2.04876	0.303534	6.74969	1.48e-11	1.56e-10
1709	Magoh	13520.1	1.19521	0.177102	6.7487	1.49e-11	1.57e-10
1710	H2afx	1963	-1.73695	0.257605	-6.74268	1.55e-11	1.64e-10
1711	Tmem50a	9794.31	1.81627	0.269495	6.73954	1.59e-11	1.67e-10
1712	Actrt1	77.9985	-10.0108	1.48565	-6.73833	1.6e-11	1.68e-10
1713	Klhl11	1131.21	1.46901	0.218036	6.73744	1.61e-11	1.69e-10
1714	Ift88	2754.86	-1.67042	0.248057	-6.73402	1.65e-11	1.73e-10
1715	Rsph6a	983.712	-13.6673	2.03003	-6.73256	1.67e-11	1.75e-10
1716	Slc9a5	394.21	-3.87626	0.575751	-6.73252	1.67e-11	1.75e-10
1717	1700031P21Rik	74.8685	-9.95164	1.47847	-6.73104	1.68e-11	1.77e-10
1718	Dcun1d4	887.463	-2.12585	0.315851	-6.73054	1.69e-11	1.77e-10
1719	Polr2k	49592.2	1.53834	0.228591	6.72968	1.7e-11	1.78e-10
1720	Ube2v1	4952.58	-1.20489	0.179048	-6.72944	1.7e-11	1.78e-10
1721	1700021C14Rik	3578.46	-2.28765	0.340104	-6.72633	1.74e-11	1.82e-10
1722	Adam1b	1106.71	-13.8373	2.0574	-6.7256	1.75e-11	1.83e-10
1723	Als2cl	1769.55	2.37704	0.353767	6.71921	1.83e-11	1.91e-10
1724	D730040F13Rik	1551.78	1.80828	0.269138	6.71876	1.83e-11	1.91e-10
1725	Txndc3	723.331	-5.20162	0.774719	-6.7142	1.89e-11	1.97e-10
1726	Psap	3654.78	1.53012	0.227951	6.71251	1.91e-11	1.99e-10
1727	Akap12	4600.1	-2.03854	0.303761	-6.71101	1.93e-11	2.01e-10
1728	Kars	4545.09	-1.25573	0.187212	-6.70751	1.98e-11	2.06e-10
1729	Lims2	214.986	-4.30406	0.641699	-6.70729	1.98e-11	2.06e-10
1730	Gm7120	266.315	-6.62587	0.987871	-6.70722	1.98e-11	2.06e-10
1731	Vamp4	1733.26	-2.40964	0.359335	-6.70582	2e-11	2.08e-10
1732	Gm5800	80.8718	-10.0627	1.5006	-6.70574	2e-11	2.08e-10
1733	Armc2	366.207	-3.52558	0.525758	-6.70571	2e-11	2.08e-10
1734	Hnrnpab	21445.7	1.1824	0.176442	6.70138	2.06e-11	2.14e-10
1735	Cenpv	5625.48	-2.11801	0.316077	-6.70091	2.07e-11	2.15e-10
1736	Bphl	375.581	-2.28753	0.341408	-6.70028	2.08e-11	2.16e-10
1737	Zswim2	665.074	-13.1026	1.95555	-6.70021	2.08e-11	2.16e-10
1738	Svip	4891.47	-3.03268	0.452721	-6.69879	2.1e-11	2.18e-10
1739	Gm527	1423.02	1.48912	0.222313	6.69829	2.11e-11	2.18e-10
1740	Dopey1	998.959	-1.87464	0.27987	-6.69825	2.11e-11	2.18e-10
1741	Ppme1	1703.61	-1.71285	0.255739	-6.69765	2.12e-11	2.19e-10
1742	Snx19	1209.01	-2.10524	0.31436	-6.69692	2.13e-11	2.2e-10
1743	Coq5	2012.73	-1.29561	0.193491	-6.69597	2.14e-11	2.21e-10
1744	Ncl	64297.2	1.40525	0.210045	6.69022	2.23e-11	2.3e-10
1745	Tcfl5	3694.3	-2.31125	0.345576	-6.68809	2.26e-11	2.33e-10
1746	Mapre3	403.781	-4.02204	0.601733	-6.68409	2.32e-11	2.4e-10
1747	Rpia	2322.23	1.36493	0.204215	6.6838	2.33e-11	2.4e-10
1748	Incenp	3406	1.18459	0.177288	6.68173	2.36e-11	2.43e-10
1749	Syde2	950.615	1.53172	0.229351	6.67851	2.41e-11	2.48e-10
1750	Heatr6	3543.86	2.24961	0.337009	6.67524	2.47e-11	2.54e-10
1751	Maml1	850.353	1.54648	0.23168	6.67506	2.47e-11	2.54e-10
1752	Recql	1327.43	-1.75651	0.263461	-6.66706	2.61e-11	2.68e-10
1753	Pou5f2	829.107	-5.04303	0.75669	-6.66459	2.65e-11	2.73e-10
1754	Chid1	1353.86	-1.47536	0.221473	-6.66157	2.71e-11	2.78e-10
1755	0610012G03Rik	1746.93	-1.50408	0.225808	-6.6609	2.72e-11	2.79e-10
1756	Gmppa	469.401	-3.17601	0.476869	-6.66014	2.74e-11	2.8e-10
1757	Lpcat3	3495.45	-2.47791	0.372088	-6.65948	2.75e-11	2.81e-10
1758	A230046K03Rik	4589.81	1.33383	0.20041	6.6555	2.82e-11	2.89e-10
1759	Nme7	19307.8	2.13293	0.320611	6.65272	2.88e-11	2.94e-10
1760	Tox3	631.623	2.03763	0.306516	6.6477	2.98e-11	3.04e-10
1761	Brms1	1299.24	-2.60802	0.392473	-6.64509	3.03e-11	3.1e-10
1762	Glt8d1	5829.25	-1.72285	0.25927	-6.645	3.03e-11	3.1e-10
1763	Adam29	79.0054	-10.029	1.50982	-6.64251	3.08e-11	3.15e-10
1764	Anapc11	5453.95	-1.61515	0.243184	-6.6417	3.1e-11	3.16e-10
1765	Cyp2d26	128.116	-10.7264	1.61543	-6.63997	3.14e-11	3.2e-10
1766	4933425H06Rik	73.7974	-9.93091	1.49582	-6.63912	3.16e-11	3.22e-10
1767	Hunk	562.955	-3.24306	0.488484	-6.63904	3.16e-11	3.22e-10
1768	Lrrc14b	1342.72	3.28135	0.49432	6.6381	3.18e-11	3.23e-10
1769	Adcy10	671.351	-4.08341	0.615191	-6.63763	3.19e-11	3.24e-10
1770	Tbpl1	9195.65	-2.39956	0.361644	-6.63514	3.24e-11	3.3e-10
1771	Atp6v1e2	71.0587	-9.87622	1.48859	-6.63462	3.25e-11	3.31e-10
1772	D6Mm5e	2580.02	-1.41963	0.213982	-6.63432	3.26e-11	3.31e-10
1773	Nus1	6432.09	1.16955	0.176292	6.63416	3.26e-11	3.31e-10
1774	Adam6a	72.7904	-9.91107	1.49395	-6.63412	3.26e-11	3.31e-10
1775	Tmem138	744.99	-1.71305	0.258367	-6.63028	3.35e-11	3.4e-10
1776	Tmem232	749.887	-3.74626	0.565044	-6.63003	3.36e-11	3.4e-10
1777	Syce1	17260.4	-2.08692	0.314856	-6.62817	3.4e-11	3.44e-10
1778	H2afy	3482.14	-1.35224	0.204046	-6.62712	3.42e-11	3.46e-10
1779	Hsd17b11	218.049	2.63334	0.397741	6.62074	3.57e-11	3.62e-10
1780	Pfn3	76.1	-9.97529	1.50717	-6.61855	3.63e-11	3.67e-10
1781	Krt8	100.941	-10.3824	1.57012	-6.6125	3.78e-11	3.82e-10
1782	Gm3414	2365.59	1.87833	0.28418	6.60964	3.85e-11	3.89e-10
1783	Hnrnpa3	4665.41	1.29479	0.195953	6.60766	3.9e-11	3.94e-10
1784	Zfp474	73.2714	-9.92032	1.50135	-6.60758	3.91e-11	3.94e-10
1785	Csl	612.878	-12.9847	1.96522	-6.60723	3.92e-11	3.95e-10
1786	Hhex	1114.5	1.44537	0.218885	6.60334	4.02e-11	4.05e-10
1787	Sirt7	1039.77	-1.59784	0.24201	-6.60239	4.05e-11	4.07e-10
1788	Spam1	99.3628	-10.3597	1.56995	-6.59875	4.15e-11	4.17e-10
1789	Pde5a	1070.51	2.23303	0.338581	6.59526	4.25e-11	4.27e-10
1790	Pkdrej	318.345	-4.97477	0.754544	-6.59309	4.31e-11	4.33e-10
1791	2810025M15Rik	4599.69	-2.41534	0.366349	-6.593	4.31e-11	4.33e-10
1792	Proca1	155.87	-3.85934	0.585523	-6.59127	4.36e-11	4.38e-10
1793	Sucla2	17359.2	-1.8059	0.274091	-6.58869	4.44e-11	4.45e-10
1794	Btbd3	1524.3	1.67782	0.254787	6.58516	4.54e-11	4.56e-10
1795	Slx4	1261.43	-2.8561	0.433919	-6.5821	4.64e-11	4.65e-10
1796	Auts2	1435.81	1.41164	0.214507	6.58084	4.68e-11	4.69e-10
1797	Tex22	1630.67	-14.3965	2.18861	-6.5779	4.77e-11	4.78e-10
1798	Idh3b	2956.98	-1.80546	0.27465	-6.57366	4.91e-11	4.91e-10
1799	Katnal1	1526.16	-2.88364	0.438756	-6.57231	4.95e-11	4.96e-10
1800	4931419H13Rik	109.651	-10.5018	1.59799	-6.57189	4.97e-11	4.97e-10
1801	Cyp11a1	1022.77	4.63124	0.704742	6.57154	4.98e-11	4.98e-10
1802	Dgka	716.096	-2.82071	0.429333	-6.56998	5.03e-11	5.03e-10
1803	Tspan8	493.454	2.14768	0.32694	6.56903	5.06e-11	5.06e-10
1804	Gm4787	166.33	-7.46421	1.13639	-6.56832	5.09e-11	5.08e-10
1805	4932438H23Rik	76.9594	-9.9911	1.52116	-6.56809	5.1e-11	5.08e-10
1806	Lonrf1	1251.03	1.50551	0.229477	6.56061	5.36e-11	5.34e-10
1807	Dusp19	1120.23	-2.56035	0.390492	-6.55672	5.5e-11	5.48e-10
1808	Tgif1	1204.37	-1.58038	0.241034	-6.55665	5.5e-11	5.48e-10
1809	Cd2ap	7825.78	1.17908	0.179848	6.55597	5.53e-11	5.5e-10
1810	Polr3k	16275	1.55465	0.237181	6.55467	5.58e-11	5.55e-10
1811	Ints10	3833.81	-2.0836	0.317916	-6.55394	5.6e-11	5.57e-10
1812	Ift74	7915.73	-1.73928	0.265459	-6.55196	5.68e-11	5.64e-10
1813	Itgb1bp1	3731.9	-2.30466	0.351818	-6.55073	5.73e-11	5.68e-10
1814	Morn1	341.379	-3.89195	0.594279	-6.54902	5.79e-11	5.75e-10
1815	Dnajc4	1132.08	-2.38263	0.363895	-6.54758	5.85e-11	5.8e-10
1816	1700011E24Rik	4585.07	-10.4922	1.60286	-6.54592	5.91e-11	5.86e-10
1817	Gm13139	2581.75	2.01493	0.307891	6.5443	5.98e-11	5.92e-10
1818	Net1	1827.36	1.73725	0.265536	6.54243	6.05e-11	5.99e-10
1819	4930544D05Rik	78.1524	-10.0137	1.53106	-6.54038	6.14e-11	6.07e-10
1820	Vsig10	1559.55	2.06376	0.315769	6.53566	6.33e-11	6.26e-10
1821	4933400C05Rik	68.3713	-9.82066	1.5029	-6.53447	6.38e-11	6.31e-10
1822	Pdk2	717.228	-3.60849	0.55239	-6.53249	6.47e-11	6.39e-10
1823	Crk	4087.39	1.07605	0.164787	6.52993	6.58e-11	6.5e-10
1824	2610301G19Rik	1447.83	-1.97666	0.302842	-6.52702	6.71e-11	6.62e-10
1825	Ccdc150	466.383	-2.28198	0.349622	-6.527	6.71e-11	6.62e-10
1826	Spo11	2614.35	-2.28075	0.349715	-6.52175	6.95e-11	6.85e-10
1827	Lancl2	4829.61	-2.43403	0.373281	-6.52063	7e-11	6.9e-10
1828	Antxrl	68.1212	-9.81539	1.50574	-6.51867	7.09e-11	6.98e-10
1829	Catsperg1	791.099	-5.56415	0.853596	-6.51848	7.1e-11	6.99e-10
1830	Phf14	4477.68	1.00138	0.153687	6.51571	7.23e-11	7.12e-10
1831	Usp21	757.804	-2.4212	0.371676	-6.51427	7.3e-11	7.18e-10
1832	Ralgps2	5320.59	-2.31998	0.356249	-6.51223	7.4e-11	7.27e-10
1833	4930407I10Rik	86.1312	-10.154	1.56052	-6.50681	7.68e-11	7.54e-10
1834	Gins2	1317.13	-2.18053	0.335131	-6.5065	7.69e-11	7.55e-10
1835	4933422H20Rik	122.382	-10.6607	1.6391	-6.50401	7.82e-11	7.67e-10
1836	1500002O10Rik	73.0149	-9.91521	1.52449	-6.50397	7.82e-11	7.67e-10
1837	Trim11	1200.45	-2.84839	0.43798	-6.50348	7.85e-11	7.69e-10
1838	Tchp	1990.4	-2.49699	0.384024	-6.50216	7.92e-11	7.75e-10
1839	Amn1	5642.16	-2.24632	0.345554	-6.50064	8e-11	7.83e-10
1840	4930596M17Rik	67.1142	-9.79387	1.50727	-6.49776	8.15e-11	7.97e-10
1841	Gorasp2	6398.58	-2.3364	0.359571	-6.49774	8.15e-11	7.97e-10
1842	Aldh3b2	97.5669	-10.3334	1.59059	-6.49656	8.22e-11	8.03e-10
1843	Ttyh3	969.788	1.7276	0.265927	6.49652	8.22e-11	8.03e-10
1844	Ndufv1	6508.21	-1.19766	0.184415	-6.49438	8.34e-11	8.13e-10
1845	Xpo6	3310.89	-1.96746	0.30295	-6.49434	8.34e-11	8.13e-10
1846	Fam54b	8351.69	-1.67848	0.258454	-6.49432	8.34e-11	8.13e-10
1847	Ccdc124	2353.48	-1.79831	0.27692	-6.49397	8.36e-11	8.15e-10
1848	Cib4	67.6786	-9.80582	1.51009	-6.49354	8.38e-11	8.17e-10
1849	Zdhhc1	262.356	-3.643	0.561099	-6.49262	8.44e-11	8.21e-10
1850	Tsta3	2481.79	-2.22627	0.342925	-6.492	8.47e-11	8.24e-10
1851	Fndc8	73.0149	-9.9156	1.528	-6.48926	8.63e-11	8.39e-10
1852	Ddx41	1990.97	-1.16861	0.180121	-6.48791	8.7e-11	8.46e-10
1853	Ccdc24	568.023	-5.04274	0.777618	-6.48485	8.88e-11	8.63e-10
1854	Psen1	1865.17	-2.17346	0.335197	-6.48412	8.93e-11	8.66e-10
1855	Ikbip	1209.12	2.3599	0.363998	6.48328	8.97e-11	8.71e-10
1856	Kcng4	348.551	-5.1123	0.788554	-6.48314	8.98e-11	8.71e-10
1857	0610037L13Rik	2623.75	-1.72203	0.265838	-6.47773	9.31e-11	9.02e-10
1858	Nav1	814.514	2.48574	0.384017	6.47299	9.61e-11	9.31e-10
1859	Daxx	2129.27	-1.54679	0.23904	-6.47085	9.75e-11	9.43e-10
1860	Vrk3	2846.18	-2.21925	0.343047	-6.46922	9.85e-11	9.53e-10
1861	Nr1d2	8287.39	1.09051	0.168575	6.469	9.87e-11	9.54e-10
1862	Chaf1a	1816.1	-1.90825	0.294994	-6.46877	9.88e-11	9.55e-10
1863	1700009C05Rik	100.434	-10.3751	1.60397	-6.46842	9.9e-11	9.57e-10
1864	Stag2	3899.02	1.1864	0.183469	6.46651	1e-10	9.68e-10
1865	Dda1	1426.38	-2.04345	0.316077	-6.46503	1.01e-10	9.77e-10
1866	Sec1	463.912	-2.70567	0.418521	-6.46484	1.01e-10	9.78e-10
1867	2210021J22Rik	1195.44	-1.61972	0.250747	-6.45959	1.05e-10	1.01e-09
1868	Alx1	766.493	-5.17642	0.801675	-6.45701	1.07e-10	1.03e-09
1869	1700039E15Rik	1671.01	-14.4317	2.23544	-6.45588	1.08e-10	1.04e-09
1870	Dnalc4	1249.74	-2.77536	0.430005	-6.45424	1.09e-10	1.05e-09
1871	Apc	4574.27	1.27194	0.197077	6.45402	1.09e-10	1.05e-09
1872	Ccdc55	11685	1.42304	0.220633	6.44983	1.12e-10	1.08e-09
1873	Dlc1	645.882	1.90945	0.296071	6.44929	1.12e-10	1.08e-09
1874	Ttll1	1054.42	-2.93823	0.455664	-6.44824	1.13e-10	1.09e-09
1875	Mesdc2	4984.79	-1.85203	0.287221	-6.44809	1.13e-10	1.09e-09
1876	Chrne	195.87	-3.67697	0.570639	-6.4436	1.17e-10	1.12e-09
1877	Taf4a	3050.38	1.21046	0.187892	6.44232	1.18e-10	1.13e-09
1878	Rhox10	1105.1	2.45366	0.380907	6.44164	1.18e-10	1.13e-09
1879	Bglap-rs1	91.215	4.47989	0.695547	6.44082	1.19e-10	1.14e-09
1880	4933436C20Rik	410.472	-2.95216	0.458413	-6.43997	1.19e-10	1.14e-09
1881	Socs6	1930.4	1.21268	0.188339	6.43884	1.2e-10	1.15e-09
1882	Dcdc2a	281.645	-3.87792	0.6024	-6.43746	1.21e-10	1.16e-09
1883	Chchd8	757.889	-2.48707	0.386362	-6.43715	1.22e-10	1.16e-09
1884	Nrd1	5378.43	-1.96781	0.305735	-6.43634	1.22e-10	1.17e-09
1885	Lsg1	1515.47	-1.50435	0.233809	-6.43409	1.24e-10	1.19e-09
1886	Stox1	223.445	-2.71781	0.422649	-6.43043	1.27e-10	1.21e-09
1887	Wls	127.31	5.48191	0.852528	6.43018	1.27e-10	1.22e-09
1888	Gm16517	397.588	-2.55512	0.397417	-6.42934	1.28e-10	1.22e-09
1889	Prss51	69.6028	-9.84654	1.53201	-6.4272	1.3e-10	1.24e-09
1890	Alg8	1021.18	-1.55246	0.24159	-6.42601	1.31e-10	1.25e-09
1891	Cct3	20746	-1.08356	0.168627	-6.42576	1.31e-10	1.25e-09
1892	Ggn	753.552	-13.2828	2.06782	-6.42358	1.33e-10	1.27e-09
1893	B3galnt1	909.952	-1.8982	0.295511	-6.42344	1.33e-10	1.27e-09
1894	1700026D11Rik	652.83	-13.0758	2.03568	-6.4233	1.33e-10	1.27e-09
1895	1110020A21Rik	382.317	-3.64409	0.56734	-6.42311	1.34e-10	1.27e-09
1896	Rnf44	10843.5	1.37966	0.214869	6.42091	1.35e-10	1.29e-09
1897	Fbxo44	213.923	-6.03225	0.939573	-6.4202	1.36e-10	1.29e-09
1898	Tbrg1	5571.85	-1.43991	0.224353	-6.41805	1.38e-10	1.31e-09
1899	4931431F19Rik	69.064	-9.83532	1.53278	-6.41667	1.39e-10	1.32e-09
1900	Adh1	324.54	4.39817	0.685441	6.41655	1.39e-10	1.32e-09
1901	4933402J07Rik	165.881	-7.46127	1.16333	-6.41374	1.42e-10	1.34e-09
1902	Zfp704	1036.18	2.42385	0.377945	6.41323	1.42e-10	1.35e-09
1903	Fgf13	1326.95	1.5915	0.248183	6.4126	1.43e-10	1.35e-09
1904	Rnaseh2a	5960.62	-2.38961	0.372824	-6.40949	1.46e-10	1.38e-09
1905	1700113H08Rik	162.377	-6.06945	0.946972	-6.40932	1.46e-10	1.38e-09
1906	Slc13a5	565.737	-12.8692	2.00809	-6.40867	1.47e-10	1.39e-09
1907	Cxcl11	126.324	3.87765	0.605088	6.4084	1.47e-10	1.39e-09
1908	4930486F22Rik	72.258	-9.90015	1.54512	-6.40738	1.48e-10	1.4e-09
1909	Pnkd	2324.7	-1.3034	0.203637	-6.40063	1.55e-10	1.46e-09
1910	Bri3	1881.26	1.11637	0.17451	6.39717	1.58e-10	1.49e-09
1911	BC018507	1253.54	1.52774	0.238818	6.3971	1.58e-10	1.49e-09
1912	Sdf2l1	4165.39	-2.51948	0.393888	-6.39644	1.59e-10	1.5e-09
1913	P2ry4	105.211	4.10452	0.641879	6.39454	1.61e-10	1.52e-09
1914	Gnao1	513.482	-2.63965	0.412824	-6.39414	1.61e-10	1.52e-09
1915	Nt5dc3	1303.95	1.98306	0.310301	6.39076	1.65e-10	1.55e-09
1916	Usp26	6196.13	1.7134	0.268157	6.38952	1.66e-10	1.56e-09
1917	Ubxn6	3826.2	-1.81973	0.284935	-6.38645	1.7e-10	1.59e-09
1918	Dctn2	3193.85	-2.13132	0.333898	-6.38316	1.73e-10	1.63e-09
1919	Rpl22	14756.6	1.0304	0.161445	6.38237	1.74e-10	1.64e-09
1920	Elf1	1033.98	1.4013	0.219561	6.38225	1.74e-10	1.64e-09
1921	Tnfaip2	195.594	-3.42586	0.536865	-6.38124	1.76e-10	1.65e-09
1923	Adig	66.2612	-9.77552	1.53228	-6.3797	1.77e-10	1.66e-09
1924	4933404G15Rik	63.7341	-9.71923	1.52357	-6.37924	1.78e-10	1.66e-09
1925	Klf8	2475.05	1.93509	0.303345	6.37916	1.78e-10	1.66e-09
1926	Bnc1	2753.2	1.50043	0.235221	6.37883	1.78e-10	1.67e-09
1927	Dnaic2	330.878	-6.67495	1.04676	-6.37679	1.81e-10	1.69e-09
1928	Prss55	71.3666	-9.88268	1.55033	-6.37454	1.84e-10	1.71e-09
1929	Wdpcp	837.127	-2.91586	0.457433	-6.37439	1.84e-10	1.71e-09
1930	Poll	643.563	-3.64992	0.57267	-6.37351	1.85e-10	1.72e-09
1931	Pkib	227.213	-4.10996	0.645191	-6.37015	1.89e-10	1.76e-09
1932	Gm5334	64.4268	-9.73497	1.52832	-6.36974	1.89e-10	1.76e-09
1933	1700016K19Rik	801.508	-2.50676	0.393758	-6.36624	1.94e-10	1.8e-09
1934	Wee1	5896.86	1.08504	0.170536	6.36252	1.98e-10	1.85e-09
1935	Dhrs1	2442.27	-2.38119	0.374334	-6.36113	2e-10	1.86e-09
1936	Apod	389.177	3.69336	0.580714	6.36002	2.02e-10	1.88e-09
1937	1700003H04Rik	462.68	-12.5791	1.97853	-6.3578	2.05e-10	1.9e-09
1938	9430083A17Rik	368.098	3.09569	0.487	6.35666	2.06e-10	1.91e-09
1939	Zfp287	1837.64	1.79529	0.282476	6.35556	2.08e-10	1.93e-09
1940	Myh9	878.319	1.70502	0.268309	6.35468	2.09e-10	1.94e-09
1941	Wfdc3	437.371	-3.43146	0.539999	-6.35457	2.09e-10	1.94e-09
1942	Gdpd4	600.662	-4.42841	0.697111	-6.35252	2.12e-10	1.96e-09
1943	Tubb4b	24566.4	-1.15176	0.181326	-6.35191	2.13e-10	1.97e-09
1944	Rwdd4a	1723.65	-1.67022	0.263118	-6.34783	2.18e-10	2.02e-09
1945	2310045N01Rik	416.672	-2.94244	0.463587	-6.34711	2.19e-10	2.03e-09
1946	Atp8b5	780.454	-3.19825	0.50392	-6.34676	2.2e-10	2.03e-09
1947	Jph1	757.795	1.67991	0.2647	6.34647	2.2e-10	2.04e-09
1948	Uros	1209.05	-1.66438	0.262298	-6.34539	2.22e-10	2.05e-09
1950	Lrrc8b	172.789	-7.52142	1.18621	-6.34074	2.29e-10	2.11e-09
1951	Pds5a	751.264	-1.67663	0.264486	-6.33919	2.31e-10	2.13e-09
1952	Ppp4r2	14747.8	1.02047	0.161011	6.33792	2.33e-10	2.15e-09
1953	Atp9b	1433.95	-2.824	0.445607	-6.33743	2.34e-10	2.15e-09
1954	Creld2	8774.08	-1.18527	0.187042	-6.33694	2.34e-10	2.16e-09
1955	Becn1	3384.52	-1.53266	0.241956	-6.33447	2.38e-10	2.19e-09
1956	1700125H03Rik	69.0319	-9.83468	1.5527	-6.33393	2.39e-10	2.2e-09
1957	Nol7	6240.22	1.0257	0.161978	6.3323	2.42e-10	2.22e-09
1959	Ints9	880.093	-1.79406	0.283526	-6.32767	2.49e-10	2.29e-09
1960	Wdr38	63.2274	-9.70765	1.53493	-6.32448	2.54e-10	2.33e-09
1961	Abcb9	204.751	-4.13471	0.65383	-6.32383	2.55e-10	2.34e-09
1962	Zfp41	743.035	-2.33624	0.369444	-6.32367	2.55e-10	2.34e-09
1963	Rpl10	15411.1	1.1271	0.178304	6.32125	2.59e-10	2.38e-09
1964	Trap1	3385.85	-1.50286	0.237861	-6.31821	2.65e-10	2.42e-09
1965	Cndp2	758.96	-2.48069	0.392652	-6.31777	2.65e-10	2.43e-09
1966	Nek4	802.782	-2.24399	0.355236	-6.3169	2.67e-10	2.44e-09
1968	Rab8a	1867.83	-1.64104	0.26015	-6.30806	2.83e-10	2.58e-09
1969	Nprl2	1078.71	-2.01537	0.319543	-6.30702	2.84e-10	2.6e-09
1970	Vav1	4362.07	2.3903	0.378997	6.30691	2.85e-10	2.6e-09
1971	Tmem115	527.968	-3.14233	0.498317	-6.30588	2.87e-10	2.62e-09
1972	Dnajc15	10340.5	-1.90777	0.302569	-6.30524	2.88e-10	2.63e-09
1973	1700001G17Rik	174.911	-4.37693	0.694227	-6.30475	2.89e-10	2.63e-09
1974	Mak	831.262	-3.46519	0.549701	-6.30378	2.9e-10	2.65e-09
1975	Tcte1	103.153	-10.4137	1.65337	-6.29845	3.01e-10	2.74e-09
1976	Spata1	3781.71	-2.16985	0.344935	-6.29062	3.16e-10	2.88e-09
1977	Tars2	1216.2	-1.38508	0.220225	-6.28939	3.19e-10	2.9e-09
1978	Mcam	4712.03	1.41774	0.225448	6.28857	3.2e-10	2.92e-09
1979	Ino80e	197.708	-4.05672	0.645272	-6.28683	3.24e-10	2.95e-09
1980	2610019F03Rik	1900.77	-2.00275	0.318696	-6.28422	3.3e-10	3e-09
1981	Fam118b	7712.04	-1.97412	0.314176	-6.28349	3.31e-10	3.01e-09
1982	4930435E12Rik	62.3102	-9.6868	1.54219	-6.28121	3.36e-10	3.05e-09
1983	Fadd	1411.57	2.22046	0.353553	6.2804	3.38e-10	3.07e-09
1984	Rftn1	1603.52	1.23442	0.196558	6.28016	3.38e-10	3.07e-09
1985	Srrd	180.083	-2.81411	0.448154	-6.27933	3.4e-10	3.08e-09
1986	Tubd1	1201.74	-2.27574	0.362453	-6.27871	3.41e-10	3.09e-09
1987	Pex5l	229.769	-4.14824	0.661043	-6.27531	3.49e-10	3.16e-09
1988	1700026F02Rik	103.403	-10.4172	1.6616	-6.26938	3.62e-10	3.28e-09
1989	Adam30	869.078	-13.4886	2.15151	-6.26934	3.63e-10	3.28e-09
1990	Rp9	5925.47	-2.09156	0.333628	-6.26915	3.63e-10	3.28e-09
1991	Rnf128	3072.86	1.14248	0.182272	6.26798	3.66e-10	3.31e-09
1992	Kif27	1177.8	-2.25612	0.360196	-6.2636	3.76e-10	3.4e-09
1993	4930513N10Rik	837.444	-4.16331	0.665005	-6.26056	3.84e-10	3.46e-09
1994	Gm5538	78.0946	-10.0122	1.59969	-6.25884	3.88e-10	3.5e-09
1995	Pmfbp1	253.598	-6.05182	0.967011	-6.25828	3.89e-10	3.51e-09
1996	BC049715	175.189	-3.649	0.5836	-6.25257	4.04e-10	3.64e-09
1997	Cklf	4795.5	-2.21015	0.353496	-6.25224	4.05e-10	3.65e-09
1998	Spdyb	246.838	-6.24421	0.999008	-6.25041	4.09e-10	3.69e-09
1999	2610020H08Rik	4978.99	-1.32234	0.211627	-6.24843	4.15e-10	3.73e-09
2000	D1Pas1	4071.47	-1.97656	0.316361	-6.2478	4.16e-10	3.75e-09
2001	Slamf7	407.175	-4.75194	0.760591	-6.24769	4.17e-10	3.75e-09
2002	Gar1	2725.89	1.61658	0.258852	6.24517	4.23e-10	3.81e-09
[truncated: 3,899 more rows]
