# Supplementary material for: NAT10-mediated N4-acetylcytidine modification is required for meiosis entry and progression in male germ cells
Source: Nucleic Acids Res. 2022 Jul 8;50(19):10896–913. doi: 10.1093/nar/gkac594 (PMC9638909; doi:10.1093/nar/gkac594)
Supplement: gkac594_Supplemental_Files [file gkac594_supplemental_files.zip › Supplementary Table S6. List of GO enrichment of differentially expressed genes in WT and Nat10-SKO.xlsx]

## Sheet: SPG↓BP
Category	Term	Count	%	PValue	Genes	List Total	Pop Hits	Pop Total	Fold Enrichment	Bonferroni	Benjamini	FDR
GOTERM_BP_DIRECT	GO:0007283~spermatogenesis	27	7.91789	3.87355e-13	PIWIL1, ATP1A4, KLHL10, SPATA20, PRSS42, H1FNT, OAZ3, BCL2L11, 1110017D15RIK, CCIN, RNF151, TXNDC8, PRM2, PRM1, ODF1, HSPA1L, H2AFX, PRM3, SUN5, HILS1, TNP2, SPEM1, SPATA18, TNP1, TSSK1, SPATA19, TSSK2	198	407	18082	6.0583	3.49008e-10	3.49007e-10	3.45133e-10
GOTERM_BP_DIRECT	GO:0030261~chromosome condensation	7	2.05279	1.13327e-08	HILS1, PRM2, PRM1, CDK1, PRM3, H1FNT, NCAPH	198	16	18082	39.9539	1.02107e-05	5.1054e-06	5.04874e-06
GOTERM_BP_DIRECT	GO:0030154~cell differentiation	27	7.91789	3.87271e-07	PIWIL1, CPNE5, CBY1, KLHL10, SPATA20, H1FNT, SLC9A1, 1110017D15RIK, CCIN, RNF151, TXNDC8, PRM2, PLK5, PRM1, ODF1, HSPA1L, BMP7, PRM3, HILS1, TNP2, DHCR7, SPEM1, SPATA18, TNP1, TSSK1, SPATA19, TSSK2	198	780	18082	3.16119	0.00034887	0.00011631	0.000115019
GOTERM_BP_DIRECT	GO:0030317~sperm motility	9	2.6393	7.27515e-07	SMCP, ATP1A4, GAPDHS, SPEM1, TNP2, TNP1, AKAP4, PRM3, ROPN1	198	68	18082	12.0869	0.000655276	0.000163873	0.000162054
GOTERM_BP_DIRECT	GO:0007049~cell cycle	21	6.15836	1.31405e-05	ERCC6L, PLK5, UHRF1, CDCA5, PLK1, MIS12, H2AFX, KLHL21, HJURP, DIXDC1, VASH1, AURKB, NCAPH, FANCD2, NUF2, TRNP1, CDK1, E2F2, FBXO5, FAM83D, E2F7	198	614	18082	3.12343	0.0117699	0.00236793	0.00234164
GOTERM_BP_DIRECT	GO:0007339~binding of sperm to zona pellucida	6	1.75953	4.17972e-05	SMCP, HSPA1L, ADAM1A, PRSS37, TNP2, SPA17	198	36	18082	15.2205	0.0369597	0.00627654	0.00620688
GOTERM_BP_DIRECT	GO:0007286~spermatid development	10	2.93255	6.58188e-05	TTC26, PIWIL1, PRM2, PRM1, CAPZA3, KLHL10, TSSK1, TNP1, TSSK2, OSBP2	198	160	18082	5.7077	0.0575804	0.00847182	0.00837779
GOTERM_BP_DIRECT	GO:0007275~multicellular organism development	26	7.62463	0.00014289	PIWIL1, DIXDC1, SPATA20, H1FNT, PLCZ1, CCIN, TXNDC8, PRM2, PRM1, ODF1, HSPA1L, UNC5B, SHISA2, BMP7, PRM3, HILS1, FANCD2, TRNP1, TNP2, TRIML1, SPEM1, SPATA18, TNP1, TSSK1, SPATA19, TSSK2	198	1029	18082	2.30749	0.120809	0.016093	0.0159144
GOTERM_BP_DIRECT	GO:0016126~sterol biosynthetic process	5	1.46628	0.000197068	FDPS, INSIG1, DHCR24, DHCR7, 0610007P14RIK	198	27	18082	16.9117	0.162703	0.0197287	0.0195098
GOTERM_BP_DIRECT	GO:0006695~cholesterol biosynthetic process	5	1.46628	0.000386976	FDPS, INSIG1, DHCR24, DHCR7, HSD17B7	198	32	18082	14.2693	0.294419	0.0348666	0.0344796
GOTERM_BP_DIRECT	GO:0007067~mitotic nuclear division	11	3.22581	0.000946819	ERCC6L, CDCA5, NUF2, PLK1, MIS12, KLHL21, CDK1, FBXO5, FAM83D, NCAPH, AURKB	198	277	18082	3.62655	0.574073	0.0775531	0.0766923
GOTERM_BP_DIRECT	GO:0006629~lipid metabolic process	14	4.10557	0.00161463	CDS1, FDPS, INSIG1, DHCR24, HSD17B7, AGPAT2, AACS, LPCAT2B, PLCZ1, DHCR7, 0610007P14RIK, LDLR, MGLL, PLCD1	198	459	18082	2.78546	0.766823	0.121232	0.119886
GOTERM_BP_DIRECT	GO:0016567~protein ubiquitination	12	3.51906	0.00212504	NEURL1B, SH3RF2, PLK1, KLHL10, KLHL21, UBE4A, RNF151, CCIN, TRIML1, FBXO5, KLHL24, ASB17	198	362	18082	3.02729	0.852908	0.144513	0.142909
GOTERM_BP_DIRECT	GO:0008202~steroid metabolic process	6	1.75953	0.00224549	FDPS, INSIG1, DHCR24, DHCR7, 0610007P14RIK, LDLR	198	84	18082	6.52309	0.868067	0.144513	0.142909
GOTERM_BP_DIRECT	GO:0051301~cell division	12	3.51906	0.00274138	ERCC6L, PLK5, CDCA5, NUF2, PLK1, MIS12, KLHL21, CDK1, FBXO5, FAM83D, NCAPH, AURKB	198	374	18082	2.93016	0.9157	0.164666	0.162838
GOTERM_BP_DIRECT	GO:0006694~steroid biosynthetic process	5	1.46628	0.00465795	FDPS, DHCR24, DHCR7, 0610007P14RIK, HSD17B7	198	62	18082	7.36478	0.985103	0.262301	0.259389
GOTERM_BP_DIRECT	GO:0034501~protein localization to kinetochore	3	0.879765	0.0050173	MIS12, CDK1, AURKB	198	10	18082	27.397	0.989241	0.265917	0.262966
GOTERM_BP_DIRECT	GO:2000117~negative regulation of cysteine-type endopeptidase activity	3	0.879765	0.0112957	CST13, CST8, CSTL1	198	15	18082	18.2646	0.999964	0.565414	0.559139
GOTERM_BP_DIRECT	GO:0008203~cholesterol metabolic process	5	1.46628	0.0162637	FDPS, INSIG1, DHCR24, DHCR7, LDLR	198	89	18082	5.13052	1	0.771242	0.762683
GOTERM_BP_DIRECT	GO:0006997~nucleus organization	3	0.879765	0.0236433	PRM2, PRM1, H1FNT	198	22	18082	12.4532	1	1	0.99
GOTERM_BP_DIRECT	GO:0006342~chromatin silencing	4	1.17302	0.0313812	H2AFB1, H2AFX, TNRC18, TNP1	198	63	18082	5.7983	1	1	0.99
GOTERM_BP_DIRECT	GO:0007290~spermatid nucleus elongation	2	0.58651	0.0533057	TNP1, H1FNT	198	5	18082	36.5293	1	1	0.99
GOTERM_BP_DIRECT	GO:0051930~regulation of sensory perception of pain	3	0.879765	0.073434	ADRA2C, MGLL, SLC9A1	198	41	18082	6.68219	1	1	0.99
GOTERM_BP_DIRECT	GO:0007017~microtubule-based process	3	0.879765	0.073434	TUBA3B, TUBB4B, TUBA3A	198	41	18082	6.68219	1	1	0.99
GOTERM_BP_DIRECT	GO:0032466~negative regulation of cytokinesis	2	0.58651	0.0738277	E2F7, AURKB	198	7	18082	26.0924	1	1	0.99
GOTERM_BP_DIRECT	GO:0007341~penetration of zona pellucida	2	0.58651	0.0738277	SMCP, TNP2	198	7	18082	26.0924	1	1	0.99
GOTERM_BP_DIRECT	GO:0090286~cytoskeletal anchoring at nuclear membrane	2	0.58651	0.0839221	SUN3, SUN5	198	8	18082	22.8308	1	1	0.99
GOTERM_BP_DIRECT	GO:0009566~fertilization	3	0.879765	0.0996264	KLHL10, ATP1A4, SPACA3	198	49	18082	5.59122	1	1	0.99

## Sheet: SPG↓MF
Category	Term	Count	%	PValue	Genes	List Total	Pop Hits	Pop Total	Fold Enrichment	Bonferroni	Benjamini	FDR
GOTERM_MF_DIRECT	GO:0016874~ligase activity	10	2.93255	0.0207454	NEURL1B, SH3RF2, UHRF1, GATC, UBE4A, TRIML1, RNF133, TTLL9, AACS, WARS2	196	362	17446	2.45885	0.998182	1	1
GOTERM_MF_DIRECT	GO:0005516~calmodulin binding	6	1.75953	0.0537752	IQCF5, IQCF3, IQCF4, PDE1A, IQCF1, SLC9A1	196	182	17446	2.9344	1	1	1
GOTERM_MF_DIRECT	GO:0005200~structural constituent of cytoskeleton	4	1.17302	0.0568858	TUBA3B, TUBB4B, TUBA3A, CYLC1	196	78	17446	4.56463	1	1	1
GOTERM_MF_DIRECT	GO:0016628~oxidoreductase activity, acting on the CH-CH group of donors, NAD or NADP as acceptor	2	0.58651	0.0652269	DHCR24, DHCR7	196	6	17446	29.6701	1	1	1
GOTERM_MF_DIRECT	GO:0004842~ubiquitin-protein transferase activity	8	2.34604	0.0734589	UHRF1, KLHL10, KLHL21, UBE4A, RNF151, CCIN, KLHL24, RNF141	196	326	17446	2.1843	1	1	1
GOTERM_MF_DIRECT	GO:0000287~magnesium ion binding	6	1.75953	0.0769393	NUAK2, NT5C1B, PGP, TSSK1, TSSK2, THG1L	196	202	17446	2.64387	1	1	1
GOTERM_MF_DIRECT	GO:0003677~DNA binding	28	8.21114	0.088723	ERCC6L, H2AFB1, UHRF1, HJURP, ZBTB42, HMGB4, H1FNT, SPZ1, 1700024P04RIK, E2F2, HIST2H3C1, BANF2, E2F7, STAT5A, PRM2, PRM1, CBX2, H2AFX, GRHL3, PRM3, SMAD7, EEPD1, HILS1, TRNP1, TNP2, TNP1, CCDC81, RNF141	196	1847	17446	1.34937	1	1	1
GOTERM_MF_DIRECT	GO:0004869~cysteine-type endopeptidase inhibitor activity	3	0.879765	0.0900518	CST13, CST8, CSTL1	196	45	17446	5.93401	1	1	1
GOTERM_MF_DIRECT	GO:0042802~identical protein binding	12	3.51906	0.0924424	PRNP, SH3GL3, UHRF1, CLDN7, HJURP, CBY1, GATSL2, LDLR, SH3GL2, E2F7, ROPN1, THG1L	196	625	17446	1.709	1	1	1
GOTERM_MF_DIRECT	GO:0004629~phospholipase C activity	2	0.58651	0.096235	PLCZ1, PLCD1	196	9	17446	19.78	1	1	1

## Sheet: SPG↑BP
Category	Term	Count	%	PValue	Genes	List Total	Pop Hits	Pop Total	Fold Enrichment	Bonferroni	Benjamini	FDR
GOTERM_BP_DIRECT	GO:0006955~immune response	31	4.92063	2.48016e-09	H2-DMA, CXCL1, CTSW, CXCL2, CTSS, CCL8, CCL6, CCL5, H2-DMB1, CCL4, ENPP1, CD36, CCR5, B2M, CCL25, CCR1, CD74, H2-EB1, TNFRSF9, TNFRSF1B, H2-AA, TGFBR3, CD24A, CD4, CXCL12, CD28, XCL1, LCP2, H2-D1, CD244, H2-AB1	569	272	18082	3.62182	7.6488e-06	7.64883e-06	7.48265e-06
GOTERM_BP_DIRECT	GO:0006935~chemotaxis	19	3.01587	2.8771e-08	CCR1, CCL25, CMTM7, PDGFRA, RARRES2, LSP1, CXCL2, CYR61, CXCL16, CCL8, CXCL12, CCL6, CCL5, CCL4, XCL1, DOCK2, CCR5, S100A9, S100A8	569	118	18082	5.11689	8.8726e-05	4.4365e-05	4.34011e-05
GOTERM_BP_DIRECT	GO:0019886~antigen processing and presentation of exogenous peptide antigen via MHC class II	8	1.26984	8.24224e-08	CD74, H2-EB1, FCER1G, H2-DMA, H2-DMB1, IFI30, H2-AA, H2-AB1	569	14	18082	18.1592	0.000254158	8.47302e-05	8.28894e-05
GOTERM_BP_DIRECT	GO:0070374~positive regulation of ERK1 and ERK2 cascade	22	3.49206	5.04197e-07	CCR1, CCL25, PDGFRA, NRP1, CSF1R, CD74, NQO2, JUN, ALOX15, TREM2, PTPN22, CTGF, C1QTNF3, EDNRA, CCL8, CCL6, CCL5, CCL4, XCL1, CD36, GAS6, FGFR2	569	188	18082	3.71877	0.00155374	0.000276083	0.000270085
GOTERM_BP_DIRECT	GO:0002376~immune system process	33	5.2381	5.35131e-07	C1QB, C1QA, CSF1R, DDX3X, CFH, CSF1, CLEC4N, H2-DMA, NLRC5, LRMP, PTPN22, IFI30, IFIH1, H2-DMB1, B2M, EOMES, CD74, C1RA, H2-EB1, ANXA1, PRKCB, H2-AA, IIGP1, FCGR1, CD4, IRF1, CD7, LCN2, S100A9, S100A8, H2-D1, CD244, H2-AB1	569	383	18082	2.7381	0.00164898	0.000276083	0.000270085
GOTERM_BP_DIRECT	GO:0051384~response to glucocorticoid	14	2.22222	5.37127e-07	SPARC, ANXA3, DUSP1, HNMT, S100B, PTGS2, CXCL2, ASS1, SULT1A1, ALDH3A1, MDK, ALPL, ACSBG1, PTGDS	569	75	18082	5.932	0.00165513	0.000276083	0.000270085
GOTERM_BP_DIRECT	GO:0030593~neutrophil chemotaxis	13	2.06349	1.41483e-06	CCL25, FCER1G, ITGAM, ITGB2, CXCL1, CXCL2, FCGR3, CCL8, CCL6, CCL5, CCL4, S100A9, S100A8	569	69	18082	5.98726	0.00435384	0.000590468	0.00057764
GOTERM_BP_DIRECT	GO:0006954~inflammatory response	30	4.7619	1.53169e-06	CSF1R, ECM1, LXN, CSF1, TNFAIP3, CXCL1, PTGS2, CXCL2, HDAC9, CYP26B1, CCL8, CCL6, CCL5, CCL4, STAB1, CCR5, CCL25, GGT5, CCR1, ANXA1, RARRES2, TNFRSF9, CYBB, CYBA, CELA1, TNFRSF1B, CXCL12, XCL1, S100A9, S100A8	569	344	18082	2.77139	0.00471261	0.000590468	0.00057764
GOTERM_BP_DIRECT	GO:0007155~cell adhesion	37	5.87302	1.78318e-06	B4GALT1, ITGAM, LAMA2, CLSTN2, LAMC3, NCAN, ITGB2, NEDD9, TCAM1, LAMC2, CYR61, CTGF, CDH5, SRPX2, FLRT3, PDPN, STAB1, ITGAX, CYP1B1, SVEP1, IGFBP7, CD36, CD34, CDON, KLRA7, ITGA4, LAMB2, LAMB1, RHOB, CD2, CD24A, MFAP4, CD4, COL4A3, ADAM12, COL6A1, TGFBI	569	485	18082	2.42434	0.00548422	0.000611035	0.00059776
GOTERM_BP_DIRECT	GO:0030198~extracellular matrix organization	16	2.53968	2.81865e-06	PDGFRA, B4GALT1, OLFML2B, LAMA2, LAMB2, LAMC3, ELN, LAMB1, LAMC2, CYR61, AGT, CCDC80, COL4A1, NPHP3, VWA1, TGFBI	569	114	18082	4.46015	0.00865505	0.000869271	0.000850386
GOTERM_BP_DIRECT	GO:0010628~positive regulation of gene expression	32	5.07937	3.70342e-06	PPP1R15A, DDX3X, CSF1, HFE, PTPN22, IL2RG, CTGF, CYP26B1, CCL5, CTSH, CCR5, CD34, OSR2, EGR1, MEF2C, GSN, OSR1, CAV1, ANK3, AGT, CTCFL, ACTA2, MAF, STAR, LCK, ID2, CD28, LCN2, VIM, EZR, GAS6, FGFR2	569	399	18082	2.54866	0.0113564	0.000959453	0.000938609
GOTERM_BP_DIRECT	GO:0009612~response to mechanical stimulus	12	1.90476	3.73328e-06	BTG2, COL3A1, JUN, CXCL12, LCK, CAV1, MBD2, TXNIP, FOSB, CD36, JUNB, DCN	569	63	18082	6.05306	0.0114474	0.000959453	0.000938609
GOTERM_BP_DIRECT	GO:0034097~response to cytokine	13	2.06349	8.05876e-06	JUN, SPARC, FOS, SERPINA3N, OSMR, PTGS2, CXCL16, SERPINA3C, COL3A1, CCL5, TIMP2, STAT6, JUNB	569	81	18082	5.10026	0.024547	0.00191179	0.00187025
GOTERM_BP_DIRECT	GO:0007568~aging	19	3.01587	8.92509e-06	NQO1, JUN, GSN, SERPINF1, MBD2, ITGB2, ABAT, FOS, TNFRSF1B, AGT, DCN, CTGF, ALDH3A1, COL3A1, PENK, TIMP2, APOE, IFI27L2A, CTSC	569	173	18082	3.49013	0.0271497	0.00196607	0.00192336
GOTERM_BP_DIRECT	GO:0042493~response to drug	28	4.44444	9.9645e-06	MAOB, MGST1, GSTT1, ABAT, PTGS2, SLC8A1, MDK, DPYSL2, MYO6, TIMP2, JUNB, B2M, JUN, ANXA1, PRKCB, CYBB, CYBA, FOS, TERF1, COL1A1, ALDH3A1, STAR, LCK, ALDH1A1, GNAS, LCN2, FOSB, TXNIP	569	339	18082	2.62478	0.0302633	0.0020487	0.00200419
GOTERM_BP_DIRECT	GO:0032496~response to lipopolysaccharide	20	3.1746	1.51256e-05	JUN, SPARC, MAOB, NCF2, TNFRSF9, MGST1, CXCL1, PTPN22, FOS, TNFRSF1B, PTGS2, CXCL2, DCN, NFKBIA, THBD, EDNRA, PENK, ALPL, JUNB, S100A8	569	197	18082	3.22625	0.0455764	0.00291546	0.00285212
GOTERM_BP_DIRECT	GO:0032355~response to estradiol	14	2.22222	1.64306e-05	NQO1, ANXA1, DUSP1, MBD2, PTGS2, TFPI, CXCL2, CTGF, COL1A1, FCGR1, CD4, MYC, PENK, TXNIP	569	101	18082	4.40495	0.04941	0.00298071	0.00291595
GOTERM_BP_DIRECT	GO:0008217~regulation of blood pressure	11	1.74603	2.13539e-05	ACTA2, GUCY1A3, SULT1A1, EDNRA, COL1A2, NPR1, CYBA, PTGS2, CD34, AGT, SLC8A1	569	62	18082	5.63813	0.0637344	0.00365863	0.00357915
GOTERM_BP_DIRECT	GO:0030195~negative regulation of blood coagulation	6	0.952381	3.13713e-05	THBD, TSPAN8, PROS1, ANXA5, APOE, CD34	569	13	18082	14.667	0.0922176	0.00509206	0.00498143
GOTERM_BP_DIRECT	GO:0042060~wound healing	13	2.06349	3.7575e-05	PDGFRA, B4GALT1, SPARC, SDC4, CAV1, ALOX15, TPM1, CXCL2, DCN, COL1A1, FGF7, COL3A1, S100A8	569	94	18082	4.39491	0.109421	0.0057613	0.00563613
GOTERM_BP_DIRECT	GO:0071347~cellular response to interleukin-1	12	1.90476	3.92306e-05	CCL25, CCL8, CCL6, CCL5, IRF1, MYC, CCL4, LCN2, XCL1, TFPI, CXCL2, KLF2	569	80	18082	4.76678	0.113957	0.0057613	0.00563613
GOTERM_BP_DIRECT	GO:0019882~antigen processing and presentation	10	1.5873	4.2102e-05	CD74, H2-EB1, FCGRT, HFE, H2-DMA, H2-DMB1, H2-AA, CTSS, H2-D1, H2-AB1	569	54	18082	5.88492	0.121769	0.00590193	0.00577371
GOTERM_BP_DIRECT	GO:0070098~chemokine-mediated signaling pathway	10	1.5873	4.89551e-05	CCR1, CCL25, CCL8, CXCL12, CCL6, CCL5, CCL4, XCL1, CXCL1, CXCL2	569	55	18082	5.77792	0.140136	0.00656423	0.00642163
GOTERM_BP_DIRECT	GO:0060021~palate development	12	1.90476	6.93501e-05	TGFBR3, OSR2, PDGFRA, MEF2C, PKDCC, OSR1, NPRL3, SNAI1, TCF21, ARID5B, SOS1, DHRS3	569	85	18082	4.48638	0.192557	0.0088731	0.00868033
GOTERM_BP_DIRECT	GO:0009611~response to wounding	10	1.5873	7.5413e-05	NRP1, ZFP36, GPX1, MDK, MYC, TNFAIP3, ID3, LCP1, SULF2, BPTF	569	58	18082	5.47906	0.207516	0.0088731	0.00868033
GOTERM_BP_DIRECT	GO:0009636~response to toxic substance	12	1.90476	7.73056e-05	PON3, GPX1, MAOB, CES1D, CCL5, EPHX1, PENK, CCL4, CYP1B1, NUPR1, FOS, SLC7A11	569	86	18082	4.43422	0.212128	0.0088731	0.00868033
GOTERM_BP_DIRECT	GO:0007159~leukocyte cell-cell adhesion	7	1.11111	7.76828e-05	CD24A, PTPRC, ITGAM, ITGA4, CCL5, ITGB2, EZR	569	24	18082	9.26875	0.213044	0.0088731	0.00868033
GOTERM_BP_DIRECT	GO:0002504~antigen processing and presentation of peptide or polysaccharide antigen via MHC class II	5	0.793651	0.000107042	H2-EB1, H2-DMA, H2-DMB1, H2-AA, H2-AB1	569	9	18082	17.6548	0.281174	0.0117899	0.0115338
GOTERM_BP_DIRECT	GO:0050766~positive regulation of phagocytosis	9	1.42857	0.000112386	FCGR1, FCGR3, FCER1G, PROS1, SIRPA, CYBA, CD36, DOCK2, GAS6	569	48	18082	5.95848	0.292924	0.0119517	0.011692
GOTERM_BP_DIRECT	GO:0050729~positive regulation of inflammatory response	10	1.5873	0.000145836	EDNRA, CCL8, CCL6, CCL5, CCL4, XCL1, CCR5, S100A9, CTSS, S100A8	569	63	18082	5.04422	0.362238	0.0146656	0.0143469
GOTERM_BP_DIRECT	GO:0016337~single organismal cell-cell adhesion	13	2.06349	0.000147416	ITGAM, ITGA4, ITGB2, TCAM1, CYR61, CD2, CDH5, SRPX2, CCDC80, PDPN, ICOS, CD34, CDON	569	108	18082	3.8252	0.36534	0.0146656	0.0143469
GOTERM_BP_DIRECT	GO:0051591~response to cAMP	9	1.42857	0.000174612	COL1A1, THBD, ALDH3A1, JUN, SPARC, DUSP1, FOSB, FOS, JUNB	569	51	18082	5.60798	0.416407	0.0168283	0.0164627
GOTERM_BP_DIRECT	GO:0030199~collagen fibril organization	8	1.26984	0.000186616	COL1A1, COL3A1, COL1A2, ANXA2, P4HA1, LUM, SERPINH1, CYP1B1	569	39	18082	6.51868	0.43762	0.0174401	0.0170612
GOTERM_BP_DIRECT	GO:0051592~response to calcium ion	10	1.5873	0.000264267	SPARC, DUSP1, S100A16, TNNT2, CAV1, ANXA5, PENK, TXNIP, SLC25A12, SLC25A13	569	68	18082	4.67332	0.557408	0.0232857	0.0227798
GOTERM_BP_DIRECT	GO:0071346~cellular response to interferon-gamma	10	1.5873	0.000264267	CCL25, CCL8, STAR, CCL6, CCL5, MYC, MRC1, CCL4, XCL1, H2-AB1	569	68	18082	4.67332	0.557408	0.0232857	0.0227798
GOTERM_BP_DIRECT	GO:0042590~antigen processing and presentation of exogenous peptide antigen via MHC class I	4	0.634921	0.0002941	FCGR1, FCGR3, FCER1G, IFI30	569	5	18082	25.4228	0.596323	0.024931	0.0243894
GOTERM_BP_DIRECT	GO:0035914~skeletal muscle cell differentiation	9	1.42857	0.000299107	EOMES, EGR1, HEYL, NR4A1, BTG2, MEF2C, MYC, NUPR1, FOS	569	55	18082	5.20013	0.60251	0.024931	0.0243894
GOTERM_BP_DIRECT	GO:0050728~negative regulation of inflammatory response	11	1.74603	0.000394055	C1QTNF3, SOCS3, CTLA2A, ZFP36, CALCRL, SERPINF1, TNFAIP3, APOE, AOAH, TNFRSF1B, IER3	569	87	18082	4.01798	0.70344	0.0319714	0.0312768
GOTERM_BP_DIRECT	GO:0055114~oxidation-reduction process	39	6.19048	0.000404307	PECR, HPGD, CTBP2, MAOB, NCF2, ALOX15, MGST1, PTGS2, IFI30, CYP17A1, LDHB, ADH1, CYP26B1, MTHFD1L, NNT, CYP11A1, SCD2, CYP1B1, AOX1, CBR2, NQO1, NQO2, GPX1, TXNRD1, IDH2, GPX8, CYBB, CYBA, ACADSB, SOD3, DHRS3, CYP27A1, ALDH3A1, DHRS7, P4HA1, ALDH1A1, BLVRB, FAR2, ALDH1A7	569	676	18082	1.83338	0.712673	0.0319714	0.0312768
GOTERM_BP_DIRECT	GO:0042542~response to hydrogen peroxide	9	1.42857	0.00043365	COL1A1, JUN, GPX1, STAR, LCK, DUSP1, CYP11A1, TXNIP, SLC8A1	569	58	18082	4.93116	0.737543	0.0334344	0.0327081
GOTERM_BP_DIRECT	GO:0002237~response to molecule of bacterial origin	5	0.793651	0.000549392	CD24A, TNFAIP3, CXCL1, CXCL2, B2M	569	13	18082	12.2225	0.816362	0.0403411	0.0394647
GOTERM_BP_DIRECT	GO:0002523~leukocyte migration involved in inflammatory response	5	0.793651	0.000549392	CD24A, ITGAM, ITGB2, S100A9, S100A8	569	13	18082	12.2225	0.816362	0.0403411	0.0394647
GOTERM_BP_DIRECT	GO:0001525~angiogenesis	19	3.01587	0.000576053	NRP1, CCBE1, ECM1, JUN, CALCRL, ANXA2, CAV1, PTGS2, SAT1, CTGF, RHOB, SRPX2, CCDC80, COL4A1, ANPEP, CYP1B1, TGFBI, ANGPTL4, FGFR2	569	239	18082	2.52633	0.830865	0.0413151	0.0404175
GOTERM_BP_DIRECT	GO:0032870~cellular response to hormone stimulus	8	1.26984	0.000614321	JUN, NCF2, DUSP1, FOSB, IGFBP7, FOS, AVPR1A, JUNB	569	47	18082	5.40912	0.849704	0.0430583	0.0421229
GOTERM_BP_DIRECT	GO:0071356~cellular response to tumor necrosis factor	12	1.90476	0.000685105	COL1A1, CCL25, ZFP36, CCL8, CCL6, CCL5, IRF1, CCL4, LCN2, XCL1, CYBA, KLF2	569	110	18082	3.46675	0.879196	0.0469525	0.0459325
GOTERM_BP_DIRECT	GO:0030335~positive regulation of cell migration	17	2.69841	0.000703123	CCR1, PDGFRA, CSF1R, CSF1, SEMA3C, LAMB1, LAMC2, CYR61, CXCL16, COL1A1, DAB2, CXCL12, CCL5, PDPN, SNAI1, MYADM, CTSH	569	203	18082	2.66126	0.88573	0.0471398	0.0461157
GOTERM_BP_DIRECT	GO:0060326~cell chemotaxis	10	1.5873	0.000741221	CCL25, PDGFRA, CCL8, CXCL12, CCL6, CCL4, RHOG, XCL1, CXCL1, CXCL2	569	78	18082	4.07417	0.898406	0.0486367	0.0475801
GOTERM_BP_DIRECT	GO:0048661~positive regulation of smooth muscle cell proliferation	10	1.5873	0.000891838	EGR1, JUN, CALCRL, CCL5, MYC, ID2, RBPMS2, CYBA, PTGS2, FGFR2	569	80	18082	3.97232	0.936178	0.0573006	0.0560557
GOTERM_BP_DIRECT	GO:0019835~cytolysis	6	0.952381	0.000947635	LYZ2, GZMA, LYZ1, FGL2, GZMB, MMD2	569	25	18082	7.62685	0.946276	0.0584501	0.0571803
GOTERM_BP_DIRECT	GO:0045672~positive regulation of osteoclast differentiation	6	0.952381	0.000947635	CCR1, CSF1R, CSF1, CCL5, GNAS, FOS	569	25	18082	7.62685	0.946276	0.0584501	0.0571803
GOTERM_BP_DIRECT	GO:0042573~retinoic acid metabolic process	5	0.793651	0.000997646	ADH1, CYP26B1, ALDH1A1, RBP1, ALDH1A7	569	15	18082	10.5929	0.953961	0.0603282	0.0590176
GOTERM_BP_DIRECT	GO:0070527~platelet aggregation	7	1.11111	0.0010974	P2RY12, PDGFRA, PLEK, GNAS, SLC7A11, MYL9, CLIC1	569	38	18082	5.85395	0.966164	0.0649143	0.063504
GOTERM_BP_DIRECT	GO:0001666~response to hypoxia	16	2.53968	0.00111558	EGR1, PRKCB, CAV1, ITPR1, CYBA, ABAT, SOD3, SLC8A1, PDLIM1, TGFBR3, CD24A, ALDH3A1, EDNRA, CXCL12, PENK, ANGPTL4	569	192	18082	2.64821	0.968012	0.0649143	0.063504
GOTERM_BP_DIRECT	GO:0006874~cellular calcium ion homeostasis	11	1.74603	0.00118632	CCR1, SLC24A3, PRKCB, CCL5, CAV1, HEXB, APOE, S100B, NUCB2, SLC8A1, HERPUD1	569	100	18082	3.49564	0.974288	0.0677521	0.0662802
GOTERM_BP_DIRECT	GO:0009615~response to virus	10	1.5873	0.00126766	ACTA2, IFIH1, MEF2C, DDX3X, CCL5, LCN2, XCL1, IFI27L2A, DDX60, CLU	569	84	18082	3.78316	0.979998	0.0705148	0.0689828
GOTERM_BP_DIRECT	GO:0071277~cellular response to calcium ion	8	1.26984	0.00128042	JUN, MEF2C, ALOX15, ALOX5AP, DPEP1, FOSB, FOS, JUNB	569	53	18082	4.79676	0.980771	0.0705148	0.0689828
GOTERM_BP_DIRECT	GO:0042476~odontogenesis	6	0.952381	0.00136727	OSR2, CSF1, OSR1, ID3, LAMB1, FGFR2	569	27	18082	7.0619	0.985295	0.0736413	0.0720415
GOTERM_BP_DIRECT	GO:0045893~positive regulation of transcription, DNA-templated	33	5.2381	0.00138495	TRF, BMP15, FGF7, KAT5, MDK, MYC, TMSB4X, TNNI2, BPTF, EOMES, SPEN, OSR2, EGR1, JUN, MEF2C, RHOG, EBF2, ETV1, FOS, SMARCA1, KLF2, AGT, CTCFL, COL1A1, NFKBIA, NR4A1, DAB2, NFIA, NFIB, ID2, IRF1, SNAI1, TCF4	569	576	18082	1.82065	0.986076	0.0736413	0.0720415
GOTERM_BP_DIRECT	GO:0045766~positive regulation of angiogenesis	12	1.90476	0.00150698	CCBE1, ECM1, ANXA3, PRKCB, CCL5, ITGB2, CYBB, CYP1B1, CTSH, CELA1, CD34, RHOB	569	121	18082	3.15159	0.990448	0.0785492	0.0768427
GOTERM_BP_DIRECT	GO:0090050~positive regulation of cell migration involved in sprouting angiogenesis	4	0.634921	0.00153437	SRPX2, CCR5, PTGS2, HDAC9	569	8	18082	15.8893	0.991223	0.0785492	0.0768427
GOTERM_BP_DIRECT	GO:0007166~cell surface receptor signaling pathway	17	2.69841	0.00155366	CALCRL, FCER1G, ANXA1, NPR1, GPR88, OSMR, TNFRSF1B, TSPAN11, AGT, FCGR1, CD24A, FCGR3, CD4, TSPAN8, LCK, COL4A3, CD36	569	219	18082	2.46683	0.991731	0.0785492	0.0768427
GOTERM_BP_DIRECT	GO:0000122~negative regulation of transcription from RNA polymerase II promoter	39	6.19048	0.00163299	BTG2, RHOX3A, CTBP2, SLFN1, FHL2, TCF21, MOSPD1, HDAC9, ZFP36, KAT5, MYC, STAT6, CD36, JUNB, BPTF, EOMES, SPEN, OSR2, EGR1, JUN, MEF2C, S100A1, OSR1, CAV1, MBD2, ARID5B, CELA1, ZEB2, MAF, NFIA, NFIB, ID2, SNAI1, TXNIP, ID3, TCF4, ZMYND11, EZR, FGFR2	569	729	18082	1.70009	0.993528	0.0810046	0.0792448
GOTERM_BP_DIRECT	GO:0014002~astrocyte development	5	0.793651	0.00165476	LAMC3, LAMB2, VIM, S100A9, S100A8	569	17	18082	9.34663	0.993949	0.0810046	0.0792448
GOTERM_BP_DIRECT	GO:0016525~negative regulation of angiogenesis	9	1.42857	0.00184621	SPARC, CD59A, SERPINF1, STAB1, COL4A3, TCF4, CD36, AGT, DCN	569	72	18082	3.97232	0.996651	0.0889644	0.0870317
GOTERM_BP_DIRECT	GO:0045087~innate immune response	25	3.96825	0.00195736	C1QB, C1QA, CSF1R, DDX3X, CFH, CSF1, CLEC4N, NLRC5, TREM2, IFIH1, B2M, C1RA, FCER1G, ANXA1, CYBB, CYBA, IIGP1, FCGR1, TYROBP, LCK, IRF1, LCN2, S100A9, S100A8, CD244	569	400	18082	1.98616	0.997624	0.0928694	0.0908518
GOTERM_BP_DIRECT	GO:0043065~positive regulation of apoptotic process	22	3.49206	0.0021927	JUN, B4GALT1, DDX3X, ANXA1, DUSP1, GZMA, ANXA5, HIP1R, S100B, PTGS2, CLU, CYR61, GADD45G, RHOB, NR4A1, CASP12, ALDH1A1, TXNIP, CYP1B1, ID3, NUPR1, BCL2A1B	569	335	18082	2.08695	0.998852	0.101299	0.0990981
GOTERM_BP_DIRECT	GO:0044344~cellular response to fibroblast growth factor stimulus	6	0.952381	0.00223357	COL1A1, NR4A1, ZFP36, STAR, CCL5, MYC	569	30	18082	6.35571	0.998988	0.101299	0.0990981
GOTERM_BP_DIRECT	GO:0009314~response to radiation	6	0.952381	0.00223357	COL3A1, JUN, CXCL12, MYC, PENK, JUNB	569	30	18082	6.35571	0.998988	0.101299	0.0990981
GOTERM_BP_DIRECT	GO:0007179~transforming growth factor beta receptor signaling pathway	9	1.42857	0.00239802	TGFBR3, CDH5, COL3A1, JUN, COL1A2, HPGD, LTBP4, FOS, LTBP1	569	75	18082	3.81343	0.999391	0.10565	0.103355
GOTERM_BP_DIRECT	GO:0071407~cellular response to organic cyclic compound	9	1.42857	0.00239802	NFKBIA, P2RY12, P2RY13, MEF2C, CCL5, MBD2, CYP1B1, ALPL, CYBA	569	75	18082	3.81343	0.999391	0.10565	0.103355
GOTERM_BP_DIRECT	GO:0006801~superoxide metabolic process	5	0.793651	0.00256393	NQO1, NCF2, CYBB, CYBA, SOD3	569	19	18082	8.36278	0.999636	0.107709	0.105369
GOTERM_BP_DIRECT	GO:0034113~heterotypic cell-cell adhesion	5	0.793651	0.00256393	CD2, PTPRC, ITGA4, ITGB2, ITGAX	569	19	18082	8.36278	0.999636	0.107709	0.105369
GOTERM_BP_DIRECT	GO:0001916~positive regulation of T cell mediated cytotoxicity	5	0.793651	0.00256393	PTPRC, STX7, XCL1, B2M, H2-D1	569	19	18082	8.36278	0.999636	0.107709	0.105369
GOTERM_BP_DIRECT	GO:0007229~integrin-mediated signaling pathway	10	1.5873	0.00258446	COL3A1, TYROBP, ITGAM, FCER1G, ITGA4, ADAM4, PLEK, ITGB2, ITGAX, CTGF	569	93	18082	3.41705	0.999658	0.107709	0.105369
GOTERM_BP_DIRECT	GO:0007411~axon guidance	13	2.06349	0.00263457	NRP1, CSF1R, LAMA2, SEMA3C, LAMB2, NCAN, LAMB1, ETV1, ANK3, CD24A, FLRT3, DPYSL2, B3GNT2	569	149	18082	2.77263	0.999707	0.108333	0.10598
GOTERM_BP_DIRECT	GO:0071663~positive regulation of granzyme B production	3	0.47619	0.0028935	XCL1, PTPN22, CD244	569	3	18082	31.7786	0.999868	0.117415	0.114864
GOTERM_BP_DIRECT	GO:0001649~osteoblast differentiation	11	1.74603	0.00296507	TGFBR3, COL1A1, MEF2C, TMSB4X, COL6A1, PENK, SNAI1, FHL2, ALPL, JUNB, CYR61	569	113	18082	3.09349	0.999895	0.118757	0.116177
GOTERM_BP_DIRECT	GO:0045597~positive regulation of cell differentiation	7	1.11111	0.00301331	EOMES, SOCS3, JUN, CLU, JUNB, CYR61, CTGF	569	46	18082	4.83587	0.999909	0.119142	0.116553
GOTERM_BP_DIRECT	GO:0048247~lymphocyte chemotaxis	6	0.952381	0.0034432	CCL25, CCL8, CCL6, CCL5, CCL4, CXCL16	569	33	18082	5.77792	0.999976	0.134415	0.131495
GOTERM_BP_DIRECT	GO:0045944~positive regulation of transcription from RNA polymerase II promoter	48	7.61905	0.00349685	DDX3X, CEBPD, CTBP2, HEXB, NLRC5, TCF21, MOSPD1, CYR61, KAT5, MYC, MYO6, SOHLH2, HSF3, STAT6, SMYD3, MYBL1, JUNB, CDON, EOMES, OSR2, EGR1, JUN, MEF2C, LUM, OSR1, IFRD1, EBF2, CELA1, ETV1, FOS, KLF2, DCN, CTCFL, ARMCX3, NFKBIA, HEYL, NR4A1, ZEB2, KLF6, MAF, NFIA, SDPR, NFIB, IRF1, CD28, FOSB, TCF4, FGFR2	569	995	18082	1.53304	0.99998	0.134803	0.131875
GOTERM_BP_DIRECT	GO:0048870~cell motility	5	0.793651	0.00376704	SRPX2, CCDC80, PDPN, CD34, IER2	569	21	18082	7.56632	0.999991	0.139971	0.13693
GOTERM_BP_DIRECT	GO:0051412~response to corticosterone	5	0.793651	0.00376704	MAOB, STAR, FOSB, FOS, AVPR1A	569	21	18082	7.56632	0.999991	0.139971	0.13693
GOTERM_BP_DIRECT	GO:0048557~embryonic digestive tract morphogenesis	5	0.793651	0.00376704	PDGFRA, ID2, RBPMS2, TCF21, FGFR2	569	21	18082	7.56632	0.999991	0.139971	0.13693
GOTERM_BP_DIRECT	GO:0010977~negative regulation of neuron projection development	8	1.26984	0.00383913	IL15RA, DAB2, EFEMP1, PMP22, SPOCK1, VIM, B2M, H2-D1	569	64	18082	3.97232	0.999993	0.140607	0.137552
GOTERM_BP_DIRECT	GO:0008284~positive regulation of cell proliferation	30	4.7619	0.00387536	CSF1R, CALCRL, CSF1, LAMC2, PTGS2, CLU, CTGF, RPS4X, FGF7, EDNRA, EFEMP1, MYC, CTSH, INSL3, OSR2, PDGFRA, JUN, AVPR1A, S100B, OSMR, AGT, ACER2, TGFBR3, ALDH3A1, CXCL12, ID2, GNAS, CD248, FOLR2, FGFR2	569	542	18082	1.75896	0.999994	0.140607	0.137552
GOTERM_BP_DIRECT	GO:0042110~T cell activation	6	0.952381	0.00393435	CD2, HSH2D, CD4, CD28, CD48, DOCK2	569	34	18082	5.60798	0.999995	0.141088	0.138022
GOTERM_BP_DIRECT	GO:0006749~glutathione metabolic process	7	1.11111	0.00415664	GGT5, GGT7, GSTM2, GPX1, GSTM1, MGST1, GSTT1	569	49	18082	4.53979	0.999997	0.147346	0.144145
GOTERM_BP_DIRECT	GO:0048839~inner ear development	8	1.26984	0.00456185	C1QB, SPARC, MAF, CEBPD, IFI204, H2-DMA, MYO6, IGFBP7	569	66	18082	3.85195	0.999999	0.159425	0.155961
GOTERM_BP_DIRECT	GO:0006936~muscle contraction	7	1.11111	0.00460077	ACTA2, ANXA1, ANXA2, CALD1, TNNT2, TPM2, LMOD1	569	50	18082	4.449	0.999999	0.159425	0.155961
GOTERM_BP_DIRECT	GO:0032733~positive regulation of interleukin-10 production	5	0.793651	0.00530381	CD83, FCER1G, CD28, XCL1, CD34	569	23	18082	6.90838	1	0.173778	0.170003
GOTERM_BP_DIRECT	GO:0045059~positive thymic T cell selection	4	0.634921	0.00548769	CD74, PTPRC, H2-DMA, DOCK2	569	12	18082	10.5929	1	0.173778	0.170003
GOTERM_BP_DIRECT	GO:0035457~cellular response to interferon-alpha	4	0.634921	0.00548769	STAR, IFI204, MYC, GAS6	569	12	18082	10.5929	1	0.173778	0.170003
GOTERM_BP_DIRECT	GO:0034375~high-density lipoprotein particle remodeling	4	0.634921	0.00548769	LIPG, APOE, PLTP, ABCG1	569	12	18082	10.5929	1	0.173778	0.170003
GOTERM_BP_DIRECT	GO:0008210~estrogen metabolic process	4	0.634921	0.00548769	SULT1A1, PDGFRA, SULT1E1, CYP1B1	569	12	18082	10.5929	1	0.173778	0.170003
GOTERM_BP_DIRECT	GO:0042127~regulation of cell proliferation	16	2.53968	0.00555071	B4GALT1, SPARC, ANXA1, TNFRSF9, MBD2, CELA1, TNFRSF1B, PTGS2, SAT1, CXCL2, NFKBIA, LCK, TXNIP, STAT6, JUNB, FGFR2	569	227	18082	2.2399	1	0.173778	0.170003
GOTERM_BP_DIRECT	GO:0006629~lipid metabolic process	26	4.12698	0.00563638	PECR, ASAH1, ACAA2, HPGD, ABHD4, ABHD3, ALOX15, PTGS2, SULT1A1, UGCG, CYP11A1, LIPG, SCD2, NPHP3, HMGCS2, APOE, PTGDS, PLTP, GPX1, ACADSB, ACER2, CES1D, NAAA, THRSP, ACSBG1, FAR2	569	459	18082	1.80009	1	0.173778	0.170003
GOTERM_BP_DIRECT	GO:0001805~positive regulation of type III hypersensitivity	3	0.47619	0.00566655	FCGR1, FCGR3, FCER1G	569	4	18082	23.8339	1	0.173778	0.170003
GOTERM_BP_DIRECT	GO:0048002~antigen processing and presentation of peptide antigen	3	0.47619	0.00566655	H2-AA, CTSS, H2-AB1	569	4	18082	23.8339	1	0.173778	0.170003
GOTERM_BP_DIRECT	GO:2000483~negative regulation of interleukin-8 secretion	3	0.47619	0.00566655	ANXA1, ANXA4, PTPN22	569	4	18082	23.8339	1	0.173778	0.170003
GOTERM_BP_DIRECT	GO:2000566~positive regulation of CD8-positive, alpha-beta T cell proliferation	3	0.47619	0.00566655	XCL1, PTPN22, CD244	569	4	18082	23.8339	1	0.173778	0.170003
GOTERM_BP_DIRECT	GO:0030501~positive regulation of bone mineralization	6	0.952381	0.00570638	OSR2, MEF2C, PKDCC, OSR1, GPM6B, SLC8A1	569	37	18082	5.15328	1	0.173778	0.170003
GOTERM_BP_DIRECT	GO:0030324~lung development	11	1.74603	0.00574753	PDGFRA, CCBE1, FGF7, ASAH1, SPARC, NFIB, MGP, PDPN, NPHP3, FGFR2, CTGF	569	124	18082	2.81907	1	0.173778	0.170003
GOTERM_BP_DIRECT	GO:0042572~retinol metabolic process	5	0.793651	0.00620897	ADH1, ALDH1A1, RBP1, CYP1B1, DHRS3	569	24	18082	6.62053	1	0.18412	0.18012
GOTERM_BP_DIRECT	GO:0050850~positive regulation of calcium-mediated signaling	5	0.793651	0.00620897	CD24A, LHCGR, CD4, CCL4, TREM2	569	24	18082	6.62053	1	0.18412	0.18012
GOTERM_BP_DIRECT	GO:0045576~mast cell activation	4	0.634921	0.00696919	FCGR3, FCER1G, LCP2, CD48	569	13	18082	9.77802	1	0.204695	0.200248
GOTERM_BP_DIRECT	GO:0007204~positive regulation of cytosolic calcium ion concentration	12	1.90476	0.00710009	CCR1, PDGFRA, CD24A, EDNRA, ITPR1, CXCL1, CD36, AVPR1A, CCR5, CXCL2, AGT, SLC8A1	569	148	18082	2.57664	1	0.206573	0.202085
GOTERM_BP_DIRECT	GO:0043434~response to peptide hormone	8	1.26984	0.00791591	SERPINA3C, COL1A1, BTG2, SPARC, ANXA1, CXCL12, SERPINA3N, CTGF	569	73	18082	3.48258	1	0.225701	0.220798
GOTERM_BP_DIRECT	GO:0002548~monocyte chemotaxis	6	0.952381	0.00797711	CCL25, CCL8, ANXA1, CCL6, CCL4, XCL1	569	40	18082	4.76678	1	0.225701	0.220798
GOTERM_BP_DIRECT	GO:0031623~receptor internalization	6	0.952381	0.00797711	CALCRL, FCER1G, CAV1, ITGB2, CD36, EZR	569	40	18082	4.76678	1	0.225701	0.220798
GOTERM_BP_DIRECT	GO:0045060~negative thymic T cell selection	4	0.634921	0.00866529	CD74, PTPRC, CD28, DOCK2	569	14	18082	9.07959	1	0.242921	0.237644
GOTERM_BP_DIRECT	GO:0070301~cellular response to hydrogen peroxide	7	1.11111	0.00874328	ANXA1, LCN2, CYP1B1, TNFAIP3, STAT6, KLF2, RHOB	569	57	18082	3.90263	1	0.242921	0.237644
GOTERM_BP_DIRECT	GO:0030325~adrenal gland development	5	0.793651	0.00952257	PDGFRA, MDK, ARID5B, DKK3, LY6E	569	27	18082	5.88492	1	0.262211	0.256514
GOTERM_BP_DIRECT	GO:0032760~positive regulation of tumor necrosis factor production	7	1.11111	0.0103028	CD2, FCER1G, CCL4, CYBA, CD36, CCR5, CLU	569	59	18082	3.77034	1	0.281184	0.275075
GOTERM_BP_DIRECT	GO:0006693~prostaglandin metabolic process	4	0.634921	0.0105822	HPGD, PDPN, PTGS2, PTGDS	569	15	18082	8.47428	1	0.283292	0.277138
GOTERM_BP_DIRECT	GO:0010875~positive regulation of cholesterol efflux	4	0.634921	0.0105822	NFKBIA, APOE, PLTP, ABCG1	569	15	18082	8.47428	1	0.283292	0.277138
GOTERM_BP_DIRECT	GO:0046426~negative regulation of JAK-STAT cascade	6	0.952381	0.010809	SOCS3, RTN4RL1, FLRT3, CAV1, BGN, DCN	569	43	18082	4.43422	1	0.283292	0.277138
GOTERM_BP_DIRECT	GO:0055010~ventricular cardiac muscle tissue morphogenesis	5	0.793651	0.0108393	TGFBR3, TNNT2, TPM1, FGFR2, LY6E	569	28	18082	5.67474	1	0.283292	0.277138
GOTERM_BP_DIRECT	GO:0090023~positive regulation of neutrophil chemotaxis	5	0.793651	0.0108393	CD74, EDNRA, XCL1, CXCL1, CXCL2	569	28	18082	5.67474	1	0.283292	0.277138
GOTERM_BP_DIRECT	GO:0006898~receptor-mediated endocytosis	7	1.11111	0.0111523	FCGR1, DAB2, MRC1, HIP1R, APOE, CD36, CXCL16	569	60	18082	3.7075	1	0.289022	0.282743
GOTERM_BP_DIRECT	GO:0045471~response to ethanol	10	1.5873	0.011503	NQO1, SPARC, GSN, MAOB, STAR, MYC, ALDH1A1, PENK, ABAT, S100A8	569	117	18082	2.71612	1	0.295627	0.289204
GOTERM_BP_DIRECT	GO:0071560~cellular response to transforming growth factor beta stimulus	7	1.11111	0.0120501	COL1A1, DAB2, MEF2C, STAR, CAV1, PENK, XCL1	569	61	18082	3.64672	1	0.307129	0.300456
GOTERM_BP_DIRECT	GO:0031103~axon regeneration	4	0.634921	0.0127249	JUN, RTN4RL1, APOE, FOLR1	569	16	18082	7.94464	1	0.321668	0.314679
GOTERM_BP_DIRECT	GO:0006911~phagocytosis, engulfment	6	0.952381	0.0130376	FCGR1, FCGR3, GSN, FCER1G, SIRPA, TREM2	569	45	18082	4.23714	1	0.324257	0.317213
GOTERM_BP_DIRECT	GO:0045429~positive regulation of nitric oxide biosynthetic process	6	0.952381	0.0130376	ITGB2, PTGS2, CLU, KLF2, AGT, ASS1	569	45	18082	4.23714	1	0.324257	0.317213
GOTERM_BP_DIRECT	GO:0006915~apoptotic process	29	4.60317	0.0132077	PPP1R15A, DDX3X, PRUNE2, ITPR1, TNFAIP3, LSP1, CASP12, SRGN, MEF2C, GSN, GPX1, PRKCB, GZMA, TNFRSF9, HIP1R, SHISA5, GZMB, GADD45G, RHOB, ERN1, NR4A1, DAB2, RABEP1, IRF1, LCN2, S100A9, DNASE1L3, FGFR2, S100A8	569	570	18082	1.6168	1	0.324777	0.317721
GOTERM_BP_DIRECT	GO:0071636~positive regulation of transforming growth factor beta production	3	0.47619	0.013585	XCL1, PTGS2, CD34	569	6	18082	15.8893	1	0.324777	0.317721
GOTERM_BP_DIRECT	GO:0050819~negative regulation of coagulation	3	0.47619	0.013585	THBD, PROS1, ANXA5	569	6	18082	15.8893	1	0.324777	0.317721
GOTERM_BP_DIRECT	GO:2000503~positive regulation of natural killer cell chemotaxis	3	0.47619	0.013585	CCL5, CCL4, XCL1	569	6	18082	15.8893	1	0.324777	0.317721
GOTERM_BP_DIRECT	GO:0015884~folic acid transport	3	0.47619	0.013585	PDPN, FOLR2, FOLR1	569	6	18082	15.8893	1	0.324777	0.317721
GOTERM_BP_DIRECT	GO:2001244~positive regulation of intrinsic apoptotic signaling pathway	5	0.793651	0.0138118	LCK, CAV1, CLU, S100A9, S100A8	569	30	18082	5.29643	1	0.325157	0.318093
GOTERM_BP_DIRECT	GO:0051928~positive regulation of calcium ion transport	5	0.793651	0.0138118	CCR1, EDNRA, CCL5, CCL4, ITPR1	569	30	18082	5.29643	1	0.325157	0.318093
GOTERM_BP_DIRECT	GO:0050731~positive regulation of peptidyl-tyrosine phosphorylation	9	1.42857	0.0142101	PDGFRA, CD24A, CD74, NRP1, FGF7, CD4, TREM2, CD36, AGT	569	101	18082	2.83175	1	0.330662	0.323478
GOTERM_BP_DIRECT	GO:0007599~hemostasis	6	0.952381	0.0142601	P2RY12, THBD, PROS1, ANXA5, F13A1, TFPI	569	46	18082	4.14503	1	0.330662	0.323478
GOTERM_BP_DIRECT	GO:0045860~positive regulation of protein kinase activity	7	1.11111	0.0150468	CD4, CSF1, SDC4, MMD2, LCP2, GAS6, CYR61	569	64	18082	3.47578	1	0.342347	0.33491
GOTERM_BP_DIRECT	GO:0035994~response to muscle stretch	4	0.634921	0.015097	NFKBIA, JUN, FOS, SLC8A1	569	17	18082	7.47731	1	0.342347	0.33491
GOTERM_BP_DIRECT	GO:0002526~acute inflammatory response	4	0.634921	0.015097	B4GALT1, CXCL1, NUPR1, S100A8	569	17	18082	7.47731	1	0.342347	0.33491
GOTERM_BP_DIRECT	GO:0045666~positive regulation of neuron differentiation	9	1.42857	0.0158429	HEYL, MEF2C, CXCL12, CCL5, TIMP2, MMD2, TCF4, CCR5, CDON	569	103	18082	2.77677	1	0.356639	0.348891
GOTERM_BP_DIRECT	GO:0048146~positive regulation of fibroblast proliferation	7	1.11111	0.016151	PDGFRA, CD74, JUN, ANXA2, MYC, GAS6, AGT	569	65	18082	3.42231	1	0.36094	0.353099
GOTERM_BP_DIRECT	GO:0007596~blood coagulation	8	1.26984	0.0164268	P2RY12, THBD, PROS1, ANXA5, F13A1, GAS6, TFPI, PAPSS2	569	84	18082	3.02653	1	0.364462	0.356544
GOTERM_BP_DIRECT	GO:0010942~positive regulation of cell death	6	0.952381	0.0169307	ACER2, EGR1, IRF1, TXNRD1, PTGS2, CTGF	569	48	18082	3.97232	1	0.372958	0.364856
GOTERM_BP_DIRECT	GO:0050776~regulation of immune response	5	0.793651	0.0172557	FCGR1, FCGR3, FCER1G, IRF1, CD200	569	32	18082	4.9654	1	0.377424	0.369224
GOTERM_BP_DIRECT	GO:0021542~dentate gyrus development	4	0.634921	0.0177014	BTG2, MEF2C, MDK, SCT	569	18	18082	7.0619	1	0.381756	0.373462
GOTERM_BP_DIRECT	GO:0043277~apoptotic cell clearance	4	0.634921	0.0177014	ALOX15, CD36, GAS6, TXNDC5	569	18	18082	7.0619	1	0.381756	0.373462
GOTERM_BP_DIRECT	GO:0007507~heart development	16	2.53968	0.0183616	NRP1, MEF2C, CALCRL, SPARC, ITGA4, SEMA3C, OSR1, MBD2, HDAC9, PDLIM3, EDNRA, COL3A1, FLRT3, TNNT2, ID2, ID3	569	261	18082	1.94811	1	0.382957	0.374637
GOTERM_BP_DIRECT	GO:0006919~activation of cysteine-type endopeptidase activity involved in apoptotic process	7	1.11111	0.0185247	ACER2, LCK, MYC, COL4A3, HIP1R, S100A9, S100A8	569	67	18082	3.32015	1	0.382957	0.374637
GOTERM_BP_DIRECT	GO:0030855~epithelial cell differentiation	7	1.11111	0.0185247	CES1D, COL4A1, ANXA4, TCF21, ID3, FGFR2, CNN3	569	67	18082	3.32015	1	0.382957	0.374637
GOTERM_BP_DIRECT	GO:0071281~cellular response to iron ion	3	0.47619	0.0186263	HFE, TRF, B2M	569	7	18082	13.6194	1	0.382957	0.374637
GOTERM_BP_DIRECT	GO:0031622~positive regulation of fever generation	3	0.47619	0.0186263	CCL5, CCR5, PTGS2	569	7	18082	13.6194	1	0.382957	0.374637
GOTERM_BP_DIRECT	GO:0045730~respiratory burst	3	0.47619	0.0186263	CD24A, CYBB, CYBA	569	7	18082	13.6194	1	0.382957	0.374637
GOTERM_BP_DIRECT	GO:0006725~cellular aromatic compound metabolic process	3	0.47619	0.0186263	ANPEP, EPHX1, CYP1B1	569	7	18082	13.6194	1	0.382957	0.374637
GOTERM_BP_DIRECT	GO:0071310~cellular response to organic substance	5	0.793651	0.0191609	EGR1, NR4A1, TIMP2, CYBA, CD68	569	33	18082	4.81493	1	0.39134	0.382838
GOTERM_BP_DIRECT	GO:0007626~locomotory behavior	9	1.42857	0.0205119	SLC22A5, HEXB, MYO6, GPR88, PENK, ELAVL4, ABAT, ASL, SEPP1	569	108	18082	2.64821	1	0.411327	0.40239
GOTERM_BP_DIRECT	GO:0001523~retinoid metabolic process	4	0.634921	0.0205397	ADH1, RARRES2, APOE, DHRS3	569	19	18082	6.69022	1	0.411327	0.40239
GOTERM_BP_DIRECT	GO:0070542~response to fatty acid	4	0.634921	0.0205397	SCD2, CD36, PTGS2, CTGF	569	19	18082	6.69022	1	0.411327	0.40239
GOTERM_BP_DIRECT	GO:0050873~brown fat cell differentiation	5	0.793651	0.0211911	SELENBP1, RGS2, RARRES2, EBF2, PTGS2	569	34	18082	4.67332	1	0.421635	0.412475
GOTERM_BP_DIRECT	GO:0071333~cellular response to glucose stimulus	7	1.11111	0.0239648	ERN1, MEF2C, GPX1, STAR, SERPINF1, CYBA, GAS6	569	71	18082	3.1331	1	0.451892	0.442075
GOTERM_BP_DIRECT	GO:0019934~cGMP-mediated signaling	3	0.47619	0.0243236	MRVI1, APOE, CD36	569	8	18082	11.917	1	0.451892	0.442075
GOTERM_BP_DIRECT	GO:1900121~negative regulation of receptor binding	3	0.47619	0.0243236	ANXA2, HFE, B2M	569	8	18082	11.917	1	0.451892	0.442075
GOTERM_BP_DIRECT	GO:0019800~peptide cross-linking via chondroitin 4-sulfate glycosaminoglycan	3	0.47619	0.0243236	MAMDC2, BGN, DCN	569	8	18082	11.917	1	0.451892	0.442075
GOTERM_BP_DIRECT	GO:0001798~positive regulation of type IIa hypersensitivity	3	0.47619	0.0243236	FCGR1, FCGR3, FCER1G	569	8	18082	11.917	1	0.451892	0.442075
GOTERM_BP_DIRECT	GO:0002223~stimulatory C-type lectin receptor signaling pathway	3	0.47619	0.0243236	FCER1G, CLEC4N, KLRE1	569	8	18082	11.917	1	0.451892	0.442075
GOTERM_BP_DIRECT	GO:0038063~collagen-activated tyrosine kinase receptor signaling pathway	3	0.47619	0.0243236	COL1A1, COL4A1, COL4A3	569	8	18082	11.917	1	0.451892	0.442075
GOTERM_BP_DIRECT	GO:0045589~regulation of regulatory T cell differentiation	3	0.47619	0.0243236	CTLA2A, LCK, CD28	569	8	18082	11.917	1	0.451892	0.442075
GOTERM_BP_DIRECT	GO:0060087~relaxation of vascular smooth muscle	3	0.47619	0.0243236	GUCY1A3, RGS2, MRVI1	569	8	18082	11.917	1	0.451892	0.442075
GOTERM_BP_DIRECT	GO:0045986~negative regulation of smooth muscle contraction	3	0.47619	0.0243236	CALCRL, MRVI1, PTGS2	569	8	18082	11.917	1	0.451892	0.442075
GOTERM_BP_DIRECT	GO:0051057~positive regulation of small GTPase mediated signal transduction	3	0.47619	0.0243236	FRMD7, SOS1, CDON	569	8	18082	11.917	1	0.451892	0.442075
GOTERM_BP_DIRECT	GO:0045786~negative regulation of cell cycle	5	0.793651	0.0256338	NR4A1, HPGD, NUPR1, PTGS2, RHOB	569	36	18082	4.41369	1	0.473381	0.463097
GOTERM_BP_DIRECT	GO:0006357~regulation of transcription from RNA polymerase II promoter	21	3.33333	0.0265205	IFNAR2, EOMES, ECM1, CEBPD, IFI204, PRKCB, ANXA4, TSHZ2, FHL2, ARID5B, ETV1, FOS, HEYL, ZFP36, SNAI1, GNAS, FOSB, HSF3, NUPR1, MYBL1, JUNB	569	397	18082	1.68098	1	0.486841	0.476264
GOTERM_BP_DIRECT	GO:0003151~outflow tract morphogenesis	6	0.952381	0.0268642	TGFBR3, HEYL, JUN, MEF2C, SEMA3C, DHRS3	569	54	18082	3.53095	1	0.490231	0.479581
GOTERM_BP_DIRECT	GO:0009791~post-embryonic development	9	1.42857	0.0273123	SEMA3C, ITPR1, GNAS, ARID5B, CELA1, ASL, SEPP1, FGFR2, SLC8A1	569	114	18082	2.50883	1	0.495477	0.484713
GOTERM_BP_DIRECT	GO:0006469~negative regulation of protein kinase activity	8	1.26984	0.0299769	SOCS3, PTPRC, RTN4RL1, FLRT3, BGN, SMYD3, DCN, GADD45G	569	95	18082	2.67609	1	0.519043	0.507767
GOTERM_BP_DIRECT	GO:0035690~cellular response to drug	7	1.11111	0.0303823	ACER2, MEF2C, GSTM1, MYC, CCL4, DPEP1, GAS6	569	75	18082	2.966	1	0.519043	0.507767
GOTERM_BP_DIRECT	GO:0030595~leukocyte chemotaxis	4	0.634921	0.0304616	CCR1, CCL4, CXCL2, S100A9	569	22	18082	5.77792	1	0.519043	0.507767
GOTERM_BP_DIRECT	GO:0045582~positive regulation of T cell differentiation	4	0.634921	0.0304616	CD74, PTPRC, H2-DMA, H2-AA	569	22	18082	5.77792	1	0.519043	0.507767
GOTERM_BP_DIRECT	GO:0001656~metanephros development	5	0.793651	0.0305957	OSR2, ID2, OSR1, CTSH, ID3	569	38	18082	4.18139	1	0.519043	0.507767
GOTERM_BP_DIRECT	GO:0061032~visceral serous pericardium development	3	0.47619	0.030631	TGFBR3, ITGA4, PDPN	569	9	18082	10.5929	1	0.519043	0.507767
GOTERM_BP_DIRECT	GO:1900165~negative regulation of interleukin-6 secretion	3	0.47619	0.030631	C1QTNF3, PTPN22, GAS6	569	9	18082	10.5929	1	0.519043	0.507767
GOTERM_BP_DIRECT	GO:0050798~activated T cell proliferation	3	0.47619	0.030631	ITGAM, ITGB2, ITGAX	569	9	18082	10.5929	1	0.519043	0.507767
GOTERM_BP_DIRECT	GO:0001960~negative regulation of cytokine-mediated signaling pathway	3	0.47619	0.030631	ECM1, PTPRC, CAV1	569	9	18082	10.5929	1	0.519043	0.507767
GOTERM_BP_DIRECT	GO:0003094~glomerular filtration	3	0.47619	0.030631	EDNRA, CD34, SULF2	569	9	18082	10.5929	1	0.519043	0.507767
GOTERM_BP_DIRECT	GO:0070493~thrombin receptor signaling pathway	3	0.47619	0.030631	HPGD, PLEK, IQGAP2	569	9	18082	10.5929	1	0.519043	0.507767
GOTERM_BP_DIRECT	GO:0032836~glomerular basement membrane development	3	0.47619	0.030631	COL4A4, COL4A3, SULF2	569	9	18082	10.5929	1	0.519043	0.507767
GOTERM_BP_DIRECT	GO:1901215~negative regulation of neuron death	6	0.952381	0.0308522	MDK, CCL5, SERPINF1, ITPR1, APOE, CD34	569	56	18082	3.40485	1	0.519935	0.508639
GOTERM_BP_DIRECT	GO:0001503~ossification	8	1.26984	0.0314956	ECM1, SPARC, PKDCC, CSF1, MGP, ALOX15, GPM6B, CTGF	569	96	18082	2.64821	1	0.527894	0.516425
GOTERM_BP_DIRECT	GO:0050679~positive regulation of epithelial cell proliferation	7	1.11111	0.032146	OSR2, FGF7, CCL5, MYC, OSR1, HTRA1, FGFR2	569	76	18082	2.92697	1	0.535883	0.524241
GOTERM_BP_DIRECT	GO:0051603~proteolysis involved in cellular protein catabolic process	6	0.952381	0.032978	CTSO, GZMA, CTSH, CTSW, CTSS, CTSC	569	57	18082	3.34511	1	0.546797	0.534918
GOTERM_BP_DIRECT	GO:0014911~positive regulation of smooth muscle cell migration	5	0.793651	0.033274	EGR1, CCL5, TMSB4X, MYC, CYP1B1	569	39	18082	4.07417	1	0.548753	0.536832
GOTERM_BP_DIRECT	GO:0006816~calcium ion transport	10	1.5873	0.034006	CCR1, CALCRL, SLC24A3, CATSPER2, PRKCB, CCL5, CAV1, ITPR1, CCR5, SLC8A1	569	141	18082	2.2538	1	0.557843	0.545724
GOTERM_BP_DIRECT	GO:0001558~regulation of cell growth	6	0.952381	0.0351929	HTRA4, HTRA1, IGFBP7, IGFBP6, CYR61, CTGF	569	58	18082	3.28744	1	0.571237	0.558826
GOTERM_BP_DIRECT	GO:0007519~skeletal muscle tissue development	6	0.952381	0.0351929	PDLIM3, MBNL1, MEF2C, CAV1, ELN, DCN	569	58	18082	3.28744	1	0.571237	0.558826
GOTERM_BP_DIRECT	GO:0007160~cell-matrix adhesion	7	1.11111	0.0358701	COL3A1, ITGA4, ITGB2, SIRPA, CD34, AGT, CTGF	569	78	18082	2.85192	1	0.576163	0.563646
GOTERM_BP_DIRECT	GO:0071260~cellular response to mechanical stimulus	7	1.11111	0.0358701	COL1A1, EDNRA, CAV1, IRF1, CYBA, PTGS2, AGT	569	78	18082	2.85192	1	0.576163	0.563646
GOTERM_BP_DIRECT	GO:0008152~metabolic process	23	3.65079	0.037055	GSTM2, GSTM1, ACAA2, CTBP2, HEXB, LYZ2, LYZ1, TNFAIP3, ACADSB, PAPSS2, SULF2, ERN1, MAN1A, ALDH3A1, ALDH1A1, ENPP1, NAALAD2, ALPL, ACSBG1, AMY1, HMGCS2, DLAT, ALDH1A7	569	463	18082	1.57863	1	0.580932	0.568311
GOTERM_BP_DIRECT	GO:0015909~long-chain fatty acid transport	3	0.47619	0.0375045	FABP3, APOE, CD36	569	10	18082	9.53357	1	0.580932	0.568311
GOTERM_BP_DIRECT	GO:0055091~phospholipid homeostasis	3	0.47619	0.0375045	FABP3, LIPG, ABCG1	569	10	18082	9.53357	1	0.580932	0.568311
GOTERM_BP_DIRECT	GO:0071404~cellular response to low-density lipoprotein particle stimulus	3	0.47619	0.0375045	FCER1G, ITGB2, CD36	569	10	18082	9.53357	1	0.580932	0.568311
GOTERM_BP_DIRECT	GO:0042135~neurotransmitter catabolic process	3	0.47619	0.0375045	MAOB, NAALAD2, ABAT	569	10	18082	9.53357	1	0.580932	0.568311
GOTERM_BP_DIRECT	GO:0060055~angiogenesis involved in wound healing	3	0.47619	0.0375045	STARD13, B4GALT1, GPX1	569	10	18082	9.53357	1	0.580932	0.568311
GOTERM_BP_DIRECT	GO:0010269~response to selenium ion	3	0.47619	0.0375045	GPX1, MAOB, GSTT1	569	10	18082	9.53357	1	0.580932	0.568311
GOTERM_BP_DIRECT	GO:0010575~positive regulation of vascular endothelial growth factor production	4	0.634921	0.038239	CCBE1, CYP1B1, PTGS2, SULF2	569	24	18082	5.29643	1	0.580932	0.568311
GOTERM_BP_DIRECT	GO:0034614~cellular response to reactive oxygen species	4	0.634921	0.038239	PDGFRA, TPM1, FOS, SLC8A1	569	24	18082	5.29643	1	0.580932	0.568311
GOTERM_BP_DIRECT	GO:0042098~T cell proliferation	4	0.634921	0.038239	NCSTN, PTPRC, CXCL12, DOCK2	569	24	18082	5.29643	1	0.580932	0.568311
GOTERM_BP_DIRECT	GO:0097193~intrinsic apoptotic signaling pathway	4	0.634921	0.038239	DDX3X, CASP12, CLU, SGPP1	569	24	18082	5.29643	1	0.580932	0.568311
GOTERM_BP_DIRECT	GO:0030217~T cell differentiation	5	0.793651	0.0390284	EGR1, CD4, PTPRC, LCK, PTPN22	569	41	18082	3.87543	1	0.587139	0.574384
GOTERM_BP_DIRECT	GO:0010595~positive regulation of endothelial cell migration	5	0.793651	0.0390284	CCBE1, SPARC, ANXA3, AGT, RHOB	569	41	18082	3.87543	1	0.587139	0.574384
GOTERM_BP_DIRECT	GO:0010629~negative regulation of gene expression	15	2.38095	0.0409755	CCR1, MEF2C, SERPINF1, PTPN22, CTGF, TGFBR3, HEYL, MYC, ID2, MYADM, CD28, ID3, TCF4, CD36, CD34	569	265	18082	1.79879	1	0.611572	0.598286
GOTERM_BP_DIRECT	GO:0019221~cytokine-mediated signaling pathway	10	1.5873	0.0410491	CSF1R, SOCS3, KLF6, RTN4RL1, IFNGR1, FLRT3, BGN, STAT6, IIGP1, DCN	569	146	18082	2.17661	1	0.611572	0.598286
GOTERM_BP_DIRECT	GO:0007565~female pregnancy	7	1.11111	0.0419568	THBD, HPGD, SULT1E1, HFE, FOSB, FOS, AGT	569	81	18082	2.7463	1	0.616904	0.603502
GOTERM_BP_DIRECT	GO:0055072~iron ion homeostasis	5	0.793651	0.0421052	HFE, LCN2, TRF, SFXN1, B2M	569	42	18082	3.78316	1	0.616904	0.603502
GOTERM_BP_DIRECT	GO:0031295~T cell costimulation	4	0.634921	0.0424701	CD24A, CAV1, CD28, ICOS	569	25	18082	5.08457	1	0.616904	0.603502
GOTERM_BP_DIRECT	GO:0021772~olfactory bulb development	4	0.634921	0.0424701	EOMES, CSF1R, DPYSL2, ID2	569	25	18082	5.08457	1	0.616904	0.603502
GOTERM_BP_DIRECT	GO:0007267~cell-cell signaling	8	1.26984	0.043577	CCR1, CCL5, STAB1, XCL1, CCR5, CYR61, FGFR2, CTGF	569	103	18082	2.46824	1	0.616904	0.603502
GOTERM_BP_DIRECT	GO:0035563~positive regulation of chromatin binding	3	0.47619	0.0449025	CTBP2, MBD2, EBF2	569	11	18082	8.66688	1	0.616904	0.603502
GOTERM_BP_DIRECT	GO:0032825~positive regulation of natural killer cell differentiation	3	0.47619	0.0449025	IL15RA, IRF1, GAS6	569	11	18082	8.66688	1	0.616904	0.603502
GOTERM_BP_DIRECT	GO:1902715~positive regulation of interferon-gamma secretion	3	0.47619	0.0449025	CD2, PTPN22, CD244	569	11	18082	8.66688	1	0.616904	0.603502
GOTERM_BP_DIRECT	GO:0042554~superoxide anion generation	3	0.47619	0.0449025	NCF2, CYBB, CYBA	569	11	18082	8.66688	1	0.616904	0.603502
GOTERM_BP_DIRECT	GO:0030828~positive regulation of cGMP biosynthetic process	3	0.47619	0.0449025	GUCY1A3, NPR1, APOE	569	11	18082	8.66688	1	0.616904	0.603502
GOTERM_BP_DIRECT	GO:0030728~ovulation	3	0.47619	0.0449025	HPGD, MYC, PTGS2	569	11	18082	8.66688	1	0.616904	0.603502
GOTERM_BP_DIRECT	GO:0031953~negative regulation of protein autophosphorylation	3	0.47619	0.0449025	JUN, PTPRC, ENPP1	569	11	18082	8.66688	1	0.616904	0.603502
GOTERM_BP_DIRECT	GO:0032060~bleb assembly	3	0.47619	0.0449025	PMP22, EMP1, EMP3	569	11	18082	8.66688	1	0.616904	0.603502
GOTERM_BP_DIRECT	GO:0046641~positive regulation of alpha-beta T cell proliferation	3	0.47619	0.0449025	CD24A, PTPRC, CD28	569	11	18082	8.66688	1	0.616904	0.603502
GOTERM_BP_DIRECT	GO:0000904~cell morphogenesis involved in differentiation	3	0.47619	0.0449025	DAB2, LAMC3, LAMB2	569	11	18082	8.66688	1	0.616904	0.603502
GOTERM_BP_DIRECT	GO:0000050~urea cycle	3	0.47619	0.0449025	ARG2, ASL, ASS1	569	11	18082	8.66688	1	0.616904	0.603502
GOTERM_BP_DIRECT	GO:0032720~negative regulation of tumor necrosis factor production	5	0.793651	0.045315	TRIM30A, TNFAIP3, PTPN22, GAS6, CD34	569	43	18082	3.69518	1	0.616904	0.603502
GOTERM_BP_DIRECT	GO:0001974~blood vessel remodeling	5	0.793651	0.045315	TGFBR3, MEF2C, ITGA4, SEMA3C, BGN	569	43	18082	3.69518	1	0.616904	0.603502
GOTERM_BP_DIRECT	GO:0008543~fibroblast growth factor receptor signaling pathway	5	0.793651	0.045315	FGF7, FLRT3, SOS1, FGFR2, CTGF	569	43	18082	3.69518	1	0.616904	0.603502
GOTERM_BP_DIRECT	GO:0006508~proteolysis	27	4.28571	0.0454753	HTRA4, HTRA1, TNFAIP3, CTSW, CTSS, ADAMTS5, CTSO, CASP12, CAPN6, ANPEP, CTSH, NAALAD2, CTSC, SEC11C, GGT5, C1RA, MME, USP4, GZMA, GZMB, CELA1, PRSS35, ADAM12, DPEP2, CPE, DPEP1, DPEP3	569	582	18082	1.47426	1	0.616904	0.603502
GOTERM_BP_DIRECT	GO:0008283~cell proliferation	13	2.06349	0.0456077	IFNAR2, CSF1R, CD74, GPX1, CSF1, TXNRD1, TNFRSF1B, MYC, PDPN, LIPG, COL4A3, TGFBI, CD34	569	220	18082	1.87782	1	0.616904	0.603502
GOTERM_BP_DIRECT	GO:0070207~protein homotrimerization	4	0.634921	0.0469252	TNFRSF9, ALOX5AP, LCN2, MGST1	569	26	18082	4.88901	1	0.626482	0.612872
GOTERM_BP_DIRECT	GO:0072661~protein targeting to plasma membrane	4	0.634921	0.0469252	ANXA2, MYADM, ANK3, GAS6	569	26	18082	4.88901	1	0.626482	0.612872
GOTERM_BP_DIRECT	GO:0034341~response to interferon-gamma	4	0.634921	0.0469252	H2-EB1, CCL5, H2-AA, CXCL16	569	26	18082	4.88901	1	0.626482	0.612872
GOTERM_BP_DIRECT	GO:0042632~cholesterol homeostasis	6	0.952381	0.0476247	CD24A, FABP3, CAV1, LIPG, APOE, ABCG1	569	63	18082	3.02653	1	0.63308	0.619327
GOTERM_BP_DIRECT	GO:0019915~lipid storage	4	0.634921	0.0516005	ABHD4, CAV1, HEXB, CD36	569	27	18082	4.70793	1	0.682987	0.66815
GOTERM_BP_DIRECT	GO:0001822~kidney development	9	1.42857	0.0526819	MME, ANXA4, SERPINF1, TCF21, NPHP3, ARID5B, AGT, DCN, SULF2	569	130	18082	2.20005	1	0.683993	0.669133
GOTERM_BP_DIRECT	GO:0032930~positive regulation of superoxide anion generation	3	0.47619	0.0527855	CYBA, CXCL1, AGT	569	12	18082	7.94464	1	0.683993	0.669133
GOTERM_BP_DIRECT	GO:0071276~cellular response to cadmium ion	3	0.47619	0.0527855	GSN, STAR, CYBB	569	12	18082	7.94464	1	0.683993	0.669133
GOTERM_BP_DIRECT	GO:0048608~reproductive structure development	3	0.47619	0.0527855	SLC22A5, TCF21, FGFR2	569	12	18082	7.94464	1	0.683993	0.669133
GOTERM_BP_DIRECT	GO:0043922~negative regulation by host of viral transcription	3	0.47619	0.0527855	JUN, CCL5, CCL4	569	12	18082	7.94464	1	0.683993	0.669133
GOTERM_BP_DIRECT	GO:0071300~cellular response to retinoic acid	6	0.952381	0.0532384	COL1A1, MEF2C, CYP26B1, MYC, SERPINF1, OSR1	569	65	18082	2.93341	1	0.684114	0.669252
GOTERM_BP_DIRECT	GO:0018108~peptidyl-tyrosine phosphorylation	6	0.952381	0.0532384	CSF1R, PDGFRA, PKDCC, EFEMP1, LCK, FGFR2	569	65	18082	2.93341	1	0.684114	0.669252
GOTERM_BP_DIRECT	GO:0002062~chondrocyte differentiation	5	0.793651	0.0557398	OSR2, MEF2C, NFIB, OSR1, TGFBI	569	46	18082	3.45419	1	0.713284	0.697788
GOTERM_BP_DIRECT	GO:0006631~fatty acid metabolic process	10	1.5873	0.0579458	PECR, ACAA2, HPGD, ALOX15, SCD2, ACSBG1, CD36, PTGS2, PTGDS, ACADSB	569	156	18082	2.03709	1	0.730705	0.714831
GOTERM_BP_DIRECT	GO:0006979~response to oxidative stress	9	1.42857	0.0587069	NQO1, GPX1, TXNRD1, ALDH1A1, GPX8, TXNIP, APOE, SLC7A11, PTGS2	569	133	18082	2.15043	1	0.730705	0.714831
GOTERM_BP_DIRECT	GO:0043154~negative regulation of cysteine-type endopeptidase activity involved in apoptotic process	6	0.952381	0.0592204	NR4A1, DDX3X, GPX1, DPEP1, GAS6, HERPUD1	569	67	18082	2.84584	1	0.730705	0.714831
GOTERM_BP_DIRECT	GO:0001938~positive regulation of endothelial cell proliferation	6	0.952381	0.0592204	NR4A1, ECM1, JUN, CXCL12, CAV1, CYBA	569	67	18082	2.84584	1	0.730705	0.714831
GOTERM_BP_DIRECT	GO:0051085~chaperone mediated protein folding requiring cofactor	3	0.47619	0.0611157	CD74, H2-DMA, H2-DMB1	569	13	18082	7.33351	1	0.730705	0.714831
GOTERM_BP_DIRECT	GO:0001913~T cell mediated cytotoxicity	3	0.47619	0.0611157	GZMB, CTSH, CTSC	569	13	18082	7.33351	1	0.730705	0.714831
GOTERM_BP_DIRECT	GO:0043691~reverse cholesterol transport	3	0.47619	0.0611157	LIPG, APOE, ABCG1	569	13	18082	7.33351	1	0.730705	0.714831
GOTERM_BP_DIRECT	GO:0010524~positive regulation of calcium ion transport into cytosol	3	0.47619	0.0611157	LHCGR, CD4, CAV1	569	13	18082	7.33351	1	0.730705	0.714831
GOTERM_BP_DIRECT	GO:0045744~negative regulation of G-protein coupled receptor protein signaling pathway	3	0.47619	0.0611157	RGS2, CCL5, PLEK	569	13	18082	7.33351	1	0.730705	0.714831
GOTERM_BP_DIRECT	GO:0030316~osteoclast differentiation	4	0.634921	0.0615946	CSF1R, CSF1, TRF, JUNB	569	29	18082	4.38325	1	0.730705	0.714831
GOTERM_BP_DIRECT	GO:0097421~liver regeneration	4	0.634921	0.0615946	NFKBIA, HFE, MYC, SULF2	569	29	18082	4.38325	1	0.730705	0.714831
GOTERM_BP_DIRECT	GO:0042537~benzene-containing compound metabolic process	2	0.31746	0.0618398	TXNRD1, CYP1B1	569	2	18082	31.7786	1	0.730705	0.714831
GOTERM_BP_DIRECT	GO:0002863~positive regulation of inflammatory response to antigenic stimulus	2	0.31746	0.0618398	CD24A, CD28	569	2	18082	31.7786	1	0.730705	0.714831
GOTERM_BP_DIRECT	GO:1900221~regulation of beta-amyloid clearance	2	0.31746	0.0618398	APOE, CLU	569	2	18082	31.7786	1	0.730705	0.714831
GOTERM_BP_DIRECT	GO:1904437~positive regulation of transferrin receptor binding	2	0.31746	0.0618398	HFE, B2M	569	2	18082	31.7786	1	0.730705	0.714831
GOTERM_BP_DIRECT	GO:1904434~positive regulation of ferrous iron binding	2	0.31746	0.0618398	HFE, B2M	569	2	18082	31.7786	1	0.730705	0.714831
GOTERM_BP_DIRECT	GO:0070488~neutrophil aggregation	2	0.31746	0.0618398	S100A9, S100A8	569	2	18082	31.7786	1	0.730705	0.714831
GOTERM_BP_DIRECT	GO:0038145~macrophage colony-stimulating factor signaling pathway	2	0.31746	0.0618398	CSF1R, CSF1	569	2	18082	31.7786	1	0.730705	0.714831
GOTERM_BP_DIRECT	GO:0035026~leading edge cell differentiation	2	0.31746	0.0618398	JUN, DAB2	569	2	18082	31.7786	1	0.730705	0.714831
GOTERM_BP_DIRECT	GO:1903991~positive regulation of ferrous iron import into cell	2	0.31746	0.0618398	HFE, B2M	569	2	18082	31.7786	1	0.730705	0.714831
GOTERM_BP_DIRECT	GO:0045669~positive regulation of osteoblast differentiation	6	0.952381	0.0623493	MEF2C, CEBPD, IFI204, GNAS, CLIC1, CYR61	569	68	18082	2.80399	1	0.731122	0.715239
GOTERM_BP_DIRECT	GO:0032092~positive regulation of protein binding	6	0.952381	0.0623493	CALD1, HFE, CAV1, HIP1R, B2M, HERPUD1	569	68	18082	2.80399	1	0.731122	0.715239
GOTERM_BP_DIRECT	GO:0001657~ureteric bud development	5	0.793651	0.0633456	ARG2, SDC4, OSR1, TCF21, FGFR2	569	48	18082	3.31027	1	0.731678	0.715782
GOTERM_BP_DIRECT	GO:0043280~positive regulation of cysteine-type endopeptidase activity involved in apoptotic process	5	0.793651	0.0633456	DDX3X, CASP12, MYC, CYR61, CTGF	569	48	18082	3.31027	1	0.731678	0.715782
GOTERM_BP_DIRECT	GO:0030968~endoplasmic reticulum unfolded protein response	5	0.793651	0.0633456	PPP1R15A, ERN1, CASP12, PARP16, HERPUD1	569	48	18082	3.31027	1	0.731678	0.715782
GOTERM_BP_DIRECT	GO:0060048~cardiac muscle contraction	5	0.793651	0.0633456	TNNT2, TPM1, CASQ2, TNNI2, SLC8A1	569	48	18082	3.31027	1	0.731678	0.715782
GOTERM_BP_DIRECT	GO:0040008~regulation of growth	6	0.952381	0.0655698	SOCS3, KAT5, PRKCB, NEDD9, GAS6, MNDAL	569	69	18082	2.76335	1	0.754542	0.73815
GOTERM_BP_DIRECT	GO:0071222~cellular response to lipopolysaccharide	12	1.90476	0.0665286	ZFP36, MEF2C, STAR, MRC1, LCN2, TNFAIP3, CD36, TNFRSF1B, TFPI, CXCL2, B2M, CXCL16	569	209	18082	1.82461	1	0.758572	0.742092
GOTERM_BP_DIRECT	GO:0001958~endochondral ossification	4	0.634921	0.0669039	COL1A1, MEF2C, GNAS, ALPL	569	30	18082	4.23714	1	0.758572	0.742092
GOTERM_BP_DIRECT	GO:0032570~response to progesterone	4	0.634921	0.0669039	CAV1, TXNIP, FOSB, FOS	569	30	18082	4.23714	1	0.758572	0.742092
GOTERM_BP_DIRECT	GO:0032715~negative regulation of interleukin-6 production	4	0.634921	0.0669039	TRIM30A, TNFAIP3, GAS6, KLF2	569	30	18082	4.23714	1	0.758572	0.742092
GOTERM_BP_DIRECT	GO:0030819~positive regulation of cAMP biosynthetic process	5	0.793651	0.0673424	CALCRL, SCT, GNAS, INSL3, ADCY7	569	49	18082	3.24271	1	0.760747	0.74422
GOTERM_BP_DIRECT	GO:0060766~negative regulation of androgen receptor signaling pathway	3	0.47619	0.0698574	HEYL, DAB2, TCF21	569	14	18082	6.80969	1	0.772188	0.755412
GOTERM_BP_DIRECT	GO:0090026~positive regulation of monocyte chemotaxis	3	0.47619	0.0698574	CCR1, CXCL12, CCL5	569	14	18082	6.80969	1	0.772188	0.755412
GOTERM_BP_DIRECT	GO:1904707~positive regulation of vascular smooth muscle cell proliferation	3	0.47619	0.0698574	ERN1, NQO2, AGT	569	14	18082	6.80969	1	0.772188	0.755412
GOTERM_BP_DIRECT	GO:1902230~negative regulation of intrinsic apoptotic signaling pathway in response to DNA damage	3	0.47619	0.0698574	CXCL12, SNAI1, CLU	569	14	18082	6.80969	1	0.772188	0.755412
GOTERM_BP_DIRECT	GO:2000178~negative regulation of neural precursor cell proliferation	3	0.47619	0.0698574	BTG2, ID2, CCR5	569	14	18082	6.80969	1	0.772188	0.755412
GOTERM_BP_DIRECT	GO:0032703~negative regulation of interleukin-2 production	3	0.47619	0.0698574	KAT5, XCL1, TNFAIP3	569	14	18082	6.80969	1	0.772188	0.755412
GOTERM_BP_DIRECT	GO:0071320~cellular response to cAMP	5	0.793651	0.0714666	STAR, PENK, ITPR1, EZR, SLC8A1	569	50	18082	3.17786	1	0.780859	0.763894
GOTERM_BP_DIRECT	GO:0002250~adaptive immune response	9	1.42857	0.072015	EOMES, CD74, CD4, ANXA1, CLEC4N, PRKCB, CD7, CTSS, CD244	569	139	18082	2.0576	1	0.780859	0.763894
GOTERM_BP_DIRECT	GO:0008360~regulation of cell shape	9	1.42857	0.072015	CSF1R, ANXA1, HEXB, TPM1, RHOJ, PDPN, S100B, EZR, GAS7	569	139	18082	2.0576	1	0.780859	0.763894
GOTERM_BP_DIRECT	GO:0001568~blood vessel development	6	0.952381	0.0722845	TGFBR3, COL1A1, COL3A1, MEF2C, COL1A2, AGT	569	71	18082	2.68551	1	0.780859	0.763894
GOTERM_BP_DIRECT	GO:0045664~regulation of neuron differentiation	4	0.634921	0.0724143	EOMES, DPYSL2, TIMP2, CDON	569	31	18082	4.10046	1	0.780859	0.763894
GOTERM_BP_DIRECT	GO:0045777~positive regulation of blood pressure	4	0.634921	0.0724143	NCF2, ID2, AVPR1A, AGT	569	31	18082	4.10046	1	0.780859	0.763894
GOTERM_BP_DIRECT	GO:0031663~lipopolysaccharide-mediated signaling pathway	4	0.634921	0.0724143	NFKBIA, CCL5, TREM2, PTPN22	569	31	18082	4.10046	1	0.780859	0.763894
GOTERM_BP_DIRECT	GO:0010466~negative regulation of peptidase activity	8	1.26984	0.0757718	SERPINA3C, ECM1, ITIH2, LXN, SERPINB6A, TIMP2, SERPINA3N, TFPI	569	117	18082	2.17289	1	0.814217	0.796528
GOTERM_BP_DIRECT	GO:0060349~bone morphogenesis	4	0.634921	0.0781203	OSR2, CYP26B1, DHRS3, FGFR2	569	32	18082	3.97232	1	0.834124	0.816002
GOTERM_BP_DIRECT	GO:0030502~negative regulation of bone mineralization	3	0.47619	0.0789767	CCR1, SRGN, ECM1	569	15	18082	6.35571	1	0.834124	0.816002
GOTERM_BP_DIRECT	GO:0007263~nitric oxide mediated signal transduction	3	0.47619	0.0789767	GUCY1A3, APOE, CD36	569	15	18082	6.35571	1	0.834124	0.816002
GOTERM_BP_DIRECT	GO:0061029~eyelid development in camera-type eye	3	0.47619	0.0789767	OSR2, JUN, SOS1	569	15	18082	6.35571	1	0.834124	0.816002
GOTERM_BP_DIRECT	GO:0051044~positive regulation of membrane protein ectodomain proteolysis	3	0.47619	0.0789767	APOE, TNFRSF1B, SH3D19	569	15	18082	6.35571	1	0.834124	0.816002
GOTERM_BP_DIRECT	GO:0007584~response to nutrient	6	0.952381	0.0793608	ALDH3A1, NQO1, STAR, LIPG, CYBB, SLC8A1	569	73	18082	2.61194	1	0.834197	0.816074
GOTERM_BP_DIRECT	GO:0016477~cell migration	11	1.74603	0.0795246	PDGFRA, CD24A, NRP1, ITGA4, MDK, SNAI1, SIRPA, LAMB1, CD248, LCP1, CTGF	569	191	18082	1.83018	1	0.834197	0.816074
GOTERM_BP_DIRECT	GO:0031532~actin cytoskeleton reorganization	5	0.793651	0.0800915	FGF7, ANXA1, PLEK, EZR, S100A9	569	52	18082	3.05563	1	0.834467	0.816339
GOTERM_BP_DIRECT	GO:0006909~phagocytosis	5	0.793651	0.0800915	ANXA1, ANXA3, ITGB2, CD302, GAS6	569	52	18082	3.05563	1	0.834467	0.816339
GOTERM_BP_DIRECT	GO:0071345~cellular response to cytokine stimulus	4	0.634921	0.0840162	NFKBIA, CSF1R, ITGA4, MME	569	33	18082	3.85195	1	0.855956	0.83736
GOTERM_BP_DIRECT	GO:0002244~hematopoietic progenitor cell differentiation	7	1.11111	0.0882081	PDGFRA, RBM47, PTPRC, CEBPD, PLEK, SIRPA, 3830403N18RIK	569	98	18082	2.2699	1	0.855956	0.83736
GOTERM_BP_DIRECT	GO:2000406~positive regulation of T cell migration	3	0.47619	0.0884412	CXCL12, ITGA4, CCL5	569	16	18082	5.95848	1	0.855956	0.83736
GOTERM_BP_DIRECT	GO:0031529~ruffle organization	3	0.47619	0.0884412	CSF1R, PLEK, TPM1	569	16	18082	5.95848	1	0.855956	0.83736
GOTERM_BP_DIRECT	GO:0060322~head development	3	0.47619	0.0884412	OSR2, EDNRA, FLRT3	569	16	18082	5.95848	1	0.855956	0.83736
GOTERM_BP_DIRECT	GO:0001516~prostaglandin biosynthetic process	3	0.47619	0.0884412	CD74, PTGS2, PTGDS	569	16	18082	5.95848	1	0.855956	0.83736
GOTERM_BP_DIRECT	GO:0010759~positive regulation of macrophage chemotaxis	3	0.47619	0.0884412	CSF1, CCL5, RARRES2	569	16	18082	5.95848	1	0.855956	0.83736
GOTERM_BP_DIRECT	GO:0045742~positive regulation of epidermal growth factor receptor signaling pathway	3	0.47619	0.0884412	HIP1R, SOS1, AGT	569	16	18082	5.95848	1	0.855956	0.83736
GOTERM_BP_DIRECT	GO:0033280~response to vitamin D	3	0.47619	0.0884412	CD4, ALPL, PTGS2	569	16	18082	5.95848	1	0.855956	0.83736
GOTERM_BP_DIRECT	GO:0032270~positive regulation of cellular protein metabolic process	3	0.47619	0.0884412	NFKBIA, CSF1, AGT	569	16	18082	5.95848	1	0.855956	0.83736
GOTERM_BP_DIRECT	GO:0043547~positive regulation of GTPase activity	9	1.42857	0.0896809	CCL25, RGS2, CCL8, CCL6, CCL5, CCL4, GNAS, XCL1, S100A10	569	146	18082	1.95895	1	0.855956	0.83736
GOTERM_BP_DIRECT	GO:0010332~response to gamma radiation	4	0.634921	0.0900961	PTPRC, GPX1, MYC, CXCL2	569	34	18082	3.73865	1	0.855956	0.83736
GOTERM_BP_DIRECT	GO:0050715~positive regulation of cytokine secretion	4	0.634921	0.0900961	C1QTNF3, CLEC4N, CD36, AGT	569	34	18082	3.73865	1	0.855956	0.83736
GOTERM_BP_DIRECT	GO:0034112~positive regulation of homotypic cell-cell adhesion	2	0.31746	0.091313	CCL5, ANK3	569	3	18082	21.1857	1	0.855956	0.83736
GOTERM_BP_DIRECT	GO:1903598~positive regulation of gap junction assembly	2	0.31746	0.091313	CAV1, AGT	569	3	18082	21.1857	1	0.855956	0.83736
GOTERM_BP_DIRECT	GO:0036023~embryonic skeletal limb joint morphogenesis	2	0.31746	0.091313	OSR2, OSR1	569	3	18082	21.1857	1	0.855956	0.83736
GOTERM_BP_DIRECT	GO:0010046~response to mycotoxin	2	0.31746	0.091313	LCN2, ASS1	569	3	18082	21.1857	1	0.855956	0.83736
GOTERM_BP_DIRECT	GO:0060689~cell differentiation involved in salivary gland development	2	0.31746	0.091313	NFIB, CLCN2	569	3	18082	21.1857	1	0.855956	0.83736
GOTERM_BP_DIRECT	GO:1900041~negative regulation of interleukin-2 secretion	2	0.31746	0.091313	EZR, CD34	569	3	18082	21.1857	1	0.855956	0.83736
GOTERM_BP_DIRECT	GO:0070433~negative regulation of nucleotide-binding oligomerization domain containing 2 signaling pathway	2	0.31746	0.091313	TNFAIP3, PTPN22	569	3	18082	21.1857	1	0.855956	0.83736
GOTERM_BP_DIRECT	GO:0071409~cellular response to cycloheximide	2	0.31746	0.091313	MYC, KLF2	569	3	18082	21.1857	1	0.855956	0.83736
GOTERM_BP_DIRECT	GO:0014829~vascular smooth muscle contraction	2	0.31746	0.091313	ACTA2, SLC8A1	569	3	18082	21.1857	1	0.855956	0.83736
GOTERM_BP_DIRECT	GO:0031401~positive regulation of protein modification process	2	0.31746	0.091313	ATG10, NUPR1	569	3	18082	21.1857	1	0.855956	0.83736
GOTERM_BP_DIRECT	GO:0072277~metanephric glomerular capillary formation	2	0.31746	0.091313	PDGFRA, TCF21	569	3	18082	21.1857	1	0.855956	0.83736
GOTERM_BP_DIRECT	GO:0044691~tooth eruption	2	0.31746	0.091313	COL1A1, ADAMTS5	569	3	18082	21.1857	1	0.855956	0.83736
GOTERM_BP_DIRECT	GO:0043490~malate-aspartate shuttle	2	0.31746	0.091313	SLC25A12, SLC25A13	569	3	18082	21.1857	1	0.855956	0.83736
GOTERM_BP_DIRECT	GO:0006304~DNA modification	2	0.31746	0.091313	CYP1B1, GSTT1	569	3	18082	21.1857	1	0.855956	0.83736
GOTERM_BP_DIRECT	GO:0002685~regulation of leukocyte migration	2	0.31746	0.091313	ANXA1, PTPN22	569	3	18082	21.1857	1	0.855956	0.83736
GOTERM_BP_DIRECT	GO:0000053~argininosuccinate metabolic process	2	0.31746	0.091313	ASL, ASS1	569	3	18082	21.1857	1	0.855956	0.83736
GOTERM_BP_DIRECT	GO:0071378~cellular response to growth hormone stimulus	2	0.31746	0.091313	STAR, MYC	569	3	18082	21.1857	1	0.855956	0.83736
GOTERM_BP_DIRECT	GO:1904044~response to aldosterone	2	0.31746	0.091313	CYBB, CYBA	569	3	18082	21.1857	1	0.855956	0.83736
GOTERM_BP_DIRECT	GO:1904845~cellular response to L-glutamine	2	0.31746	0.091313	CYBB, CYBA	569	3	18082	21.1857	1	0.855956	0.83736
GOTERM_BP_DIRECT	GO:1903237~negative regulation of leukocyte tethering or rolling	2	0.31746	0.091313	CCL25, CXCL12	569	3	18082	21.1857	1	0.855956	0.83736
GOTERM_BP_DIRECT	GO:0050853~B cell receptor signaling pathway	5	0.793651	0.0939434	MEF2C, PTPRC, LCK, KLHL6, PRKCB	569	55	18082	2.88896	1	0.877944	0.858871
GOTERM_BP_DIRECT	GO:0051017~actin filament bundle assembly	4	0.634921	0.0963537	CALD1, LCP1, EZR, GAS7	569	35	18082	3.63184	1	0.895045	0.8756
GOTERM_BP_DIRECT	GO:0030282~bone mineralization	4	0.634921	0.0963537	PKDCC, ALOX15, PTGS2, FGFR2	569	35	18082	3.63184	1	0.895045	0.8756
GOTERM_BP_DIRECT	GO:0014902~myotube differentiation	3	0.47619	0.0982205	MEF2C, GPX1, AVPR1A	569	17	18082	5.60798	1	0.904121	0.884479
GOTERM_BP_DIRECT	GO:0009749~response to glucose	6	0.952381	0.0985985	EGR1, NCF2, COL4A3, TXNIP, SLC8A1, CTGF	569	78	18082	2.4445	1	0.904121	0.884479
GOTERM_BP_DIRECT	GO:0050829~defense response to Gram-negative bacterium	5	0.793651	0.0987966	CD4, LYZ2, LYZ1, B2M, IIGP1	569	56	18082	2.83737	1	0.904121	0.884479
GOTERM_BP_DIRECT	GO:0060348~bone development	5	0.793651	0.0987966	SPARC, GNAS, PAPSS2, FGFR2, SULF2	569	56	18082	2.83737	1	0.904121	0.884479
GOTERM_BP_DIRECT	GO:0031100~organ regeneration	5	0.793651	0.0987966	TGFBR3, CXCL12, ANXA3, LCP1, GAS6	569	56	18082	2.83737	1	0.904121	0.884479
GOTERM_BP_DIRECT	GO:0008285~negative regulation of cell proliferation	18	2.85714	0.0993409	CSF1R, BTG2, JUN, B4GALT1, SLFN1, CAV1, NRK, TNFRSF9, PTGS2, AGT, CDH5, NFIB, IRF1, TIMP2, PMP22, CYP1B1, INSL3, FGFR2	569	384	18082	1.48962	1	0.906412	0.886721

## Sheet: SPG↑MF
Category	Term	Count	%	PValue	Genes	List Total	Pop Hits	Pop Total	Fold Enrichment	Bonferroni	Benjamini	FDR
GOTERM_MF_DIRECT	GO:0042803~protein homodimerization activity	59	9.36508	3.12627e-09	OLFML2B, CSF1, HEXB, PLEK, ABAT, GIMAP7, KLRB1B, RBPMS2, ENPP1, KLRE1, BCL2A1B, PDGFRA, LHCGR, ANXA1, S100A1, TPM1, TERF1, ERN1, RABEP1, MAF, CASQ2, XCL1, ABCG1, C1QB, CSF1R, PON3, MAOB, CEBPD, CTBP2, MGST1, TIMM10, PTGS2, SULT1A1, ADH1, MTHFD1L, FLRT3, S100A16, CCL5, APOE, S100A10, GSTM2, JUN, GSTM1, TREX1, TXNRD1, GZMA, HIP1R, S100B, CD2, HEYL, NR4A1, CD4, ALOX5AP, LCN2, CD28, TCF4, THRSP, CD20…	554	798	17446	2.32828	2.57292e-06	2.57292e-06	2.50727e-06
GOTERM_MF_DIRECT	GO:0008201~heparin binding	21	3.33333	6.55682e-08	NRP1, LXN, ITGAM, CFH, PRELP, LAMC2, FSTL1, CYR61, CTGF, TGFBR3, ADAMTS5, FGF7, PTPRC, CCL8, CCDC80, MDK, CCL5, OGN, LIPG, APOE, FGFR2	554	151	17446	4.37954	5.39612e-05	2.69813e-05	2.62928e-05
GOTERM_MF_DIRECT	GO:0050840~extracellular matrix binding	10	1.5873	1.22054e-07	ADAMTS5, SPARC, OLFML2B, ELN, BGN, SPARCL1, CD248, TGFBI, CYR61, DCN	554	28	17446	11.2468	0.000100445	3.34834e-05	3.2629e-05
GOTERM_MF_DIRECT	GO:0005201~extracellular matrix structural constituent	11	1.74603	4.36551e-07	COL1A1, COL3A1, COL1A2, COL4A1, ELN, NCAN, COL4A4, MGP, COL4A3, LAMB1, PRELP	554	41	17446	8.4488	0.000359217	8.98205e-05	8.75286e-05
GOTERM_MF_DIRECT	GO:0005509~calcium ion binding	48	7.61905	1.01446e-06	SPARC, SLC24A3, CLSTN2, NCAN, PROS1, LTBP4, ITPR1, FSTL1, LTBP1, SLC8A1, THBD, CDH5, EFEMP1, S100A16, STAB1, SPOCK1, ENPP1, SVEP1, S100A10, CCBE1, C1RA, GSN, ANXA1, ANXA2, ANXA3, S100A1, PCDH7, ANXA4, ANXA5, S100B, SULF2, RCN3, MAN1A, MGP, CASQ2, FKBP7, SPARCL1, AMY1, CD248, LCP1, MCTP2, SLC25A12, GAS6, S100A9, MYL9, NUCB2, S100A8, SLC25A13	554	699	17446	2.16247	0.000834549	0.000166979	0.000162719
GOTERM_MF_DIRECT	GO:0005515~protein binding	174	27.619	1.14169e-05	SPARC, CSF1, CLEC4N, NCF2, RASL11A, CLU, SLC8A1, CDH5, RGS2, EDNRA, FGF7, KLRB1B, ZFP36, CAPN6, KAT5, DPYSL2, MYC, SIRPA, JUNB, B2M, IER3, CDON, TOR3A, MEF2C, PRKCB, S100A1, USP4, OSR1, TPM2, STX7, ATG10, CYBB, EBF2, CYBA, ANK3, PRLR, ARMCX3, ERN1, ACAP2, TYROBP, MAF, FRMD7, TXNIP, FKBP7, KCTD12, NUPR1, EZR, H2-D1, DPEP3, CSF1R, CTBP2, KLHL14, TSHZ2, ITPR1, HTRA1, DDX60, CNN3, SOCS3, NCSTN, FLRT3…	554	4092	17446	1.33906	0.00935218	0.00156602	0.00152606
GOTERM_MF_DIRECT	GO:0008009~chemokine activity	10	1.5873	1.68388e-05	CCL25, CCL8, CXCL12, CCL6, CCL5, CCL4, XCL1, CXCL1, CXCL2, CXCL16	554	48	17446	6.56062	0.0137629	0.00197977	0.00192925
GOTERM_MF_DIRECT	GO:0048407~platelet-derived growth factor binding	6	0.952381	2.06902e-05	COL1A1, PDGFRA, COL3A1, COL1A2, COL4A1, COL6A1	554	12	17446	15.7455	0.016884	0.0021285	0.00207419
GOTERM_MF_DIRECT	GO:0019838~growth factor binding	9	1.42857	4.41647e-05	NRP1, DUSP1, HTRA1, LTBP4, IGFBP7, IGFBP6, OSMR, LTBP1, CYR61	554	42	17446	6.74807	0.0356957	0.00403862	0.00393557
GOTERM_MF_DIRECT	GO:0003690~double-stranded DNA binding	15	2.38095	0.000107411	EGR1, JUN, IFI204, TREX1, MND1, FOS, DDX60, MNDAL, KLF6, MAF, NFIB, MYC, FOSB, TCF4, JUNB	554	136	17446	3.47327	0.0846087	0.00883989	0.00861433
GOTERM_MF_DIRECT	GO:0016491~oxidoreductase activity	37	5.87302	0.000226723	PECR, AKR1CL, HPGD, CTBP2, MAOB, ALOX15, PTGS2, IFI30, CYP17A1, LDHB, ADH1, CYP26B1, NNT, CYP11A1, SCD2, CYP1B1, AOX1, CBR2, NQO1, NQO2, GPX1, TXNRD1, IDH2, GPX8, CYBB, CYBA, ACADSB, SOD3, DHRS3, CYP27A1, ALDH3A1, DHRS7, P4HA1, ALDH1A1, BLVRB, FAR2, ALDH1A7	554	604	17446	1.92908	0.170236	0.016963	0.0165302
GOTERM_MF_DIRECT	GO:0044548~S100 protein binding	5	0.793651	0.000403525	ANXA2, AHNAK, S100A1, S100B, EZR	554	12	17446	13.1212	0.282633	0.0270915	0.0264002
GOTERM_MF_DIRECT	GO:0042802~identical protein binding	37	5.87302	0.000427934	LYZ2, LYZ1, MGST1, FHL2, ABAT, PPCDC, LDHB, C1QTNF3, SRPX2, BAG2, CCL4, STAT6, APOE, B2M, CTSC, NQO1, JUN, LHCGR, S100A1, USP4, ANXA4, CAV1, S100B, IIGP1, ASS1, ERN1, COL1A1, NFKBIA, TYROBP, COL1A2, LCK, ALDH1A1, VWA1, TCF4, LCP1, VIM, ANGPTL4	554	625	17446	1.86427	0.296906	0.0270915	0.0264002
GOTERM_MF_DIRECT	GO:0005518~collagen binding	9	1.42857	0.000517581	SRGN, CCBE1, SPARC, LUM, SERPINH1, SPARCL1, TGFBI, CTSS, DCN	554	59	17446	4.80371	0.346936	0.0304264	0.02965
GOTERM_MF_DIRECT	GO:0005520~insulin-like growth factor binding	6	0.952381	0.000658275	HTRA4, HTRA1, IGFBP7, IGFBP6, CYR61, CTGF	554	23	17446	8.21504	0.418381	0.0361174	0.0351958
GOTERM_MF_DIRECT	GO:0019864~IgG binding	4	0.634921	0.00100785	FCGR1, FCGR3, FCER1G, FCGRT	554	7	17446	17.9948	0.563897	0.0500902	0.0488121
GOTERM_MF_DIRECT	GO:0001077~transcriptional activator activity, RNA polymerase II core promoter proximal region sequence-specific binding	20	3.1746	0.00103467	EGR1, MEF2C, JUN, CEBPD, TCF21, EBF2, ETV1, FOS, CTCFL, HEYL, NR4A1, NFIA, NFIB, IRF1, MYC, FOSB, TCF4, STAT6, MYBL1, JUNB	554	270	17446	2.33266	0.573428	0.0500902	0.0488121
GOTERM_MF_DIRECT	GO:0005178~integrin binding	11	1.74603	0.00126764	COL3A1, DAB2, TSPAN8, LAMB2, COL4A3, TIMP2, TCAM1, LAMB1, TGFBI, CYR61, CTGF	554	100	17446	3.46401	0.647931	0.0579593	0.0564804
GOTERM_MF_DIRECT	GO:0048306~calcium-dependent protein binding	9	1.42857	0.00148082	ANXA1, ANXA2, ANXA3, S100A1, ANXA4, MGP, CASQ2, S100B, SYN1	554	69	17446	4.10752	0.704658	0.064143	0.0625063
GOTERM_MF_DIRECT	GO:0042379~chemokine receptor binding	5	0.793651	0.00214427	CCL25, CXCL12, CCL5, XCL1, CXCL16	554	18	17446	8.74749	0.829092	0.0882368	0.0859853
GOTERM_MF_DIRECT	GO:0030246~carbohydrate binding	17	2.69841	0.00268942	CLEC4A3, CD209C, KLRA7, LMAN2L, CLEC4N, NCAN, HEXB, GALNT10, KLRB1A, CD24A, KLRB1B, CD207, MRC1, KLRE1, CD248, CD302, CD34	554	229	17446	2.33776	0.890996	0.1054	0.10271
GOTERM_MF_DIRECT	GO:0018479~benzaldehyde dehydrogenase (NAD+) activity	3	0.47619	0.00294561	ALDH3A1, ALDH1A1, ALDH1A7	554	3	17446	31.491	0.911771	0.105402	0.102712
GOTERM_MF_DIRECT	GO:0019770~IgG receptor activity	3	0.47619	0.00294561	FCGR1, FCGR3, FCGRT	554	3	17446	31.491	0.911771	0.105402	0.102712
GOTERM_MF_DIRECT	GO:0019955~cytokine binding	5	0.793651	0.00388988	CSF1R, CD74, IFNGR1, TNFRSF9, OSMR	554	21	17446	7.49785	0.959547	0.128055	0.124787
GOTERM_MF_DIRECT	GO:0005539~glycosaminoglycan binding	5	0.793651	0.00388988	TGFBR3, CCDC80, MAMDC2, BGN, DCN	554	21	17446	7.49785	0.959547	0.128055	0.124787
GOTERM_MF_DIRECT	GO:0002020~protease binding	11	1.74603	0.00405763	CCBE1, ECM1, CASP12, ANXA2, SERPINB6A, 9230104L09RIK, TIMP2, LCN2, CD28, TNFAIP3, INSL3	554	117	17446	2.96069	0.964783	0.12844	0.125162
GOTERM_MF_DIRECT	GO:0019834~phospholipase A2 inhibitor activity	3	0.47619	0.0057675	ANXA1, ANXA2, ANXA3	554	4	17446	23.6182	0.991438	0.175802	0.171316
GOTERM_MF_DIRECT	GO:0016787~hydrolase activity	67	10.6349	0.0064607	DDX3X, HEXB, TNFAIP3, PTPN22, CTSW, CTSS, IFIH1, ZC3H12C, ADAMTS5, CTSO, CASP12, DPYSL2, ANPEP, CES2G, LIPG, ENPP1, CTSH, CTSC, ARG2, MME, DUSP1, USP4, RNASE4, REXO2, ERN1, MAN1A, NAAA, ADAM12, DPEP2, DPEP1, AMY1, SMPDL3A, DNASE1L3, DPEP3, TMEM55A, PON3, ASAH1, ABHD4, ABHD3, LYZ2, LYZ1, HTRA4, ENDOD1, HTRA1, PPM1H, ABHD6, AOAH, HDAC9, NAALAD2, SEC11C, GGT5, GGT7, C1RA, TREX1, GZMA, EPHX1, GZMB, C…	554	1533	17446	1.37632	0.995177	0.189898	0.185053
GOTERM_MF_DIRECT	GO:0045028~G-protein coupled purinergic nucleotide receptor activity	4	0.634921	0.00714472	P2RY12, P2RY13, P2RY10, GPR34	554	13	17446	9.68953	0.997264	0.202762	0.197588
GOTERM_MF_DIRECT	GO:0004857~enzyme inhibitor activity	6	0.952381	0.00743026	LXN, TIMP2, SCG5, TXNIP, ANGPTL4, 1300017J02RIK	554	39	17446	4.84477	0.997841	0.203804	0.198603
GOTERM_MF_DIRECT	GO:0051287~NAD binding	7	1.11111	0.00767669	LDHB, ADH1, HPGD, CTBP2, NNT, IDH2, AOX1	554	55	17446	4.00794	0.99824	0.203804	0.198603
GOTERM_MF_DIRECT	GO:0016805~dipeptidase activity	4	0.634921	0.0088817	DPEP2, NAALAD2, DPEP1, DPEP3	554	14	17446	8.99742	0.999352	0.228426	0.222598
GOTERM_MF_DIRECT	GO:0003824~catalytic activity	26	4.12698	0.0105648	ACAA2, HPGD, LYZ2, LYZ1, PPM1H, TNFAIP3, ABHD6, ABAT, CLYBL, PAPSS2, PPCDC, LDHB, MTHFD1L, ENPP1, AOX1, NAALAD2, ASL, HMGCS2, UPP1, EPHX1, SYN1, SULF2, ERN1, ALPL, AMY1, ACSBG1	554	479	17446	1.70932	0.99984	0.263478	0.256755
GOTERM_MF_DIRECT	GO:0048020~CCR chemokine receptor binding	5	0.793651	0.0111757	CCL25, CCL8, CCL6, CCL4, XCL1	554	28	17446	5.62339	0.999904	0.270518	0.263615
GOTERM_MF_DIRECT	GO:0043621~protein self-association	7	1.11111	0.0116183	CD2, CBR2, CCL5, TNFAIP3, CTSH, TCF4, CTSC	554	60	17446	3.67395	0.999933	0.273195	0.266224
GOTERM_MF_DIRECT	GO:0001948~glycoprotein binding	8	1.26984	0.0125601	CD2, CD4, ITGAM, LCK, ITGB2, VIM, CCR5, B2M	554	79	17446	3.18896	0.99997	0.276142	0.269096
GOTERM_MF_DIRECT	GO:0001968~fibronectin binding	5	0.793651	0.012646	CCDC80, ITGA4, SDC4, CTSS, CTGF	554	29	17446	5.42948	0.999972	0.276142	0.269096
GOTERM_MF_DIRECT	GO:0046982~protein heterodimerization activity	27	4.28571	0.0132711	ITGAM, CEBPD, HEXB, ITGB2, TXLNG, MYC, BCL2A1B, GUCY1A3, GSTM2, JUN, MEF2C, GSTM1, CAV1, HIP1R, CYBB, CYBA, FOS, H2-AA, HEYL, NR4A1, MAF, ALOX5AP, TCF4, SOS1, ABCG1, H2-D1, H2-AB1	554	514	17446	1.6542	0.999983	0.276142	0.269096
GOTERM_MF_DIRECT	GO:0004859~phospholipase inhibitor activity	3	0.47619	0.0138218	ANXA1, ANXA2, ANXA3	554	6	17446	15.7455	0.999989	0.276142	0.269096
GOTERM_MF_DIRECT	GO:0008517~folic acid transporter activity	3	0.47619	0.0138218	PDPN, FOLR2, FOLR1	554	6	17446	15.7455	0.999989	0.276142	0.269096
GOTERM_MF_DIRECT	GO:0019957~C-C chemokine binding	3	0.47619	0.0138218	CCR1, ZFP36, CCR5	554	6	17446	15.7455	0.999989	0.276142	0.269096
GOTERM_MF_DIRECT	GO:0008233~peptidase activity	27	4.28571	0.0140923	HTRA4, FGL2, HTRA1, TNFAIP3, CTSW, CTSS, ADAMTS5, CTSO, NCSTN, CASP12, ANPEP, CTSH, NAALAD2, CTSC, SEC11C, GGT5, C1RA, MME, USP4, GZMA, GZMB, CELA1, ADAM12, DPEP2, CPE, DPEP1, DPEP3	554	516	17446	1.64778	0.999992	0.276142	0.269096
GOTERM_MF_DIRECT	GO:0050431~transforming growth factor beta binding	4	0.634921	0.0181285	TGFBR3, LTBP4, CD36, LTBP1	554	18	17446	6.99799	1	0.346971	0.338118
GOTERM_MF_DIRECT	GO:0005125~cytokine activity	14	2.22222	0.0192034	CCL25, CMTM7, TSLP, CSF1, CXCL1, CXCL2, CXCL16, BMP15, CCL8, CXCL12, CCL6, CCL5, CCL4, XCL1	554	214	17446	2.06016	1	0.352399	0.343407
GOTERM_MF_DIRECT	GO:0000979~RNA polymerase II core promoter sequence-specific DNA binding	7	1.11111	0.0192685	EGR1, HEYL, MYC, NLRC5, STAT6, FOS, SMYD3	554	67	17446	3.2901	1	0.352399	0.343407
GOTERM_MF_DIRECT	GO:0008092~cytoskeletal protein binding	7	1.11111	0.0205868	PDLIM3, FABP3, B4GALT1, ANXA2, ANK3, EZR, SLC8A1	554	68	17446	3.24172	1	0.368325	0.358926
GOTERM_MF_DIRECT	GO:0004602~glutathione peroxidase activity	4	0.634921	0.0241725	GPX1, MGST1, GPX8, GSTT1	554	20	17446	6.29819	1	0.407193	0.396803
GOTERM_MF_DIRECT	GO:0050786~RAGE receptor binding	3	0.47619	0.0247383	S100B, S100A9, S100A8	554	8	17446	11.8091	1	0.407193	0.396803
GOTERM_MF_DIRECT	GO:0016175~superoxide-generating NADPH oxidase activity	3	0.47619	0.0247383	NCF2, CYBB, CYBA	554	8	17446	11.8091	1	0.407193	0.396803
GOTERM_MF_DIRECT	GO:1990405~protein antigen binding	3	0.47619	0.0247383	ITGA4, LCK, H2-AB1	554	8	17446	11.8091	1	0.407193	0.396803
GOTERM_MF_DIRECT	GO:0017046~peptide hormone binding	5	0.793651	0.0263842	LHCGR, NPR1, ANXA5, AVPR1A, PRLR	554	36	17446	4.37375	1	0.425768	0.414904
GOTERM_MF_DIRECT	GO:0050544~arachidonic acid binding	3	0.47619	0.0311474	ALOX5AP, S100A9, S100A8	554	9	17446	10.497	1	0.492968	0.480389
GOTERM_MF_DIRECT	GO:0005080~protein kinase C binding	6	0.952381	0.0318936	SDC4, SDPR, PRKCB, PLEK, CASQ2, HDAC9	554	56	17446	3.37403	1	0.495253	0.482616
GOTERM_MF_DIRECT	GO:0005537~mannose binding	4	0.634921	0.0350258	CD209C, LMAN2L, CD209F, MRC1	554	23	17446	5.47669	1	0.53382	0.520199
GOTERM_MF_DIRECT	GO:0005200~structural constituent of cytoskeleton	7	1.11111	0.0372198	SYNM, TUBB5, TNNT2, TPM2, TPM1, VIM, ANK3	554	78	17446	2.82611	1	0.536517	0.522827
GOTERM_MF_DIRECT	GO:0005041~low-density lipoprotein receptor activity	3	0.47619	0.0381298	STAB1, CD36, CXCL16	554	10	17446	9.44729	1	0.536517	0.522827
GOTERM_MF_DIRECT	GO:0008235~metalloexopeptidase activity	3	0.47619	0.0381298	DPEP2, DPEP1, DPEP3	554	10	17446	9.44729	1	0.536517	0.522827
GOTERM_MF_DIRECT	GO:0008239~dipeptidyl-peptidase activity	3	0.47619	0.0381298	DPEP2, DPEP1, DPEP3	554	10	17446	9.44729	1	0.536517	0.522827
GOTERM_MF_DIRECT	GO:0004197~cysteine-type endopeptidase activity	6	0.952381	0.0387383	CTSO, CASP12, CTSH, CTSW, CTSS, CTSC	554	59	17446	3.20247	1	0.536517	0.522827
GOTERM_MF_DIRECT	GO:0016209~antioxidant activity	4	0.634921	0.0391142	APOE, SOD3, S100A9, S100A8	554	24	17446	5.2485	1	0.536517	0.522827
GOTERM_MF_DIRECT	GO:0008083~growth factor activity	10	1.5873	0.0414842	FGF7, EFEMP1, CXCL12, RABEP1, CSF1, MDK, OGN, CXCL1, BMP15, CTGF	554	145	17446	2.17179	1	0.559696	0.545415
GOTERM_MF_DIRECT	GO:0030674~protein binding, bridging	6	0.952381	0.043762	SYNM, ANXA1, COL1A2, TNNT2, CAV1, ANK3	554	61	17446	3.09747	1	0.580905	0.566083
GOTERM_MF_DIRECT	GO:0045236~CXCR chemokine receptor binding	3	0.47619	0.0456428	CXCL12, CXCL1, CXCL2	554	11	17446	8.58845	1	0.58946	0.57442
GOTERM_MF_DIRECT	GO:0008134~transcription factor binding	18	2.85714	0.045839	EGR1, JUN, DDX3X, IFI204, FHL2, FOS, HDAC9, MNDAL, NR4A1, KAT5, NFIA, MYC, NAAA, ID3, CD34, JUNB, H2-AB1, BPTF	554	342	17446	1.65742	1	0.58946	0.57442
GOTERM_MF_DIRECT	GO:0004896~cytokine receptor activity	5	0.793651	0.0535582	CD74, IFNGR1, IL2RG, OSMR, PRLR	554	45	17446	3.499	1	0.678129	0.660825
GOTERM_MF_DIRECT	GO:0019903~protein phosphatase binding	7	1.11111	0.0606328	PPP1R15A, CDH5, CSF1R, LCK, ITPR1, KLRE1, STAT6	554	88	17446	2.50496	1	0.713414	0.69521
GOTERM_MF_DIRECT	GO:0005544~calcium-dependent phospholipid binding	5	0.793651	0.0610787	ANXA1, ANXA2, ANXA3, ANXA4, ANXA5	554	47	17446	3.3501	1	0.713414	0.69521
GOTERM_MF_DIRECT	GO:0030881~beta-2-microglobulin binding	3	0.47619	0.0621007	FCGRT, HFE, H2-D1	554	13	17446	7.26715	1	0.713414	0.69521
GOTERM_MF_DIRECT	GO:0008191~metalloendopeptidase inhibitor activity	3	0.47619	0.0621007	LXN, TIMP2, SPOCK1	554	13	17446	7.26715	1	0.713414	0.69521
GOTERM_MF_DIRECT	GO:0031726~CCR1 chemokine receptor binding	2	0.31746	0.0623926	CCL5, CCL4	554	2	17446	31.491	1	0.713414	0.69521
GOTERM_MF_DIRECT	GO:0071791~chemokine (C-C motif) ligand 5 binding	2	0.31746	0.0623926	CCR1, CCR5	554	2	17446	31.491	1	0.713414	0.69521
GOTERM_MF_DIRECT	GO:0019901~protein kinase binding	21	3.33333	0.0624129	IFNAR2, PPP1R15A, B4GALT1, GSTM1, NPR1, CAV1, OSR1, ITGB2, PRLR, SYN1, CD2, ACTA2, CD24A, ZFP36, CD4, PTPRC, LCK, DPYSL2, CD28, VIM, CCR5	554	434	17446	1.52376	1	0.713414	0.69521
GOTERM_MF_DIRECT	GO:0000978~RNA polymerase II core promoter proximal region sequence-specific DNA binding	18	2.85714	0.0658379	MEF2C, JUN, CEBPD, IFI204, MBD2, EBF2, ETV1, FOS, CTCFL, MNDAL, NFIA, NFIB, IRF1, MYC, FOSB, TCF4, MYBL1, JUNB	554	359	17446	1.57893	1	0.742255	0.723315
GOTERM_MF_DIRECT	GO:0019900~kinase binding	7	1.11111	0.0719842	LDHB, CAV1, SNAI1, TNFAIP3, PARP16, PTPN22, VIM	554	92	17446	2.39605	1	0.80027	0.77985
GOTERM_MF_DIRECT	GO:0003779~actin binding	17	2.69841	0.0729286	GSN, TPM2, TPM1, HIP1R, LMOD1, LSP1, CNN3, FMNL2, CALD1, TNNT2, TMSB4X, MYO6, TNNI2, MYH11, LCP1, CCR5, EZR	554	338	17446	1.58387	1	0.80027	0.77985
GOTERM_MF_DIRECT	GO:0050839~cell adhesion molecule binding	6	0.952381	0.0744873	ITGA4, ITGB2, CPE, TGFBI, EZR, CD200	554	71	17446	2.66121	1	0.806619	0.786037
GOTERM_MF_DIRECT	GO:0008234~cysteine-type peptidase activity	9	1.42857	0.0799556	CTLA2A, CTSO, CASP12, USP4, TNFAIP3, CTSH, CTSW, CTSS, CTSC	554	141	17446	2.01006	1	0.835717	0.814393
GOTERM_MF_DIRECT	GO:0023026~MHC class II protein complex binding	3	0.47619	0.0802207	CD74, H2-DMA, H2-DMB1	554	15	17446	6.29819	1	0.835717	0.814393
GOTERM_MF_DIRECT	GO:0017127~cholesterol transporter activity	3	0.47619	0.0802207	STAR, APOE, ABCG1	554	15	17446	6.29819	1	0.835717	0.814393
GOTERM_MF_DIRECT	GO:0017124~SH3 domain binding	8	1.26984	0.0814227	SH3BGRL, GPX1, ADAM12, HIP1R, SIRPA, CYBA, PTPN22, SOS1	554	118	17446	2.13498	1	0.837636	0.816263
GOTERM_MF_DIRECT	GO:0004364~glutathione transferase activity	4	0.634921	0.0857873	GSTM2, GSTM1, MGST1, GSTT1	554	33	17446	3.81709	1	0.871642	0.8494
GOTERM_MF_DIRECT	GO:0044325~ion channel binding	8	1.26984	0.087205	CDH5, CAV1, ID2, FXYD1, ANK3, SLC8A1, HERPUD1, S100A10	554	120	17446	2.0994	1	0.87524	0.852907
GOTERM_MF_DIRECT	GO:0008307~structural constituent of muscle	3	0.47619	0.0898184	SYNM, PDLIM3, MYH11	554	16	17446	5.90456	1	0.88153	0.859037
GOTERM_MF_DIRECT	GO:0070538~oleic acid binding	2	0.31746	0.0921161	FABP3, CD36	554	3	17446	20.994	1	0.88153	0.859037
GOTERM_MF_DIRECT	GO:0051870~methotrexate binding	2	0.31746	0.0921161	FOLR2, FOLR1	554	3	17446	20.994	1	0.88153	0.859037
GOTERM_MF_DIRECT	GO:0016505~peptidase activator activity involved in apoptotic process	2	0.31746	0.0921161	CTSH, CTSC	554	3	17446	20.994	1	0.88153	0.859037
GOTERM_MF_DIRECT	GO:0004867~serine-type endopeptidase inhibitor activity	8	1.26984	0.0963038	SERPINA3C, ITIH2, SERPINB6A, SERPINF1, SERPINH1, SERPINA3N, TFPI, AGT	554	123	17446	2.04819	1	0.908578	0.885395
GOTERM_MF_DIRECT	GO:0004872~receptor activity	10	1.5873	0.0971505	CD200R4, KLRB1B, RTN4RL1, TNFRSF9, MRC1, ITGB2, CD48, FOLR1, CD244, CD200	554	172	17446	1.83087	1	0.908578	0.885395
GOTERM_MF_DIRECT	GO:0031404~chloride ion binding	3	0.47619	0.0997322	AMY1, CLCN2, CTSC	554	17	17446	5.55723	1	0.911996	0.888725
GOTERM_MF_DIRECT	GO:0016702~oxidoreductase activity, acting on single donors with incorporation of molecular oxygen, incorporation of two atoms of oxygen	3	0.47619	0.0997322	P4HA1, ALOX15, PTGS2	554	17	17446	5.55723	1	0.911996	0.888725

## Sheet: PreL↓BP
Category	Term	Count	%	PValue	Genes	List Total	Pop Hits	Pop Total	Fold Enrichment	Bonferroni	Benjamini	FDR
GOTERM_BP_DIRECT	GO:0007283~spermatogenesis	73	7.83262	1.96871e-39	CATSPERG2, PIWIL1, GAL3ST1, SPEF2, SPATA20, CHTF18, H1FNT, PRSS21, CLGN, INSL6, SLC22A16, SPATA24, PROK2, RNF151, CCIN, TCP11, ADIG, CNTD1, PRM2, SPINK2, PRM1, PGAM2, NME5, GYKL1, OVOL1, PRM3, SUN5, CCNA1, THEG, ADAM18, SPATA16, TBC1D20, TSSK6, TSSK3, MNS1, SPEM1, SPATA18, TSSK1, ACSBG2, SPATA19, TSSK2, PXT1, GGNBP1, ADAM1B, KLHL10, ATP1A4, SPATA6, NKAPL, OAZ3, ADAM24, E2F1, 1110017D15RIK, TXNDC2…	470	407	18082	6.90044	2.74636e-36	2.74636e-36	2.7247e-36
GOTERM_BP_DIRECT	GO:0030317~sperm motility	22	2.36052	1.82066e-17	CCDC39, SMCP, PLDI, SORD, ATP1A4, LRRC6, NSUN7, AKAP4, PRM3, LDHC, INSL6, DNAIC1, SLC22A16, GAPDHS, TEKT3, ROPN1L, TXNDC2, PGK2, TNP2, SPEM1, TNP1, ROPN1	470	68	18082	12.4469	2.53982e-14	1.26991e-14	1.2599e-14
GOTERM_BP_DIRECT	GO:0030154~cell differentiation	56	6.00858	1.51374e-11	CATSPERG2, PIWIL1, SPATA20, H1FNT, CLGN, SLC22A16, CHL1, SPATA24, RNF151, CCIN, CCHCR1, TCP11, PRM2, SPINK2, PRM1, PAQR5, NME5, PRM3, CCNA1, THEG, ADAM18, SPATA16, TSSK6, TSSK3, SPEM1, SPATA18, TSSK1, ACSBG2, SPATA19, TSSK2, GGNBP1, KLHL10, SPATA6, NKAPL, ADAM24, 1110017D15RIK, TXNDC2, TSNAXIP1, TXNDC8, PLK5, ODF1, HSPA1L, ODF2, MEIG1, ODF4, HSPA2, TDRD6, GGN, NLRP14, HILS1, DPY19L2, MORN2, GALNT…	470	780	18082	2.76212	2.11166e-08	7.03888e-09	6.98338e-09
GOTERM_BP_DIRECT	GO:0007339~binding of sperm to zona pellucida	13	1.39485	5.73628e-11	ARSA, SMCP, ATP8B3, HSPA1L, PRSS37, CLGN, ACR, ZPBP2, ADAM3, ADAM1A, TNP2, GLIPR1L1, SPA17	470	36	18082	13.8928	8.00211e-08	2.00053e-08	1.98475e-08
GOTERM_BP_DIRECT	GO:0007275~multicellular organism development	60	6.43777	8.25864e-09	CATSPERG2, MESP1, PIWIL1, IFT172, SPATA20, H1FNT, CLGN, SLC22A16, PLCZ1, HEY1, CHL1, SPATA24, HYDIN, CCIN, CCHCR1, BVES, TCP11, PRM2, PRM1, PAQR5, NME5, UNC5D, PRM3, ZAR1, CCNA1, THEG, ADAM18, SPATA16, TSSK6, TSSK3, SPEM1, SPATA18, TSSK1, ACSBG2, SPATA19, TSSK2, HMX1, GGNBP1, SPESP1, SPATA6, STK36, ADAM24, TXNDC2, ALX1, TSNAXIP1, TXNDC8, TBX1, ODF1, HSPA1L, ODF2, ODF4, TDRD6, GRHL1, GGN, NLRP14, …	470	1029	18082	2.24329	1.15207e-05	2.30416e-06	2.28599e-06
GOTERM_BP_DIRECT	GO:0007286~spermatid development	20	2.14592	3.57412e-08	PIWIL1, PRM2, SPINK2, PRM1, ODF2, KLHL10, YBX2, NME5, HSPA2, ACRBP, INSL6, RSPH1, DPY19L2, CAPZA3, GALNTL5, FSCN3, TSSK1, TNP1, TSSK2, OSBP2	470	160	18082	4.80904	4.98577e-05	8.30982e-06	8.24429e-06
GOTERM_BP_DIRECT	GO:0003351~epithelial cilium movement	7	0.751073	1.89353e-06	ADCY10, SPAG17, SPEF2, DNAIC1, STK36, ULK4, NME5	470	16	18082	16.8316	0.002638	0.000377354	0.000374379
GOTERM_BP_DIRECT	GO:0044458~motile cilium assembly	7	0.751073	8.43355e-05	CCDC39, ULK4, LRRC6, RSPH9, ZMYND10, AKAP4, SPATA6	470	29	18082	9.28643	0.110996	0.014706	0.01459
GOTERM_BP_DIRECT	GO:0060271~cilium morphogenesis	15	1.60944	0.000143554	SPAG16, SPEF2, IFT172, CCDC113, BC100451, ULK4, NME5, D7ERTD443E, STK36, RFX4, IQUB, TEKT3, B9D1, TTC30A1, TTC30A2	470	170	18082	3.39462	0.181492	0.0220796	0.0219055
GOTERM_BP_DIRECT	GO:0030030~cell projection organization	14	1.50215	0.000158277	SPAG16, SPAG17, CCDC78, CCDC67, CCDC13, CCDC113, AKAP4, STK36, IQUB, ARMC4, TEKT4, B9D1, TTC30A1, TTC30A2	470	151	18082	3.56697	0.198134	0.0220796	0.0219055
GOTERM_BP_DIRECT	GO:0003341~cilium movement	7	0.751073	0.000252626	CCDC39, DNAIC1, ARMC4, HYDIN, LRRC6, ROPN1L, RSPH9	470	35	18082	7.69447	0.297042	0.0320375	0.0317849
GOTERM_BP_DIRECT	GO:0007341~penetration of zona pellucida	4	0.429185	0.000561423	ACR, SMCP, HYAL5, TNP2	470	7	18082	21.9842	0.543152	0.0652654	0.0647508
GOTERM_BP_DIRECT	GO:0030261~chromosome condensation	5	0.536481	0.0006346	HILS1, PRM2, PRM1, PRM3, H1FNT	470	16	18082	12.0226	0.587512	0.0680974	0.0675605
GOTERM_BP_DIRECT	GO:0007338~single fertilization	9	0.965665	0.0012832	ADAM2, ACR, SMCP, SLC22A16, PLCZ1, ADAM3, SPACA7, SPAM1, CLGN	470	82	18082	4.22257	0.833242	0.127861	0.126853
GOTERM_BP_DIRECT	GO:0021591~ventricular system development	5	0.536481	0.00155605	ULK4, ARMC4, HYDIN, NME5, AK8	470	20	18082	9.61809	0.886094	0.144713	0.143572
GOTERM_BP_DIRECT	GO:0042384~cilium assembly	11	1.18026	0.00197077	SPAG16, D7ERTD443E, STK36, RFX4, IFT172, CCDC113, BC100451, TTC30A1, B9D1, NME5, TTC30A2	470	129	18082	3.28059	0.936196	0.171827	0.170472
GOTERM_BP_DIRECT	GO:0006096~glycolytic process	6	0.643777	0.00223094	ALDOART2, ALDOART1, PGAM2, GAPDHS, PGK2, HK1	470	36	18082	6.41206	0.95565	0.183068	0.181624
GOTERM_BP_DIRECT	GO:0005975~carbohydrate metabolic process	14	1.50215	0.00289855	PDHA2, SEC1, GK2, HK1, LDHC, LDHA, AMDHD2, HYAL5, CHST1, HYAL6, FBP1, SPAM1, LDHAL6B, MDH1B	470	206	18082	2.61463	0.982566	0.224637	0.222866
GOTERM_BP_DIRECT	GO:0007342~fusion of sperm to egg plasma membrane	4	0.429185	0.00320321	SPESP1, ADAM1A, HYAL5, SPAM1	470	12	18082	12.8241	0.988617	0.235183	0.233329
GOTERM_BP_DIRECT	GO:0006508~proteolysis	27	2.897	0.00523951	OTUB2, PSMB11, 4930444G20RIK, ADAM1B, PRSS46, PRSS44, PRSS45, PRSS21, KLK1B8, PRSS52, ADAM24, DDI1, USP50, USP44, PRSS39, USP2, PRSS37, ADAM32, PRSS58, ASRGL1, ADAM2, ACR, ADAM18, ADAM5, AGBL2, ADAM1A, AF366264	470	582	18082	1.7848	0.999343	0.365456	0.362574
GOTERM_BP_DIRECT	GO:0036158~outer dynein arm assembly	4	0.429185	0.00625279	DNAIC1, ARMC4, LRRC6, ZMYND10	470	15	18082	10.2593	0.999842	0.396483	0.393357
GOTERM_BP_DIRECT	GO:0007340~acrosome reaction	4	0.429185	0.00625279	ACR, SPESP1, TRIM36, TNP2	470	15	18082	10.2593	0.999842	0.396483	0.393357
GOTERM_BP_DIRECT	GO:0009566~fertilization	6	0.643777	0.00857608	INSL6, SPINK2, SPEF2, KLHL10, ATP1A4, SPACA3	470	49	18082	4.7109	0.999994	0.520158	0.516056
GOTERM_BP_DIRECT	GO:0090084~negative regulation of inclusion body assembly	3	0.321888	0.0129305	DNAJB2, DNAJB8, HSPA2	470	7	18082	16.4881	1	0.721522	0.715832
GOTERM_BP_DIRECT	GO:0060294~cilium movement involved in cell motility	3	0.321888	0.0129305	SPAG16, TEKT4, RSPH9	470	7	18082	16.4881	1	0.721522	0.715832
GOTERM_BP_DIRECT	GO:0035082~axoneme assembly	4	0.429185	0.0185105	SPAG16, RSPH1, SPEF2, RSPH9	470	22	18082	6.99497	1	0.974409	0.966725
GOTERM_BP_DIRECT	GO:0008152~metabolic process	21	2.25322	0.0188595	ARSA, RRM1, PDHA2, PGAM2, ACSL6, MOGS, ACAA1B, OXCT2B, LPCAT2B, LYZL6, HK1, OXCT2A, ALDH3B2, NEIL3, HDHD1A, SPACA5, ACSBG2, FUK, FBP1, SPAM1, GSTM5	470	463	18082	1.74497	1	0.974409	0.966725
GOTERM_BP_DIRECT	GO:0042026~protein refolding	3	0.321888	0.0214187	DNAJB2, HSPA1L, HSPA2	470	9	18082	12.8241	1	0.995969	0.988115
GOTERM_BP_DIRECT	GO:0097178~ruffle assembly	3	0.321888	0.0214187	ARHGEF26, INPP5K, AIF1	470	9	18082	12.8241	1	0.995969	0.988115
GOTERM_BP_DIRECT	GO:0006090~pyruvate metabolic process	3	0.321888	0.0214187	LDHC, PDHA2, PCK2	470	9	18082	12.8241	1	0.995969	0.988115
GOTERM_BP_DIRECT	GO:0048240~sperm capacitation	4	0.429185	0.0234204	TSSK3, ROPN1L, ACRBP, ROPN1	470	24	18082	6.41206	1	1	0.992826
GOTERM_BP_DIRECT	GO:0008584~male gonad development	8	0.858369	0.0266821	INSL6, RRM1, SPINK2, TBC1D20, ADAM3, KLHL10, LRRC6, PRPS1L1	470	112	18082	2.74802	1	1	0.992826
GOTERM_BP_DIRECT	GO:0006094~gluconeogenesis	4	0.429185	0.0289662	GPD2, PGAM2, FBP1, PCK2	470	26	18082	5.91882	1	1	0.992826
GOTERM_BP_DIRECT	GO:0048545~response to steroid hormone	4	0.429185	0.0289662	ACR, PAQR9, CAR2, PAQR5	470	26	18082	5.91882	1	1	0.992826
GOTERM_BP_DIRECT	GO:0016998~cell wall macromolecule catabolic process	3	0.321888	0.0316238	SPACA3, SPACA5, LYZL6	470	11	18082	10.4925	1	1	0.992826
GOTERM_BP_DIRECT	GO:0051321~meiotic cell cycle	7	0.751073	0.0371086	PIWIL1, CCNA1, RSPH1, SYCE1L, MEIG1, MNS1, CLGN	470	95	18082	2.8348	1	1	0.992826
GOTERM_BP_DIRECT	GO:0036159~inner dynein arm assembly	3	0.321888	0.0373079	CCDC39, LRRC6, ZMYND10	470	12	18082	9.61809	1	1	0.992826
GOTERM_BP_DIRECT	GO:0001675~acrosome assembly	3	0.321888	0.0497234	TBC1D20, ZPBP2, TXNDC8	470	14	18082	8.24407	1	1	0.992826
GOTERM_BP_DIRECT	GO:1904158~axonemal central apparatus assembly	2	0.214592	0.0512034	SPAG17, HYDIN	470	2	18082	38.4723	1	1	0.992826
GOTERM_BP_DIRECT	GO:0010738~regulation of protein kinase A signaling	3	0.321888	0.0564111	SPHKAP, AKAP4, AKAP3	470	15	18082	7.69447	1	1	0.992826
GOTERM_BP_DIRECT	GO:0006165~nucleoside diphosphate phosphorylation	3	0.321888	0.0564111	AK1, NME5, AK8	470	15	18082	7.69447	1	1	0.992826
GOTERM_BP_DIRECT	GO:0051017~actin filament bundle assembly	4	0.429185	0.0615646	DPYSL3, PAWR, FSCN3, AIF1	470	35	18082	4.39684	1	1	0.992826
GOTERM_BP_DIRECT	GO:0006869~lipid transport	7	0.751073	0.0690322	APOL6, ATP8B3, STARD6, ATP10A, ABCA14, ABCA15, OSBP2	470	111	18082	2.42618	1	1	0.992826
GOTERM_BP_DIRECT	GO:0071930~negative regulation of transcription involved in G1/S transition of mitotic cell cycle	2	0.214592	0.0758155	E2F1, E2F7	470	3	18082	25.6482	1	1	0.992826
GOTERM_BP_DIRECT	GO:0046167~glycerol-3-phosphate biosynthetic process	2	0.214592	0.0758155	GYKL1, GK2	470	3	18082	25.6482	1	1	0.992826
GOTERM_BP_DIRECT	GO:0007343~egg activation	2	0.214592	0.0758155	CAST, PLCZ1	470	3	18082	25.6482	1	1	0.992826
GOTERM_BP_DIRECT	GO:0019752~carboxylic acid metabolic process	3	0.321888	0.0781518	LDHC, LDHA, LDHAL6B	470	18	18082	6.41206	1	1	0.992826
GOTERM_BP_DIRECT	GO:0006641~triglyceride metabolic process	4	0.429185	0.0797952	APOH, ACSL6, GYKL1, GK2	470	39	18082	3.94588	1	1	0.992826
GOTERM_BP_DIRECT	GO:0019244~lactate biosynthetic process from pyruvate	2	0.214592	0.0997904	LDHC, LDHA	470	4	18082	19.2362	1	1	0.992826
GOTERM_BP_DIRECT	GO:0090231~regulation of spindle checkpoint	2	0.214592	0.0997904	USP44, GSG2	470	4	18082	19.2362	1	1	0.992826
GOTERM_BP_DIRECT	GO:1990086~lens fiber cell apoptotic process	2	0.214592	0.0997904	E2F1, E2F2	470	4	18082	19.2362	1	1	0.992826
GOTERM_BP_DIRECT	GO:0046952~ketone body catabolic process	2	0.214592	0.0997904	OXCT2B, OXCT2A	470	4	18082	19.2362	1	1	0.992826

## Sheet: PreL↓MF
Category	Term	Count	%	PValue	Genes	List Total	Pop Hits	Pop Total	Fold Enrichment	Bonferroni	Benjamini	FDR
GOTERM_MF_DIRECT	GO:0004222~metalloendopeptidase activity	11	1.18026	0.0016313	ADAM2, ADAM18, GM4787, ADAM5, ADAM24, ADAM4, ADAM3, ADAM1B, ADAM1A, ADAM32, ADAM30	464	123	17446	3.36252	0.574234	0.85317	0.85317
GOTERM_MF_DIRECT	GO:0004459~L-lactate dehydrogenase activity	3	0.321888	0.00406991	LDHC, LDHA, LDHAL6B	464	4	17446	28.1994	0.881508	1	1
GOTERM_MF_DIRECT	GO:0022891~substrate-specific transmembrane transporter activity	4	0.429185	0.00957225	SLC22A14, SLC22A15, SLC2A3, SLC2A5	464	17	17446	8.84686	0.993464	1	1
GOTERM_MF_DIRECT	GO:0051082~unfolded protein binding	7	0.751073	0.0145892	DNAJB2, HSPA1L, DNAJB13, DNAJB8, HSPA2, CCT6B, CLGN	464	75	17446	3.50925	0.999541	1	1
GOTERM_MF_DIRECT	GO:0016787~hydrolase activity	55	5.90129	0.0188538	PTPN20, HDDC3, PRSS21, KLK1B8, HDHD1A, EME1, PLCZ1, LIPH, DPYSL3, NUDT18, ARSA, APOBEC4, USP44, USP2, PGAM2, IRGC1, MOGS, PRSS58, ACYP1, ASRGL1, NEIL3, PTP4A3, DUSP21, ADAM1A, SPACA5, HRASLS, FBP1, SPAM1, OTUB2, PSMB11, PDE1C, PDE1A, ADAM1B, ATP1A4, PRSS46, ATP10A, PRSS44, LYZL6, PRSS52, AMDHD2, ADAM24, RAD54L, USP50, INPP5K, 1700080E11RIK, PLA2G2D, ATP8B3, PLA2G2C, ADAT2, ACR, XPNPEP3, AGBL2, NT…	464	1533	17446	1.34896	0.999952	1	1
GOTERM_MF_DIRECT	GO:0004415~hyalurononglucosaminidase activity	3	0.321888	0.0223605	HYAL5, HYAL6, SPAM1	464	9	17446	12.533	0.999993	1	1
GOTERM_MF_DIRECT	GO:0005215~transporter activity	12	1.28755	0.0305807	ABCC3, SLCO6D1, AQP9, FABP9, AQP11, SLC2A3, SLCO6B1, SLC13A5, SLC2A5, FABP12, ABCA14, ABCA15	464	217	17446	2.07922	1	1	1
GOTERM_MF_DIRECT	GO:0003796~lysozyme activity	3	0.321888	0.0329885	SPACA3, SPACA5, LYZL6	464	11	17446	10.2543	1	1	1
GOTERM_MF_DIRECT	GO:0000287~magnesium ion binding	11	1.18026	0.0437015	ADCY10, ATP8B3, HDHD1A, NT5C1B, TSSK6, NUDT18, TSSK3, ATP10A, PRPS1L1, TSSK1, TSSK2	464	202	17446	2.04748	1	1	1
GOTERM_MF_DIRECT	GO:0005509~calcium ion binding	27	2.897	0.051894	CETN1, CETN4, EFCAB3, EFCAB6, FSCB, EFCAB10, FBLN2, AIF1, EFCAB9, CLGN, COMP, SCGN, PPP3R2, SGCA, SPATA21, PLCZ1, SPOCK3, MYL10, ARSA, PLA2G2D, GALNT3, PLA2G2C, LPCAT2B, AIF1L, GPD2, EFHC1, DSG2	464	699	17446	1.45233	1	1	1
GOTERM_MF_DIRECT	GO:0004252~serine-type endopeptidase activity	11	1.18026	0.0569343	KLK1B8, ACR, PRSS52, 1700074P13RIK, PRSS39, PRSS37, PRSS46, PRSS58, PRSS44, PRSS45, PRSS21	464	212	17446	1.9509	1	1	1
GOTERM_MF_DIRECT	GO:0008289~lipid binding	13	1.39485	0.0572697	CADPS2, SH3GL3, STARD6, PAQR5, FABP9, DBIL5, YBX2, FABP12, PBP2, APOL6, BPIFA3, APOH, OSBP2	464	270	17446	1.81033	1	1	1
GOTERM_MF_DIRECT	GO:0004653~polypeptide N-acetylgalactosaminyltransferase activity	3	0.321888	0.0659998	GALNT12, GALNT14, GALNT3	464	16	17446	7.04984	1	1	1
GOTERM_MF_DIRECT	GO:0004550~nucleoside diphosphate kinase activity	3	0.321888	0.0735235	AK1, NME5, AK8	464	17	17446	6.63514	1	1	1
GOTERM_MF_DIRECT	GO:0048101~calcium- and calmodulin-regulated 3',5'-cyclic-GMP phosphodiesterase activity	2	0.214592	0.0775272	PDE1C, PDE1A	464	3	17446	25.0661	1	1	1
GOTERM_MF_DIRECT	GO:0008260~3-oxoacid CoA-transferase activity	2	0.214592	0.0775272	OXCT2B, OXCT2A	464	3	17446	25.0661	1	1	1
GOTERM_MF_DIRECT	GO:0008410~CoA-transferase activity	2	0.214592	0.0775272	OXCT2B, OXCT2A	464	3	17446	25.0661	1	1	1
GOTERM_MF_DIRECT	GO:0004117~calmodulin-dependent cyclic-nucleotide phosphodiesterase activity	2	0.214592	0.0775272	PDE1C, PDE1A	464	3	17446	25.0661	1	1	1
GOTERM_MF_DIRECT	GO:0002020~protease binding	7	0.751073	0.0914307	PANX1, CAST, COMP, CNTNAP2, CHL1, CST8, CSTL1	464	117	17446	2.24952	1	1	1

## Sheet: PreL↑BP 
Category	Term	Count	%	PValue	Genes	List Total	Pop Hits	Pop Total	Fold Enrichment	Bonferroni	Benjamini	FDR
GOTERM_BP_DIRECT	GO:0002376~immune system process	46	4.40613	5.96021e-08	IFITM3, DDX3X, IFITM2, CSF1, IL23R, CFI, LRMP, PTPN22, TNFRSF13C, IFIT1, PTMS, C2, PYCARD, IFIH1, C3, CD79B, CD79A, CD1D1, CASP4, LGALS9, LBP, AMICA1, B2M, OASL2, CD74, C1RA, APOBEC3, SP110, SH2D1A, TAP1, IRAK4, EIF2AK4, SERPINA3G, MR1, PSMB8, IIGP1, LAT2, TEC, AXL, CD7, LCN2, SERPING1, IRF5, S100A9, S100A8, H2-AB1	892	383	18082	2.43467	0.000232123	0.00023215	0.000229587
GOTERM_BP_DIRECT	GO:0010628~positive regulation of gene expression	44	4.21456	1.26365e-06	RET, DDX3X, CSF1, CITED2, ITGB3, PTPN22, GATA4, IKZF1, PKD2, IL2RG, SLC6A4, DLL4, RPS6KA2, CCL5, SOX8, SOX9, LGALS9, CCR5, CD34, OSR2, EGR1, MEF2C, TGFB2, SMAD3, GSN, TGFB3, IL18, MSN, SERPINB9, ANK3, EIF2AK4, AGT, RUNX2, CTCFL, MAF, IFNG, STAR, ID2, LCN2, SPRY2, VIM, GAS6, ATF3, FGFR2	892	399	18082	2.23543	0.00490983	0.00246096	0.00243379
GOTERM_BP_DIRECT	GO:0008584~male gonad development	19	1.81992	8.80646e-06	LHCGR, TGFB2, AMHR2, CITED2, RHOBTB3, NR0B1, GATA4, GATA1, ESR1, NR5A1, SFRP1, STAR, KITL, WT1, TSX, SOX8, SOX9, INHA, INSL3	892	112	18082	3.43888	0.0337197	0.0114337	0.0113075
GOTERM_BP_DIRECT	GO:0042493~response to drug	37	3.54406	1.26831e-05	RET, COL18A1, CDKN1B, MAOB, MGST1, GATA4, ATP1A1, THBS1, SLC6A4, CCNB1, DPYSL2, TIMP2, CD38, TSPO, HADH, JUNB, B2M, FZD1, APOBEC1, ABCA1, JUN, TGFB2, NPFF, MMP2, CYBA, FOS, TGFBR2, COL1A1, SFRP1, IFNG, STAR, ALDH1A1, GNAS, LCN2, FOSB, TXNIP, ADA	892	339	18082	2.2125	0.0482006	0.0123502	0.0122138
GOTERM_BP_DIRECT	GO:0030278~regulation of ossification	8	0.766284	2.06028e-05	ACVR1, EGR2, SFRP1, CSF1, CREB3L1, PBX1, DHRS3, RUNX2	892	19	18082	8.53528	0.0771131	0.0133968	0.0132489
GOTERM_BP_DIRECT	GO:0050728~negative regulation of inflammatory response	16	1.53257	2.06369e-05	CTLA2A, CALCRL, SMAD3, SERPINF1, PLA2G5, ADRB2, BCR, SOCS3, ZFP36, ADORA1, APOE, SLIT2, LGALS9, ADA, CD276, IER3	892	87	18082	3.72806	0.0772359	0.0133968	0.0132489
GOTERM_BP_DIRECT	GO:0001666~response to hypoxia	25	2.39464	2.62546e-05	ACVRL1, CAMK2D, CDKN1B, CITED2, CHRNA4, PLAT, SLC6A4, ADORA1, CD38, EGR1, TGFB2, SMAD3, VCAM1, TGFB3, MMP2, IL18, CYBA, ATP1B1, SOD3, TGFBR2, CD24A, CXCL12, ANG, ALDOA, ADA	892	192	18082	2.63949	0.0972079	0.0140791	0.0139236
GOTERM_BP_DIRECT	GO:0030325~adrenal gland development	9	0.862069	3.23506e-05	NR5A1, PDGFRA, CITED2, WT1, TSPO, NR0B1, PBX1, LY6E, DKK3	892	27	18082	6.7571	0.118392	0.0140791	0.0139236
GOTERM_BP_DIRECT	GO:0048661~positive regulation of smooth muscle cell proliferation	15	1.43678	3.25319e-05	EGR1, CAMK2D, JUN, CALCRL, ITGB3, IL18, CYBA, IRAK4, SULF1, THBS1, TGFBR2, MYC, CCL5, ID2, FGFR2	892	80	18082	3.80087	0.119014	0.0140791	0.0139236
GOTERM_BP_DIRECT	GO:0009612~response to mechanical stimulus	13	1.24521	4.96908e-05	JUN, CITED2, MMP2, INHBB, GATA4, THBS1, DCN, TGFBR2, CCNB1, CXCL12, FOSB, TXNIP, JUNB	892	63	18082	4.18297	0.175972	0.0182354	0.0180341
GOTERM_BP_DIRECT	GO:0008152~metabolic process	44	4.21456	5.14992e-05	TPH1, ACAA2, LYZ2, GSTP1, PYGL, PAPSS2, HK2, AGPAT4, ALDH2, ALDH1B1, TMEM68, ENPP2, HMGCS2, ACSS1, RAG1, HSD3B6, GSTM2, GSTM1, GSTO1, HSD3B1, PLA2G4A, SULF1, ACADSB, PRDX6, SULF2, PM20D1, PM20D2, UGDH, ALDH6A1, FOLH1, GSTA4, GSTA3, EHHADH, MYO5B, ALDH1A1, ALPL, AMY1, ECHDC3, ACSBG1, BCAT1, GSTM7, GSTM6, GALK2, BCAT2	892	463	18082	1.92643	0.181756	0.0182354	0.0180341
GOTERM_BP_DIRECT	GO:2000406~positive regulation of T cell migration	7	0.670498	7.36061e-05	PYCARD, CXCL12, ITGA4, ITGB3, CCL5, ADAM8, LGALS9	892	16	18082	8.86869	0.249268	0.0223476	0.0221009
GOTERM_BP_DIRECT	GO:0045893~positive regulation of transcription, DNA-templated	51	4.88506	7.45877e-05	RET, ACVRL1, CITED2, TRF, IKZF1, ETS2, ZIC3, TMSB4X, MYC, CD38, SOX8, SOX9, ACVR1, OSR2, MEF2C, RFX3, FOS, KLF15, RUNX2, NR5A1, KAT2B, SFRP1, PAX8, IFNG, IRF4, IRF8, GATA4, GATA1, SERTAD3, ZKSCAN3, BANP, FZD1, ATF7IP, EGR1, EGR2, JUN, SMAD3, TGFB3, SMARCA1, ESR1, AGT, CTCFL, COL1A1, NFKBIA, NR4A1, NFIA, WT1, NFIB, ID2, TCF4, RBMX	892	576	18082	1.79485	0.252133	0.0223476	0.0221009
GOTERM_BP_DIRECT	GO:0030855~epithelial cell differentiation	13	1.24521	9.31824e-05	FZD1, ANXA4, TCF21, F11R, UPK3A, CNN3, TST, CES1D, COL4A1, WT1, ID3, VDAC1, FGFR2	892	67	18082	3.93324	0.304387	0.0259247	0.0256385
GOTERM_BP_DIRECT	GO:0055114~oxidation-reduction process	57	5.45977	0.000100078	LOXL4, ADO, AKR1B8, AKR1B7, ALDH2, PHYHD1, SCD2, AOX1, SCD1, HADH, PHYH, GPX1, GSTO1, GPX8, CYBA, PTGR1, CYP27A1, UGDH, RRM2B, GFOD1, ZADH2, ETHE1, EHHADH, ALDH1A1, GPD1, BLVRB, RDH5, TPH1, MAOB, NDUFB11, MGST1, HSD17B3, GLRX, HSD17B11, PRDX3, PRDX2, LDHB, FOXRED2, ADH1, ALDH1B1, HAO2, HSD3B6, NQO1, HSD3B7, SMOX, ADHFE1, HSD3B1, SOD3, ACADSB, CP, PRDX6, DHRS3, MSRA, DHRS7, ALDH6A1, P4HA1, PYROXD2	892	676	18082	1.70927	0.322825	0.025987	0.0257001
GOTERM_BP_DIRECT	GO:0045087~innate immune response	38	3.63985	0.000182865	IFITM3, BLK, DDX3X, IFITM2, CSF1, IL23R, CFI, IFIT1, C2, PYCARD, IFIH1, C3, CD1D1, DEFB19, CASP4, LBP, B2M, OASL2, C1RA, APOBEC3, FCER1G, SP110, STYK1, SH2D1A, CYBA, IRAK4, MR1, IIGP1, TYROBP, TEC, IGLL1, AXL, LCN2, SERPING1, ANG, IRF5, S100A9, S100A8	892	400	18082	1.92577	0.509497	0.0445161	0.0440247
GOTERM_BP_DIRECT	GO:0006935~chemotaxis	17	1.62835	0.000219844	CCL25, CMTM7, PDGFRA, CMTM3, PARVA, CYR61, CXCL12, CCL7, CCL6, CCL5, CXCR3, ENPP2, SLIT2, LGALS9, CCR5, S100A9, S100A8	892	118	18082	2.92044	0.575306	0.0470808	0.046561
GOTERM_BP_DIRECT	GO:0009615~response to virus	14	1.341	0.000225026	IFITM3, MEF2C, IFITM2, DDX3X, HSPB1, IFIT1, CLU, IFIH1, IFNG, CCL5, LCN2, IFI27L2A, CCDC130, OASL2	892	84	18082	3.37855	0.583794	0.0470808	0.046561
GOTERM_BP_DIRECT	GO:0007507~heart development	28	2.68199	0.000229662	NRP1, CALCRL, SPARC, SEMA3C, CITED2, GATA4, PKD2, PCSK5, GATA1, TTN, RPS6KA2, TNNI3, SOX9, ADAMTS6, ACVR1, MEF2C, TGFB2, VCAM1, PTCD2, ITGA4, MMP2, HOPX, BICC1, TGFBR2, ADAM19, WT1, ID2, ID3	892	261	18082	2.1747	0.591244	0.0470808	0.046561
GOTERM_BP_DIRECT	GO:0007179~transforming growth factor beta receptor signaling pathway	13	1.24521	0.000282839	ACVR1, ACVRL1, TGFB2, JUN, SMAD3, ITGB5, AMHR2, TGFB3, CITED2, FOS, LTBP1, TGFBR2, COL1A2	892	75	18082	3.51369	0.667733	0.055083	0.0544749
GOTERM_BP_DIRECT	GO:0050853~B cell receptor signaling pathway	11	1.05364	0.000311238	CD79B, LAT2, BLK, CD79A, MEF2C, PTPRC, TEC, IGLL1, KLHL6, CD19, CD38	892	55	18082	4.05426	0.702536	0.0577272	0.0570899
GOTERM_BP_DIRECT	GO:0038063~collagen-activated tyrosine kinase receptor signaling pathway	5	0.478927	0.000349505	DDR1, COL1A1, COL4A2, COL4A1, DDR2	892	8	18082	12.6696	0.74374	0.0614883	0.0608095
GOTERM_BP_DIRECT	GO:0030501~positive regulation of bone mineralization	9	0.862069	0.000363089	ACVR1, OSR2, MEF2C, SMAD3, PKDCC, TGFB3, ANO6, ADRB2, CD276	892	37	18082	4.93086	0.75695	0.0614883	0.0608095
GOTERM_BP_DIRECT	GO:0001938~positive regulation of endothelial cell proliferation	12	1.14943	0.000399547	SEMA5A, ACVRL1, NR4A1, ECM1, JUN, LRG1, CXCL12, CAV2, ITGB3, CYBA, ANG, F3	892	67	18082	3.63068	0.789137	0.0631101	0.0624134
GOTERM_BP_DIRECT	GO:0006955~immune response	28	2.68199	0.000443407	MCPT4, CXCL1, CTSW, THBS1, CTSS, VPREB3, VPREB1, CCL7, CCL6, CCL5, H2-OB, BLNK, ENPP2, CCR5, B2M, OASL2, CCL25, CD74, SMAD3, CMA1, IL18, SERPINB9, CD24A, CXCL12, IFNG, IRF8, FCGR2B, H2-AB1	892	272	18082	2.08675	0.822264	0.0631101	0.0624134
GOTERM_BP_DIRECT	GO:0071346~cellular response to interferon-gamma	12	1.14943	0.000455782	CCL25, GBP6, GBP8, CCL7, STAR, CCL6, CCL5, MYC, GBP2, GBP4, H2-AB1, GBP3	892	68	18082	3.57729	0.830631	0.0631101	0.0624134
GOTERM_BP_DIRECT	GO:0051592~response to calcium ion	12	1.14943	0.000455782	APOBEC1, SPARC, TRPC3, S100A16, MTTP, ANXA5, TXNIP, PLA2G4A, THBS1, TSHB, PTGES, TTN	892	68	18082	3.57729	0.830631	0.0631101	0.0624134
GOTERM_BP_DIRECT	GO:0071504~cellular response to heparin	4	0.383142	0.000459474	EGR1, SFRP1, SLIT2, SOX9	892	4	18082	20.2713	0.833051	0.0631101	0.0624134
GOTERM_BP_DIRECT	GO:0030198~extracellular matrix organization	16	1.53257	0.000474814	PDGFRA, COL18A1, TGFB2, B4GALT1, OLFML2B, COL27A1, LAMC3, LAMB1, LAMC1, NID1, CYR61, AGT, COL4A2, COL4A1, ABI3BP, SOX9	892	114	18082	2.84509	0.842738	0.0631101	0.0624134
GOTERM_BP_DIRECT	GO:0044344~cellular response to fibroblast growth factor stimulus	8	0.766284	0.000517568	DLL4, COL1A1, NR4A1, ZFP36, SFRP1, STAR, CCL5, MYC	892	30	18082	5.40568	0.866873	0.0631101	0.0624134
GOTERM_BP_DIRECT	GO:0042832~defense response to protozoan	8	0.766284	0.000517568	GBP6, IFNG, IRF4, IRF8, CD37, GBP2, IIGP1, GBP3	892	30	18082	5.40568	0.866873	0.0631101	0.0624134
GOTERM_BP_DIRECT	GO:0030593~neutrophil chemotaxis	12	1.14943	0.000518491	CCL25, TGFB2, FCER1G, CCL7, IFNG, CCL6, CCL5, PDE4B, CXCL1, AMICA1, S100A9, S100A8	892	69	18082	3.52544	0.867351	0.0631101	0.0624134
GOTERM_BP_DIRECT	GO:0007155~cell adhesion	42	4.02299	0.000554254	RET, COL18A1, SPON1, B4GALT1, ITGB5, PCDH10, TTYH1, LAMC3, TROAP, ITGB3, THY1, LAMC1, F11R, NID1, THBS1, CYR61, PCDH17, PDPN, IGFBP7, CTNNA2, AMICA1, CD34, CTNNAL1, MPZL2, KLRA5, VCAM1, ITGA4, LAMB1, PARVA, PARVB, SULF1, ATP1B1, KLRA9, CD2, CLDN11, CD24A, SDK1, KITL, COL6A1, NINJ1, PECAM1, ADA	892	485	18082	1.75545	0.884608	0.0637031	0.0629998
GOTERM_BP_DIRECT	GO:0006749~glutathione metabolic process	10	0.957854	0.000570833	GSTM2, GPX1, GSTM1, GSTA4, GSTO1, GSTA3, GSTP1, ETHE1, MGST1, GSTM7	892	49	18082	4.137	0.891828	0.0637031	0.0629998
GOTERM_BP_DIRECT	GO:0034097~response to cytokine	13	1.24521	0.000584389	JUN, SPARC, PLA2G5, FOS, SERPINA3N, SERPINA3G, CORO1A, SERPINA3C, MAPKAPK3, CCL5, TIMP2, JUNB, PTGES	892	81	18082	3.25342	0.897394	0.0637031	0.0629998
GOTERM_BP_DIRECT	GO:0043065~positive regulation of apoptotic process	32	3.06513	0.000588784	B4GALT1, DDX3X, ADRB2, CLU, CYR61, PYCARD, SCIN, RPS6KA2, TSPO, PMAIP1, SLIT2, JUN, TGFB2, TSC22D1, SP110, TGFB3, GZMA, MMP2, ANXA5, IL18, PLA2G4A, ANO6, GADD45G, NR4A1, SFRP1, FOLH1, IFNG, WT1, ALDH1A1, TXNIP, ID3, IRF5	892	335	18082	1.93636	0.899137	0.0637031	0.0629998
GOTERM_BP_DIRECT	GO:0030336~negative regulation of cell migration	15	1.43678	0.000697438	ACVRL1, KANK1, ROBO4, IGFBP5, CITED2, MIIP, ABHD6, THY1, SULF1, BCR, SFRP1, RAP2B, STK24, SLIT2, CCR5	892	106	18082	2.86858	0.933958	0.0734195	0.0726089
GOTERM_BP_DIRECT	GO:0032496~response to lipopolysaccharide	22	2.10728	0.000740901	JUN, SPARC, VCAM1, MAOB, IL23R, MGST1, CXCL1, PTPN22, FOS, DCN, BCR, PRDX3, NFKBIA, PRDX2, MAPKAPK3, ALPL, LBP, LGALS9, ALDOA, JUNB, S100A8, PTGES	892	197	18082	2.2638	0.94425	0.0759424	0.075104
GOTERM_BP_DIRECT	GO:0006694~steroid biosynthetic process	11	1.05364	0.000838306	HSD3B6, HSD3B7, PRKAA2, STAR, HSD3B1, HSD17B3, TSPO, NR0B1, HMGCS2, HSD17B11, PBX1	892	62	18082	3.59652	0.961863	0.0819863	0.0810812
GOTERM_BP_DIRECT	GO:0016337~single organismal cell-cell adhesion	15	1.43678	0.000841965	CD53, VCAM1, ITGA4, TTYH1, THY1, CYR61, CD2, PDPN, ADAM8, CTNNA2, SOX9, SLIT2, ICOS, CD34, MPZL2	892	108	18082	2.81546	0.962403	0.0819863	0.0810812
GOTERM_BP_DIRECT	GO:0045766~positive regulation of angiogenesis	16	1.53257	0.000894236	SEMA5A, ACVRL1, ECM1, CMA1, ITGB3, HSPB1, GATA4, THBS1, F3, TGFBR2, C3, LRG1, DDAH1, CCL5, CXCR3, CD34	892	121	18082	2.6805	0.969334	0.0841338	0.083205
GOTERM_BP_DIRECT	GO:0007568~aging	20	1.91571	0.000907219	NQO1, JUN, GSN, VCAM1, IGFBP5, TGFB3, SERPINF1, FOS, AGT, DCN, TGFBR2, MSRA, TIMP2, TSPO, SERPING1, APOE, IFI27L2A, SLC18A2, CTSC, ADA	892	173	18082	2.3435	0.970848	0.0841338	0.083205
GOTERM_BP_DIRECT	GO:0003149~membranous septum morphogenesis	5	0.478927	0.000968418	FZD1, TGFB2, ID2, FGFR2, TGFBR2	892	10	18082	10.1357	0.977036	0.0877206	0.0867522
GOTERM_BP_DIRECT	GO:0043627~response to estrogen	12	1.14943	0.00106504	CD24A, TGFB2, STAR, TGFB3, DHH, CITED2, MMP2, GATA4, ALDOA, ESR1, TSHB, TGFBR2	892	75	18082	3.24341	0.984244	0.0936488	0.0926149
GOTERM_BP_DIRECT	GO:0002526~acute inflammatory response	6	0.574713	0.00108195	ACVR1, B4GALT1, VCAM1, CXCL1, S100A8, PTGES	892	17	18082	7.15458	0.985249	0.0936488	0.0926149
GOTERM_BP_DIRECT	GO:0003151~outflow tract morphogenesis	10	0.957854	0.00118596	FZD1, TGFB2, JUN, MEF2C, SEMA3C, CITED2, GATA4, THBS1, DHRS3, TGFBR2	892	54	18082	3.75394	0.990167	0.10042	0.099311
GOTERM_BP_DIRECT	GO:0048146~positive regulation of fibroblast proliferation	11	1.05364	0.00122198	PDGFRA, CD74, JUN, CCNB1, ANXA2, ITGB3, MYC, GAS6, ESR1, AGT, DDR2	892	65	18082	3.43053	0.991456	0.101269	0.100151
GOTERM_BP_DIRECT	GO:0001649~osteoblast differentiation	15	1.43678	0.00131733	MEF2C, SMAD3, IGFBP5, DHH, CYR61, RUNX2, COL1A1, SFRP1, TMSB4X, CREB3L1, COL6A1, ALPL, SOX8, RBMX, JUNB	892	113	18082	2.69088	0.994109	0.106896	0.105716
GOTERM_BP_DIRECT	GO:0035914~skeletal muscle cell differentiation	10	0.957854	0.0013571	EGR1, NR4A1, EGR2, MEF2C, CITED2, MYC, SOX8, GATA4, FOS, ATF3	892	55	18082	3.68569	0.994956	0.107875	0.106684
GOTERM_BP_DIRECT	GO:0008285~negative regulation of cell proliferation	34	3.2567	0.0014112	DDR1, ACVRL1, IFITM3, B4GALT1, CDKN1B, NRK, TOB1, GATA1, DLL4, SCIN, RPS6KA2, ADORA1, TIMP2, CD37, SOX9, SLIT2, INSL3, JUN, TGFB2, SMAD3, KLF13, CAV2, TGFB3, AGT, TGFBR2, KAT2B, SFRP1, IFNG, WT1, NFIB, PMP22, SPRY2, FGFR2, PTGES	892	384	18082	1.79485	0.995915	0.109932	0.108719
GOTERM_BP_DIRECT	GO:0051607~defense response to virus	19	1.81992	0.00151549	APOBEC1, IFNAR2, IFITM3, APOBEC3, IFITM2, IFNGR1, IL10RB, STAT2, EIF2AK4, IFIT1, IFIH1, PYCARD, NCR1, PTPRC, IFNG, PMAIP1, IRF5, TRIM34A, OASL2	892	167	18082	2.30632	0.997281	0.115742	0.114464
GOTERM_BP_DIRECT	GO:0001822~kidney development	16	1.53257	0.00185969	TGFB2, PTCD2, CITED2, ANXA4, SERPINF1, TCF21, PKD2, SULF1, PCSK5, UPK3A, AGT, DCN, SULF2, RRM2B, ADAMTS1, WT1	892	130	18082	2.49493	0.99929	0.139298	0.13776
GOTERM_BP_DIRECT	GO:0042127~regulation of cell proliferation	23	2.20307	0.0019561	APOBEC1, BLK, TGFB2, CDKN1B, B4GALT1, SPARC, STYK1, PLA2G4A, E030030I06RIK, PKD2, SAT1, PBX1, TGFBR2, NFKBIA, TEC, SPRY2, TXNIP, SOX9, INHA, SGK1, JUNB, S100A11, FGFR2	892	227	18082	2.05392	0.999513	0.143755	0.142168
GOTERM_BP_DIRECT	GO:0035457~cellular response to interferon-alpha	5	0.478927	0.00210892	STAR, AXL, MYC, IFIT1, GAS6	892	12	18082	8.44638	0.999732	0.147722	0.146091
GOTERM_BP_DIRECT	GO:0032930~positive regulation of superoxide anion generation	5	0.478927	0.00210892	GSTP1, IL18, CYBA, CXCL1, AGT	892	12	18082	8.44638	0.999732	0.147722	0.146091
GOTERM_BP_DIRECT	GO:0048286~lung alveolus development	9	0.862069	0.00219971	PKDCC, IGFBP5, TGFB3, PDPN, TCF21, TNS3, FGFR2, ADA, HOPX	892	48	18082	3.80087	0.999812	0.147722	0.146091
GOTERM_BP_DIRECT	GO:0001658~branching involved in ureteric bud morphogenesis	9	0.862069	0.00219971	PAX8, CITED2, WT1, MYC, TCF21, SOX9, PKD2, PBX1, AGT	892	48	18082	3.80087	0.999812	0.147722	0.146091
GOTERM_BP_DIRECT	GO:0001657~ureteric bud development	9	0.862069	0.00219971	RET, SFRP1, SMAD3, SDC4, GSTA3, WT1, TCF21, SLIT2, FGFR2	892	48	18082	3.80087	0.999812	0.147722	0.146091
GOTERM_BP_DIRECT	GO:0032760~positive regulation of tumor necrosis factor production	10	0.957854	0.00225069	CD2, PYCARD, FCER1G, IFNG, IL18, CYBA, LBP, LGALS9, CCR5, CLU	892	59	18082	3.43581	0.999846	0.147821	0.146189
GOTERM_BP_DIRECT	GO:0070527~platelet aggregation	8	0.766284	0.00227708	PDGFRA, RAP2B, ITGB3, GNAS, HSPB1, MYL9, CLIC1, GATA1	892	38	18082	4.26764	0.999861	0.147821	0.146189
GOTERM_BP_DIRECT	GO:0010596~negative regulation of endothelial cell migration	6	0.574713	0.00239695	DLL4, ACVRL1, SERPINF1, SLIT2, THBS1, DCN	892	20	18082	6.08139	0.999913	0.153051	0.151362
GOTERM_BP_DIRECT	GO:0030335~positive regulation of cell migration	21	2.01149	0.00253286	RET, ACVR1, PDGFRA, COL18A1, TGFB2, SMAD3, CSF1, SEMA3C, IRS1, ITGB3, MMP2, LAMB1, THBS1, CORO1A, CYR61, COL1A1, PTP4A1, CXCL12, CCL5, PDPN, NUMB	892	203	18082	2.09703	0.999949	0.159121	0.157364
GOTERM_BP_DIRECT	GO:0014911~positive regulation of smooth muscle cell migration	8	0.766284	0.0026592	EGR1, CAMK2D, ITGB3, CCL5, TMSB4X, MYC, IL18, F3	892	39	18082	4.15822	0.999969	0.163486	0.161681
GOTERM_BP_DIRECT	GO:0016525~negative regulation of angiogenesis	11	1.05364	0.00268629	SPARC, CD59A, COL4A2, ADAMTS1, SERPINF1, TCF4, ADRB2, SULF1, THBS1, AGT, DCN	892	72	18082	3.097	0.999972	0.163486	0.161681
GOTERM_BP_DIRECT	GO:0043691~reverse cholesterol transport	5	0.478927	0.00292828	ABCA1, APOM, LIPG, APOE, ABCG1	892	13	18082	7.79665	0.999989	0.174004	0.172083
GOTERM_BP_DIRECT	GO:0071356~cellular response to tumor necrosis factor	14	1.341	0.00294846	CCL25, VCAM1, CYBA, THBS1, PYCARD, COL1A1, CRHBP, ZFP36, SFRP1, CCL7, CCL6, CCL5, GPD1, LCN2	892	110	18082	2.57998	0.99999	0.174004	0.172083
GOTERM_BP_DIRECT	GO:0032570~response to progesterone	7	0.670498	0.00302294	TGFB2, TGFB3, TSPO, TXNIP, FOSB, CD38, FOS	892	30	18082	4.72997	0.999992	0.175737	0.173797
GOTERM_BP_DIRECT	GO:0006366~transcription from RNA polymerase II promoter	16	1.53257	0.00333346	EGR1, EGR2, JUN, SMAD3, KLF13, GATA4, FOS, NMI, GATA1, ESR1, NR5A1, POLR2A, MYC, FOSB, RBMX, JUNB	892	138	18082	2.3503	0.999998	0.189188	0.1871
GOTERM_BP_DIRECT	GO:0050729~positive regulation of inflammatory response	10	0.957854	0.00355917	CCL7, CCL6, CCL5, PLA2G4A, ADAM8, CCR5, S100A9, CTSS, IL17RB, S100A8	892	63	18082	3.21767	0.999999	0.189188	0.1871
GOTERM_BP_DIRECT	GO:0035458~cellular response to interferon-beta	8	0.766284	0.00356916	GBP6, IFI203, IGTP, IFI47, GBP2, IFIT1, IIGP1, GBP3	892	41	18082	3.95538	0.999999	0.189188	0.1871
GOTERM_BP_DIRECT	GO:0072112~glomerular visceral epithelial cell differentiation	4	0.383142	0.00359433	CD24A, BASP1, WT1, KLF15	892	7	18082	11.5836	0.999999	0.189188	0.1871
GOTERM_BP_DIRECT	GO:0002544~chronic inflammatory response	4	0.383142	0.00359433	VCAM1, THBS1, S100A8, PTGES	892	7	18082	11.5836	0.999999	0.189188	0.1871
GOTERM_BP_DIRECT	GO:2000020~positive regulation of male gonad development	4	0.383142	0.00359433	NR5A1, CITED2, WT1, SOX9	892	7	18082	11.5836	0.999999	0.189188	0.1871
GOTERM_BP_DIRECT	GO:0071371~cellular response to gonadotropin stimulus	4	0.383142	0.00359433	LHCGR, PAX8, WT1, GATA4	892	7	18082	11.5836	0.999999	0.189188	0.1871
GOTERM_BP_DIRECT	GO:0001525~angiogenesis	23	2.20307	0.00369484	ACVRL1, NRP1, COL18A1, ROBO4, ECM1, ENPEP, JUN, CALCRL, ANXA2, MMP2, IL18, PARVA, THY1, SAT1, DLL4, COL4A2, COL4A1, CXCR3, PECAM1, ADAM8, ANG, RAMP1, FGFR2	892	239	18082	1.95079	0.999999	0.191886	0.189767
GOTERM_BP_DIRECT	GO:0045944~positive regulation of transcription from RNA polymerase II promoter	69	6.6092	0.00385409	ACVRL1, DDX3X, CITED2, TCF21, IKZF1, PKD2, CD3D, CYR61, ETS2, ZIC3, CREB3L1, MYC, SOX8, SOX9, CCNL1, JUNB, ACVR1, OSR2, MEF2C, KLF13, FIGLA, IFRD1, IL18, RFX3, FOS, KLF15, RUNX2, DCN, NR5A1, KAT2B, ZEB2, MAF, PAX8, IFNG, IRF4, IRF5, ATF3, CEBPD, TMPRSS6, MOSPD1, GATA4, ADRB2, GATA1, PLAC8, ABLIM1, SOHLH2, ZFP462, ZBED3, IGBP1, EGR1, EGR2, JUN, SMAD3, HELT, TGFB3, ESR1, FLI1, PBX1, CTCFL, NFKBIA, …	892	995	18082	1.40575	1	0.197522	0.195342
GOTERM_BP_DIRECT	GO:0050776~regulation of immune response	7	0.670498	0.00424311	CD1D1, SMAD3, FCER1G, IFNG, TNFRSF13C, HCST, CD276	892	32	18082	4.43435	1	0.214635	0.212266
GOTERM_BP_DIRECT	GO:0001974~blood vessel remodeling	8	0.766284	0.00469836	DLL4, ACVRL1, TGFB2, MEF2C, ITGA4, SEMA3C, AXL, BGN	892	43	18082	3.7714	1	0.234617	0.232027
GOTERM_BP_DIRECT	GO:0071310~cellular response to organic substance	7	0.670498	0.00497385	EGR1, NR4A1, EGR2, TIMP2, TIMP3, CYBA, SLC6A4	892	33	18082	4.29997	1	0.244829	0.242126
GOTERM_BP_DIRECT	GO:0010466~negative regulation of peptidase activity	14	1.341	0.00502858	8030411F24RIK, ECM1, ITIH2, SERPINA3N, SERPINA3G, SERPINA5, SERPINA3C, SERPINB1A, CST12, WFDC6B, CD109, TIMP2, SERPING1, TIMP3	892	117	18082	2.42563	1	0.244829	0.242126
GOTERM_BP_DIRECT	GO:0003181~atrioventricular valve morphogenesis	5	0.478927	0.00516699	ACVR1, TGFB2, GATA4, CYR61, TGFBR2	892	15	18082	6.7571	1	0.248462	0.245719
GOTERM_BP_DIRECT	GO:0070374~positive regulation of ERK1 and ERK2 cascade	19	1.81992	0.0054584	CCL25, PDGFRA, NRP1, CD74, CAMK2D, JUN, ITGB3, PTPN22, GATA4, PLA2G5, ESR1, PYCARD, C3, CCL7, CCL6, CCL5, SPRY2, GAS6, FGFR2	892	188	18082	2.0487	1	0.25278	0.249989
GOTERM_BP_DIRECT	GO:0050688~regulation of defense response to virus	4	0.383142	0.00554123	APOBEC3, CD37, IFIT1, GBP4	892	8	18082	10.1357	1	0.25278	0.249989
GOTERM_BP_DIRECT	GO:0050810~regulation of steroid biosynthetic process	4	0.383142	0.00554123	STAR, DHH, TSPO, IGFBP7	892	8	18082	10.1357	1	0.25278	0.249989
GOTERM_BP_DIRECT	GO:0060008~Sertoli cell differentiation	4	0.383142	0.00554123	TCF21, NR0B1, GATA4, SOX9	892	8	18082	10.1357	1	0.25278	0.249989
GOTERM_BP_DIRECT	GO:0007159~leukocyte cell-cell adhesion	6	0.574713	0.00558127	CD24A, PTPRC, VCAM1, ITGA4, CCL5, MSN	892	24	18082	5.06783	1	0.25278	0.249989
GOTERM_BP_DIRECT	GO:0050900~leukocyte migration	7	0.670498	0.00579284	CCL25, B4GALT1, PDE4B, MSN, ANG, AMICA1, CD34	892	34	18082	4.1735	1	0.259346	0.256483
GOTERM_BP_DIRECT	GO:0045429~positive regulation of nitric oxide biosynthetic process	8	0.766284	0.00607753	SMAD3, DDAH1, IFNG, PKD2, CLU, ESR1, AGT, ASS1	892	45	18082	3.60379	1	0.269	0.26603
GOTERM_BP_DIRECT	GO:0007565~female pregnancy	11	1.05364	0.0063333	DDR1, CRHBP, IGFBP5, SULT1E1, TGFB3, FOSB, CD38, FOS, LGALS9, PCSK5, AGT	892	81	18082	2.75289	1	0.277171	0.274111
GOTERM_BP_DIRECT	GO:0042060~wound healing	12	1.14943	0.0064554	COL1A1, PDGFRA, TGFB2, B4GALT1, SPARC, SDC4, TGFB3, PECAM1, ADRB2, S100A8, DCN, TGFBR2	892	94	18082	2.58783	1	0.277427	0.274364
GOTERM_BP_DIRECT	GO:0006833~water transport	5	0.478927	0.00662406	AQP8, PDPN, AQP5, AQP2, UPK3A	892	16	18082	6.33478	1	0.277427	0.274364
GOTERM_BP_DIRECT	GO:0042953~lipoprotein transport	5	0.478927	0.00662406	APOBEC1, MTTP, UNC119, LSR, ZDHHC17	892	16	18082	6.33478	1	0.277427	0.274364
GOTERM_BP_DIRECT	GO:0086004~regulation of cardiac muscle cell contraction	5	0.478927	0.00662406	PLN, FXYD1, PDE4B, GATA4, ATP1A1	892	16	18082	6.33478	1	0.277427	0.274364
GOTERM_BP_DIRECT	GO:0045672~positive regulation of osteoclast differentiation	6	0.574713	0.0066985	CSF1, IFNG, ITGB3, CCL5, GNAS, FOS	892	25	18082	4.86511	1	0.27756	0.274496
GOTERM_BP_DIRECT	GO:0003274~endocardial cushion fusion	3	0.287356	0.00703793	ACVR1, TGFB2, TGFBR2	892	3	18082	20.2713	1	0.288555	0.28537
GOTERM_BP_DIRECT	GO:0042542~response to hydrogen peroxide	9	0.862069	0.00725825	COL1A1, PRDX3, JUN, GPX1, STK24, STAR, MMP2, TXNIP, ADA	892	58	18082	3.14555	1	0.289621	0.286423
GOTERM_BP_DIRECT	GO:0001558~regulation of cell growth	9	0.862069	0.00725825	DDR1, SOCS2, HSD3B7, IGFBP5, HTRA1, IGFBP7, IGFBP6, SGK1, CYR61	892	58	18082	3.14555	1	0.289621	0.286423
GOTERM_BP_DIRECT	GO:0008284~positive regulation of cell proliferation	41	3.9272	0.00728699	COL18A1, CALCRL, CDKN1B, CSF1, ADRB2, THBS1, CLU, RPS4X, PLAC8, CDC20, PRDX3, CCND2, MYC, CXCR3, ENPP2, SOX9, STX3, INSL3, TNS3, TPD52, OSR2, PDGFRA, JUN, TGFB2, TSC22D1, PLA2G4A, UBE2A, PBX1, AGT, RUNX2, SFRP1, CXCL12, IFNG, KITL, PRKRA, ID2, GNAS, SLC25A5, ATF3, FGFR2, DDR2	892	542	18082	1.53344	1	0.289621	0.286423
GOTERM_BP_DIRECT	GO:0010634~positive regulation of epithelial cell migration	7	0.670498	0.00771903	TGFB2, JUN, IFNG, ENPP2, SOX9, INSL3, TGFBR2	892	36	18082	3.94164	1	0.303693	0.300341
GOTERM_BP_DIRECT	GO:0032836~glomerular basement membrane development	4	0.383142	0.00800955	WT1, SULF1, NID1, SULF2	892	9	18082	9.00947	1	0.305855	0.302478
GOTERM_BP_DIRECT	GO:0061032~visceral serous pericardium development	4	0.383142	0.00800955	VCAM1, ITGA4, WT1, PDPN	892	9	18082	9.00947	1	0.305855	0.302478
GOTERM_BP_DIRECT	GO:0060290~transdifferentiation	4	0.383142	0.00800955	MEF2C, SMAD3, GATA4, CD34	892	9	18082	9.00947	1	0.305855	0.302478
GOTERM_BP_DIRECT	GO:0010862~positive regulation of pathway-restricted SMAD protein phosphorylation	8	0.766284	0.00868356	ACVR1, ACVRL1, TGFB2, RBPMS, TGFB3, INHBB, LGALS9, INHA	892	48	18082	3.37855	1	0.323661	0.320088
GOTERM_BP_DIRECT	GO:0050766~positive regulation of phagocytosis	8	0.766284	0.00868356	BCR, PYCARD, C3, FCER1G, PROS1, CYBA, FCGR2B, GAS6	892	48	18082	3.37855	1	0.323661	0.320088
GOTERM_BP_DIRECT	GO:0030177~positive regulation of Wnt signaling pathway	7	0.670498	0.0088378	KANK1, ZEB2, SFRP1, SULF1, FGFR2, WLS, SULF2	892	37	18082	3.83511	1	0.323661	0.320088
GOTERM_BP_DIRECT	GO:0046627~negative regulation of insulin receptor signaling pathway	7	0.670498	0.0088378	SOCS2, PTPRE, KANK1, SOCS3, GRB14, IRS1, NUCB2	892	37	18082	3.83511	1	0.323661	0.320088
GOTERM_BP_DIRECT	GO:0006898~receptor-mediated endocytosis	9	0.862069	0.00889132	CAP1, IFITM3, CLN3, FTL1, ADRB2, APOE, FCGR2B, PLA2R1, TGFBR2	892	60	18082	3.0407	1	0.323661	0.320088
GOTERM_BP_DIRECT	GO:0043066~negative regulation of apoptotic process	42	4.02299	0.00900981	BLK, DDX3X, CDKN1B, PRKAA2, CITED2, GSTP1, THBS1, CLU, GATA1, CYR61, PLAC8, PRDX3, CLN3, SOCS3, CCND2, ALDH2, ADORA1, CD38, SOX8, SOX9, INSL3, IER3, MAP4K4, CD74, NQO1, JUN, TGFB2, SMAD3, GPX1, TSC22D1, PLK2, SERPINB9, SFRP1, KRT18, KITL, WT1, AXL, SPRY2, SYCP3, SGK1, GAS6, ADA	892	566	18082	1.50423	1	0.324937	0.32135
GOTERM_BP_DIRECT	GO:0042476~odontogenesis	6	0.574713	0.00938467	OSR2, CSF1, ID3, LAMB1, AQP5, FGFR2	892	27	18082	4.50473	1	0.332303	0.328634
GOTERM_BP_DIRECT	GO:0035987~endodermal cell differentiation	6	0.574713	0.00938467	ITGA4, ITGB5, COL4A2, MMP2, COL6A1, LAMB1	892	27	18082	4.50473	1	0.332303	0.328634
GOTERM_BP_DIRECT	GO:0016485~protein processing	11	1.05364	0.00958995	SRGN, CLN3, APH1B, CMA1, MCPT4, MYC, GZMB, CPE, F3, PCSK5, CTSS	892	86	18082	2.59284	1	0.336512	0.332797
GOTERM_BP_DIRECT	GO:0008217~regulation of blood pressure	9	0.862069	0.0107841	GUCY1A3, SULT1A1, ACVRL1, ENPEP, COL1A2, CYBA, ATP1A1, CD34, AGT	892	62	18082	2.94261	1	0.375037	0.370897
GOTERM_BP_DIRECT	GO:0055091~phospholipid homeostasis	4	0.383142	0.0110272	ABCA1, FABP3, LIPG, ABCG1	892	10	18082	8.10852	1	0.376762	0.372603
GOTERM_BP_DIRECT	GO:0007184~SMAD protein import into nucleus	4	0.383142	0.0110272	TGFB2, JUN, TGFB3, TOB1	892	10	18082	8.10852	1	0.376762	0.372603
GOTERM_BP_DIRECT	GO:0030199~collagen fibril organization	7	0.670498	0.011415	COL1A1, TGFB2, COL1A2, ANXA2, P4HA1, SERPINH1, DDR2	892	39	18082	3.63844	1	0.38662	0.382352
GOTERM_BP_DIRECT	GO:0006629~lipid metabolic process	35	3.35249	0.0120057	ASAH1, PRKAA2, ACAA2, ABHD4, MTTP, HSD17B3, PLA2G5, HSD17B11, LIPA, AGPAT4, SULT1A1, C3, UGCG, GM2A, LIPG, SCD2, ENPP2, HMGCS2, SCD1, APOE, HADH, PTGDS, ELOVL1, PCYT1B, GPX1, LIPO1, PLA2G4A, ACADSB, PRDX6, CES1D, ETNK2, EHHADH, THRSP, ACSBG1, PTGES	892	459	18082	1.54574	1	0.403122	0.398672
GOTERM_BP_DIRECT	GO:0060749~mammary gland alveolus development	5	0.478927	0.0125451	DDR1, SOCS2, TPH1, ID2, ESR1	892	19	18082	5.33455	1	0.411348	0.406807
GOTERM_BP_DIRECT	GO:0034113~heterotypic cell-cell adhesion	5	0.478927	0.0125451	CD2, PTPRC, ITGA4, ITGB3, PARVA	892	19	18082	5.33455	1	0.411348	0.406807
GOTERM_BP_DIRECT	GO:0042113~B cell activation	6	0.574713	0.0127317	IGBP1, LAT2, CD79A, CHRNA4, BLNK, MS4A1	892	29	18082	4.19406	1	0.411348	0.406807
GOTERM_BP_DIRECT	GO:0034446~substrate adhesion-dependent cell spreading	7	0.670498	0.0128843	SFRP1, ITGA4, AXL, ITGB3, LAMB1, PARVA, LAMC1	892	40	18082	3.54748	1	0.411348	0.406807
GOTERM_BP_DIRECT	GO:0045787~positive regulation of cell cycle	7	0.670498	0.0128843	TGFB2, CCNB1, CITED2, MYC, ID2, FGFR2, SLC6A4	892	40	18082	3.54748	1	0.411348	0.406807
GOTERM_BP_DIRECT	GO:0001569~patterning of blood vessels	7	0.670498	0.0128843	SEMA5A, DLL4, ACVR1, NRP1, CXCL12, COL4A1, TGFBR2	892	40	18082	3.54748	1	0.411348	0.406807
GOTERM_BP_DIRECT	GO:0060395~SMAD protein signal transduction	10	0.957854	0.0132044	TGFB2, JUN, SMAD3, TGFB3, TRF, INHBB, GATA4, VIM, FOS, INHA	892	77	18082	2.63264	1	0.41814	0.413524
GOTERM_BP_DIRECT	GO:0072289~metanephric nephron tubule formation	3	0.287356	0.0136164	PAX8, SOX8, SOX9	892	4	18082	15.2035	1	0.420919	0.416273
GOTERM_BP_DIRECT	GO:0002793~positive regulation of peptide secretion	3	0.287356	0.0136164	ADORA1, S100A9, S100A8	892	4	18082	15.2035	1	0.420919	0.416273
GOTERM_BP_DIRECT	GO:0090559~regulation of membrane permeability	3	0.287356	0.0136164	LBP, F11R, TJP2	892	4	18082	15.2035	1	0.420919	0.416273
GOTERM_BP_DIRECT	GO:0006979~response to oxidative stress	14	1.341	0.0142006	NQO1, SCARA3, GPX1, RBPMS, CHRNA4, MMP2, GPX8, PRDX3, PRDX2, MSRA, RRM2B, ALDH1A1, TXNIP, APOE	892	133	18082	2.13382	1	0.423356	0.418682
GOTERM_BP_DIRECT	GO:0046676~negative regulation of insulin secretion	7	0.670498	0.0144812	SFRP1, IRS1, NPFF, INHBB, HADH, SYTL4, STXBP5L	892	41	18082	3.46095	1	0.423356	0.418682
GOTERM_BP_DIRECT	GO:0030217~T cell differentiation	7	0.670498	0.0144812	DLL4, EGR1, PTPRC, PTPN22, IKZF1, CD3D, RUNX2	892	41	18082	3.46095	1	0.423356	0.418682
GOTERM_BP_DIRECT	GO:0032060~bleb assembly	4	0.383142	0.0146139	PMP22, ANO6, EMP3, PRDX6	892	11	18082	7.37138	1	0.423356	0.418682
GOTERM_BP_DIRECT	GO:0035413~positive regulation of catenin import into nucleus	4	0.383142	0.0146139	SEMA5A, KANK1, SMAD3, SULF2	892	11	18082	7.37138	1	0.423356	0.418682
GOTERM_BP_DIRECT	GO:0045647~negative regulation of erythrocyte differentiation	4	0.383142	0.0146139	ZFP36, MAFB, KLF13, GAS2L1	892	11	18082	7.37138	1	0.423356	0.418682
GOTERM_BP_DIRECT	GO:0009314~response to radiation	6	0.574713	0.0146735	JUN, CXCL12, IL1R1, MYC, F11R, JUNB	892	30	18082	4.05426	1	0.423356	0.418682
GOTERM_BP_DIRECT	GO:0001958~endochondral ossification	6	0.574713	0.0146735	COL1A1, MEF2C, NAB1, GNAS, ALPL, RUNX2	892	30	18082	4.05426	1	0.423356	0.418682
GOTERM_BP_DIRECT	GO:0001937~negative regulation of endothelial cell proliferation	6	0.574713	0.0146735	ACVRL1, SPARC, CAV2, APOE, SULF1, THBS1	892	30	18082	4.05426	1	0.423356	0.418682
GOTERM_BP_DIRECT	GO:0071222~cellular response to lipopolysaccharide	19	1.81992	0.0154161	ABCA1, GBP6, MEF2C, GSTP1, IL18, BCR, PYCARD, ZFP36, IFNG, STAR, PLSCR2, AXL, PDE4B, LCN2, TSPO, IRF8, LBP, GBP2, B2M	892	209	18082	1.84285	1	0.441512	0.436638
GOTERM_BP_DIRECT	GO:0019882~antigen processing and presentation	8	0.766284	0.0162151	CD74, RAB4A, CD1D1, IFNG, MR1, CTSS, PSMB8, H2-AB1	892	54	18082	3.00316	1	0.461006	0.455916
GOTERM_BP_DIRECT	GO:0071347~cellular response to interleukin-1	10	0.957854	0.0166749	PYCARD, CCL25, SFRP1, CCL7, CCL6, CCL5, MYC, LCN2, SOX9, RBMX	892	80	18082	2.53391	1	0.470644	0.465448
GOTERM_BP_DIRECT	GO:0048557~embryonic digestive tract morphogenesis	5	0.478927	0.0179203	PDGFRA, ID2, TCF21, GATA4, FGFR2	892	21	18082	4.8265	1	0.492392	0.486956
GOTERM_BP_DIRECT	GO:0030279~negative regulation of ossification	5	0.478927	0.0179203	TPH1, SFRP1, MEF2C, ADRB2, SOX9	892	21	18082	4.8265	1	0.492392	0.486956
GOTERM_BP_DIRECT	GO:0007050~cell cycle arrest	10	0.957854	0.0179676	TGFB2, CDKN1B, SMAD3, IFNG, MYC, PMP22, EIF2AK4, PKD2, GAS2L1, THBS1	892	81	18082	2.50263	1	0.492392	0.486956
GOTERM_BP_DIRECT	GO:0030890~positive regulation of B cell proliferation	7	0.670498	0.0180775	CD74, MEF2C, PTPRC, SLC39A10, CD38, TNFRSF13C, ADA	892	43	18082	3.29998	1	0.492392	0.486956
GOTERM_BP_DIRECT	GO:0032720~negative regulation of tumor necrosis factor production	7	0.670498	0.0180775	AXL, GSTP1, TSPO, PTPN22, LBP, GAS6, CD34	892	43	18082	3.29998	1	0.492392	0.486956
GOTERM_BP_DIRECT	GO:0045669~positive regulation of osteoblast differentiation	9	0.862069	0.018246	ACVR1, MEF2C, CEBPD, GNAS, CLIC1, CYR61, RUNX2, CD276, DDR2	892	68	18082	2.68297	1	0.493528	0.48808
GOTERM_BP_DIRECT	GO:0006468~protein phosphorylation	41	3.9272	0.0184215	RET, DDR1, ACVRL1, BLK, CAMK2D, TRIO, PKDCC, PRKAA2, AMHR2, NRK, CAMKK2, CCNB1, RPS6KA2, PAK6, MAP4K4, PDK1, ACVR1, PDGFRA, TGFB2, PRKCH, KSR1, DMPK, PLK2, STYK1, IRAK4, EIF2AK4, TGFBR2, BCR, CLK1, TEC, STK24, MAPKAPK3, PRKRA, AXL, SGK1, GAS6, TRIB2, CDK14, HCST, FGFR2, DDR2	892	576	18082	1.44292	1	0.494301	0.488844
GOTERM_BP_DIRECT	GO:0045059~positive thymic T cell selection	4	0.383142	0.0187822	CD74, CD1D1, PTPRC, CD3D	892	12	18082	6.7571	1	0.494301	0.488844
GOTERM_BP_DIRECT	GO:0034375~high-density lipoprotein particle remodeling	4	0.383142	0.0187822	APOM, LIPG, APOE, ABCG1	892	12	18082	6.7571	1	0.494301	0.488844
GOTERM_BP_DIRECT	GO:0033327~Leydig cell differentiation	4	0.383142	0.0187822	PDGFRA, DHH, MGST1, NR0B1	892	12	18082	6.7571	1	0.494301	0.488844
GOTERM_BP_DIRECT	GO:0002250~adaptive immune response	14	1.341	0.0198351	CD74, SH2D1A, TAP1, TNFRSF13C, EIF2AK4, SERPINA3G, CTSS, LAT2, CD79B, CD79A, TEC, IFNG, CD7, RAG1	892	139	18082	2.04171	1	0.518507	0.512783
GOTERM_BP_DIRECT	GO:0007219~Notch signaling pathway	13	1.24521	0.0204932	CDKN1B, GOT1, ANXA4, DTX1, GZMB, DTX4, TGFBR2, DLL4, KAT2B, PLN, APH1B, NUMB, SOX9	892	125	18082	2.10822	1	0.53118	0.525316
GOTERM_BP_DIRECT	GO:0035924~cellular response to vascular endothelial growth factor stimulus	5	0.478927	0.0210689	DLL4, NR4A1, NRP1, VCAM1, HSPB1	892	22	18082	4.60711	1	0.53118	0.525316
GOTERM_BP_DIRECT	GO:0006508~proteolysis	41	3.9272	0.0214404	TPSB2, ENPEP, TMPRSS6, DHH, MCPT4, CFI, HTRA1, PLAT, CTSW, PCSK5, CTSS, C2, STAMBPL1, SCRN1, DPP9, ADAMTS1, CASP4, KLK1B27, CTSC, CPA3, USP25, KLK1B21, CPA2, C1RA, CMA1, GZMA, KLK1B24, MMP2, GZMB, PRSS16, PRSS35, PCOLCE, PRSS34, PSMB8, PM20D1, ADAM19, PM20D2, FOLH1, XPNPEP1, CPE, ADAM8	892	582	18082	1.42805	1	0.53118	0.525316
GOTERM_BP_DIRECT	GO:1905007~positive regulation of epithelial to mesenchymal transition involved in endocardial cushion formation	3	0.287356	0.0219563	ACVR1, TGFB2, TGFBR2	892	5	18082	12.1628	1	0.53118	0.525316
GOTERM_BP_DIRECT	GO:2000110~negative regulation of macrophage apoptotic process	3	0.287356	0.0219563	ST6GAL1, CCL5, CCR5	892	5	18082	12.1628	1	0.53118	0.525316
GOTERM_BP_DIRECT	GO:0072284~metanephric S-shaped body morphogenesis	3	0.287356	0.0219563	PAX8, WT1, PKD2	892	5	18082	12.1628	1	0.53118	0.525316
GOTERM_BP_DIRECT	GO:0001961~positive regulation of cytokine-mediated signaling pathway	3	0.287356	0.0219563	CD74, AXL, GAS6	892	5	18082	12.1628	1	0.53118	0.525316
GOTERM_BP_DIRECT	GO:0019885~antigen processing and presentation of endogenous peptide antigen via MHC class I	3	0.287356	0.0219563	TAP1, B2M, TAPBP	892	5	18082	12.1628	1	0.53118	0.525316
GOTERM_BP_DIRECT	GO:0090209~negative regulation of triglyceride metabolic process	3	0.287356	0.0219563	APOBEC1, APOE, ESR1	892	5	18082	12.1628	1	0.53118	0.525316
GOTERM_BP_DIRECT	GO:0061333~renal tubule morphogenesis	3	0.287356	0.0219563	MEF2C, COL4A1, PKD2	892	5	18082	12.1628	1	0.53118	0.525316
GOTERM_BP_DIRECT	GO:0003289~atrial septum primum morphogenesis	3	0.287356	0.0219563	ACVR1, TGFB2, GATA4	892	5	18082	12.1628	1	0.53118	0.525316
GOTERM_BP_DIRECT	GO:0006532~aspartate biosynthetic process	3	0.287356	0.0219563	GOT1, BCAT1, BCAT2	892	5	18082	12.1628	1	0.53118	0.525316
GOTERM_BP_DIRECT	GO:0071333~cellular response to glucose stimulus	9	0.862069	0.0231137	MEF2C, GPX1, VCAM1, STAR, CMA1, SERPINF1, CYBA, GATA4, GAS6	892	71	18082	2.5696	1	0.542496	0.536507
GOTERM_BP_DIRECT	GO:0009611~response to wounding	8	0.766284	0.0232739	NRP1, TGFB2, ZFP36, GPX1, MYC, ID3, LCP1, SULF2	892	58	18082	2.79604	1	0.542496	0.536507
GOTERM_BP_DIRECT	GO:0001701~in utero embryonic development	24	2.29885	0.0235157	ACVR1, ACVRL1, PDGFRA, NCKAP1, MBNL1, SMAD3, TGFB3, CITED2, GATA4, UBE2A, GATA1, TGFBR2, TTN, RCN1, CCNB1, ETNK2, MYC, SOX8, SLIT2, INSL3, JUNB, FGFR2, ADA, LY6E	892	299	18082	1.62713	1	0.542496	0.536507
GOTERM_BP_DIRECT	GO:0043537~negative regulation of blood vessel endothelial cell migration	4	0.383142	0.0235384	DLL4, ACVRL1, APOE, THBS1	892	13	18082	6.23732	1	0.542496	0.536507
GOTERM_BP_DIRECT	GO:0002523~leukocyte migration involved in inflammatory response	4	0.383142	0.0235384	CD24A, ADAM8, S100A9, S100A8	892	13	18082	6.23732	1	0.542496	0.536507
GOTERM_BP_DIRECT	GO:0033690~positive regulation of osteoblast proliferation	4	0.383142	0.0235384	ITGB3, SOX8, GATA1, CYR61	892	13	18082	6.23732	1	0.542496	0.536507
GOTERM_BP_DIRECT	GO:0040037~negative regulation of fibroblast growth factor receptor signaling pathway	4	0.383142	0.0235384	SPRY2, SULF1, THBS1, SULF2	892	13	18082	6.23732	1	0.542496	0.536507
GOTERM_BP_DIRECT	GO:0030195~negative regulation of blood coagulation	4	0.383142	0.0235384	PROS1, ANXA5, APOE, CD34	892	13	18082	6.23732	1	0.542496	0.536507
GOTERM_BP_DIRECT	GO:0060021~palate development	10	0.957854	0.0238722	OSR2, PDGFRA, TGFB2, MEF2C, PKDCC, TGFB3, TCF21, SOS1, DHRS3, TGFBR2	892	85	18082	2.38486	1	0.546955	0.540917
GOTERM_BP_DIRECT	GO:0042110~T cell activation	6	0.574713	0.0243933	CD2, SMAD3, CD48, CD3D, ADA, CD276	892	34	18082	3.57729	1	0.555618	0.549484
GOTERM_BP_DIRECT	GO:0007178~transmembrane receptor protein serine/threonine kinase signaling pathway	5	0.478927	0.0245356	ACVR1, ACVRL1, AMHR2, AKAP2, TGFBR2	892	23	18082	4.4068	1	0.555618	0.549484
GOTERM_BP_DIRECT	GO:0007264~small GTPase mediated signal transduction	20	1.91571	0.0247381	RAB2B, RAB4A, RHOBTB3, ARHGAP18, KNDC1, RHOC, ARL4C, DOCK10, ARHGAP31, RAB20, RAB31, RASD1, ARL5C, MRAS, RAP2B, RHOU, RAB39, SOS1, SOS2, ARL8A	892	236	18082	1.71791	1	0.556965	0.550816
GOTERM_BP_DIRECT	GO:0009636~response to toxic substance	10	0.957854	0.0255416	PON3, GPX1, MAOB, CES1D, CCL5, GSTP1, EPHX1, FOS, SLC18A2, SLC6A4	892	86	18082	2.35713	1	0.57175	0.565438
GOTERM_BP_DIRECT	GO:0007584~response to nutrient	9	0.862069	0.0268258	ABCA1, NQO1, GATM, VCAM1, STAR, LIPG, TGFBR2, C2, SLC6A4	892	73	18082	2.4992	1	0.586059	0.579589
GOTERM_BP_DIRECT	GO:0043434~response to peptide hormone	9	0.862069	0.0268258	SERPINA3C, COL1A1, GATM, CDKN1B, SPARC, CXCL12, IRS1, SERPINA3N, SERPINA3G	892	73	18082	2.4992	1	0.586059	0.579589
GOTERM_BP_DIRECT	GO:0032870~cellular response to hormone stimulus	7	0.670498	0.0270072	SOCS2, JUN, FOSB, IGFBP7, SLIT2, FOS, JUNB	892	47	18082	3.01913	1	0.586059	0.579589
GOTERM_BP_DIRECT	GO:0016477~cell migration	17	1.62835	0.0270287	PDGFRA, NRP1, TGFB2, ENPEP, ITGA4, ITGB3, MMP2, STYK1, LAMB1, LAMC1, THBS1, CORO1A, CD24A, CLN3, ANG, LCP1, TNS3	892	191	18082	1.80425	1	0.586059	0.579589
GOTERM_BP_DIRECT	GO:0050731~positive regulation of peptidyl-tyrosine phosphorylation	11	1.05364	0.0270836	PDGFRA, CD24A, CD74, NRP1, TEC, CAV2, KITL, ITGB3, ENPP2, GATA1, AGT	892	101	18082	2.20777	1	0.586059	0.579589
GOTERM_BP_DIRECT	GO:0032355~response to estradiol	11	1.05364	0.0270836	COL1A1, SOCS2, NQO1, CDKN1B, DHH, GSTP1, MYC, TXNIP, CD38, ESR1, SLC6A4	892	101	18082	2.20777	1	0.586059	0.579589
GOTERM_BP_DIRECT	GO:0010043~response to zinc ion	6	0.574713	0.0273412	APOBEC1, PLN, VCAM1, GSTA4, S100A8, ASS1	892	35	18082	3.47508	1	0.588365	0.581869
GOTERM_BP_DIRECT	GO:0042572~retinol metabolic process	5	0.478927	0.0283265	ADH1, ALDH1A1, RBP1, RDH5, DHRS3	892	24	18082	4.22319	1	0.601601	0.59496
GOTERM_BP_DIRECT	GO:0003148~outflow tract septum morphogenesis	5	0.478927	0.0283265	ACVR1, TGFB2, PARVA, FGFR2, TGFBR2	892	24	18082	4.22319	1	0.601601	0.59496
GOTERM_BP_DIRECT	GO:0042744~hydrogen peroxide catabolic process	4	0.383142	0.028883	PRDX3, PRDX2, GPX1, PRDX6	892	14	18082	5.7918	1	0.601601	0.59496
GOTERM_BP_DIRECT	GO:0060252~positive regulation of glial cell proliferation	4	0.383142	0.028883	PRKCH, MYC, TSPO, VIM	892	14	18082	5.7918	1	0.601601	0.59496
GOTERM_BP_DIRECT	GO:0019886~antigen processing and presentation of exogenous peptide antigen via MHC class II	4	0.383142	0.028883	CD74, FCER1G, FCGR2B, H2-AB1	892	14	18082	5.7918	1	0.601601	0.59496
GOTERM_BP_DIRECT	GO:0006941~striated muscle contraction	4	0.383142	0.028883	SMPX, TNNI3, ALDOA, TTN	892	14	18082	5.7918	1	0.601601	0.59496
GOTERM_BP_DIRECT	GO:0032869~cellular response to insulin stimulus	10	0.957854	0.0291251	APOBEC1, KAT2B, RAB31, STAR, GOT1, IRS1, GSTP1, MYC, INHBB, SGK1	892	88	18082	2.30356	1	0.603416	0.596755
GOTERM_BP_DIRECT	GO:0007267~cell-cell signaling	11	1.05364	0.0304988	FZD1, DHH, CCL5, SH2D1A, GATA4, ADRB2, CCR5, GATA1, CYR61, FGFR2, TSHB	892	103	18082	2.1649	1	0.62376	0.616873
GOTERM_BP_DIRECT	GO:0048008~platelet-derived growth factor receptor signaling pathway	6	0.574713	0.0305061	BCR, PDGFRA, NRP1, ITGB3, TXNIP, PLAT	892	36	18082	3.37855	1	0.62376	0.616873
GOTERM_BP_DIRECT	GO:0071407~cellular response to organic cyclic compound	9	0.862069	0.0309327	NFKBIA, MEF2C, CCNB1, CDKN1B, IGFBP5, CCL5, IL18, ALPL, CYBA	892	75	18082	2.43256	1	0.62376	0.616873
GOTERM_BP_DIRECT	GO:0045581~negative regulation of T cell differentiation	3	0.287356	0.0318686	CD74, PRDX2, DTX1	892	6	18082	10.1357	1	0.62376	0.616873
GOTERM_BP_DIRECT	GO:0042158~lipoprotein biosynthetic process	3	0.287356	0.0318686	APOBEC1, ABCA1, APOE	892	6	18082	10.1357	1	0.62376	0.616873
GOTERM_BP_DIRECT	GO:0060315~negative regulation of ryanodine-sensitive calcium-release channel activity	3	0.287356	0.0318686	GSTO1, PKD2, GSTM7	892	6	18082	10.1357	1	0.62376	0.616873
GOTERM_BP_DIRECT	GO:0051138~positive regulation of NK T cell differentiation	3	0.287356	0.0318686	CD1D1, IKZF1, TGFBR2	892	6	18082	10.1357	1	0.62376	0.616873
GOTERM_BP_DIRECT	GO:0032367~intracellular cholesterol transport	3	0.287356	0.0318686	ABCA1, STAR, ABCG1	892	6	18082	10.1357	1	0.62376	0.616873
GOTERM_BP_DIRECT	GO:0060337~type I interferon signaling pathway	3	0.287356	0.0318686	IFNAR2, IFITM3, STAT2	892	6	18082	10.1357	1	0.62376	0.616873
GOTERM_BP_DIRECT	GO:0032204~regulation of telomere maintenance	3	0.287356	0.0318686	PIF1, MYC, HDAC8	892	6	18082	10.1357	1	0.62376	0.616873
GOTERM_BP_DIRECT	GO:1901029~negative regulation of mitochondrial outer membrane permeabilization involved in apoptotic signaling pathway	3	0.287356	0.0318686	ACAA2, SLC25A5, IER3	892	6	18082	10.1357	1	0.62376	0.616873
GOTERM_BP_DIRECT	GO:0001947~heart looping	8	0.766284	0.0322063	MEF2C, SMAD3, CITED2, ZIC3, GATA4, PKD2, FOLR1, TGFBR2	892	62	18082	2.61565	1	0.625631	0.618725
GOTERM_BP_DIRECT	GO:0001755~neural crest cell migration	7	0.670498	0.0324035	RET, SEMA5A, ACVR1, ZEB2, SEMA3C, KITL, SOX8	892	49	18082	2.8959	1	0.625631	0.618725
GOTERM_BP_DIRECT	GO:0019835~cytolysis	5	0.478927	0.0324461	LYZ2, GZMA, FGL2, GZMB, MMD2	892	25	18082	4.05426	1	0.625631	0.618725
GOTERM_BP_DIRECT	GO:0050679~positive regulation of epithelial cell proliferation	9	0.862069	0.0331393	OSR2, SFRP1, CCND2, CCL5, MYC, HTRA1, SOX9, ESR1, FGFR2	892	76	18082	2.40055	1	0.63585	0.628831
GOTERM_BP_DIRECT	GO:0008219~cell death	6	0.574713	0.0338917	TGFB2, CDKN1B, PARP4, PMP22, EMP3, CLU	892	37	18082	3.28724	1	0.645681	0.638553
GOTERM_BP_DIRECT	GO:0006954~inflammatory response	26	2.49042	0.0343276	TPSB2, ECM1, CSF1, IL23R, CXCL1, THBS1, LIPA, PYCARD, C3, CRHBP, CCL7, CCL6, CCL5, CXCR3, CASP4, CCR5, CCL25, PARP4, IL18, CYBA, CXCL12, AXL, ADAM8, S100A9, CHST2, S100A8	892	344	18082	1.53213	1	0.645681	0.638553
GOTERM_BP_DIRECT	GO:0042632~cholesterol homeostasis	8	0.766284	0.0347528	ABCA1, CD24A, FABP3, MTTP, LIPG, IL18, APOE, ABCG1	892	63	18082	2.57413	1	0.645681	0.638553
GOTERM_BP_DIRECT	GO:0010875~positive regulation of cholesterol efflux	4	0.383142	0.0348121	NFKBIA, ABCA1, APOE, ABCG1	892	15	18082	5.40568	1	0.645681	0.638553
GOTERM_BP_DIRECT	GO:0033630~positive regulation of cell adhesion mediated by integrin	4	0.383142	0.0348121	RET, CD24A, TGFB2, ITGB3	892	15	18082	5.40568	1	0.645681	0.638553
GOTERM_BP_DIRECT	GO:0042730~fibrinolysis	4	0.383142	0.0348121	ANXA2, TMPRSS6, PROS1, SERPING1	892	15	18082	5.40568	1	0.645681	0.638553
GOTERM_BP_DIRECT	GO:0030502~negative regulation of bone mineralization	4	0.383142	0.0348121	SRGN, ECM1, SOX9, GATA1	892	15	18082	5.40568	1	0.645681	0.638553
GOTERM_BP_DIRECT	GO:0001954~positive regulation of cell-matrix adhesion	5	0.478927	0.0368975	CCL25, CSF1, PLEKHA2, ITGB3, NINJ1	892	26	18082	3.89833	1	0.670037	0.66264
GOTERM_BP_DIRECT	GO:0045861~negative regulation of proteolysis	5	0.478927	0.0368975	CLN3, TIMP2, TIMP3, PLAT, SERPINA5	892	26	18082	3.89833	1	0.670037	0.66264
GOTERM_BP_DIRECT	GO:0010765~positive regulation of sodium ion transport	5	0.478927	0.0368975	GNAS, CXCL1, ADRB2, ANK3, SGK1	892	26	18082	3.89833	1	0.670037	0.66264
GOTERM_BP_DIRECT	GO:0010977~negative regulation of neuron projection development	8	0.766284	0.0374291	KANK1, IL15RA, PMP22, SPOCK1, VIM, DLEU2, B2M, MAP4K4	892	64	18082	2.53391	1	0.670037	0.66264
GOTERM_BP_DIRECT	GO:0042102~positive regulation of T cell proliferation	8	0.766284	0.0374291	CD1D1, PTPRC, VCAM1, IFNG, CCL5, TNFRSF13C, CORO1A, CD276	892	64	18082	2.53391	1	0.670037	0.66264
GOTERM_BP_DIRECT	GO:0050890~cognition	6	0.574713	0.0375014	LHCGR, CHRNA4, ADORA1, GNAS, JAKMIP1, ZCCHC16	892	38	18082	3.20073	1	0.670037	0.66264
GOTERM_BP_DIRECT	GO:0048873~homeostasis of number of cells within a tissue	6	0.574713	0.0375014	CSF1, CD7, SOX9, CORO1A, LIPA, GATA1	892	38	18082	3.20073	1	0.670037	0.66264
GOTERM_BP_DIRECT	GO:0001656~metanephros development	6	0.574713	0.0375014	OSR2, PAX8, WT1, ID2, ID3, SLIT2	892	38	18082	3.20073	1	0.670037	0.66264
GOTERM_BP_DIRECT	GO:0002230~positive regulation of defense response to virus by host	12	1.14943	0.038438	CPA3, PYCARD, YIPF1, CCL5, IL23R, STAT2, REEP2, ANXA5, PTPN22, EIF2AK4, ATP1B1, LMCD1	892	122	18082	1.9939	1	0.680828	0.673312
GOTERM_BP_DIRECT	GO:0051591~response to cAMP	7	0.670498	0.038455	COL1A1, JUN, SPARC, FOSB, PLA2G5, FOS, JUNB	892	51	18082	2.78234	1	0.680828	0.673312
GOTERM_BP_DIRECT	GO:0010629~negative regulation of gene expression	21	2.01149	0.0390538	ACVRL1, MEF2C, TGFB2, CITED2, SERPINF1, PTPN22, GATA4, ESR1, DLL4, SFRP1, CCNB1, IFNG, MYC, ID2, ID3, TCF4, SOX9, SLIT2, LGALS9, GAS2L1, CD34	892	265	18082	1.6064	1	0.685781	0.678211
GOTERM_BP_DIRECT	GO:0050830~defense response to Gram-positive bacterium	10	0.957854	0.0395896	GBP6, DEFB19, LYZ2, ANG, LBP, SCD1, GBP2, B2M, HIST1H2BC, GBP3	892	93	18082	2.17971	1	0.685781	0.678211
GOTERM_BP_DIRECT	GO:0071300~cellular response to retinoic acid	8	0.766284	0.0402375	RET, ABCA1, COL1A1, MEF2C, MYC, SERPINF1, SOX9, SLC6A4	892	65	18082	2.49493	1	0.685781	0.678211
GOTERM_BP_DIRECT	GO:1902043~positive regulation of extrinsic apoptotic signaling pathway via death domain receptors	4	0.383142	0.041317	SFRP1, PMAIP1, THBS1, PEA15A	892	16	18082	5.06783	1	0.685781	0.678211
GOTERM_BP_DIRECT	GO:0040015~negative regulation of multicellular organism growth	4	0.383142	0.041317	PLAC8, SOCS2, GNAS, ADRB2	892	16	18082	5.06783	1	0.685781	0.678211
GOTERM_BP_DIRECT	GO:0031103~axon regeneration	4	0.383142	0.041317	JUN, RTN4RL1, APOE, FOLR1	892	16	18082	5.06783	1	0.685781	0.678211
GOTERM_BP_DIRECT	GO:0048701~embryonic cranial skeleton morphogenesis	6	0.574713	0.0413376	PDGFRA, SMAD3, GNAS, FGFR2, RUNX2, TGFBR2	892	39	18082	3.11866	1	0.685781	0.678211
GOTERM_BP_DIRECT	GO:0035902~response to immobilization stress	5	0.478927	0.0416824	TPH1, BRD1, NR0B1, FOS, HNMT	892	27	18082	3.75394	1	0.685781	0.678211
GOTERM_BP_DIRECT	GO:0006909~phagocytosis	7	0.670498	0.0417328	AXL, PECAM1, IRF8, MYO7A, CD302, GAS6, CORO1A	892	52	18082	2.72883	1	0.685781	0.678211
GOTERM_BP_DIRECT	GO:0016310~phosphorylation	41	3.9272	0.0422857	RET, DDR1, ACVRL1, BLK, CAMK2D, TRIO, PKDCC, PRKAA2, AMHR2, NRK, PAPSS2, HK2, CAMKK2, FGGY, RPS6KA2, PAK6, PIP5K1B, MAP4K4, PDK1, ACVR1, PDGFRA, PRKCH, DMPK, PLK2, STYK1, IRAK4, EIF2AK4, TGFBR2, BCR, CLK1, TEC, STK24, MAPKAPK3, ETNK2, AXL, ITPKA, SGK1, CDK14, GALK2, FGFR2, DDR2	892	612	18082	1.35804	1	0.685781	0.678211
GOTERM_BP_DIRECT	GO:0030324~lung development	12	1.14943	0.042468	PDGFRA, ASAH1, SPARC, ZIC3, NFIB, PDPN, SPRY2, AARD, LIPA, FGFR2, ADA, TGFBR2	892	124	18082	1.96174	1	0.685781	0.678211
GOTERM_BP_DIRECT	GO:0016042~lipid catabolic process	11	1.05364	0.0425448	LIPO1, ABHD4, CES1D, IRS1, LIPG, ADORA1, ENPP2, PLA2G4A, PLA2G5, LIPA, PRDX6	892	109	18082	2.04573	1	0.685781	0.678211
GOTERM_BP_DIRECT	GO:0009887~organ morphogenesis	11	1.05364	0.0425448	GAMT, PDGFRA, NRP1, PAX8, TGFB3, TCF21, GATA1, PBX1, FGFR2, FLI1, TGFBR2	892	109	18082	2.04573	1	0.685781	0.678211
GOTERM_BP_DIRECT	GO:0006821~chloride transport	9	0.862069	0.0430296	SLC12A3, CLIC5, TTYH2, TTYH1, FXYD1, TSPO, ANO6, ANO4, CLIC1	892	80	18082	2.28052	1	0.685781	0.678211
GOTERM_BP_DIRECT	GO:0095500~acetylcholine receptor signaling pathway	3	0.287356	0.0431783	CHRNA4, LY6G6E, LY6E	892	7	18082	8.6877	1	0.685781	0.678211
GOTERM_BP_DIRECT	GO:0042178~xenobiotic catabolic process	3	0.287356	0.0431783	GSTM2, GSTO1, GSTM7	892	7	18082	8.6877	1	0.685781	0.678211
GOTERM_BP_DIRECT	GO:0060527~prostate epithelial cord arborization involved in prostate glandular acinus morphogenesis	3	0.287356	0.0431783	SFRP1, ESR1, FGFR2	892	7	18082	8.6877	1	0.685781	0.678211
GOTERM_BP_DIRECT	GO:0050861~positive regulation of B cell receptor signaling pathway	3	0.287356	0.0431783	PRKCH, CMTM3, SLC39A10	892	7	18082	8.6877	1	0.685781	0.678211
GOTERM_BP_DIRECT	GO:1904385~cellular response to angiotensin	3	0.287356	0.0431783	IRS1, MYC, CYBA	892	7	18082	8.6877	1	0.685781	0.678211
GOTERM_BP_DIRECT	GO:0006068~ethanol catabolic process	3	0.287356	0.0431783	ADH1, ALDH2, ALDH1B1	892	7	18082	8.6877	1	0.685781	0.678211
GOTERM_BP_DIRECT	GO:0048842~positive regulation of axon extension involved in axon guidance	3	0.287356	0.0431783	SEMA5A, NRP1, CXCL12	892	7	18082	8.6877	1	0.685781	0.678211
GOTERM_BP_DIRECT	GO:0040036~regulation of fibroblast growth factor receptor signaling pathway	3	0.287356	0.0431783	SULF1, FGFR2, RUNX2	892	7	18082	8.6877	1	0.685781	0.678211
GOTERM_BP_DIRECT	GO:0060687~regulation of branching involved in prostate gland morphogenesis	3	0.287356	0.0431783	SFRP1, ESR1, FGFR2	892	7	18082	8.6877	1	0.685781	0.678211
GOTERM_BP_DIRECT	GO:0071470~cellular response to osmotic stress	3	0.287356	0.0431783	SCARA3, DDX3X, PKD2	892	7	18082	8.6877	1	0.685781	0.678211
GOTERM_BP_DIRECT	GO:0048839~inner ear development	8	0.766284	0.0431797	TGFB2, CDKN1B, SPARC, MAF, CEBPD, TGFB3, IGFBP7, MYO7A	892	66	18082	2.45713	1	0.685781	0.678211
GOTERM_BP_DIRECT	GO:0007166~cell surface receptor signaling pathway	18	1.72414	0.0433125	FZD1, CD53, CALCRL, FCER1G, CD3G, CD3D, AGT, CD79B, CD24A, CD79A, MAPKAPK3, CXCR3, TSPAN5, CD37, CD247, FCGR2B, GPR19, PDK1	892	219	18082	1.66613	1	0.685781	0.678211
GOTERM_BP_DIRECT	GO:0006631~fatty acid metabolic process	14	1.341	0.0447809	ELOVL1, PRKAA2, ACAA2, ACADSB, LIPA, C3, AMACR, EHHADH, SCD2, ACSBG1, SCD1, HADH, PTGDS, PTGES	892	156	18082	1.81922	1	0.706161	0.698365
GOTERM_BP_DIRECT	GO:0071277~cellular response to calcium ion	7	0.670498	0.0451812	CRHBP, JUN, MEF2C, FOSB, FOS, JUNB, SLC25A24	892	53	18082	2.67734	1	0.7096	0.701766
GOTERM_BP_DIRECT	GO:0006919~activation of cysteine-type endopeptidase activity involved in apoptotic process	8	0.766284	0.0462572	PYCARD, CDKN1B, SMAD3, MYC, PMAIP1, F3, S100A9, S100A8	892	67	18082	2.42045	1	0.723582	0.715594
GOTERM_BP_DIRECT	GO:0055010~ventricular cardiac muscle tissue morphogenesis	5	0.478927	0.0468009	PTCD2, TNNI1, TNNI3, FGFR2, LY6E	892	28	18082	3.61988	1	0.729157	0.721108
GOTERM_BP_DIRECT	GO:0006869~lipid transport	11	1.05364	0.0471924	APOM, STAR, OSBPL3, MTTP, TSPO, ANO6, LBP, APOE, ANO4, PITPNC1, ABCG1	892	111	18082	2.00887	1	0.732328	0.724244
GOTERM_BP_DIRECT	GO:0003203~endocardial cushion morphogenesis	4	0.383142	0.0483858	ACVR1, ACVRL1, TGFB2, SOX9	892	17	18082	4.76972	1	0.736182	0.728055
GOTERM_BP_DIRECT	GO:0050732~negative regulation of peptidyl-tyrosine phosphorylation	4	0.383142	0.0483858	SFRP1, PTPRC, PECAM1, IL18	892	17	18082	4.76972	1	0.736182	0.728055
GOTERM_BP_DIRECT	GO:0050870~positive regulation of T cell activation	4	0.383142	0.0483858	PYCARD, THY1, CORO1A, ADA	892	17	18082	4.76972	1	0.736182	0.728055
GOTERM_BP_DIRECT	GO:0010880~regulation of release of sequestered calcium ion into cytosol by sarcoplasmic reticulum	4	0.383142	0.0483858	CAMK2D, PLN, GSTO1, GSTM7	892	17	18082	4.76972	1	0.736182	0.728055
GOTERM_BP_DIRECT	GO:0014002~astrocyte development	4	0.383142	0.0483858	LAMC3, VIM, S100A9, S100A8	892	17	18082	4.76972	1	0.736182	0.728055
GOTERM_BP_DIRECT	GO:0051897~positive regulation of protein kinase B signaling	10	0.957854	0.0496055	SEMA5A, GPX1, IGFBP5, AXL, IL18, SPRY2, ADAM8, GAS6, THBS1, F3	892	97	18082	2.08982	1	0.749402	0.741129
GOTERM_BP_DIRECT	GO:0051726~regulation of cell cycle	11	1.05364	0.0496395	BCR, JUN, PTPRC, CCND2, ID3, INHA, SGK1, GAS2L1, CLIC1, JUNB, GADD45G	892	112	18082	1.99093	1	0.749402	0.741129
GOTERM_BP_DIRECT	GO:0055072~iron ion homeostasis	6	0.574713	0.0542222	TMPRSS6, LCN2, SFXN3, TRF, SFXN1, B2M	892	42	18082	2.8959	1	0.796105	0.787316
GOTERM_BP_DIRECT	GO:0010518~positive regulation of phospholipase activity	3	0.287356	0.055724	PLA2G5, CYR61, FGFR2	892	8	18082	7.60174	1	0.796105	0.787316
GOTERM_BP_DIRECT	GO:0033081~regulation of T cell differentiation in thymus	3	0.287356	0.055724	LGALS9, SOS1, SOS2	892	8	18082	7.60174	1	0.796105	0.787316
GOTERM_BP_DIRECT	GO:0009635~response to herbicide	3	0.287356	0.055724	GSTA4, STAR, LCN2	892	8	18082	7.60174	1	0.796105	0.787316
GOTERM_BP_DIRECT	GO:0019800~peptide cross-linking via chondroitin 4-sulfate glycosaminoglycan	3	0.287356	0.055724	BGN, PRSS34, DCN	892	8	18082	7.60174	1	0.796105	0.787316
GOTERM_BP_DIRECT	GO:0014909~smooth muscle cell migration	3	0.287356	0.055724	DDR1, ITGB3, PLAT	892	8	18082	7.60174	1	0.796105	0.787316
GOTERM_BP_DIRECT	GO:0002821~positive regulation of adaptive immune response	3	0.287356	0.055724	PYCARD, CD74, EIF2AK4	892	8	18082	7.60174	1	0.796105	0.787316
GOTERM_BP_DIRECT	GO:0051014~actin filament severing	3	0.287356	0.055724	SCIN, GSN, DSTN	892	8	18082	7.60174	1	0.796105	0.787316
GOTERM_BP_DIRECT	GO:0034380~high-density lipoprotein particle assembly	3	0.287356	0.055724	ABCA1, APOM, APOE	892	8	18082	7.60174	1	0.796105	0.787316
GOTERM_BP_DIRECT	GO:0090091~positive regulation of extracellular matrix disassembly	3	0.287356	0.055724	SEMA5A, TGFB2, DDR2	892	8	18082	7.60174	1	0.796105	0.787316
GOTERM_BP_DIRECT	GO:0050892~intestinal absorption	4	0.383142	0.0560033	SLCO1A5, F11R, ABCB1A, TJP2	892	18	18082	4.50473	1	0.796105	0.787316
GOTERM_BP_DIRECT	GO:0048566~embryonic digestive tract development	4	0.383142	0.0560033	TGFB2, PKDCC, PCSK5, ADA	892	18	18082	4.50473	1	0.796105	0.787316
GOTERM_BP_DIRECT	GO:0043032~positive regulation of macrophage activation	4	0.383142	0.0560033	CD1D1, LBP, LGALS9, THBS1	892	18	18082	4.50473	1	0.796105	0.787316
GOTERM_BP_DIRECT	GO:0002063~chondrocyte development	4	0.383142	0.0560033	SOX9, SULF1, RUNX2, SULF2	892	18	18082	4.50473	1	0.796105	0.787316
GOTERM_BP_DIRECT	GO:0051145~smooth muscle cell differentiation	4	0.383142	0.0560033	ACVR1, MEF2C, TMEM204, AGT	892	18	18082	4.50473	1	0.796105	0.787316
GOTERM_BP_DIRECT	GO:0006790~sulfur compound metabolic process	4	0.383142	0.0560033	PAX8, SULF1, CHST2, SULF2	892	18	18082	4.50473	1	0.796105	0.787316
GOTERM_BP_DIRECT	GO:0050829~defense response to Gram-negative bacterium	7	0.670498	0.0565652	PYCARD, DEFB19, LYZ2, LBP, MR1, B2M, IIGP1	892	56	18082	2.53391	1	0.798267	0.789454
GOTERM_BP_DIRECT	GO:0031100~organ regeneration	7	0.670498	0.0565652	CXCL12, AXL, GSTP1, SLCO1A5, LCP1, GAS6, TGFBR2	892	56	18082	2.53391	1	0.798267	0.789454
GOTERM_BP_DIRECT	GO:2001244~positive regulation of intrinsic apoptotic signaling pathway	5	0.478927	0.0580332	PRKRA, PMAIP1, CLU, S100A9, S100A8	892	30	18082	3.37855	1	0.813091	0.804115
GOTERM_BP_DIRECT	GO:0042327~positive regulation of phosphorylation	5	0.478927	0.0580332	IRS1, CCL5, TRF, ANG, THBS1	892	30	18082	3.37855	1	0.813091	0.804115
GOTERM_BP_DIRECT	GO:0017148~negative regulation of translation	8	0.766284	0.0599471	LIN28A, DDX3X, IGFBP5, WT1, ENC1, ANG, EIF2AK4, TOB1	892	71	18082	2.28409	1	0.836896	0.827657
GOTERM_BP_DIRECT	GO:0045471~response to ethanol	11	1.05364	0.0631406	APOBEC1, NQO1, SPARC, VCAM1, GSN, MAOB, STAR, GSTP1, MYC, ALDH1A1, S100A8	892	117	18082	1.90585	1	0.873674	0.864029
GOTERM_BP_DIRECT	GO:0048706~embryonic skeletal system development	6	0.574713	0.0639642	COL1A1, ETL4, SULF1, PCSK5, PBX1, SULF2	892	44	18082	2.76427	1	0.873674	0.864029
GOTERM_BP_DIRECT	GO:0031663~lipopolysaccharide-mediated signaling pathway	5	0.478927	0.0641413	NFKBIA, CCL5, IL18, PTPN22, LBP	892	31	18082	3.26956	1	0.873674	0.864029
GOTERM_BP_DIRECT	GO:0045777~positive regulation of blood pressure	5	0.478927	0.0641413	NPFF, ID2, ADORA1, F11R, AGT	892	31	18082	3.26956	1	0.873674	0.864029
GOTERM_BP_DIRECT	GO:0070208~protein heterotrimerization	4	0.383142	0.0641517	COL1A1, COL1A2, C1QTNF6, COL6A1	892	19	18082	4.26764	1	0.873674	0.864029
GOTERM_BP_DIRECT	GO:0031589~cell-substrate adhesion	4	0.383142	0.0641517	TTYH1, ITGB3, GAS6, CORO1A	892	19	18082	4.26764	1	0.873674	0.864029
GOTERM_BP_DIRECT	GO:0010951~negative regulation of endopeptidase activity	4	0.383142	0.0641517	SERPINB6B, TIMP2, SPOCK1, SERPINB9	892	19	18082	4.26764	1	0.873674	0.864029
GOTERM_BP_DIRECT	GO:0007411~axon guidance	13	1.24521	0.064551	SEMA5A, NRP1, TGFB2, SEMA3C, LAMB1, LAMC1, ANK3, CD24A, ABLIM1, DPYSL2, B3GNT2, SLIT2, ZFP280C	892	149	18082	1.76864	1	0.87605	0.866378
GOTERM_BP_DIRECT	GO:0045666~positive regulation of neuron differentiation	10	0.957854	0.0675346	SOCS2, MEF2C, LIN28A, CXCL12, IFNG, CCL5, TIMP2, MMD2, TCF4, CCR5	892	103	18082	1.96809	1	0.897489	0.887581
GOTERM_BP_DIRECT	GO:0035094~response to nicotine	6	0.574713	0.0691795	VCAM1, GSTA4, STAR, CHRNA4, ALDOA, KCNK1	892	45	18082	2.70284	1	0.897489	0.887581
GOTERM_BP_DIRECT	GO:0006879~cellular iron ion homeostasis	6	0.574713	0.0691795	FTL1, TMPRSS6, MYC, LCN2, TRF, CP	892	45	18082	2.70284	1	0.897489	0.887581
GOTERM_BP_DIRECT	GO:0010873~positive regulation of cholesterol esterification	3	0.287356	0.0693567	APOE, SCD1, AGT	892	9	18082	6.7571	1	0.897489	0.887581
GOTERM_BP_DIRECT	GO:0002481~antigen processing and presentation of exogenous protein antigen via MHC class Ib, TAP-dependent	3	0.287356	0.0693567	TAP1, ABCB1A, B2M	892	9	18082	6.7571	1	0.897489	0.887581
GOTERM_BP_DIRECT	GO:0044406~adhesion of symbiont to host	3	0.287356	0.0693567	GBP6, GBP2, GBP3	892	9	18082	6.7571	1	0.897489	0.887581
GOTERM_BP_DIRECT	GO:0035456~response to interferon-beta	3	0.287356	0.0693567	IFNAR2, IFITM3, IFITM2	892	9	18082	6.7571	1	0.897489	0.887581
GOTERM_BP_DIRECT	GO:0071236~cellular response to antibiotic	3	0.287356	0.0693567	CDKN1B, STAR, PLA2G4A	892	9	18082	6.7571	1	0.897489	0.887581
GOTERM_BP_DIRECT	GO:0003094~glomerular filtration	3	0.287356	0.0693567	SULF1, CD34, SULF2	892	9	18082	6.7571	1	0.897489	0.887581
GOTERM_BP_DIRECT	GO:0032835~glomerulus development	3	0.287356	0.0693567	ENPEP, WT1, TCF21	892	9	18082	6.7571	1	0.897489	0.887581
GOTERM_BP_DIRECT	GO:0060346~bone trabecula formation	3	0.287356	0.0693567	COL1A1, SFRP1, MMP2	892	9	18082	6.7571	1	0.897489	0.887581
GOTERM_BP_DIRECT	GO:0034374~low-density lipoprotein particle remodeling	3	0.287356	0.0693567	PLA2G5, APOE, ABCG1	892	9	18082	6.7571	1	0.897489	0.887581
GOTERM_BP_DIRECT	GO:0045823~positive regulation of heart contraction	3	0.287356	0.0693567	TGFB2, ADRB2, ATP1A1	892	9	18082	6.7571	1	0.897489	0.887581
GOTERM_BP_DIRECT	GO:0051127~positive regulation of actin nucleation	3	0.287356	0.0693567	SCIN, GSN, WIPF3	892	9	18082	6.7571	1	0.897489	0.887581
GOTERM_BP_DIRECT	GO:0042157~lipoprotein metabolic process	5	0.478927	0.0705714	APOBEC1, ABCA1, APOM, MTTP, APOE	892	32	18082	3.16739	1	0.904196	0.894214
GOTERM_BP_DIRECT	GO:0048147~negative regulation of fibroblast proliferation	5	0.478927	0.0705714	SFRP1, IFNG, GSTP1, MYC, PMAIP1	892	32	18082	3.16739	1	0.904196	0.894214
GOTERM_BP_DIRECT	GO:0070555~response to interleukin-1	5	0.478927	0.0705714	IGBP1, IL1R1, CD38, CYBA, HNMT	892	32	18082	3.16739	1	0.904196	0.894214
GOTERM_BP_DIRECT	GO:0043410~positive regulation of MAPK cascade	10	0.957854	0.0708711	PTPRC, GPR37, KSR1, CAV2, ITGB3, TIMP2, NENF, ADRB2, AGT, FGFR2	892	104	18082	1.94916	1	0.905059	0.895067
GOTERM_BP_DIRECT	GO:0044130~negative regulation of growth of symbiont in host	4	0.383142	0.072811	IFNG, IRF8, LBP, SCD1	892	20	18082	4.05426	1	0.920775	0.91061
GOTERM_BP_DIRECT	GO:0030517~negative regulation of axon extension	4	0.383142	0.072811	NRP1, IFRD1, SLIT2, CCR5	892	20	18082	4.05426	1	0.920775	0.91061
GOTERM_BP_DIRECT	GO:0006883~cellular sodium ion homeostasis	4	0.383142	0.072811	ATP1A1, SGK1, ATP1B1, AGT	892	20	18082	4.05426	1	0.920775	0.91061
GOTERM_BP_DIRECT	GO:0009267~cellular response to starvation	7	0.670498	0.0741935	SFRP1, RRAGD, INHBB, RNASE4, EIF2AK4, GAS6, GAS2L1	892	60	18082	2.36499	1	0.935222	0.924897
GOTERM_BP_DIRECT	GO:0035690~cellular response to drug	8	0.766284	0.0758813	CRHBP, MEF2C, GSTM1, PRKAA2, MYC, PDE4B, GAS6, SLC18A2	892	75	18082	2.16227	1	0.950346	0.939855
GOTERM_BP_DIRECT	GO:0051384~response to glucocorticoid	8	0.766284	0.0758813	SULT1A1, SPARC, GOT1, ALPL, ACSBG1, HNMT, PTGDS, ASS1	892	75	18082	2.16227	1	0.950346	0.939855
GOTERM_BP_DIRECT	GO:0048247~lymphocyte chemotaxis	5	0.478927	0.0773181	CCL25, CCL7, CCL6, CCL5, ADAM8	892	33	18082	3.07141	1	0.962154	0.951532
GOTERM_BP_DIRECT	GO:0071392~cellular response to estradiol stimulus	5	0.478927	0.0773181	CRHBP, SFRP1, MMP2, GLRX, ESR1	892	33	18082	3.07141	1	0.962154	0.951532
GOTERM_BP_DIRECT	GO:0071560~cellular response to transforming growth factor beta stimulus	7	0.670498	0.0790378	COL1A1, ACVRL1, SFRP1, MEF2C, COL4A2, STAR, SOX9	892	61	18082	2.32621	1	0.977308	0.966519
GOTERM_BP_DIRECT	GO:0050727~regulation of inflammatory response	7	0.670498	0.0790378	PYCARD, IL1R1, CASP4, S100A9, ESR1, AGT, S100A8	892	61	18082	2.32621	1	0.977308	0.966519
GOTERM_BP_DIRECT	GO:0051412~response to corticosterone	4	0.383142	0.0819594	MAOB, STAR, FOSB, FOS	892	21	18082	3.8612	1	0.995878	0.984884
GOTERM_BP_DIRECT	GO:0000302~response to reactive oxygen species	4	0.383142	0.0819594	GPX1, GSTP1, SOD3, PRDX6	892	21	18082	3.8612	1	0.995878	0.984884
GOTERM_BP_DIRECT	GO:0035162~embryonic hemopoiesis	4	0.383142	0.0819594	KITL, GATA1, PBX1, TGFBR2	892	21	18082	3.8612	1	0.995878	0.984884
GOTERM_BP_DIRECT	GO:0051894~positive regulation of focal adhesion assembly	4	0.383142	0.0819594	SMAD3, SDC4, ENPP2, S100A10	892	21	18082	3.8612	1	0.995878	0.984884
GOTERM_BP_DIRECT	GO:0001829~trophectodermal cell differentiation	4	0.383142	0.0819594	CITED2, JUNB, ADA, HOPX	892	21	18082	3.8612	1	0.995878	0.984884
GOTERM_BP_DIRECT	GO:0008360~regulation of cell shape	12	1.14943	0.0820867	EPS8, CCL7, PDPN, WIPF3, MSN, ARHGAP18, RHOU, PARVA, ARHGAP15, ALDOA, CORO1A, GAS7	892	139	18082	1.75004	1	0.995878	0.984884
GOTERM_BP_DIRECT	GO:0015893~drug transport	3	0.287356	0.083939	ABCB1A, SLC18A1, SLC18A2	892	10	18082	6.08139	1	0.995878	0.984884
GOTERM_BP_DIRECT	GO:0010745~negative regulation of macrophage derived foam cell differentiation	3	0.287356	0.083939	NFKBIA, ITGB3, ABCG1	892	10	18082	6.08139	1	0.995878	0.984884
GOTERM_BP_DIRECT	GO:0060055~angiogenesis involved in wound healing	3	0.287356	0.083939	B4GALT1, GPX1, ITGB3	892	10	18082	6.08139	1	0.995878	0.984884
GOTERM_BP_DIRECT	GO:0060710~chorio-allantoic fusion	3	0.287356	0.083939	VCAM1, ITGA4, CYR61	892	10	18082	6.08139	1	0.995878	0.984884
GOTERM_BP_DIRECT	GO:0032099~negative regulation of appetite	3	0.287356	0.083939	NPFF, NENF, NUCB2	892	10	18082	6.08139	1	0.995878	0.984884
GOTERM_BP_DIRECT	GO:0048541~Peyer's patch development	3	0.287356	0.083939	ID2, IKZF1, ADA	892	10	18082	6.08139	1	0.995878	0.984884
GOTERM_BP_DIRECT	GO:0010332~response to gamma radiation	5	0.478927	0.0843748	APOBEC1, PTPRC, GPX1, CCL7, MYC	892	34	18082	2.98107	1	0.995878	0.984884
GOTERM_BP_DIRECT	GO:0050873~brown fat cell differentiation	5	0.478927	0.0843748	PLAC8, ALDH6A1, LRG1, ADRB2, SCD1	892	34	18082	2.98107	1	0.995878	0.984884
GOTERM_BP_DIRECT	GO:0010718~positive regulation of epithelial to mesenchymal transition	5	0.478927	0.0843748	COL1A1, TGFB2, SMAD3, TGFB3, TGFBR2	892	34	18082	2.98107	1	0.995878	0.984884
GOTERM_BP_DIRECT	GO:0006816~calcium ion transport	12	1.14943	0.0886783	CAMK2D, PLN, CALCRL, TRPC3, CHRNA4, CCL5, ANXA6, CACNA1D, CCR5, PKD2, CORO1A, RAMP1	892	141	18082	1.72522	1	1	0.989214
GOTERM_BP_DIRECT	GO:0030308~negative regulation of cell growth	11	1.05364	0.0892632	ACVRL1, TGFB2, SERTAD3, SFRP1, CDKN1B, DDX3X, SMAD3, WT1, SLIT2, GAS2L1, AGT	892	125	18082	1.78387	1	1	0.989214
GOTERM_BP_DIRECT	GO:0007160~cell-matrix adhesion	8	0.766284	0.0893108	VCAM1, ITGA4, ITGB5, ITGB3, ADAM8, NID1, CD34, AGT	892	78	18082	2.07911	1	1	0.989214
GOTERM_BP_DIRECT	GO:0060326~cell chemotaxis	8	0.766284	0.0893108	SEMA5A, CCL25, PDGFRA, VCAM1, CXCL12, CCL6, ENPP2, CXCL1	892	78	18082	2.07911	1	1	0.989214
GOTERM_BP_DIRECT	GO:0007548~sex differentiation	4	0.383142	0.0915737	AMHR2, TCF21, PBX1, DMRTC1A	892	22	18082	3.68569	1	1	0.989214
GOTERM_BP_DIRECT	GO:0022617~extracellular matrix disassembly	4	0.383142	0.0915737	LAMB1, LAMC1, LCP1, NID1	892	22	18082	3.68569	1	1	0.989214
GOTERM_BP_DIRECT	GO:0002687~positive regulation of leukocyte migration	4	0.383142	0.0915737	ITGA4, KITL, ITGB3, PECAM1	892	22	18082	3.68569	1	1	0.989214
GOTERM_BP_DIRECT	GO:0046579~positive regulation of Ras protein signal transduction	4	0.383142	0.0915737	CSF1, KITL, MMD2, SOS1	892	22	18082	3.68569	1	1	0.989214
GOTERM_BP_DIRECT	GO:0032332~positive regulation of chondrocyte differentiation	4	0.383142	0.0915737	SMAD3, PKDCC, SOX9, RUNX2	892	22	18082	3.68569	1	1	0.989214
GOTERM_BP_DIRECT	GO:0045582~positive regulation of T cell differentiation	4	0.383142	0.0915737	CD74, PTPRC, ADA, RAG1	892	22	18082	3.68569	1	1	0.989214
GOTERM_BP_DIRECT	GO:0042246~tissue regeneration	4	0.383142	0.0915737	CCNB1, TEC, GSN, NINJ1	892	22	18082	3.68569	1	1	0.989214
GOTERM_BP_DIRECT	GO:0002028~regulation of sodium ion transport	4	0.383142	0.0915737	CAMK2D, DMPK, ADRB2, ATP1A1	892	22	18082	3.68569	1	1	0.989214
GOTERM_BP_DIRECT	GO:0050718~positive regulation of interleukin-1 beta secretion	4	0.383142	0.0915737	PYCARD, IFNG, CASP4, CCR5	892	22	18082	3.68569	1	1	0.989214
GOTERM_BP_DIRECT	GO:0009617~response to bacterium	5	0.478927	0.0917339	PYCARD, SP110, IRF8, SERPINB9, FCGR2B	892	35	18082	2.8959	1	1	0.989214
GOTERM_BP_DIRECT	GO:0045444~fat cell differentiation	8	0.766284	0.0940666	NR4A1, EGR2, GPX1, CEBPD, AP1S2, INHBB, SOX8, PSMB8	892	79	18082	2.05279	1	1	0.989214
GOTERM_BP_DIRECT	GO:0014068~positive regulation of phosphatidylinositol 3-kinase signaling	7	0.670498	0.0946054	TGFB2, CCL5, IL18, SOX9, HCST, AGT, DCN	892	64	18082	2.21717	1	1	0.989214
GOTERM_BP_DIRECT	GO:0014846~esophagus smooth muscle contraction	2	0.191571	0.0961256	SULF1, SULF2	892	2	18082	20.2713	1	1	0.989214
GOTERM_BP_DIRECT	GO:0070168~negative regulation of biomineral tissue development	2	0.191571	0.0961256	SOX9, GAS6	892	2	18082	20.2713	1	1	0.989214
GOTERM_BP_DIRECT	GO:0003156~regulation of organ formation	2	0.191571	0.0961256	CITED2, WT1	892	2	18082	20.2713	1	1	0.989214
GOTERM_BP_DIRECT	GO:0006601~creatine biosynthetic process	2	0.191571	0.0961256	GAMT, GATM	892	2	18082	20.2713	1	1	0.989214
GOTERM_BP_DIRECT	GO:0009081~branched-chain amino acid metabolic process	2	0.191571	0.0961256	BCAT1, BCAT2	892	2	18082	20.2713	1	1	0.989214
GOTERM_BP_DIRECT	GO:1900221~regulation of beta-amyloid clearance	2	0.191571	0.0961256	APOE, CLU	892	2	18082	20.2713	1	1	0.989214
GOTERM_BP_DIRECT	GO:0061441~renal artery morphogenesis	2	0.191571	0.0961256	NRP1, PKD2	892	2	18082	20.2713	1	1	0.989214
GOTERM_BP_DIRECT	GO:1904925~positive regulation of mitophagy in response to mitochondrial depolarization	2	0.191571	0.0961256	ADRB2, HK2	892	2	18082	20.2713	1	1	0.989214
GOTERM_BP_DIRECT	GO:0070256~negative regulation of mucus secretion	2	0.191571	0.0961256	ADORA1, ADA	892	2	18082	20.2713	1	1	0.989214
GOTERM_BP_DIRECT	GO:0035860~glial cell-derived neurotrophic factor receptor signaling pathway	2	0.191571	0.0961256	SULF1, SULF2	892	2	18082	20.2713	1	1	0.989214
GOTERM_BP_DIRECT	GO:2000309~positive regulation of tumor necrosis factor (ligand) superfamily member 11 production	2	0.191571	0.0961256	IFNG, ADAM8	892	2	18082	20.2713	1	1	0.989214
GOTERM_BP_DIRECT	GO:0035802~adrenal cortex formation	2	0.191571	0.0961256	CITED2, WT1	892	2	18082	20.2713	1	1	0.989214
GOTERM_BP_DIRECT	GO:0042323~negative regulation of circadian sleep/wake cycle, non-REM sleep	2	0.191571	0.0961256	ADORA1, ADA	892	2	18082	20.2713	1	1	0.989214
GOTERM_BP_DIRECT	GO:0051610~serotonin uptake	2	0.191571	0.0961256	SLC18A1, SLC6A4	892	2	18082	20.2713	1	1	0.989214
GOTERM_BP_DIRECT	GO:2000669~negative regulation of dendritic cell apoptotic process	2	0.191571	0.0961256	AXL, GAS6	892	2	18082	20.2713	1	1	0.989214
GOTERM_BP_DIRECT	GO:0009098~leucine biosynthetic process	2	0.191571	0.0961256	BCAT1, BCAT2	892	2	18082	20.2713	1	1	0.989214
GOTERM_BP_DIRECT	GO:0042095~interferon-gamma biosynthetic process	2	0.191571	0.0961256	IL18, GADD45G	892	2	18082	20.2713	1	1	0.989214
GOTERM_BP_DIRECT	GO:0070488~neutrophil aggregation	2	0.191571	0.0961256	S100A9, S100A8	892	2	18082	20.2713	1	1	0.989214
GOTERM_BP_DIRECT	GO:0009099~valine biosynthetic process	2	0.191571	0.0961256	BCAT1, BCAT2	892	2	18082	20.2713	1	1	0.989214
GOTERM_BP_DIRECT	GO:0030832~regulation of actin filament length	2	0.191571	0.0961256	EPS8, NEB	892	2	18082	20.2713	1	1	0.989214
GOTERM_BP_DIRECT	GO:0009082~branched-chain amino acid biosynthetic process	2	0.191571	0.0961256	BCAT1, BCAT2	892	2	18082	20.2713	1	1	0.989214
GOTERM_BP_DIRECT	GO:0006469~negative regulation of protein kinase activity	9	0.862069	0.0963653	SOCS2, SOCS3, PTPRC, RTN4RL1, BGN, HSPB1, THY1, DCN, GADD45G	892	95	18082	1.92044	1	1	0.989214
GOTERM_BP_DIRECT	GO:0043524~negative regulation of neuron apoptotic process	13	1.24521	0.0973369	NRP1, MEF2C, JUN, TGFB3, CORO1A, AGT, PRDX3, PRDX2, CLN3, STAR, AXL, ADAM8, APOE	892	160	18082	1.64704	1	1	0.989214
GOTERM_BP_DIRECT	GO:0001890~placenta development	6	0.574713	0.0986211	CDKN1B, ETNK2, HTRA1, PLAC1, DCN, ADA	892	50	18082	2.43256	1	1	0.989214
GOTERM_BP_DIRECT	GO:0048617~embryonic foregut morphogenesis	3	0.287356	0.0993446	NCKAP1, SMAD3, GATA4	892	11	18082	5.52854	1	1	0.989214
GOTERM_BP_DIRECT	GO:0070233~negative regulation of T cell apoptotic process	3	0.287356	0.0993446	CCL5, SERPINB9, RAG1	892	11	18082	5.52854	1	1	0.989214
GOTERM_BP_DIRECT	GO:0003014~renal system process	3	0.287356	0.0993446	BCR, RRM2B, AGT	892	11	18082	5.52854	1	1	0.989214
GOTERM_BP_DIRECT	GO:0003254~regulation of membrane depolarization	3	0.287356	0.0993446	CAMK2D, NPFF, B2M	892	11	18082	5.52854	1	1	0.989214
GOTERM_BP_DIRECT	GO:0010744~positive regulation of macrophage derived foam cell differentiation	3	0.287356	0.0993446	PRKCH, CSF1, IL18	892	11	18082	5.52854	1	1	0.989214
GOTERM_BP_DIRECT	GO:0048149~behavioral response to ethanol	3	0.287356	0.0993446	EPS8, CRHBP, ADH1	892	11	18082	5.52854	1	1	0.989214
GOTERM_BP_DIRECT	GO:0045822~negative regulation of heart contraction	3	0.287356	0.0993446	PLN, ADORA1, ATP1A1	892	11	18082	5.52854	1	1	0.989214
GOTERM_BP_DIRECT	GO:0032825~positive regulation of natural killer cell differentiation	3	0.287356	0.0993446	IL15RA, AXL, GAS6	892	11	18082	5.52854	1	1	0.989214
GOTERM_BP_DIRECT	GO:0030101~natural killer cell activation	3	0.287356	0.0993446	KLRB1C, IL18, KLRE1	892	11	18082	5.52854	1	1	0.989214
GOTERM_BP_DIRECT	GO:0061049~cell growth involved in cardiac muscle cell development	3	0.287356	0.0993446	CAMK2D, GATA4, AGT	892	11	18082	5.52854	1	1	0.989214
GOTERM_BP_DIRECT	GO:0060174~limb bud formation	3	0.287356	0.0993446	SEMA3C, SOX9, FGFR2	892	11	18082	5.52854	1	1	0.989214
GOTERM_BP_DIRECT	GO:0033603~positive regulation of dopamine secretion	3	0.287356	0.0993446	CXCL12, CHRNA4, SLC18A1	892	11	18082	5.52854	1	1	0.989214
GOTERM_BP_DIRECT	GO:0071364~cellular response to epidermal growth factor stimulus	5	0.478927	0.0993874	COL1A1, ZFP36, GSTP1, MYC, SOX9	892	36	18082	2.81546	1	1	0.989214

## Sheet: PreL↑MF 
Category	Term	Count	%	PValue	Genes	List Total	Pop Hits	Pop Total	Fold Enrichment	Bonferroni	Benjamini	FDR
GOTERM_MF_DIRECT	GO:0005515~protein binding	276	26.4368	3.071e-08	NCKAP1, GM960, SPARC, UBE2L6, AQP5, IKZF1, F11R, IFIT1, EPS8, CDC20, VPREB1, DPYSL2, RPS6KA2, MYC, AP1S2, SOX8, SOX9, CCNL1, JUNB, MS4A10, B2M, WLS, IER3, ACVR1, MEF2C, PRKCH, IL1R1, RFX3, MYO7A, ANK3, SYTL4, RUNX2, SYTL2, BCR, SFRP1, TXNIP, VDAC1, KCTD12, ANKRA2, PIF1, L3MBTL3, DHH, TSHZ1, MTTP, GATA4, GATA1, PLAC8, CD79B, C3, PRDX2, CD79A, SERPINH1, PIP5K1B, APOE, ICOS, BANP, ZBED3, ABCA1, JUN,…	880	4092	17446	1.33717	3.31663e-05	3.31668e-05	3.24605e-05
GOTERM_MF_DIRECT	GO:0004364~glutathione transferase activity	10	0.957854	2.59155e-05	GSTM2, GSTM1, GSTA4, GSTO1, GSTA3, GSTP1, MGST3, MGST1, GSTM7, GSTM6	880	33	17446	6.00758	0.0276011	0.00854369	0.00836174
GOTERM_MF_DIRECT	GO:0042803~protein homodimerization activity	68	6.51341	2.76191e-05	OLFML2B, CSF1, PYGL, PKD2, ASGR1, SLC6A4, PYCARD, KLRB1B, KLRB1C, ANXA6, KLRE1, AMICA1, RAG1, PDK1, ACVR1, GAMT, TPD52, PDGFRA, LHCGR, MTUS2, TAP1, ANO6, MYO7A, MAF, GPD1, S100A6, ANG, ATF3, ABCG1, PON3, CAMK2D, MAOB, CEBPD, MGST1, ADRB2, CORO1A, SULT1A1, ADH1, S100A16, CCL5, APOE, SLIT2, S100A10, FZD1, GSTM2, TGFB2, JUN, GSTM1, SMAD3, RBPMS, HELT, CAV2, GZMA, INHBB, NR0B1, CD2, AU021092, NR4A1, …	880	798	17446	1.68935	0.0293885	0.00854369	0.00836174
GOTERM_MF_DIRECT	GO:0016491~oxidoreductase activity	55	5.2682	3.16433e-05	LOXL4, ADO, AKR1B8, AKR1B7, ALDH2, PHYHD1, SCD2, AOX1, SCD1, HADH, PHYH, GPX1, GSTO1, GPX8, CYBA, PTGR1, CYP27A1, UGDH, RRM2B, GFOD1, ZADH2, ETHE1, EHHADH, ALDH1A1, GPD1, BLVRB, RDH5, TPH1, AKR1CL, MAOB, HSD17B3, HSD17B11, PRDX3, PRDX2, LDHB, FOXRED2, ADH1, ALDH1B1, HAO2, HSD3B6, NQO1, HSD3B7, SMOX, ADHFE1, HSD3B1, SOD3, ACADSB, CP, PRDX6, DHRS3, MSRA, DHRS7, ALDH6A1, P4HA1, PYROXD2	880	604	17446	1.80526	0.0335979	0.00854369	0.00836174
GOTERM_MF_DIRECT	GO:0050840~extracellular matrix binding	9	0.862069	5.07381e-05	SPARC, OLFML2B, ITGB3, BGN, SPARCL1, NID1, THBS1, CYR61, DCN	880	28	17446	6.37232	0.0533241	0.0109594	0.010726
GOTERM_MF_DIRECT	GO:0002020~protease binding	18	1.72414	7.73075e-05	8030411F24RIK, ECM1, ANXA2, IL1R1, ITGB3, 9230104L09RIK, SERPINB9, F3, SERPINA5, TTN, PYCARD, CST12, OS9, TIMP2, LCN2, TIMP3, INSL3, ALDOA	880	117	17446	3.05	0.0801046	0.0139153	0.013619
GOTERM_MF_DIRECT	GO:0016209~antioxidant activity	8	0.766284	0.000130913	PRDX3, PRDX2, APOM, APOE, SOD3, S100A9, PRDX6, S100A8	880	24	17446	6.60833	0.131854	0.0201979	0.0197678
GOTERM_MF_DIRECT	GO:0005518~collagen binding	12	1.14943	0.000151351	DDR1, SRGN, SPARC, SMAD3, ABI3BP, SERPINH1, SPARCL1, PCOLCE, NID1, CTSS, DCN, DDR2	880	59	17446	4.0322	0.150809	0.0204324	0.0199972
GOTERM_MF_DIRECT	GO:0050431~transforming growth factor beta binding	7	0.670498	0.000177011	ACVR1, ACVRL1, TGFB3, CD109, THBS1, LTBP1, TGFBR2	880	18	17446	7.70972	0.174023	0.0212413	0.020789
GOTERM_MF_DIRECT	GO:0001077~transcriptional activator activity, RNA polymerase II core promoter proximal region sequence-specific binding	29	2.77778	0.000246491	CEBPD, TCF21, GATA1, ZIC3, MYC, CREB3L1, SOX9, JUNB, EGR1, EGR2, JUN, MEF2C, KLF13, FIGLA, FOS, ESR1, PBX1, FLI1, RUNX2, CTCFL, NR4A1, MAFB, PAX8, NFIA, WT1, NFIB, IRF4, FOSB, TCF4	880	270	17446	2.12935	0.233747	0.026621	0.0260541
GOTERM_MF_DIRECT	GO:0042802~identical protein binding	53	5.07663	0.000271492	ITGB3, HSPB8, HSPB1, PKD2, PYCARD, FTL1, ALDH2, C1QTNF6, B2M, CTSC, LHCGR, ANXA4, ZDHHC17, CLDN11, SFRP1, TYROBP, ALDH1A1, LCP1, BCAT1, ATF3, MAPK1IP1, LYZ2, MGST1, CORO1A, TTN, PRDX3, LDHB, DPP9, APOE, SLIT2, RABAC1, DRD4, NQO1, JUN, GATSL3, SMAD3, GOT1, TGFB3, NDE1, STAT2, ESR1, IIGP1, ASS1, COL1A1, NFKBIA, SDK1, COL1A2, PRKRA, AMOTL2, TCF4, VIM, CD247, RBMX	880	625	17446	1.68116	0.254165	0.0266556	0.0260879
GOTERM_MF_DIRECT	GO:0004602~glutathione peroxidase activity	7	0.670498	0.000338902	GPX1, GSTP1, MGST3, MGST1, GPX8, GSTM7, PRDX6	880	20	17446	6.93875	0.30655	0.0305012	0.0298517
GOTERM_MF_DIRECT	GO:0001968~fibronectin binding	8	0.766284	0.00047353	ITGA4, SDC4, IGFBP5, PLEKHA2, ITGB3, MMP2, THBS1, CTSS	880	29	17446	5.46897	0.400425	0.0393394	0.0385016
GOTERM_MF_DIRECT	GO:0005525~GTP binding	36	3.44828	0.000512008	RHOBTB3, GIMAP4, GIMAP6, GIMAP9, TUBA1C, GNA14, RAB20, RASD1, ARL5C, TUBA1A, GNAT2, ANXA6, GBP2, GBP4, GBP3, GBP6, GUCY1A3, RAB2B, RAB4A, GBP8, IFI47, RHOC, IIGP1, GM12250, ARL4C, DNM3, IRGQ, RAB31, RAP2B, MRAS, RRAGD, IGTP, GNAS, RHOU, RAB39, ARL8A	880	383	17446	1.86345	0.424842	0.0394977	0.0386566
GOTERM_MF_DIRECT	GO:0043295~glutathione binding	6	0.574713	0.000631114	GSTM2, GSTA4, GSTP1, MGST1, GSTM7, PTGES	880	15	17446	7.93	0.494303	0.0454402	0.0444725
GOTERM_MF_DIRECT	GO:0003824~catalytic activity	42	4.02299	0.000674649	ACAA2, PPM1M, LYZ2, HDC, PPM1H, ABHD6, PYGL, PAPSS2, HK2, LDHB, ENPP2, AOX1, HMGCS2, UPP1, ACSS1, DCPS, HAO2, RAG1, HSD3B6, APOBEC1, PHYH, APOBEC3, PCYT1B, GOT1, GPT2, HSD3B1, EPHX1, SULF1, PRDX6, SYN1, SULF2, UGDH, FOLH1, AMACR, EHHADH, MYO5B, ALPL, AMY1, ECHDC3, ACSBG1, BCAT1, BCAT2	880	479	17446	1.73831	0.517545	0.0455388	0.044569
GOTERM_MF_DIRECT	GO:0004867~serine-type endopeptidase inhibitor activity	16	1.53257	0.00132113	ITIH2, SERPINF1, SERPINB9, SPINT3, SERPINA3N, SERPINA3G, AGT, SERPINA5, SERPINA3C, SERPINB1A, SERPINB6B, WFDC6B, CD109, SERPINH1, SERPING1, COL6A3	880	123	17446	2.57886	0.760156	0.0839309	0.0821435
GOTERM_MF_DIRECT	GO:0008201~heparin binding	18	1.72414	0.00159373	NRP1, TPSB2, PCOLCE, PLA2G5, THBS1, PRSS34, CYR61, SFRP1, PTPRC, CCL7, ADAMTS1, ABI3BP, CCL5, LIPG, ANG, APOE, SLIT2, FGFR2	880	151	17446	2.36325	0.821398	0.0956236	0.0935871
GOTERM_MF_DIRECT	GO:0019899~enzyme binding	34	3.2567	0.00203573	SCARB2, ECM1, TRIO, ITGB3, THY1, ADRB2, TTN, PYCARD, CDC20, ZFP36, TSPAN5, LGALS9, SLC18A1, SLC18A2, SLC12A3, GSTM2, JUN, PRKCH, PARP4, SMAD3, SORT1, EPHX1, LAMB1, ESR1, BCR, NFKBIA, NR5A1, PRKRA, EHHADH, PPP1R3D, STUB1, GSTM7, SLC25A4, RCOR1	880	384	17446	1.75534	0.889289	0.115715	0.113251
GOTERM_MF_DIRECT	GO:0048407~platelet-derived growth factor binding	5	0.478927	0.00228836	COL1A1, PDGFRA, COL1A2, COL4A1, COL6A1	880	12	17446	8.26042	0.915775	0.123571	0.12094
GOTERM_MF_DIRECT	GO:0016740~transferase activity	99	9.48276	0.00253862	ACAA2, TRIO, AMHR2, NRK, THUMPD2, UBE2L6, HNMT, SAT1, RPS6KA2, CHAC2, TGM4, PDK1, GAMT, ACVR1, PDGFRA, ALG8, ST6GAL1, PRKCH, METTL1, GPT2, BCR, MAPKAPK3, MFNG, BLK, PKDCC, MGST3, MGST1, SULT1A1, UGCG, FGGY, ST8SIA4, PIP5K1B, GSTM2, GSTM1, DMPK, GOT1, PLK2, ST8SIA2, GFPT2, UBE2A, EIF2AK4, CLK1, STK24, UST, CDK14, GSTM7, GSTM6, GALK2, FGFR2, RET, DDR1, ACVRL1, B4GALT1, PYGL, HK2, POLI, CD38, HMGCS2…	880	1472	17446	1.33334	0.935764	0.125452	0.122781
GOTERM_MF_DIRECT	GO:0046982~protein heterodimerization activity	42	4.02299	0.00255551	CEBPD, CHRNA4, MTTP, CD3G, IKZF1, CENPA, CD3D, MYC, ADORA1, SOX8, NEFM, SOX9, PDK1, FZD1, TPD52, GUCY1A3, GSTM2, JUN, MEF2C, TGFB2, GSTM1, SMAD3, KCND2, CAV2, TGFB3, TAP1, CYBA, INHBB, FOS, PBX1, NR4A1, MAF, AXL, RRAGD, TCF4, SYCP3, INHA, SOS1, SOS2, ATF3, ABCG1, H2-AB1	880	514	17446	1.61994	0.936928	0.125452	0.122781
GOTERM_MF_DIRECT	GO:0004675~transmembrane receptor protein serine/threonine kinase activity	5	0.478927	0.00317461	ACVR1, ACVRL1, AMHR2, LY6G6E, TGFBR2	880	13	17446	7.625	0.967743	0.149069	0.145894
GOTERM_MF_DIRECT	GO:0008236~serine-type peptidase activity	18	1.72414	0.0035865	KLK1B21, TPSB2, C1RA, TMPRSS6, CMA1, KLK1B24, MCPT4, GZMA, CFI, HTRA1, PRSS16, GZMB, PLAT, PRSS34, PCSK5, C2, DPP9, KLK1B27	880	163	17446	2.18926	0.979357	0.161392	0.157955
GOTERM_MF_DIRECT	GO:0032036~myosin heavy chain binding	4	0.383142	0.00382918	PDLIM2, AXL, CORO1A, MYL9	880	7	17446	11.3286	0.984132	0.16542	0.161898
GOTERM_MF_DIRECT	GO:0015643~toxic substance binding	5	0.478927	0.00426891	TMEM181B-PS, NEFM, TMEM181A, ASS1, H2-AB1	880	14	17446	7.08036	0.99015	0.171485	0.167833
GOTERM_MF_DIRECT	GO:0019838~growth factor binding	8	0.766284	0.00463389	ACVR1, NRP1, IGFBP5, HTRA1, IGFBP7, IGFBP6, LTBP1, CYR61	880	42	17446	3.77619	0.993371	0.171485	0.167833
GOTERM_MF_DIRECT	GO:0016616~oxidoreductase activity, acting on the CH-OH group of donors, NAD or NADP as acceptor	7	0.670498	0.00472883	HSD3B6, LDHB, UGDH, HSD3B7, ADHFE1, HSD3B1, GPD1	880	32	17446	4.33672	0.994019	0.171485	0.167833
GOTERM_MF_DIRECT	GO:0046332~SMAD binding	9	0.862069	0.00475521	ACVR1, ACVRL1, SMAD3, COL1A2, CITED2, CREB3L1, STUB1, TOB1, TGFBR2	880	53	17446	3.36651	0.994188	0.171485	0.167833
GOTERM_MF_DIRECT	GO:0000978~RNA polymerase II core promoter proximal region sequence-specific DNA binding	31	2.96935	0.00476346	CEBPD, GATA4, GATA1, ETS2, ZIC3, MYC, ZKSCAN3, JUNB, EGR2, JUN, MEF2C, SMAD3, KLF13, HELT, FIGLA, IFI203, RFX3, FOS, ESR1, PBX1, FLI1, RUNX2, CTCFL, MAFB, PAX8, NFIA, NFIB, IRF4, FOSB, TCF4, ATF3	880	359	17446	1.71191	0.99424	0.171485	0.167833
GOTERM_MF_DIRECT	GO:0015075~ion transmembrane transporter activity	4	0.383142	0.00589831	LASP1, S100A6, SFXN3, SFXN1	880	8	17446	9.9125	0.99832	0.199068	0.194829
GOTERM_MF_DIRECT	GO:0051371~muscle alpha-actinin binding	4	0.383142	0.00589831	PDLIM2, LDB3, PKD2, TTN	880	8	17446	9.9125	0.99832	0.199068	0.194829
GOTERM_MF_DIRECT	GO:0015222~serotonin transmembrane transporter activity	3	0.287356	0.00735245	SLC18A1, SLC18A2, SLC6A4	880	3	17446	19.825	0.999654	0.236136	0.231107
GOTERM_MF_DIRECT	GO:0004702~receptor signaling protein serine/threonine kinase activity	9	0.862069	0.0074339	ACVR1, ACVRL1, TGFB2, STK24, AMHR2, NRK, PAK6, TGFBR2, MAP4K4	880	57	17446	3.13026	0.999684	0.236136	0.231107
GOTERM_MF_DIRECT	GO:0003690~double-stranded DNA binding	15	1.43678	0.00870747	EGR1, JUN, SMAD3, IFI203, MND1, NR0B1, FOS, NR5A1, MAF, NFIB, WT1, MYC, FOSB, TCF4, JUNB	880	136	17446	2.18658	0.999921	0.268688	0.262966
GOTERM_MF_DIRECT	GO:0030414~peptidase inhibitor activity	14	1.341	0.00909437	8030411F24RIK, WFDC10, ITIH2, SERPINA3N, SERPINA3G, SERPINA5, SERPINA3C, SERPINB1A, CST12, WFDC6B, CD109, TIMP2, SERPING1, TIMP3	880	123	17446	2.2565	0.999948	0.272831	0.267021
GOTERM_MF_DIRECT	GO:0003924~GTPase activity	20	1.91571	0.00947571	GBP6, GBP8, RAB4A, DDX3X, IFI47, IIGP1, DNM3, TUBA1C, GNA14, GNG2, TUBA1A, GNAT2, ARHGDIB, RRAGD, IGTP, GNAS, RHOU, GBP2, GBP4, GBP3	880	209	17446	1.89713	0.999966	0.276588	0.270698
GOTERM_MF_DIRECT	GO:0043548~phosphatidylinositol 3-kinase binding	6	0.574713	0.0102754	PDGFRA, AXL, IRS1, ATP1A1, CORO1A, HCST	880	27	17446	4.40556	0.999986	0.292037	0.285817
GOTERM_MF_DIRECT	GO:0004252~serine-type endopeptidase activity	20	1.91571	0.0109352	KLK1B21, TPSB2, C1RA, TMPRSS6, CMA1, KLK1B24, MCPT4, MMP2, GZMA, CFI, HTRA1, GZMB, PLAT, PRSS35, PRSS34, F3, PCSK5, C2, KLK1B27, CTSC	880	212	17446	1.87028	0.999993	0.302821	0.296372
GOTERM_MF_DIRECT	GO:0004872~receptor activity	17	1.62835	0.0133947	SCARB2, ROBO4, ITGB5, AMHR2, ITGB3, TGFBR2, CD200R4, KLRB1B, VPREB1, KLRB1C, RTN4RL1, KLRB1F, CXCR3, CD48, PLA2R1, FOLR1, RAMP1	880	172	17446	1.95945	1	0.361656	0.353954
GOTERM_MF_DIRECT	GO:0044212~transcription regulatory region DNA binding	21	2.01149	0.0143016	EGR1, MEF2C, EGR2, JUN, SMAD3, CEBPD, RFX3, GATA4, FOS, IKZF1, KLF15, RUNX2, CTCFL, PAX8, SALL2, BASP1, WT1, CREB3L1, SOX9, ATF3, RCOR1	880	233	17446	1.7868	1	0.376724	0.368701
GOTERM_MF_DIRECT	GO:0017124~SH3 domain binding	13	1.24521	0.0158478	ZFP106, GPX1, CTTNBP2, WIPF3, DTX1, CYBA, PTPN22, ADAM19, ARHGAP31, PLSCR2, SOS1, SH3BGR, DRD4	880	118	17446	2.18411	1	0.402015	0.393454
GOTERM_MF_DIRECT	GO:0005201~extracellular matrix structural constituent	7	0.670498	0.0160062	COL1A1, COL1A2, COL27A1, COL4A2, COL4A1, LAMB1, LAMC1	880	41	17446	3.38476	1	0.402015	0.393454
GOTERM_MF_DIRECT	GO:0004672~protein kinase activity	39	3.73563	0.0190369	RET, DDR1, ACVRL1, BLK, CAMK2D, TRIO, PKDCC, PRKAA2, AMHR2, NRK, CAMKK2, TTN, RPS6KA2, CCL5, PAK6, SOX9, MAP4K4, PDK1, ACVR1, PDGFRA, PRKCH, KSR1, DMPK, PLK2, STYK1, MMD2, IRAK4, EIF2AK4, TGFBR2, CLK1, TEC, STK24, MAPKAPK3, AXL, SGK1, TRIB2, CDK14, FGFR2, DDR2	880	531	17446	1.45607	1	0.463018	0.453158
GOTERM_MF_DIRECT	GO:0005539~glycosaminoglycan binding	5	0.478927	0.0192924	ABI3BP, BGN, PRSS34, DCN, TGFBR2	880	21	17446	4.72024	1	0.463018	0.453158
GOTERM_MF_DIRECT	GO:0008233~peptidase activity	38	3.63985	0.0199759	TPSB2, ENPEP, TMPRSS6, DHH, MCPT4, CFI, FGL2, HTRA1, PLAT, CTSW, PCSK5, CTSS, C2, STAMBPL1, DPP9, ADAMTS1, CASP4, KLK1B27, CTSC, ADAMTS6, CPA3, USP25, KLK1B21, CPA2, C1RA, CMA1, GZMA, KLK1B24, MMP2, GZMB, PRSS16, PSMB8, PM20D1, ADAM19, FOLH1, XPNPEP1, CPE, ADAM8	880	516	17446	1.45998	1	0.463502	0.453631
GOTERM_MF_DIRECT	GO:0008092~cytoskeletal protein binding	9	0.862069	0.020553	FABP3, B4GALT1, ANXA2, MSN, LDB3, ANK3, ALDOA, PKD2, CORO1A	880	68	17446	2.6239	1	0.463502	0.453631
GOTERM_MF_DIRECT	GO:0019901~protein kinase binding	33	3.16092	0.0206001	ACVRL1, B4GALT1, IRS1, GSTP1, HSPB1, GATA4, THY1, ATP1A1, TTN, CCNB3, PRDX3, CCNB1, ZFP36, CCND2, DPYSL2, TNNI3, CCNL1, CCR5, IFNAR2, GSTM1, SMAD3, CAV2, MSN, SYN1, CD2, CD24A, KAT2B, PTPRC, PRKRA, SPRY2, VDAC1, VIM, KIF20A	880	434	17446	1.50743	1	0.463502	0.453631
GOTERM_MF_DIRECT	GO:0003779~actin binding	27	2.58621	0.0218236	GMFG, WIPF3, CAPG, AQP2, CORO1A, CNN3, EPS8, ABLIM1, LASP1, SCIN, TMSB4X, ENC1, TNNI1, TNNI3, CCR5, MYOZ2, CAP1, GSN, MSN, DSTN, PARVA, MYO7A, PARVB, MARCKS, MYO5B, ANG, LCP1	880	338	17446	1.58365	1	0.481011	0.470767
GOTERM_MF_DIRECT	GO:0008134~transcription factor binding	27	2.58621	0.0248293	DDX3X, NAB1, GATA4, PRICKLE1, HDAC8, MYC, SOX8, CD34, JUNB, EGR1, JUN, SMAD3, FIGLA, IFI203, NR0B1, FOS, ESR1, RUNX2, NR4A1, KAT2B, MAFB, NFIA, CSDC2, ID3, TRIB2, RCOR1, H2-AB1	880	342	17446	1.56513	1	0.518232	0.507195
GOTERM_MF_DIRECT	GO:0015250~water channel activity	4	0.383142	0.0249519	AQP8, PDPN, AQP5, AQP2	880	13	17446	6.1	1	0.518232	0.507195
GOTERM_MF_DIRECT	GO:0005319~lipid transporter activity	4	0.383142	0.0249519	APOM, GM2A, MTTP, APOE	880	13	17446	6.1	1	0.518232	0.507195
GOTERM_MF_DIRECT	GO:0008483~transaminase activity	5	0.478927	0.0263691	GOT1, GFPT2, GPT2, BCAT1, BCAT2	880	23	17446	4.30978	1	0.527381	0.51615
GOTERM_MF_DIRECT	GO:0005520~insulin-like growth factor binding	5	0.478927	0.0263691	IGFBP5, HTRA1, IGFBP7, IGFBP6, CYR61	880	23	17446	4.30978	1	0.527381	0.51615
GOTERM_MF_DIRECT	GO:0005509~calcium ion binding	48	4.5977	0.0274959	RET, SPARC, PCDH10, TTYH1, DHH, PROS1, TCHH, PLA2G5, PKD2, NID1, THBS1, LTBP1, PCDH17, CAMKK2, TTN, DLL4, SCIN, S100A16, ANXA6, ENPP2, SPOCK1, SLIT2, S100A11, SLC25A24, S100A10, TPD52, C1RA, GSN, ANXA2, ANXA4, ANXA5, PLA2G4A, SULF1, SYTL4, SYTL2, SULF2, RCN3, RCN1, S100A6, SPARCL1, AMY1, ADAM8, LCP1, GAS6, S100A9, MYL9, NUCB2, S100A8	880	699	17446	1.36137	1	0.539919	0.528421
GOTERM_MF_DIRECT	GO:0005544~calcium-dependent phospholipid binding	7	0.670498	0.0296908	ANXA2, ANXA4, ANXA5, ANXA6, PLA2G4A, SYTL4, SYTL2	880	47	17446	2.95266	1	0.572608	0.560413
GOTERM_MF_DIRECT	GO:0005024~transforming growth factor beta-activated receptor activity	3	0.287356	0.0332181	ACVRL1, AMHR2, TGFBR2	880	6	17446	9.9125	1	0.629395	0.615992
GOTERM_MF_DIRECT	GO:0051015~actin filament binding	13	1.24521	0.0345165	WIPF3, DSTN, MYO7A, RCSD1, CORO1A, SLC6A4, TTN, LASP1, SCIN, CTNNA2, LCP1, CTNNAL1, GAS7	880	132	17446	1.95246	1	0.64272	0.629033
GOTERM_MF_DIRECT	GO:0017127~cholesterol transporter activity	4	0.383142	0.036843	ABCA1, STAR, APOE, ABCG1	880	15	17446	5.28667	1	0.663173	0.64905
GOTERM_MF_DIRECT	GO:0023026~MHC class II protein complex binding	4	0.383142	0.036843	CD74, H2-OB, ATP1B1, MS4A1	880	15	17446	5.28667	1	0.663173	0.64905
GOTERM_MF_DIRECT	GO:0043425~bHLH transcription factor binding	5	0.478927	0.0395543	SMAD3, TCF21, TCF4, SOX9, RUNX2	880	26	17446	3.8125	1	0.689011	0.674337
GOTERM_MF_DIRECT	GO:0043236~laminin binding	5	0.478927	0.0395543	ECM1, PLEKHA2, NID1, THBS1, CTSS	880	26	17446	3.8125	1	0.689011	0.674337
GOTERM_MF_DIRECT	GO:0016787~hydrolase activity	93	8.90805	0.0417739	TPSB2, DDX3X, MCPT4, PTPN22, PLAT, CTSW, NUDT6, PCSK5, LIPA, CTSS, IFIH1, GM2A, ADAMTS1, DPYSL2, CASP4, LIPG, ENPP2, CD38, KLK1B27, CTSC, RAG1, APOBEC1, CPA3, CPA2, APOBEC3, MMP2, RNASE6, ACOT13, PLA2G4A, PRSS16, RNASE4, AMPD3, CMBL, DNM3, PTP4A1, ADAM19, MBLAC2, FOLH1, DDAH1, AMY1, ANG, ADAM8, TMEM55A, PIF1, PON3, ASAH1, ENPEP, ABHD4, DHH, PPM1M, TMPRSS6, LYZ2, CFI, HTRA1, RHOBTB3, PPM1H, ABHD6,…	880	1533	17446	1.20269	1	0.705153	0.690136
GOTERM_MF_DIRECT	GO:0004713~protein tyrosine kinase activity	12	1.14943	0.0417868	DDR1, RET, CLK1, BLK, PDGFRA, TEC, PKDCC, AXL, STYK1, FGFR2, DDR2, TTN	880	121	17446	1.96612	1	0.705153	0.690136
GOTERM_MF_DIRECT	GO:0035255~ionotropic glutamate receptor binding	5	0.478927	0.0446463	RAB4A, IL1R1, MYO5B, GNAS, ADRB2	880	27	17446	3.6713	1	0.730576	0.715018
GOTERM_MF_DIRECT	GO:0016811~hydrolase activity, acting on carbon-nitrogen (but not peptide) bonds, in linear amides	5	0.478927	0.0446463	PM20D1, KLK1B21, ASAH1, KLK1B24, KLK1B27	880	27	17446	3.6713	1	0.730576	0.715018
GOTERM_MF_DIRECT	GO:0031072~heat shock protein binding	7	0.670498	0.0494091	NFKBIA, ZFP36, GPR37, DMPK, ADORA1, STUB1, SLC18A2	880	53	17446	2.6184	1	0.786653	0.769901
GOTERM_MF_DIRECT	GO:0016301~kinase activity	45	4.31034	0.04953	RET, DDR1, ACVRL1, BLK, CAMK2D, TRIO, PKDCC, PRKAA2, AMHR2, TRRAP, NRK, KNDC1, PAPSS2, HK2, CAMKK2, CCNB1, FGGY, RPS6KA2, PAK6, PIP5K1B, MAP4K4, PDK1, ACVR1, PDGFRA, PRKCH, DMPK, PLK2, STYK1, IRAK4, EIF2AK4, TGFBR2, BCR, CLK1, TYROBP, TEC, STK24, MAPKAPK3, ETNK2, AXL, ITPKA, SGK1, CDK14, GALK2, FGFR2, DDR2	880	674	17446	1.32363	1	0.786653	0.769901
GOTERM_MF_DIRECT	GO:0000979~RNA polymerase II core promoter sequence-specific DNA binding	8	0.766284	0.051044	EGR1, PAX8, MYC, SOX8, FOS, IKZF1, GATA1, RUNX2	880	67	17446	2.36716	1	0.79895	0.781935
GOTERM_MF_DIRECT	GO:0008144~drug binding	11	1.05364	0.0560596	ADH1, SFRP1, GSTA4, CHRNA4, GSTP1, ADRB2, PYGL, ATP1B1, FOLR1, DRD4, SLC18A2	880	112	17446	1.9471	1	0.860864	0.842531
GOTERM_MF_DIRECT	GO:0043394~proteoglycan binding	3	0.287356	0.0579988	SLIT2, NID1, CTSS	880	8	17446	7.43437	1	0.860864	0.842531
GOTERM_MF_DIRECT	GO:1990405~protein antigen binding	3	0.287356	0.0579988	ITGA4, KLRD1, H2-AB1	880	8	17446	7.43437	1	0.860864	0.842531
GOTERM_MF_DIRECT	GO:0048306~calcium-dependent protein binding	8	0.766284	0.058188	CLN3, ANXA2, ANXA4, ANXA6, S100A6, TNNI3, S100A11, SYN1	880	69	17446	2.29855	1	0.860864	0.842531
GOTERM_MF_DIRECT	GO:0019904~protein domain specific binding	22	2.10728	0.0602994	APOBEC1, IGBP1, GSN, IRS1, NDE1, CAPG, NR0B1, MYO7A, ATP1A1, RUNX2, AKAP2, RAP2B, TUBA1A, BASP1, GNAS, CPE, ID3, TACC1, TNNI3, HIST1H4D, DLGAP4, TJP2	880	289	17446	1.50917	1	0.880046	0.861304
GOTERM_MF_DIRECT	GO:0005178~integrin binding	10	0.957854	0.0649751	VCAM1, ITGB5, ITGB3, TIMP2, LAMB1, ADAM8, THY1, AMICA1, THBS1, CYR61	880	100	17446	1.9825	1	0.92797	0.908208
GOTERM_MF_DIRECT	GO:0050839~cell adhesion molecule binding	8	0.766284	0.065919	CD1D1, VCAM1, ITGA4, ITGB3, MSN, CPE, ADAM8, AMICA1	880	71	17446	2.2338	1	0.92797	0.908208
GOTERM_MF_DIRECT	GO:0004860~protein kinase inhibitor activity	7	0.670498	0.0661609	SOCS2, SOCS3, CDKN1B, RTN4RL1, BGN, TRIB2, DCN	880	57	17446	2.43465	1	0.92797	0.908208
GOTERM_MF_DIRECT	GO:0004029~aldehyde dehydrogenase (NAD) activity	4	0.383142	0.067679	ALDH6A1, ALDH2, ALDH1B1, ALDH1A1	880	19	17446	4.17368	1	0.931591	0.911752
GOTERM_MF_DIRECT	GO:0004601~peroxidase activity	5	0.478927	0.0684755	PRDX3, PRDX2, GPX1, GPX8, PRDX6	880	31	17446	3.19758	1	0.931591	0.911752
GOTERM_MF_DIRECT	GO:0005160~transforming growth factor beta receptor binding	6	0.574713	0.0690067	TGFB2, SMAD3, LRG1, TGFB3, INHBB, INHA	880	44	17446	2.70341	1	0.931591	0.911752
GOTERM_MF_DIRECT	GO:0030246~carbohydrate binding	18	1.72414	0.0715297	KLRA5, GFPT2, LY75, PYGL, KLRA9, ASGR1, CD24A, KLRB1B, KLRB1C, OS9, KLRB1F, KLRE1, KLRD1, LGALS9, CD302, PLA2R1, CD34, KLRI2	880	229	17446	1.5583	1	0.950084	0.92985
GOTERM_MF_DIRECT	GO:0050544~arachidonic acid binding	3	0.287356	0.072136	STX3, S100A9, S100A8	880	9	17446	6.60833	1	0.950084	0.92985
GOTERM_MF_DIRECT	GO:0003700~transcription factor activity, sequence-specific DNA binding	55	5.2682	0.0815143	ZFP963, CITED2, IKZF1, ETS2, FOXQ1, SALL2, ZIC3, CREB3L1, MYC, SOX8, SOX9, JUNB, MEF2C, TSC22D1, ZFP3, ZFP2, RFX3, FOS, KLF15, RUNX2, NR5A1, MAF, PAX8, IRF4, IRF8, IRF5, L3MBTL4, ATF3, CEBPD, GATA4, GATA1, TBX22, ZKSCAN3, ZFP358, EGR1, EGR2, JUN, SMAD3, HELT, ZFP758, STAT2, ESR1, FLI1, PBX1, NR4A1, MAFB, NFIA, WT1, NFIB, ID3, FOSB, TCF4, RCOR1, ZFP275, DMRTC1A	880	883	17446	1.23485	1	1	0.979611
GOTERM_MF_DIRECT	GO:0030674~protein binding, bridging	7	0.670498	0.0858422	COL1A2, PRKAA2, CAV2, TCHH, STUB1, ANK3, TJP2	880	61	17446	2.275	1	1	0.979611
GOTERM_MF_DIRECT	GO:0030506~ankyrin binding	4	0.383142	0.0863316	CACNA1D, ATP1A1, RHBG, TTN	880	21	17446	3.77619	1	1	0.979611
GOTERM_MF_DIRECT	GO:0004683~calmodulin-dependent protein kinase activity	4	0.383142	0.0863316	CAMK2D, MAPKAPK3, ITPKA, CAMKK2	880	21	17446	3.77619	1	1	0.979611
GOTERM_MF_DIRECT	GO:0005351~sugar:proton symporter activity	3	0.287356	0.0872404	SLC35A1, SLC35A4, SLC35A5	880	10	17446	5.9475	1	1	0.979611
GOTERM_MF_DIRECT	GO:0051920~peroxiredoxin activity	3	0.287356	0.0872404	PRDX3, PRDX2, PRDX6	880	10	17446	5.9475	1	1	0.979611
GOTERM_MF_DIRECT	GO:0015254~glycerol channel activity	3	0.287356	0.0872404	AQP8, AQP5, AQP2	880	10	17446	5.9475	1	1	0.979611
GOTERM_MF_DIRECT	GO:0008009~chemokine activity	6	0.574713	0.0926673	CCL25, CXCL12, CCL7, CCL6, CCL5, CXCL1	880	48	17446	2.47812	1	1	0.979611
GOTERM_MF_DIRECT	GO:0050998~nitric-oxide synthase binding	4	0.383142	0.0963846	DNM3, CD74, CAMK2D, SLC6A4	880	22	17446	3.60455	1	1	0.979611
GOTERM_MF_DIRECT	GO:0052656~L-isoleucine transaminase activity	2	0.191571	0.0982323	BCAT1, BCAT2	880	2	17446	19.825	1	1	0.979611
GOTERM_MF_DIRECT	GO:0031798~type 1 metabotropic glutamate receptor binding	2	0.191571	0.0982323	DNM3, ESR1	880	2	17446	19.825	1	1	0.979611
GOTERM_MF_DIRECT	GO:0097493~structural molecule activity conferring elasticity	2	0.191571	0.0982323	AHNAK, TTN	880	2	17446	19.825	1	1	0.979611
GOTERM_MF_DIRECT	GO:0038062~protein tyrosine kinase collagen receptor activity	2	0.191571	0.0982323	DDR1, DDR2	880	2	17446	19.825	1	1	0.979611
GOTERM_MF_DIRECT	GO:0004084~branched-chain-amino-acid transaminase activity	2	0.191571	0.0982323	BCAT1, BCAT2	880	2	17446	19.825	1	1	0.979611
GOTERM_MF_DIRECT	GO:0005026~transforming growth factor beta receptor activity, type II	2	0.191571	0.0982323	AMHR2, TGFBR2	880	2	17446	19.825	1	1	0.979611
GOTERM_MF_DIRECT	GO:0052655~L-valine transaminase activity	2	0.191571	0.0982323	BCAT1, BCAT2	880	2	17446	19.825	1	1	0.979611
GOTERM_MF_DIRECT	GO:0052654~L-leucine transaminase activity	2	0.191571	0.0982323	BCAT1, BCAT2	880	2	17446	19.825	1	1	0.979611

## Sheet: LZKO↑BP
Category	Term	Count	%	PValue	Genes	List Total	Pop Hits	Pop Total	Fold Enrichment	Bonferroni	Benjamini	FDR
GOTERM_BP_DIRECT	GO:0006351~transcription, DNA-templated	261	13.3367	9.70244e-15	GABPB2, MAML1, BACH1, ELK1, RCBTB1, BACH2, SOX2, SPIB, SOX3, ZFP281, ZMIZ1, ZXDB, CHEK2, MYC, CPNE1, SOX4, ZFP287, MEF2C, PRKCB, SOX13, EBF3, ZFP618, RUNX3, SOX10, RUNX1, EID1, EID2, DEPDC1A, ZFP292, SUB1, HOXB4, TXNIP, HOXB3, ATF7, NOBOX, PADI4, ATF5, ATF3, PAXIP1, FOXG1, ARX, ZFP503, ZBTB1, GATA5, TWIST1, PRDM13, SEC14L2, ZFP182, HLTF, NRBF2, HIVEP2, ZFP740, ZBTB7B, HEXIM1, MCTS1, EGR1, JUN, EG…	1583	1885	18082	1.58159	4.99464e-11	5.01713e-11	4.96959e-11
GOTERM_BP_DIRECT	GO:0006355~regulation of transcription, DNA-templated	296	15.1252	3.89395e-13	GABPB2, ZFP605, MAML1, ZMYND8, BACH1, ELK1, RCBTB1, BACH2, SOX2, SPIB, SOX3, ZFP281, ZMIZ1, ZXDB, CHEK2, MYC, CPNE1, SOX4, ZFP287, MEF2C, GM14139, PRKCB, SOX13, EBF3, ZFP618, ZFP738, ZFP617, RUNX3, SOX10, RUNX1, EID1, EID2, DEPDC1A, ZFP292, SUB1, HOXB4, TXNIP, HOXB3, ATF7, NOBOX, PADI4, ZFP9, ATF5, ATF3, PAXIP1, FOXG1, ARX, ZFP503, ZBTB1, GATA5, TWIST1, PRDM13, SEC14L2, ZFP182, NRBF2, HIVEP2, ZFP…	1583	2279	18082	1.48359	2.01336e-09	1.00678e-09	9.97241e-10
GOTERM_BP_DIRECT	GO:0045944~positive regulation of transcription from RNA polymerase II promoter	152	7.76699	7.44761e-12	CRTC3, GABPB2, MAML1, NUCKS1, ETS1, ELK1, BACH1, ETS2, YY1, SOX2, SALL1, ZMIZ1, MYC, ZC3H12A, EP300, TNFSF11, SOX4, ACVR1, OSR2, MEF2C, LMO4, SLC11A1, IFRD1, WNT5A, ARID5A, EBF3, POU3F1, RUNX3, SOX10, POU3F3, RUNX1, ARMCX3, PYGO1, SFRP2, MYCN, MAF, ZFP292, NCL, HOXB4, NOBOX, ATF5, ATF3, NOTCH1, CBFB, GATA5, TWIST1, PIK3R1, ADRB2, GLIS2, PLAC8, MYO6, HLTF, NDN, FADD, ZBTB7B, ZFP462, EGR1, EGR2, JU…	1583	995	18082	1.74496	3.85115e-08	1.28372e-08	1.27155e-08
GOTERM_BP_DIRECT	GO:0045893~positive regulation of transcription, DNA-templated	100	5.10986	4.04562e-11	RORC, AHR, RORB, ETS1, ELK1, ETS2, SOX2, SALL1, FGF9, ZFP281, ZXDB, CHEK2, MYC, PIM1, EP300, PIM2, SOX4, ZFP287, ACVR1, OSR2, MAP2K1, MEF2C, WNT5A, F2R, EBF3, POU3F1, RUNX3, SOX10, POU3F3, RUNX1, NIF3L1, MYCN, ATF5, IFNAR1, MEG3, ENY2, NOTCH1, GATA5, GLIS2, DVL2, WNT4, EGR1, EGR2, JUN, SMAD4, TRIP4, SMAD9, NR1D2, NR2F2, IGF1, ESR1, NFKB1, ESR2, FOSL2, NFKBIA, NR4A1, MLXIPL, DAB2, LHX3, SP3, NANOG…	1583	576	18082	1.98309	2.09199e-07	5.22998e-08	5.18042e-08
GOTERM_BP_DIRECT	GO:0000122~negative regulation of transcription from RNA polymerase II promoter	110	5.62085	1.62772e-08	TXN1, AHR, BACH1, ETS2, BACH2, YY1, SOX2, ZFP36, SALL1, FGF9, ZFP281, MYC, EP300, TLE4, OSR2, MEF2C, S100A1, FST, RUNX3, POU3F3, EID1, EID2, MAF, ERF, HOXB4, TXNIP, HOXB3, SIK1, EZR, ATF3, NOTCH1, RHOX3A, FOXG1, ARX, ZBTB1, PSEN2, TWIST1, PRDM13, AEBP1, GLIS2, HEXIM1, EGR1, JUN, SMAD4, JUND, CBX4, CAV1, IRF2BP2, NR2F2, ESR1, ST18, NFKB1, ESR2, SMAD7, MLXIPL, YEATS2, H2AFY2, TRPV4, ID1, PHF14, ID3…	1583	729	18082	1.72358	8.4166e-05	1.68339e-05	1.66744e-05
GOTERM_BP_DIRECT	GO:0006954~inflammatory response	60	3.06592	3.93716e-07	ECM1, CSF1, NCF1, TNFAIP3, IL1F9, IL1RAP, CRHBP, MMP25, CYP26B1, HYAL1, STAB1, ZC3H12A, NFKBIZ, HYAL3, C3AR1, ITGB6, CCR5, PTGIR, ANXA1, PARP4, IGFBP4, SLC11A1, F2R, IL18, TNFRSF1B, TIRAP, NAIP2, NAIP5, KIT, TLR7, TLR3, S100A8, TLR2, CSF1R, CCL12, LY96, TNFRSF11B, THBS1, C3, MAPK8, CCL9, HRH1, CCL8, CNR2, CCL7, IRAK2, CCL6, CCL2, CD163, RARRES2, LY86, TNFRSF10B, CXCL10, CXCL11, CXCL12, CAMK4, F2R…	1583	344	18082	1.99232	0.00203384	0.000339318	0.000336102
GOTERM_BP_DIRECT	GO:0032496~response to lipopolysaccharide	39	1.99285	2.69273e-06	CEBPB, NOTCH1, MAOB, MGST1, MGST2, LY96, TNFRSF11B, COMT, THBD, TRIM6, CNR2, IRAK1, CASP1, LGALS9, LBP, PTGIR, JUN, EDN1, JUND, VCAM1, SLC11A1, F2R, TNFRSF10B, FMO1, FOS, TNFRSF1B, TIRAP, DCN, TJP1, NFKBIA, CXCL10, CXCL11, TRPV4, TRIB1, S100A8, TLR2, PTGES, IFNAR1, PF4	1583	197	18082	2.26133	0.0138276	0.00185742	0.00183982
GOTERM_BP_DIRECT	GO:0010628~positive regulation of gene expression	64	3.27031	3.0006e-06	DDX3X, CSF1, CITED2, SERPINE1, PIK3CB, ARRB2, CTGF, YY1, TRIM6, CYP26B1, HMGN5, FGF9, ZC3H12A, DNMT3B, EP300, IKBKG, LGALS9, CCR5, OSR2, MAP2K1, MEF2C, FOXD1, SLC11A1, TCF12, NOG, IL18, PAWR, POU3F1, POU3F3, OLFM1, MYCN, MAF, KIT, EZR, MET, ATF3, TLR3, TLR2, ARX, TWIST1, ALOX12, PIK3R1, MAPK8, HES1, ZBTB7B, LDLR, KDM4A, EGR1, CAV1, EIF2AK3, MSN, KLF4, AGT, NFKB1, VEGFA, CTCFL, NAT8, STAR, TRPV4, …	1583	399	18082	1.8322	0.0153964	0.00185742	0.00183982
GOTERM_BP_DIRECT	GO:0002376~immune system process	62	3.16811	3.23279e-06	H2-T23, DDX3X, DCLRE1C, IFITM2, CSF1, LST1, IL1F9, IL1RAP, AHR, IFIT1, ETS1, ZC3H12A, TRIM25, MAP3K8, LBP, LGALS9, AMICA1, B2M, ANXA1, PRKCB, CD300A, CD8B1, MR1, TIRAP, NAIP2, NAIP5, SERPING1, TLR7, PADI4, TLR3, S100A8, H2-D1, TLR2, C1QB, CSF1R, CFH, ZBTB1, LY96, TAPBPL, CFP, C2, C3, CD79B, IRAK1, FADD, PAG1, C1RA, ERAP1, LY86, IRGM1, SERPINA3G, H2-AA, IIGP1, CAMK4, POLR3D, GPR183, POLR3F, LCN2, …	1583	383	18082	1.84909	0.0165778	0.00185742	0.00183982
GOTERM_BP_DIRECT	GO:0050729~positive regulation of inflammatory response	19	0.970874	4.6354e-06	CCL12, SERPINE1, WNT5A, ETS1, CTSS, IL17RA, IL1RL1, CCL9, CCL8, CCL7, CCL6, TRPV4, CCL2, CCR5, LDLR, TLR3, S100A8, TLR2, TGM2	1583	63	18082	3.44492	0.0236847	0.00239697	0.00237425
GOTERM_BP_DIRECT	GO:0030335~positive regulation of cell migration	39	1.99285	5.65502e-06	CSF1R, NOTCH1, ONECUT2, TNFAIP6, CSF1, IRS1, SEMA3D, ALOX12, FURIN, SEMA3E, PIK3R1, THBS1, ETS1, CYR61, MAPK8, PODXL, PDGFC, S1PR1, C3AR1, ACVR1, SUN2, PDGFRA, MAP2K1, EDN1, MCAM, F2R, RRAS2, LAMB1, IGF1, VEGFA, CXCL10, DAB2, CXCL12, MYO1C, APC, KIT, MYADM, F2RL1, HBEGF	1583	203	18082	2.19449	0.0288188	0.00265837	0.00263318
GOTERM_BP_DIRECT	GO:0001525~angiogenesis	43	2.19724	9.71565e-06	NRP1, CCL12, ROBO4, ECM1, NOTCH1, SERPINE1, PRKX, SEMA3E, SHB, CTGF, GPI1, FGF9, ZC3H12A, LEPR, S1PR1, CCL2, NRCAM, TBX1, VAV3, NUS1, JUN, ANG4, CAV1, MCAM, EIF2AK3, IL18, VEGFC, VEZF1, ADRA2B, HSPG2, SIRT1, ARHGAP24, VEGFA, RHOB, COL4A2, NCL, MYH9, HOXB3, TGFBI, TEK, FGFR2, HBEGF, FGFR1	1583	239	18082	2.05511	0.0489987	0.00418663	0.00414696
GOTERM_BP_DIRECT	GO:0070374~positive regulation of ERK1 and ERK2 cascade	36	1.83955	1.47391e-05	NRP1, CSF1R, CCL12, NDRG4, TREM2, ARRB2, RASGRP1, CTGF, C3, CCL9, RAP1A, CCL8, CCL7, GLIPR2, CCL6, PDGFC, CCL2, CD36, PDGFRA, MAP2K1, JUN, F2R, PTPN11, CFLAR, ESR1, TIRAP, ESR2, VEGFA, TRPV4, GPR183, F2RL1, RAPGEF2, NOX4, TEK, FGFR2, TLR2	1583	188	18082	2.18731	0.0733843	0.00586275	0.0058072
GOTERM_BP_DIRECT	GO:0050679~positive regulation of epithelial cell proliferation	20	1.02197	2.12021e-05	TBX1, OSR2, NOTCH1, BNC1, NOG, WNT5A, HTRA1, VEGFC, TWIST1, IGF1, ESR1, VEGFA, FGF9, HYAL1, KIF3A, MYC, ID1, SCN5A, GLUL, FGFR2	1583	76	18082	3.00595	0.103841	0.00783116	0.00775695
GOTERM_BP_DIRECT	GO:0061028~establishment of endothelial barrier	9	0.459888	2.28745e-05	PPP1R16B, RAP1A, MARVELD2, PDE4D, MYADM, MSN, RAPGEF2, F2RL1, EZR	1583	16	18082	6.42522	0.111557	0.00788559	0.00781086
GOTERM_BP_DIRECT	GO:0001558~regulation of cell growth	17	0.868677	2.52137e-05	NANOS1, HSD3B7, IGFBP4, IGFBP3, HTRA3, HTRA4, CRIM1, HTRA1, POT1B, CSF2RB, CDC73, FBLN5, CYR61, CTGF, IGFBP7, IGFBP6, SGK1	1583	58	18082	3.34801	0.12224	0.00793607	0.00786087
GOTERM_BP_DIRECT	GO:0010629~negative regulation of gene expression	45	2.29944	2.60903e-05	CITED2, FMR1, ZFP503, SERPINE1, CTGF, YY1, TRIM6, BRIP1, ZFP281, UCN2, MYC, ZC3H12A, HEY2, CPNE1, DIP2A, HES1, CD36, LGALS9, LDLR, XDH, WNT4, KDM4A, MAP2K1, MEF2C, SERPINF1, NOG, EIF2AK3, PAWR, IGF1, KLF4, ESR1, SIRT1, NFKB1, VEGFA, TGFBR3, OLFM1, SFRP2, TFAP4, MYCN, ID1, MYADM, ID3, MET, FGFR1, TAF1	1583	265	18082	1.93969	0.12621	0.00793607	0.00786087
GOTERM_BP_DIRECT	GO:0032760~positive regulation of tumor necrosis factor production	17	0.868677	3.18115e-05	H2-T23, IL18, TWIST1, LY96, PIK3R1, RASGRP1, TIRAP, NCL, CCL2, FADD, LBP, CD36, LGALS9, CCR5, TLR3, PF4, TLR2	1583	59	18082	3.29126	0.151682	0.00913874	0.00905214
GOTERM_BP_DIRECT	GO:0002052~positive regulation of neuroblast proliferation	11	0.562085	3.66667e-05	SOX2, CX3CR1, ASPM, MAPK8, NOTCH1, BEX1, FOXG1, VEGFC, SOX10, GLI3, VEGFA	1583	26	18082	4.83264	0.172716	0.00997914	0.00988458
GOTERM_BP_DIRECT	GO:0045766~positive regulation of angiogenesis	26	1.32856	4.0424e-05	CX3CR1, ECM1, ITGB2, SERPINE1, ALOX12, THBS1, ETS1, C3, RRAS, HYAL1, ZC3H12A, CXCR2, C3AR1, SASH1, PRKCB, ERAP1, WNT5A, VEGFC, SIRT1, VEGFA, RHOB, RUNX1, SFRP2, LRG1, TEK, NFE2L2	1583	121	18082	2.45445	0.188635	0.0104516	0.0103526
GOTERM_BP_DIRECT	GO:0071560~cellular response to transforming growth factor beta stimulus	17	0.868677	4.97249e-05	CX3CR1, MEF2C, EDN1, CAV1, SERPINE1, WNT5A, ZFP36L2, ZFP36L1, RUNX1, SMAD7, DAB2, STAR, COL4A2, SNRNP70, ID1, NOX4, WNT4	1583	61	18082	3.18335	0.226735	0.0119782	0.0118647
GOTERM_BP_DIRECT	GO:0045736~negative regulation of cyclin-dependent protein serine/threonine kinase activity	10	0.510986	5.09614e-05	HEXIM1, LATS1, KAT2B, HHEX, TFAP4, LATS2, APC, CDKN2A, TNFAIP3, NR2F2	1583	22	18082	5.1921	0.231664	0.0119782	0.0118647
GOTERM_BP_DIRECT	GO:0048662~negative regulation of smooth muscle cell proliferation	13	0.664282	6.05176e-05	NDRG4, PTGIR, CAV1, IGFBP3, TNFAIP3, PIK3R1, COMT, NDRG2, KLF4, ESR1, ESR2, APOD, TRIB1	1583	38	18082	3.90774	0.268711	0.0136059	0.013477
GOTERM_BP_DIRECT	GO:0006935~chemotaxis	25	1.27747	7.44075e-05	CX3CR1, CCL12, CXCR5, CYR61, CCL9, CCL8, CCL7, CCL6, CXCR2, RAC2, S1PR1, C3AR1, CCL2, LGALS9, CCR5, PDGFRA, XCR1, CMTM4, RARRES2, CXCL10, CXCL11, CXCL12, KIT, S100A8, PF4	1583	118	18082	2.42005	0.319397	0.0160317	0.0158798
GOTERM_BP_DIRECT	GO:0070301~cellular response to hydrogen peroxide	16	0.817578	8.14764e-05	ANXA1, CDKN2A, PCGF2, PRKCD, TNFAIP3, KLF4, SIRT1, ETS1, KLF2, RHOB, NET1, MAPK8, LCN2, STAT6, FXN, NFE2L2	1583	57	18082	3.20635	0.343827	0.0168526	0.0166929
GOTERM_BP_DIRECT	GO:0001569~patterning of blood vessels	13	0.664282	0.000105918	TBX1, ACVR1, NRP1, EDN1, NRARP, SEMA3E, AHR, VEGFA, CXCL12, SFRP2, GBX2, TBX20, TEK	1583	40	18082	3.71235	0.42174	0.0210655	0.0208659
GOTERM_BP_DIRECT	GO:0001666~response to hypoxia	34	1.73735	0.000130252	CITED2, PSEN2, ITPR1, ECE1, ASCL2, ETS1, LOXL2, NPPC, CASP1, DNMT3B, CCL2, EP300, SOX4, EGLN1, EGR1, EGLN3, SMAD4, EDN1, VCAM1, PRKCB, CAV1, IL18, VEGFC, VEGFA, FOSL2, TGFBR3, CD24A, CXCL12, KCNMA1, ERCC2, DDIT4, NOX4, TEK, TLR2	1583	192	18082	2.02275	0.490119	0.0231831	0.0229635
GOTERM_BP_DIRECT	GO:0043065~positive regulation of apoptotic process	51	2.60603	0.000131436	HRK, DDX3X, CSRNP3, CYR61, TNFSF10, CASP1, MAP3K9, PHLDA1, SOX4, TGM2, ANXA1, DUSP1, IGFBP3, PRKCD, IL18, PAWR, SIRT1, RHOB, LATS1, DDX19A, LATS2, SFRP2, KCNMA1, ALDH1A1, TXNIP, PDE5A, NUPR1, TLR3, NOTCH1, USP27X, PSEN2, ALOX12, ADRB2, MAPK8, ACVR1C, ZMAT3, SAP18, APBB2, BMF, FADD, EGLN1, JUN, GADD45A, CDKN2A, ESR2, NET1, NR4A1, TFAP4, APC, ID3, NOX4	1583	335	18082	1.73897	0.49323	0.0231831	0.0229635
GOTERM_BP_DIRECT	GO:0006636~unsaturated fatty acid biosynthetic process	8	0.408789	0.000132666	ELOVL4, ELOVL5, SCD2, SCD3, ELOVL6, SCD1, ELOVL7, DECR2	1583	15	18082	6.09206	0.496444	0.0231831	0.0229635
GOTERM_BP_DIRECT	GO:0045892~negative regulation of transcription, DNA-templated	78	3.98569	0.000134499	CREBZF, SUV39H2, CITED2, NAB1, FHL2, RORB, AHR, GLI3, LOXL2, DMBX1, TRIM6, HHEX, SALL1, ZFP281, BASP1, NKRF, TRPS1, HEY2, DNMT3B, YAF2, TLE4, KLF10, TLE2, FOXD1, WNT5A, ZBTB33, SOX10, SIRT1, COMMD7, POU3F3, RUNX1, EID1, EID2, SFPQ, SFRP2, DEPDC1A, MDFIC, ATF5, ATF3, MEG3, CEBPB, MAGEL2, NOTCH1, CEBPD, 5830417I10RIK, FOXG1, TWIST1, GLIS2, ZFP12, IRAK1, CCDC85B, PRAMEF12, BAHD1, TBX20, HES1, WNT4, …	1583	579	18082	1.5388	0.501196	0.0231831	0.0229635
GOTERM_BP_DIRECT	GO:0042127~regulation of cell proliferation	38	1.94175	0.000163066	NOTCH1, SERPINE1, ARX, TNFRSF11B, NDRG1, GLI3, HHEX, STAT6, TEAD1, KCNH1, EGLN3, SMAD4, JUND, ANXA1, TNK2, MBD2, TNFRSF10B, PTK6, IGF1, KLF4, TNFRSF1B, SIRT1, PBX1, ESR2, NFKBIA, CXCL10, CXCL11, EID2, SFRP2, TRNP1, TXNIP, RAPGEF2, SGK1, ATF5, LGR5, FGFR2, FGFR1, PF4	1583	227	18082	1.91216	0.569705	0.0268116	0.0265576
GOTERM_BP_DIRECT	GO:0007507~heart development	42	2.14614	0.000170341	NRP1, NOTCH1, CITED2, GATA5, PTPRJ, ECE1, CACNA1C, PCSK5, GLI3, ZFP36L1, CASP7, SALL1, KIF3A, TRPS1, HEY2, DVL2, EP300, BVES, TEAD1, SOX4, ADAMTS6, TBX1, ACVR1, HEXIM1, MAP2K1, MEF2C, EDN1, VCAM1, CXADR, MBD2, PTPN11, FOXL1, RIPPLY3, COL3A1, CENPF, PTK7, ID1, ASXL2, ID3, TEK, MIXL1, EIF4G2	1583	261	18082	1.83812	0.585593	0.0268116	0.0265576
GOTERM_BP_DIRECT	GO:0090090~negative regulation of canonical Wnt signaling pathway	22	1.12417	0.000171105	INVS, EGR1, TLE2, NOTCH1, CAV1, NOG, WNT5A, LRP4, AXIN2, MCC, SOX10, GLI3, DKK2, SOX2, LATS1, CYLD, DAB2, LATS2, SFRP2, APC, GPC3, WNT4	1583	102	18082	2.4637	0.587228	0.0268116	0.0265576
GOTERM_BP_DIRECT	GO:0071356~cellular response to tumor necrosis factor	23	1.17527	0.000188435	CCL12, EDN1, VCAM1, SLC2A4, THBS1, SIRT1, ZFP36L2, NFKB1, KLF2, ZFP36L1, CRHBP, ZFP36, CCL9, CCL8, CCL7, HYAL1, CCL6, SNRNP70, ZC3H12A, HYAL3, LCN2, CCL2, NFE2L2	1583	110	18082	2.38837	0.622615	0.0286587	0.0283872
GOTERM_BP_DIRECT	GO:0006357~regulation of transcription from RNA polymerase II promoter	57	2.91262	0.00024503	ECM1, BNC1, CITED2, FHL2, NUCKS1, AHR, ELK1, ETS1, ETS2, CDC73, SOX2, SPIB, HHEX, ZFP36, HMGN5, NFKBIZ, HEY2, HIST1H1C, IFNAR2, PRKCB, ESX1, FOS, POU3F1, POU3F3, SUB1, ERF, NUPR1, ATF5, ATF3, ENY2, NOTCH1, ZFP704, CEBPD, FOXO6, ASCL2, GLIS2, TCEAL6, BRIP1, RAD21, HLTF, WBP5, HES1, NRBF2, TBX1, MLXIP, SMAD4, JUND, NR2F2, KLF4, USF2, NFKB1, FOSL2, MLXIPL, SP4, SP6, NFKBID, BRWD3	1583	397	18082	1.64002	0.718383	0.0362015	0.0358584
GOTERM_BP_DIRECT	GO:0008285~negative regulation of cell proliferation	55	2.81042	0.000338308	NRK, PTPRJ, GLI3, CDC73, NPPC, HIST1H2AG, PIM2, SOX4, MAP2K1, IGFBP3, F2R, AXIN2, RUNX1, KAT2B, RIPPLY3, SFRP2, RAPGEF2, ATF5, TLR2, PTGES, KANK2, MEG3, CSF1R, NOTCH1, ZFP503, TOB1, NDRG1, IL1RL1, BRIP1, ALOX8, RNF139, CLMN, GPC3, NDN, JUN, SMAD4, CDKN2A, CAV1, VEGFC, DHCR24, IGF1, KLF4, ESR2, AGT, TFAP4, APC, NFIB, DLC1, PMP22, PHF14, NOX4, AY074887, FGFR2, DFNA5, HSPA1A	1583	384	18082	1.63605	0.826172	0.0485942	0.0481338
GOTERM_BP_DIRECT	GO:0006915~apoptotic process	75	3.8324	0.000374952	HRK, TNFAIP8, DDX3X, CSRNP3, NCF1, PRF1, TNFAIP3, ECE1, AQP2, SHB, CASP7, CHEK2, ZC3H12A, TNFSF10, PIM1, CASP1, EP300, MAP3K8, PIM2, MAP3K9, TNS4, PHLDA1, MEF2C, DAPK1, PRKCB, PRKCD, SHISA5, DIO3, PAWR, FBXO10, SIRT1, RHOB, NAIP2, TOX3, NAIP5, RRAGA, SFRP2, CCKBR, TRAF4, NOA1, LGALS12, DDIT4, ELMO2, SGK1, S100A8, KANK2, ITPR1, TNFRSF11B, GRAMD4, MALT1, ZFP36L1, ACVR1C, ZMAT3, RAD21, BMF, FADD, KH…	1583	570	18082	1.50298	0.856187	0.0524021	0.0519055
GOTERM_BP_DIRECT	GO:0008283~cell proliferation	36	1.83955	0.000386858	CSF1R, PDXK, LRP1, CSF1, NCF1, CITED2, FURIN, ZFP36L1, HHEX, GBX2, UCN2, MYC, TBX20, LIPG, PIM1, FAM83D, GLUL, FAM83A, TBX1, IFNAR2, MAP2K1, SMAD4, HDGFRP3, IGF1, AXIN2, TYR, TNFRSF1B, VEGFA, GOLPH3, DKC1, ERCC2, DDIT4, HOXB4, NANOG, TGFBI, FGF13	1583	220	18082	1.86916	0.864777	0.0526432	0.0521444
GOTERM_BP_DIRECT	GO:0016525~negative regulation of angiogenesis	17	0.868677	0.000402393	MEG3, CX3CR1, SERPINF1, SEMA3E, ADRB2, THBS1, AGT, DCN, CXCL10, HHEX, COL4A2, ADAMTS1, STAB1, CCL2, CD36, TEK, PF4	1583	72	18082	2.69701	0.875219	0.0533532	0.0528477
GOTERM_BP_DIRECT	GO:0001701~in utero embryonic development	45	2.29944	0.000440111	MEG3, NOTCH1, CITED2, ZFAND5, TWIST1, ASCL2, GLI3, GPI1, HHEX, ACVR1C, ZMIZ1, KIF3A, MYC, HES1, ACVR1, PDGFRA, SMAD4, EDN1, MBNL1, PRMT1, PCGF2, RARRES2, NOG, SLC30A1, UBE2A, GDF3, NR2F2, SOX10, OOEP, MTSS1, KLF2, VEGFA, RUNX1, TGFBR3, MYO1E, DAB2, RCN1, ALS2, SP3, ERCC2, ERF, MYH9, SEC24D, FGFR2, FGFR1	1583	299	18082	1.71912	0.897338	0.0560291	0.0554982
GOTERM_BP_DIRECT	GO:0006940~regulation of smooth muscle contraction	7	0.35769	0.000444245	CHRNB4, CALD1, CAV1, ATP1A2, ADRB2, ADRA2C, ADRA2B	1583	13	18082	6.15064	0.899511	0.0560291	0.0554982
GOTERM_BP_DIRECT	GO:0071347~cellular response to interleukin-1	18	0.919775	0.00046915	CEBPB, CCL12, EDN1, SERPINE1, TFPI, NFKB1, KLF2, YY1, CCL9, CCL8, CCL7, HYAL1, CCL6, MYC, ZC3H12A, HYAL3, LCN2, CCL2	1583	80	18082	2.57009	0.911658	0.0568857	0.0563466
GOTERM_BP_DIRECT	GO:0050873~brown fat cell differentiation	11	0.562085	0.000473039	PLAC8, SELENBP1, MRAP, CEBPB, RGS2, LRG1, RARRES2, SLC2A4, ADRB2, SCD1, METRNL	1583	34	18082	3.69555	0.913418	0.0568857	0.0563466
GOTERM_BP_DIRECT	GO:0071277~cellular response to calcium ion	14	0.715381	0.00050615	MEF2C, EDN1, JUN, JUND, FUS, WNT5A, FOS, ACER1, CRHBP, EEF2K, ALOX5AP, CPNE1, SCN5A, KCNH1	1583	53	18082	3.01729	0.927049	0.0594841	0.0589205
GOTERM_BP_DIRECT	GO:0007417~central nervous system development	19	0.970874	0.000608058	ANKLE2, COX7B, CITED2, NCAN, FMR1, GABRA4, NOG, GLI3, RUNX1, DMBX1, ZEB2, RELN, B3GNT5, ZIC1, NDN, CNTN2, ID3, MBP, NRCAM	1583	89	18082	2.43854	0.956943	0.06755	0.0669099
GOTERM_BP_DIRECT	GO:0043406~positive regulation of MAP kinase activity	14	0.715381	0.000613972	MEF2C, EDN1, PRKCD, RASGRP1, VEGFA, CD24A, IRAK1, KITL, PDGFC, KIT, TNFSF11, NOX4, PDE5A, FGFR1	1583	54	18082	2.96142	0.95824	0.06755	0.0669099
GOTERM_BP_DIRECT	GO:0003151~outflow tract morphogenesis	14	0.715381	0.000613972	TBX1, MEF2C, JUN, CITED2, NOG, NPY1R, THBS1, VEGFA, TGFBR3, SFRP2, HEY2, TBX20, DVL2, HES1	1583	54	18082	2.96142	0.95824	0.06755	0.0669099
GOTERM_BP_DIRECT	GO:0030593~neutrophil chemotaxis	16	0.817578	0.000771734	VAV3, CCL12, ITGAM, CSF3R, CXADR, PDE4D, ITGB2, VAV1, CCL9, CCL8, CCL7, CCL6, CXCR2, CCL2, AMICA1, S100A8	1583	69	18082	2.64872	0.981541	0.0831383	0.0823505
GOTERM_BP_DIRECT	GO:0001822~kidney development	24	1.22637	0.000855282	CDKN1C, INVS, SMAD4, FOXD1, CITED2, SERPINF1, TCF21, LRP4, PCSK5, GLI3, POU3F3, AGT, DCN, VEGFA, GLIS2, PYGO1, MYO1E, CENPF, SALL1, APC, ADAMTS1, KIF3A, GPC3, WNT4	1583	130	18082	2.10879	0.98802	0.0902585	0.0894032
GOTERM_BP_DIRECT	GO:0060326~cell chemotaxis	17	0.868677	0.00102027	PDGFRA, CCL12, VCAM1, PRKCD, ARRB2, VEGFA, CXCL10, CXCL11, CCL9, CCL8, CXCL12, CCL6, GPR183, KIT, ELMO2, CCL2, HBEGF	1583	78	18082	2.48954	0.9949	0.105516	0.104516
GOTERM_BP_DIRECT	GO:0007568~aging	29	1.48186	0.00107909	CDKN1C, LRP1, ITGB2, ALOX12, CTGF, CASP7, IRAK1, CCL2, DMD, APOD, APOE, CTSC, KL, JUN, JUND, VCAM1, CDKN2A, PDE4D, SERPINF1, MBD2, FOS, TNFRSF1B, AGT, DCN, COL3A1, ERCC2, SERPING1, NOX4, NFE2L2	1583	173	18082	1.91477	0.996239	0.107498	0.106479
GOTERM_BP_DIRECT	GO:0022409~positive regulation of cell-cell adhesion	8	0.408789	0.00108101	SOX2, CD24A, MYO10, CITED2, WNT5A, CCL2, CCR5, SMAD7	1583	20	18082	4.56905	0.996276	0.107498	0.106479
GOTERM_BP_DIRECT	GO:1900153~positive regulation of nuclear-transcribed mRNA catabolic process, deadenylation-dependent decay	7	0.35769	0.0011116	NANOS1, ZFP36, NANOS3, TOB1, ZFP36L2, TNRC6A, ZFP36L1	1583	15	18082	5.33055	0.996821	0.108454	0.107427
GOTERM_BP_DIRECT	GO:0007411~axon guidance	26	1.32856	0.00115654	MEG3, NRP1, CSF1R, NCAN, ARX, GLI3, EFNB1, RELN, GBX2, APBB2, NRCAM, PLXNA3, VASP, SMAD4, FOXD1, NOG, WNT5A, LAMB1, RUNX3, ENAH, CD24A, KLF7, EFNA2, KIF26A, CNTN2, CDK5R1	1583	149	18082	1.99321	0.997481	0.11075	0.1097
GOTERM_BP_DIRECT	GO:0050680~negative regulation of epithelial cell proliferation	16	0.817578	0.00122689	CDKN1C, PBLD1, MEF2C, WNT5A, MCC, RUNX3, CDC73, MTSS1, ESR2, SOX2, TGFBR3, DAB2, SFRP2, APC, GPC3, FGFR2	1583	72	18082	2.53836	0.99825	0.114045	0.112964
GOTERM_BP_DIRECT	GO:0060412~ventricular septum morphogenesis	11	0.562085	0.00123506	EGLN1, ACVR1, TGFBR3, SMAD4, NOTCH1, CITED2, NOG, HEY2, HES1, SOX4, SMAD7	1583	38	18082	3.30655	0.998322	0.114045	0.112964
GOTERM_BP_DIRECT	GO:0009611~response to wounding	14	0.715381	0.00125865	NRP1, F2R, TNFAIP3, PIK3CB, ZFP36L2, ZFP36L1, ZFP36, HHEX, FABP5, SYT11, MYC, CCL2, ID3, LCP1	1583	58	18082	2.75718	0.998515	0.114184	0.113102
GOTERM_BP_DIRECT	GO:0010744~positive regulation of macrophage derived foam cell differentiation	6	0.306592	0.00150108	ALOX8, CSF1, IL18, LPL, CD36, PF4	1583	11	18082	6.23052	0.999577	0.133829	0.132561
GOTERM_BP_DIRECT	GO:0008284~positive regulation of cell proliferation	69	3.5258	0.00155171	CSF1, RTKN2, ETS1, CTGF, RPS4X, EFEMP1, HMGN5, FGF9, MYC, RAC2, TNS3, SOX4, IL11, PDGFRA, OSR2, EDN1, ANG4, WNT5A, NOG, F2R, LIFR, AVPR1A, SIRT1, POU3F3, TGFBR3, MYCN, SFRP2, CCKBR, KIT, FXN, ATF3, HBEGF, CSF1R, NOTCH1, ALOX12, ADRB2, THBS1, PLAC8, RPS15A, PRAMEF12, CXCR2, PDGFC, S1PR1, HES1, E2F3, TBX1, MARCKSL1, JUN, VEGFC, IGF1, PRAMEL1, UBE2A, PBX1, AGT, APLN, VEGFA, ACER2, MLXIPL, CXCL10, CE…	1583	542	18082	1.45417	0.999674	0.135996	0.134707
GOTERM_BP_DIRECT	GO:0043410~positive regulation of MAPK cascade	20	1.02197	0.00157799	TBX1, IL11, IGFBP4, IGFBP3, PRKCD, F2R, TNFRSF11B, IGF1, ADRB2, TNFRSF1B, AGT, SOX2, PTPRC, FGF9, KIT, PSAP, LEPR, CD36, FGFR2, FGFR1	1583	104	18082	2.19666	0.999716	0.135996	0.134707
GOTERM_BP_DIRECT	GO:0010759~positive regulation of macrophage chemotaxis	7	0.35769	0.00164773	CSF1, TRPV4, RARRES2, C3AR1, CCL2, PTPRJ, THBS1	1583	16	18082	4.99739	0.999802	0.137443	0.13614
GOTERM_BP_DIRECT	GO:0042476~odontogenesis	9	0.459888	0.00164793	OSR2, ZFP422, CSF1, TWIST1, ID3, LAMB1, AQP5, AXIN2, FGFR2	1583	27	18082	3.80754	0.999802	0.137443	0.13614
GOTERM_BP_DIRECT	GO:1900745~positive regulation of p38MAPK cascade	7	0.35769	0.00235952	GADD45A, PRMT1, ZC3H12A, XDH, MET, SASH1, VEGFA	1583	17	18082	4.70343	0.999995	0.18536	0.183604
GOTERM_BP_DIRECT	GO:0050732~negative regulation of peptidyl-tyrosine phosphorylation	7	0.35769	0.00235952	ERRFI1, PTPRC, SFRP2, PRKCD, IL18, IGF1, SAMSN1	1583	17	18082	4.70343	0.999995	0.18536	0.183604
GOTERM_BP_DIRECT	GO:0035994~response to muscle stretch	7	0.35769	0.00235952	NFKBIA, GPI1, JUN, EDN1, DMD, FOS, NFKB1	1583	17	18082	4.70343	0.999995	0.18536	0.183604
GOTERM_BP_DIRECT	GO:0043950~positive regulation of cAMP-mediated signaling	6	0.306592	0.00238877	CXCL10, CXCL11, LHCGR, PTGIR, RAPGEF2, PF4	1583	12	18082	5.71131	0.999996	0.18536	0.183604
GOTERM_BP_DIRECT	GO:0016477~cell migration	30	1.53296	0.00242121	NRP1, ASAP3, THBS1, CTGF, RELN, PODXL, S1PR1, SIRPA, HES1, FAM83D, TNS3, NANOS1, VAV3, PDGFRA, TNK2, WNT5A, FNDC3B, SHROOM2, LAMB1, PTK6, VEGFA, CD2AP, CD24A, GOLPH3, APC, PTK7, FAT1, ELMO2, LCP1, HBEGF	1583	191	18082	1.79413	0.999996	0.18536	0.183604
GOTERM_BP_DIRECT	GO:0035914~skeletal muscle cell differentiation	13	0.664282	0.00243753	EGR1, MEF2C, EGR2, NOTCH1, HLF, CITED2, FOS, NR4A1, PLAGL1, MYC, NUPR1, EMD, ATF3	1583	55	18082	2.69989	0.999997	0.18536	0.183604
GOTERM_BP_DIRECT	GO:0060045~positive regulation of cardiac muscle cell proliferation	8	0.408789	0.00270783	TGFBR3, MEF2C, NOTCH1, FGF9, HEY2, TBX20, FGFR2, FGFR1	1583	23	18082	3.97308	0.999999	0.201932	0.200019
GOTERM_BP_DIRECT	GO:0051092~positive regulation of NF-kappaB transcription factor activity	20	1.02197	0.00276151	PRKCB, CAMK2A, RIPK4, WNT5A, ITGB2, IL1RAP, CFLAR, MALT1, MID2, EDA2R, TIRAP, TGFBR3, IRAK1, IRAK2, TERF2IP, TRIM25, TNFSF11, IKBKG, TLR3, TLR2	1583	109	18082	2.09589	0.999999	0.201932	0.200019
GOTERM_BP_DIRECT	GO:0009612~response to mechanical stimulus	14	0.715381	0.00277261	JUN, JUND, CITED2, CAV1, MBD2, MEIS2, THBS1, ETS1, DCN, COL3A1, CXCL12, CCL2, TXNIP, CD36	1583	63	18082	2.53836	0.999999	0.201932	0.200019
GOTERM_BP_DIRECT	GO:0060216~definitive hemopoiesis	7	0.35769	0.00327991	TGFBR3, CBFB, SP3, HOXB4, HOXB3, ZFP36L2, RUNX1	1583	18	18082	4.44213	1	0.232335	0.230133
GOTERM_BP_DIRECT	GO:2000778~positive regulation of interleukin-6 secretion	7	0.35769	0.00327991	TRPV4, NCL, F2R, TWIST1, F2RL1, IL1RAP, LGALS9	1583	18	18082	4.44213	1	0.232335	0.230133
GOTERM_BP_DIRECT	GO:0044344~cellular response to fibroblast growth factor stimulus	9	0.459888	0.00343142	TBX1, NR4A1, ZFP36, STAR, HYAL1, MYC, CCL2, ZFP36L2, ZFP36L1	1583	30	18082	3.42678	1	0.232381	0.230179
GOTERM_BP_DIRECT	GO:0030511~positive regulation of transforming growth factor beta receptor signaling pathway	8	0.408789	0.00353792	CDKN1C, TGFBR3, SMAD4, DAB2, LRG1, CITED2, FURIN, THBS1	1583	24	18082	3.80754	1	0.232381	0.230179
GOTERM_BP_DIRECT	GO:0007275~multicellular organism development	116	5.92744	0.00356281	KDM1B, RORC, RORB, ZFY1, SOX2, SOX3, FGF9, ZC3H12A, TNFSF11, DIP2A, BVES, WLS, PDGFRA, MEF2C, NANOS3, SEMA6D, IFRD1, WNT5A, EBF3, SHISA2, POU3F3, DKK2, OLFM1, EID2, SFRP2, HOXB4, HOXB3, SIK1, NOBOX, KCTD15, NUMBL, BEX1, NOTCH1, FOXG1, ARX, TWIST1, NDRG2, GLIS2, EFNB1, RACGAP1, PDGFC, DVL2, HIVEP2, ZBTB7B, WNT4, NUS1, DNASE2A, TNFRSF10B, BTBD7, PBX1, ARHGAP24, DAB2, ID1, CNOT3, ETL4, ID3, LHX6, NA…	1583	1029	18082	1.28768	1	0.232381	0.230179
GOTERM_BP_DIRECT	GO:0002237~response to molecule of bacterial origin	6	0.306592	0.0036041	CD24A, H2-M3, TNFAIP3, B2M, MALT1, TLR2	1583	13	18082	5.27198	1	0.232381	0.230179
GOTERM_BP_DIRECT	GO:0002523~leukocyte migration involved in inflammatory response	6	0.306592	0.0036041	AOC3, CD24A, ITGAM, ITGB2, CCL2, S100A8	1583	13	18082	5.27198	1	0.232381	0.230179
GOTERM_BP_DIRECT	GO:2001275~positive regulation of glucose import in response to insulin stimulus	6	0.306592	0.0036041	RNASEL, IRS1, RARRES2, PTPN11, PIK3R1, AGT	1583	13	18082	5.27198	1	0.232381	0.230179
GOTERM_BP_DIRECT	GO:0048511~rhythmic process	22	1.12417	0.00363072	KLF10, SUV39H2, MAGEL2, PRKAA2, HLF, DHX9, RORC, TWIST1, NR1D2, AHR, RORB, SIRT1, KAT2B, HRH1, MAPK8, SFPQ, ID1, EP300, ID3, FBXL3, SIK1, CDK5R1	1583	128	18082	1.96326	1	0.232381	0.230179
GOTERM_BP_DIRECT	GO:0048661~positive regulation of smooth muscle cell proliferation	16	0.817578	0.00364008	ABCC4, EGR1, EDN1, JUN, IL18, ALOX12, IGF1, THBS1, VEGFA, IRAK1, MYC, S1PR1, C3AR1, FGFR2, HBEGF, TGM2	1583	80	18082	2.28452	1	0.232381	0.230179
GOTERM_BP_DIRECT	GO:0071300~cellular response to retinoic acid	14	0.715381	0.00369377	TBX1, ABCA1, MEF2C, SERPINF1, PTK6, RORB, KLF4, CYP26B1, PTK7, SNRNP70, MYC, CCL2, TEAD1, TEAD2	1583	65	18082	2.46026	1	0.232933	0.230725
GOTERM_BP_DIRECT	GO:0051726~regulation of cell cycle	20	1.02197	0.00377606	2810417H13RIK, JUN, JUND, GADD45A, NANOS3, FOXG1, CCNF, CABLES1, MASTL, SFPQ, PTPRC, APC, CCNG2, CCNG1, TRNP1, ID3, SGK1, ATF5, E2F5, PRR11	1583	112	18082	2.03975	1	0.235253	0.233024
GOTERM_BP_DIRECT	GO:0007519~skeletal muscle tissue development	13	0.664282	0.00388301	MEG3, MEF2C, MBNL1, CAV1, NR2F2, CFLAR, DCN, NPHS1, EP300, DMD, VGLL2, MET, BVES	1583	58	18082	2.56024	1	0.239036	0.236771
GOTERM_BP_DIRECT	GO:0035556~intracellular signal transduction	52	2.65713	0.0041185	DGKE, DDX3X, PLEK, ITSN1, MAST1, CTGF, PREX2, ZFP36, BLNK, TNS3, VAV3, GUCY1A3, GUCY1A2, EDN1, WSB1, DAPK1, DUSP1, PRKCB, PRKCD, MASTL, VAV1, TGFBR3, DEPDC7, LATS2, DEPDC1A, KIT, SIK1, SGK1, DEPDC5, RAPGEF4, CCDC68, PSEN2, ASB13, ASB11, RASGRP1, ADCY5, SOCS3, SOCS1, RACGAP1, DVL2, SH3BP5, SOCS6, PAG1, SMAD4, DMRT1, CDC42BPG, SMAD7, NET1, MLXIPL, MC1R, CAMK4, TEK	1583	400	18082	1.48494	1	0.25055	0.248176
GOTERM_BP_DIRECT	GO:0031663~lipopolysaccharide-mediated signaling pathway	9	0.459888	0.0042761	NFKBIA, CCL12, IRAK1, IRAK2, IL18, CCL2, LY96, TREM2, LBP	1583	31	18082	3.31624	1	0.257113	0.254676
GOTERM_BP_DIRECT	GO:0006633~fatty acid biosynthetic process	15	0.766479	0.00448543	PRKAA2, ELOVL4, ELOVL5, PLA2G1B, LPL, ELOVL6, ELOVL7, CH25H, ACLY, HPGDS, SCD2, SCD3, SCD1, PTGDS, PTGES	1583	74	18082	2.31539	1	0.261213	0.258738
GOTERM_BP_DIRECT	GO:0032757~positive regulation of interleukin-8 production	8	0.408789	0.00454819	SERPINE1, IL18, TLR7, FADD, LBP, TLR3, TIRAP, TLR2	1583	25	18082	3.65524	1	0.261213	0.258738
GOTERM_BP_DIRECT	GO:0033137~negative regulation of peptidyl-serine phosphorylation	8	0.408789	0.00454819	MLXIPL, INPP5F, PDE4D, CAV1, CNKSR3, DDIT4, DMD, SMAD7	1583	25	18082	3.65524	1	0.261213	0.258738
GOTERM_BP_DIRECT	GO:0021762~substantia nigra development	10	0.510986	0.00464738	MAOB, FGF9, S100A1, BASP1, GNB4, PADI2, RAD1, MBP, CKB, NDRG2	1583	38	18082	3.00595	1	0.261213	0.258738
GOTERM_BP_DIRECT	GO:0072593~reactive oxygen species metabolic process	10	0.510986	0.00464738	SH3PXD2A, MPV17L, DDIT4, PDK4, NOX4, MPV17, MET, VAV1, CYR61, CTGF	1583	38	18082	3.00595	1	0.261213	0.258738
GOTERM_BP_DIRECT	GO:0045909~positive regulation of vasodilation	10	0.510986	0.00464738	KAT2B, NPPC, KCNMA1, F2RL1, ALOX12, ADRB2, SIRT1, AGT, ESR2, APLN	1583	38	18082	3.00595	1	0.261213	0.258738
GOTERM_BP_DIRECT	GO:0006879~cellular iron ion homeostasis	11	0.562085	0.00475374	EGLN1, SMAD4, ABCB7, MYC, SLC11A1, IREB2, LCN2, SLC40A1, ACO1, CP, FXN	1583	45	18082	2.79219	1	0.263901	0.2614
GOTERM_BP_DIRECT	GO:0043154~negative regulation of cysteine-type endopeptidase activity involved in apoptotic process	14	0.715381	0.00484831	DDX3X, DHCR24, IGF1, ARRB2, CFLAR, KLF4, THBS1, VEGFA, GPI1, NR4A1, NAIP2, SFRP2, EP300, HSPA1B	1583	67	18082	2.38682	1	0.263901	0.2614
GOTERM_BP_DIRECT	GO:0090263~positive regulation of canonical Wnt signaling pathway	14	0.715381	0.00484831	CAV1, NRARP, DKK2, NFKB1, ASPM, SFRP2, FGF9, DVL2, RSPO2, LGR5, SOX4, FGFR2, WNT4, WLS	1583	67	18082	2.38682	1	0.263901	0.2614
GOTERM_BP_DIRECT	GO:0071223~cellular response to lipoteichoic acid	5	0.255493	0.00513496	TREM2, LBP, CD36, TIRAP, TLR2	1583	9	18082	6.3459	1	0.27234	0.269759
GOTERM_BP_DIRECT	GO:0060426~lung vasculature development	5	0.255493	0.00513496	ERRFI1, ID1, TCF21, IGF1, VEGFA	1583	9	18082	6.3459	1	0.27234	0.269759
GOTERM_BP_DIRECT	GO:1901653~cellular response to peptide	6	0.306592	0.00520637	KLF10, ID1, KLF4, KLF15, NFKB1, KLF2	1583	14	18082	4.89541	1	0.27234	0.269759
GOTERM_BP_DIRECT	GO:0007015~actin filament organization	16	0.817578	0.00521401	TMSB15B2, TMSB15B1, ACTN1, TMOD3, WAS, ARHGAP17, WASL, MTSS1, AKAP2, RND1, ENAH, MYO1B, TRPV4, RAC2, FAT1, SIRPA	1583	83	18082	2.20195	1	0.27234	0.269759
GOTERM_BP_DIRECT	GO:0030324~lung development	21	1.07307	0.00542661	PDGFRA, NOTCH1, SLC23A1, WNT5A, IGF1, AARD, GLI3, VEGFA, CTGF, MYCN, FGF9, LHX3, NFIB, CRISPLD2, MGP, SP3, GPC3, EP300, HES1, FGFR2, FGFR1	1583	124	18082	1.93448	1	0.276179	0.273562
GOTERM_BP_DIRECT	GO:0001764~neuron migration	21	1.07307	0.00542661	NRP1, BBS1, MEF2C, ARX, TWIST1, NAV1, NR2F2, ESR2, ASPM, MAPK8, RELN, CXCL12, DDIT4, TBX20, NDN, CNTN2, RAPGEF2, APBB2, FGF13, MET, CDK5R1	1583	124	18082	1.93448	1	0.276179	0.273562
GOTERM_BP_DIRECT	GO:0045595~regulation of cell differentiation	10	0.510986	0.00558183	EID1, SOCS3, STK24, PLEKHB2, APC, SIK1, NANOG, KLF4, RUNX3, GLI3	1583	39	18082	2.92888	1	0.276179	0.273562
GOTERM_BP_DIRECT	GO:0035019~somatic stem cell population maintenance	11	0.562085	0.00560796	SOX2, KLF10, APC, CDKN2A, NOG, KIT, HES1, NANOG, ASCL2, ZFP36L2, SOX4	1583	46	18082	2.73149	1	0.276179	0.273562
GOTERM_BP_DIRECT	GO:0002062~chondrocyte differentiation	11	0.562085	0.00560796	OSR2, MEF2C, FGF9, NFIB, TRPS1, ARID5A, TGFBI, HSPG2, RUNX3, FGFR1, RUNX1	1583	46	18082	2.73149	1	0.276179	0.273562
GOTERM_BP_DIRECT	GO:0030514~negative regulation of BMP signaling pathway	11	0.562085	0.00560796	NOTCH1, SFRP2, HTRA3, WNT5A, NOG, HTRA1, NANOG, GDF3, TOB1, CHRDL1, SMAD7	1583	46	18082	2.73149	1	0.276179	0.273562
GOTERM_BP_DIRECT	GO:0002741~positive regulation of cytokine secretion involved in immune response	4	0.204394	0.00584015	TRIM6, WNT5A, F2RL1, TEK	1583	5	18082	9.13809	1	0.2849	0.2822
GOTERM_BP_DIRECT	GO:0040008~regulation of growth	14	0.715381	0.006276	MCTS1, IGFBP4, PRKCB, IGFBP3, NEDD9, MNDAL, SOCS3, SOCS1, ZMAT3, CCDC85B, GPC3, NDN, BRD8, SOCS6	1583	69	18082	2.31763	1	0.300492	0.297645
GOTERM_BP_DIRECT	GO:0000165~MAPK cascade	14	0.715381	0.006276	CCL12, MEF2C, MAP2K1, CAV1, SLC11A1, IL18, ADRA2B, ZFP36L2, ZFP36L1, ZFP36, NPHS1, MYC, CCL2, FGF13	1583	69	18082	2.31763	1	0.300492	0.297645
GOTERM_BP_DIRECT	GO:0045087~innate immune response	51	2.60603	0.00654888	DDX3X, IFITM2, CSF1, IL1F9, TREM2, IL1RAP, IFIT1, TRIM25, LBP, B2M, ANXA1, ANG4, MR1, MID2, TIRAP, NAIP2, NAIP5, TYROBP, SERPING1, TRIM59, TLR7, PADI4, TLR3, S100A8, TLR2, C1QB, CSF1R, CFH, ZBTB1, LY96, CFP, MALT1, C2, C3, IRAK1, FADD, C1RA, TNK2, LY86, IRGM1, PTK6, IIGP1, NFKB1, CYLD, POLR3D, POLR3F, LCN2, F2RL1, POLR3K, CD244, C1QC	1583	400	18082	1.45638	1	0.310681	0.307737
GOTERM_BP_DIRECT	GO:0006694~steroid biosynthetic process	13	0.664282	0.00680277	HSD3B7, PRKAA2, HSD3B1, HSD17B3, DHCR24, HSD17B7, HSD17B11, PBX1, CYP17A1, CH25H, AKR1C20, STAR, CYP11A1	1583	62	18082	2.39506	1	0.319792	0.316762
GOTERM_BP_DIRECT	GO:2000505~regulation of energy homeostasis	6	0.306592	0.00725375	MLXIPL, PRKAA2, LEPR, NR1D2, CD36, SIRT1	1583	15	18082	4.56905	1	0.333405	0.330245
GOTERM_BP_DIRECT	GO:0060347~heart trabecula formation	6	0.306592	0.00725375	EGLN1, TGFBR3, ADAMTS1, HEY2, FHL2, TEK	1583	15	18082	4.56905	1	0.333405	0.330245
GOTERM_BP_DIRECT	GO:0048538~thymus development	12	0.613183	0.00728577	TBX1, MAP2K1, SLC46A2, APC, CITED2, LMO4, ZBTB1, PSEN2, HES1, FADD, TYR, PBX1	1583	55	18082	2.49221	1	0.333405	0.330245
GOTERM_BP_DIRECT	GO:0010460~positive regulation of heart rate	7	0.35769	0.00763761	EDN1, SLC1A1, HEY2, HRC, AVPR1A, SCN5A, SIRT1	1583	21	18082	3.80754	1	0.339901	0.33668
GOTERM_BP_DIRECT	GO:0001658~branching involved in ureteric bud morphogenesis	11	0.562085	0.00767194	SMAD4, SALL1, FOXD1, CITED2, MYC, GPC3, TCF21, PBX1, AGT, GLI3, WNT4	1583	48	18082	2.61768	1	0.339901	0.33668
GOTERM_BP_DIRECT	GO:0007420~brain development	31	1.58406	0.00768816	NDRG4, SLC23A1, ARRB2, HNMT, PCDH19, GLI3, DMBX1, RELN, ZIC1, S1PR1, APOD, SLC17A8, NOG, SHROOM2, PTPN11, POU3F1, SEPP1, HSPG2, ESR2, POU3F3, ASPM, CXCL12, H2AFY2, STAR, NME7, B3GNT5, ID1, DDIT4, MET, CDK5R1, FGFR1	1583	216	18082	1.63936	1	0.339901	0.33668
GOTERM_BP_DIRECT	GO:0042632~cholesterol homeostasis	13	0.664282	0.00775104	ABCA1, NUS1, MYLIP, CAV1, IL18, LPL, SIRT1, CD24A, FABP3, SOAT2, LIPG, APOE, LDLR	1583	63	18082	2.35705	1	0.339901	0.33668
GOTERM_BP_DIRECT	GO:0030154~cell differentiation	89	4.54778	0.00780079	CPNE9, NRP1, SUV39H2, ROBO4, CITED2, RORC, SHB, TTF1, ELK1, ETS1, CHRDL1, EDA2R, CTGF, YY1, HHEX, ZFP281, FGF9, ZC3H12A, ZIC1, CPNE1, TNFSF11, EP300, OSR2, MEF2C, EGFL6, METRN, SEMA6D, NANOS3, WNT5A, TCF12, NOG, IFRD1, NAV1, SOX10, SIRT1, RHOB, ENAH, EID1, ELF1, EID2, SFRP2, PARD3, KIT, RAPGEF2, SIK1, NOBOX, MEG3, SLFN5, CEBPB, BEX1, NOTCH1, SEMA3D, ARX, ZBTB1, CRX, USH1C, ILDR2, LRP4, TWIST1, PR…	1583	780	18082	1.30335	1	0.339901	0.33668
GOTERM_BP_DIRECT	GO:0010595~positive regulation of endothelial cell migration	10	0.510986	0.00787938	ZC3H12A, WNT5A, ALOX12, TEK, THBS1, ETS1, SASH1, AGT, VEGFA, RHOB	1583	41	18082	2.786	1	0.339901	0.33668
GOTERM_BP_DIRECT	GO:0003143~embryonic heart tube morphogenesis	5	0.255493	0.00797015	ACVR1, TBX20, HES1, TEAD1, TEAD2	1583	10	18082	5.71131	1	0.339901	0.33668
GOTERM_BP_DIRECT	GO:0010656~negative regulation of muscle cell apoptotic process	5	0.255493	0.00797015	CAV1, ZC3H12A, LIFR, ALOX12, PIK3R1	1583	10	18082	5.71131	1	0.339901	0.33668
GOTERM_BP_DIRECT	GO:0001568~blood vessel development	14	0.715381	0.00801933	TBX1, MEF2C, CITED2, ESX1, CHM, AHR, SHB, AGT, VEGFA, TGFBR3, COL3A1, COL1A2, HEY2, RAPGEF2	1583	71	18082	2.25235	1	0.339901	0.33668
GOTERM_BP_DIRECT	GO:0006955~immune response	37	1.89065	0.00812623	CCL12, LST1, WAS, CXCR5, TNFRSF11B, THBS1, H2-Q1, CTSS, CCL9, CCL8, CCL7, CCL6, TNFSF10, BLNK, CCL2, TNFSF11, CD36, CCR5, B2M, P2RY14, IL18, TNFRSF10B, TNFRSF1B, H2-AA, VAV1, TGFBR3, CD24A, CXCL10, CXCL11, CXCL12, IRF8, TLR7, FCGR2B, H2-D1, CD244, TLR2, PF4	1583	272	18082	1.55381	1	0.341632	0.338395
GOTERM_BP_DIRECT	GO:0045785~positive regulation of cell adhesion	12	0.613183	0.00836761	VAV3, DAB2, CXCL12, APC, HYAL1, CCL2, ALOX12, PTPRJ, TEK, VAV1, VEGFA, TGM2	1583	56	18082	2.4477	1	0.348943	0.345636
GOTERM_BP_DIRECT	GO:0045860~positive regulation of protein kinase activity	13	0.664282	0.0087998	CSF1, WNT5A, AXIN2, ARRB2, CYR61, CAMKK1, CDC25B, RAP1A, RELN, ALS2, TRAF4, RAPGEF2, CDK5R1	1583	64	18082	2.32022	1	0.361092	0.357671
GOTERM_BP_DIRECT	GO:0006417~regulation of translation	20	1.02197	0.00880777	NANOS1, DDX6, DDX3X, DAPK1, NANOS3, FMR1, IREB2, EIF2AK3, IGF1, ZFP36L1, RBM3, RGS2, CNOT3, MAGOH, ACO1, RPL38, LSM14B, LSM14A, TNRC6A, EIF4G2	1583	121	18082	1.88804	1	0.361092	0.357671
GOTERM_BP_DIRECT	GO:0001503~ossification	17	0.868677	0.00886845	ECM1, CBFB, CSF1, LRRC17, EIF2AK3, TWIST1, RUNX3, CHRDL1, RUNX1, CTGF, NPPC, MAPK8, MMP16, MGP, SP3, TNFSF11, RPL38	1583	96	18082	2.02275	1	0.361092	0.357671
GOTERM_BP_DIRECT	GO:0014070~response to organic cyclic compound	15	0.766479	0.00908487	ABCC4, CPT1A, CD83, CYP2J6, CDKN2A, EPHX1, TNFRSF10B, AHR, COMT, ATP12A, NFKB1, DPYD, CASP1, SCN5A, PTGES	1583	80	18082	2.14174	1	0.365622	0.362157
GOTERM_BP_DIRECT	GO:0055072~iron ion homeostasis	10	0.510986	0.00926802	SLC25A37, BDH2, SLC11A1, IREB2, LCN2, SLC40A1, SFXN4, SFXN2, FXN, B2M	1583	42	18082	2.71967	1	0.365622	0.362157
GOTERM_BP_DIRECT	GO:0009617~response to bacterium	9	0.459888	0.00933321	NCF1, CAV1, SLC11A1, CASP1, IRF8, WASL, FCGR2B, TIRAP, TLR2	1583	35	18082	2.93724	1	0.365622	0.362157
GOTERM_BP_DIRECT	GO:0051017~actin filament bundle assembly	9	0.459888	0.00933321	EPS8, MYO1B, CALD1, ACTN1, USH1C, SHROOM2, PAWR, LCP1, EZR	1583	35	18082	2.93724	1	0.365622	0.362157
GOTERM_BP_DIRECT	GO:0030282~bone mineralization	9	0.459888	0.00933321	KLF10, ERCC2, EIF2AK3, RSPO2, GPC3, AXIN2, GLA, FGFR2, MTSS1	1583	35	18082	2.93724	1	0.365622	0.362157
GOTERM_BP_DIRECT	GO:0008360~regulation of cell shape	22	1.12417	0.00945052	CSF1R, CCL12, ANXA1, MYO10, WIPF1, FBLIM1, LST1, MSN, SEMA3E, VEGFA, EPS8, FGD4, CCL7, DLC1, KIT, CCL2, MYH9, EZR, BVES, RHOQ, BRWD3, WASF3	1583	139	18082	1.8079	1	0.367433	0.363952
GOTERM_BP_DIRECT	GO:0001843~neural tube closure	17	0.868677	0.00978217	VASP, LMO4, CITED2, NOG, WNT5A, COBL, TWIST1, RGMA, ENAH, CECR2, ZEB2, SALL1, SFRP2, PTK7, DLC1, DVL2, TEAD2	1583	97	18082	2.0019	1	0.37269	0.369158
GOTERM_BP_DIRECT	GO:0014912~negative regulation of smooth muscle cell migration	6	0.306592	0.00980194	NDRG4, LRP1, IGFBP3, SEMA6D, SERPINE1, TRIB1	1583	16	18082	4.28348	1	0.37269	0.369158
GOTERM_BP_DIRECT	GO:0010666~positive regulation of cardiac muscle cell apoptotic process	6	0.306592	0.00980194	MAPK8, IGFBP3, CAMK2A, CXCR2, FBXO32, AGT	1583	16	18082	4.28348	1	0.37269	0.369158
GOTERM_BP_DIRECT	GO:0048146~positive regulation of fibroblast proliferation	13	0.664282	0.00995589	PDGFRA, JUN, SERPINE1, WNT5A, FNDC3B, IGF1, ESR1, AGT, FOSL2, CCNA2, ZMIZ1, MYC, PDGFC	1583	65	18082	2.28452	1	0.37578	0.372219
GOTERM_BP_DIRECT	GO:0007565~female pregnancy	15	0.766479	0.0101235	CYP2J6, FOS, ADRA2C, COMT, ADRA2B, PCSK5, ETS1, AGT, THBD, CRHBP, SULT1E1, PAPPA, PNOC, LGALS9, SLC38A2	1583	81	18082	2.1153	1	0.379338	0.375743
GOTERM_BP_DIRECT	GO:0043123~positive regulation of I-kappaB kinase/NF-kappaB signaling	23	1.17527	0.0104397	ECM1, PRKCB, F2R, SHISA5, CFLAR, MALT1, MID2, EDA2R, TIRAP, IRAK1, CASP1, TNFSF10, TERF2IP, TRIM25, F2RL1, TNFSF11, S100A4, FADD, CD36, IKBKG, PIM2, TLR3, TGM2	1583	149	18082	1.76322	1	0.388371	0.384691
GOTERM_BP_DIRECT	GO:0002040~sprouting angiogenesis	8	0.408789	0.0108538	NRP1, NOTCH1, NRARP, SEMA3E, TEK, THBS1, LOXL2, VEGFA	1583	29	18082	3.15107	1	0.389602	0.38591
GOTERM_BP_DIRECT	GO:0030316~osteoclast differentiation	8	0.408789	0.0108538	CSF1R, EFNA2, CSF1, GPR183, IREB2, GPC3, TNFSF11, SNX10	1583	29	18082	3.15107	1	0.389602	0.38591
GOTERM_BP_DIRECT	GO:0035338~long-chain fatty-acyl-CoA biosynthetic process	4	0.204394	0.0109223	ELOVL4, ELOVL5, ELOVL6, ELOVL7	1583	6	18082	7.61508	1	0.389602	0.38591
GOTERM_BP_DIRECT	GO:0018344~protein geranylgeranylation	4	0.204394	0.0109223	CHM, CHML, RABGGTB, RABGGTA	1583	6	18082	7.61508	1	0.389602	0.38591
GOTERM_BP_DIRECT	GO:0071364~cellular response to epidermal growth factor stimulus	9	0.459888	0.0111012	ERRFI1, ZFP36, DAB2, NCL, MYC, ID1, PTPN12, ZFP36L2, ZFP36L1	1583	36	18082	2.85565	1	0.389602	0.38591
GOTERM_BP_DIRECT	GO:0002474~antigen processing and presentation of peptide antigen via MHC class I	9	0.459888	0.0111012	H2-T24, H2-T23, H2-T10, H2-M3, H2-T3, MR1, B2M, H2-Q1, H2-D1	1583	36	18082	2.85565	1	0.389602	0.38591
GOTERM_BP_DIRECT	GO:0048015~phosphatidylinositol-mediated signaling	9	0.459888	0.0111012	CSF1R, PDGFRA, INPP5F, IRS1, PIK3CB, IGF1, CAR8, EZR, KCNH1	1583	36	18082	2.85565	1	0.389602	0.38591
GOTERM_BP_DIRECT	GO:0048008~platelet-derived growth factor receptor signaling pathway	9	0.459888	0.0111012	MYO1E, PDGFRA, NRP1, ZFAND5, PDGFC, TXNIP, PDAP1, PTPRJ, PTPN11	1583	36	18082	2.85565	1	0.389602	0.38591
GOTERM_BP_DIRECT	GO:0070373~negative regulation of ERK1 and ERK2 cascade	13	0.664282	0.0112262	ERRFI1, SMAD4, DUSP1, CAV1, E130311K13RIK, IGF1, NDRG2, KLF4, DAB2, CNKSR3, DMD, EZR, ATF3	1583	66	18082	2.24991	1	0.389602	0.38591
GOTERM_BP_DIRECT	GO:0048839~inner ear development	13	0.664282	0.0112262	C1QB, H2-T23, CEBPD, PTPN11, IGF1, GLI3, SOX2, MAF, LHX3, MYO6, IGFBP7, MPV17, LGR5	1583	66	18082	2.24991	1	0.389602	0.38591
GOTERM_BP_DIRECT	GO:0033138~positive regulation of peptidyl-serine phosphorylation	14	0.715381	0.0113245	TXN1, IL11, CAV1, WNT5A, ARRB2, AGT, VEGFA, LATS1, TRIM6, SFRP2, TERF2IP, TEK, FNIP2, MET	1583	74	18082	2.16104	1	0.390393	0.386694
GOTERM_BP_DIRECT	GO:0048103~somatic stem cell division	5	0.255493	0.0116668	NOTCH1, CDKN2A, KIT, HOXB4, ZFP36L2	1583	11	18082	5.1921	1	0.3969	0.393139
GOTERM_BP_DIRECT	GO:0045577~regulation of B cell differentiation	5	0.255493	0.0116668	CYLD, CD24A, PTPRC, ZFP36L2, ZFP36L1	1583	11	18082	5.1921	1	0.3969	0.393139
GOTERM_BP_DIRECT	GO:0001938~positive regulation of endothelial cell proliferation	13	0.664282	0.0126178	PPP1R16B, ECM1, JUN, CAV1, WNT5A, VEGFC, NRARP, SIRT1, VEGFA, NR4A1, LRG1, CXCL12, CCL2	1583	67	18082	2.21633	1	0.418556	0.41459
GOTERM_BP_DIRECT	GO:0035690~cellular response to drug	14	0.715381	0.0126336	MEF2C, EDN1, PRKAA2, SERPINE1, ACER2, CRHBP, RAP1A, CHEK2, MYC, SLAMF8, CCL2, TLR3, NFE2L2, RBM22	1583	75	18082	2.13222	1	0.418556	0.41459
GOTERM_BP_DIRECT	GO:0007179~transforming growth factor beta receptor signaling pathway	14	0.715381	0.0126336	ACVR1, SMAD4, JUN, CITED2, WFIKKN2, SMAD9, ARRB2, FOS, LTBP1, SMAD7, TGFBR3, COL3A1, COL1A2, CCL2	1583	75	18082	2.13222	1	0.418556	0.41459
GOTERM_BP_DIRECT	GO:0030224~monocyte differentiation	6	0.306592	0.012903	JUN, MEF2C, PDE1B, SP3, MYH9, VEGFA	1583	17	18082	4.03151	1	0.418556	0.41459
GOTERM_BP_DIRECT	GO:0007250~activation of NF-kappaB-inducing kinase activity	6	0.306592	0.012903	IRAK1, IRAK2, IKBKG, MALT1, AGT, TIRAP	1583	17	18082	4.03151	1	0.418556	0.41459
GOTERM_BP_DIRECT	GO:0002526~acute inflammatory response	6	0.306592	0.012903	ACVR1, KL, VCAM1, NUPR1, S100A8, PTGES	1583	17	18082	4.03151	1	0.418556	0.41459
GOTERM_BP_DIRECT	GO:0030177~positive regulation of Wnt signaling pathway	9	0.459888	0.0131045	ZEB2, HHEX, SALL1, MBD2, CDC73, SOX4, FGFR2, WLS, TLR2	1583	37	18082	2.77847	1	0.418556	0.41459
GOTERM_BP_DIRECT	GO:0007346~regulation of mitotic cell cycle	9	0.459888	0.0131045	CDKN1C, CYLD, FOXG1, MYC, PIM1, SIK1, FBXO5, PIM2, SIRT1	1583	37	18082	2.77847	1	0.418556	0.41459
GOTERM_BP_DIRECT	GO:0002053~positive regulation of mesenchymal cell proliferation	9	0.459888	0.0131045	TBX1, MYCN, FGF9, IRS1, MYC, WNT5A, FGFR2, VEGFA, FGFR1	1583	37	18082	2.77847	1	0.418556	0.41459
GOTERM_BP_DIRECT	GO:0009314~response to radiation	8	0.408789	0.0131128	TXN1, MBD4, COL3A1, JUN, CXCL12, JUND, MYC, KIT	1583	30	18082	3.04603	1	0.418556	0.41459
GOTERM_BP_DIRECT	GO:0031532~actin cytoskeleton reorganization	11	0.562085	0.0135041	EPS8, ANXA1, CXADR, PTK7, TRPV4, CDC42BPG, PLEK, KIT, S1PR1, MYH9, EZR	1583	52	18082	2.41632	1	0.428402	0.424342
GOTERM_BP_DIRECT	GO:0007596~blood coagulation	15	0.766479	0.0138045	P2RY12, F10, F2R, F13A1, CABLES1, PTPRJ, TFPI, C3, THBD, PROCR, WEE1, PDGFC, BLOC1S3, SERPING1, F2RL1	1583	84	18082	2.03975	1	0.435261	0.431137
GOTERM_BP_DIRECT	GO:0045665~negative regulation of neuron differentiation	14	0.715381	0.0140562	DDX6, BEX1, NOTCH1, CAV1, FOXG1, PRPF19, GLI3, PBX1, SOX2, SOX3, CD24A, ASPM, CNTN2, HES1	1583	76	18082	2.10417	1	0.440393	0.43622
GOTERM_BP_DIRECT	GO:0001570~vasculogenesis	13	0.664282	0.0141375	PAXIP1, CITED2, CAV1, PTPRJ, ZFP36L1, WARS2, TGFBR3, MYO1E, HHEX, ZMIZ1, HEY2, TEK, TEAD2	1583	68	18082	2.18374	1	0.440393	0.43622
GOTERM_BP_DIRECT	GO:0042474~middle ear morphogenesis	7	0.35769	0.0151136	TBX1, OSR2, EDN1, MYC, NOG, RPL38, FGFR1	1583	24	18082	3.3316	1	0.465194	0.460786
GOTERM_BP_DIRECT	GO:0007159~leukocyte cell-cell adhesion	7	0.35769	0.0151136	CD24A, PTPRC, ITGAM, VCAM1, ITGB2, MSN, EZR	1583	24	18082	3.3316	1	0.465194	0.460786
GOTERM_BP_DIRECT	GO:0009968~negative regulation of signal transduction	11	0.562085	0.0153769	ACVR1, RGS18, SOCS3, RGS2, SOCS1, KIF26A, CAV1, DDIT4, PRR5L, ARRB2, SOCS6	1583	53	18082	2.37073	1	0.470498	0.46604
GOTERM_BP_DIRECT	GO:0051482~positive regulation of cytosolic calcium ion concentration involved in phospholipase C-activating G-protein coupled signaling pathway	8	0.408789	0.0156901	P2RY10, EDN1, GPR35, F2R, S1PR1, A630033H20RIK, F2RL1, TGM2	1583	31	18082	2.94777	1	0.474466	0.46997
GOTERM_BP_DIRECT	GO:0001837~epithelial to mesenchymal transition	8	0.408789	0.0156901	TGFBR3, NOTCH1, NOG, FAM83D, HNRNPAB, FGFR2, LOXL2, WNT4	1583	31	18082	2.94777	1	0.474466	0.46997
GOTERM_BP_DIRECT	GO:0043433~negative regulation of sequence-specific DNA binding transcription factor activity	13	0.664282	0.0157926	EGLN1, TWIST1, KLF4, ESR1, SIRT1, GLIS2, SMAD7, IRAK2, ID1, PIM1, ID3, TRIB1, TRIB2	1583	69	18082	2.15209	1	0.474788	0.470289
GOTERM_BP_DIRECT	GO:0043547~positive regulation of GTPase activity	22	1.12417	0.0160448	CCL12, MAP2K1, WNT5A, ASAP3, RASGRP1, VAV1, RGMA, NET1, ARHGAP21, CCL9, RGS2, RAP1A, CCL8, ALS2, CCL7, CCL6, DVL2, S1PR1, CCL2, RAPGEF2, WNT4, RAPGEF4	1583	146	18082	1.72122	1	0.479583	0.475038
GOTERM_BP_DIRECT	GO:0046785~microtubule polymerization	5	0.255493	0.0163058	TRPV4, CAV1, HDGFRP3, FBXO5, FGF13	1583	12	18082	4.75942	1	0.481812	0.477246
GOTERM_BP_DIRECT	GO:0010801~negative regulation of peptidyl-threonine phosphorylation	5	0.255493	0.0163058	SPRED1, PARD3, DDIT4, MET, SMAD7	1583	12	18082	4.75942	1	0.481812	0.477246
GOTERM_BP_DIRECT	GO:0010613~positive regulation of cardiac muscle hypertrophy	6	0.306592	0.0166041	CDK9, EDN1, PDE5A, ECE1, IGF1, AGT	1583	18	18082	3.80754	1	0.482359	0.477788
GOTERM_BP_DIRECT	GO:0001678~cellular glucose homeostasis	6	0.306592	0.0166041	NUCKS1, PIK3R1, CARTPT, SOCS6, SIRT1, HK2	1583	18	18082	3.80754	1	0.482359	0.477788
GOTERM_BP_DIRECT	GO:0001774~microglial cell activation	6	0.306592	0.0166041	CX3CR1, JUN, CASP1, TLR7, TLR3, TLR2	1583	18	18082	3.80754	1	0.482359	0.477788
GOTERM_BP_DIRECT	GO:0006366~transcription from RNA polymerase II promoter	21	1.07307	0.0171059	EGR1, EGR2, JUN, JUND, LMO4, TRIP4, AHR, ARRB2, FOS, NMI, KLF4, USF2, ESR1, FOSL2, MYC, ERCC2, SP6, DVL2, HIVEP2, POLR2K, POLR2L	1583	138	18082	1.73822	1	0.486702	0.48209
GOTERM_BP_DIRECT	GO:0008584~male gonad development	18	0.919775	0.0175055	LHCGR, SMAD4, DMRT1, CITED2, WNT5A, TNFRSF10B, ESR1, ASPM, BRIP1, SFRP2, FGF9, STAR, KITL, KIT, TNFSF10, NUPR1, TLR3, WNT4	1583	112	18082	1.83578	1	0.486702	0.48209
GOTERM_BP_DIRECT	GO:0008217~regulation of blood pressure	12	0.613183	0.0176798	GUCY1A3, AOC3, EDN1, COL1A2, ERAP1, NPY1R, C3AR1, ATP1A2, ECE1, CACNA1C, AHR, AGT	1583	62	18082	2.21083	1	0.486702	0.48209
GOTERM_BP_DIRECT	GO:0031848~protection from non-homologous end joining at telomere	4	0.204394	0.0178797	DCLRE1B, DCLRE1C, TERF2IP, POT1B	1583	7	18082	6.52721	1	0.486702	0.48209
GOTERM_BP_DIRECT	GO:0045607~regulation of auditory receptor cell differentiation	4	0.204394	0.0178797	NOTCH1, MYCN, HEY2, HES1	1583	7	18082	6.52721	1	0.486702	0.48209
GOTERM_BP_DIRECT	GO:0002544~chronic inflammatory response	4	0.204394	0.0178797	VCAM1, THBS1, S100A8, PTGES	1583	7	18082	6.52721	1	0.486702	0.48209
GOTERM_BP_DIRECT	GO:0034626~fatty acid elongation, polyunsaturated fatty acid	4	0.204394	0.0178797	ELOVL4, ELOVL5, ELOVL6, ELOVL7	1583	7	18082	6.52721	1	0.486702	0.48209
GOTERM_BP_DIRECT	GO:0019367~fatty acid elongation, saturated fatty acid	4	0.204394	0.0178797	ELOVL4, ELOVL5, ELOVL6, ELOVL7	1583	7	18082	6.52721	1	0.486702	0.48209
GOTERM_BP_DIRECT	GO:0034141~positive regulation of toll-like receptor 3 signaling pathway	4	0.204394	0.0178797	CAV1, WDFY1, F2RL1, TIRAP	1583	7	18082	6.52721	1	0.486702	0.48209
GOTERM_BP_DIRECT	GO:0034625~fatty acid elongation, monounsaturated fatty acid	4	0.204394	0.0178797	ELOVL4, ELOVL5, ELOVL6, ELOVL7	1583	7	18082	6.52721	1	0.486702	0.48209
GOTERM_BP_DIRECT	GO:0006641~triglyceride metabolic process	9	0.459888	0.0178831	CPT1A, CAV1, APOC1, APOF, PTPN11, CYP2E1, APOE, SCD1, CD36	1583	39	18082	2.63599	1	0.486702	0.48209
GOTERM_BP_DIRECT	GO:0033077~T cell differentiation in thymus	9	0.459888	0.0178831	APC, ZBTB1, RORC, FADD, B2M, ZFP36L2, GLI3, ZFP36L1, WNT4	1583	39	18082	2.63599	1	0.486702	0.48209
GOTERM_BP_DIRECT	GO:1902042~negative regulation of extrinsic apoptotic signaling pathway via death domain receptors	7	0.35769	0.0184501	SFRP2, DAPK1, SERPINE1, TMBIM1, PSEN2, TNFAIP3, CFLAR	1583	25	18082	3.19833	1	0.496903	0.492195
GOTERM_BP_DIRECT	GO:0048844~artery morphogenesis	7	0.35769	0.0184501	TBX1, NRP1, ZMIZ1, HES1, APOE, VEGFA, SMAD7	1583	25	18082	3.19833	1	0.496903	0.492195
GOTERM_BP_DIRECT	GO:0033574~response to testosterone	8	0.408789	0.0186072	GPI1, ADH1, MTAP, EDN1, DUSP1, CFLAR, THBS1, ESR2	1583	32	18082	2.85565	1	0.498538	0.493814
GOTERM_BP_DIRECT	GO:0045444~fat cell differentiation	14	0.715381	0.0190651	BBS1, CEBPB, RNASEL, EGR2, CEBPD, EIF2AK3, NOC3L, ARXES1, METRNL, KLF4, NR4A1, SOCS1, EP300, ATF5	1583	79	18082	2.02426	1	0.505567	0.500776
GOTERM_BP_DIRECT	GO:0009790~embryo development	14	0.715381	0.0190651	MEG3, ACVR1, OSR2, WNT5A, PSEN2, DLK1, TGFBR3, THBD, STOX2, RACGAP1, POLR1B, PDGFC, NANOG, CDK5R1	1583	79	18082	2.02426	1	0.505567	0.500776
GOTERM_BP_DIRECT	GO:0070098~chemokine-mediated signaling pathway	11	0.562085	0.0196919	CXCL10, CXCL11, CCL9, CCL12, CCL8, CXCL12, CCL7, CCL6, GPR35, CCL2, PF4	1583	55	18082	2.28452	1	0.516581	0.511686
GOTERM_BP_DIRECT	GO:0007517~muscle organ development	12	0.613183	0.0197801	TBX1, EID2, NPHS1, TCF15, TWIST1, ID3, DMD, JPH1, SIRT1, MET, MTSS1, HIST1H1B	1583	63	18082	2.17574	1	0.516581	0.511686
GOTERM_BP_DIRECT	GO:0030326~embryonic limb morphogenesis	12	0.613183	0.0197801	MBNL1, CYP26B1, NOTCH1, FGF9, WNT5A, PSEN2, TWIST1, LRP4, SP9, PBX1, GLI3, FGFR1	1583	63	18082	2.17574	1	0.516581	0.511686
GOTERM_BP_DIRECT	GO:0001916~positive regulation of T cell mediated cytotoxicity	6	0.306592	0.0209473	H2-T23, PTPRC, H2-M3, FADD, B2M, H2-D1	1583	19	18082	3.60714	1	0.527932	0.522929
GOTERM_BP_DIRECT	GO:0060065~uterus development	6	0.306592	0.0209473	CDKN1C, LHCGR, SMAD4, WNT5A, ESR1, ESR2	1583	19	18082	3.60714	1	0.527932	0.522929
GOTERM_BP_DIRECT	GO:0001523~retinoid metabolic process	6	0.306592	0.0209473	ADH1, CYP2J6, RARRES2, APOE, LDLR, RDH1	1583	19	18082	3.60714	1	0.527932	0.522929
GOTERM_BP_DIRECT	GO:0070542~response to fatty acid	6	0.306592	0.0209473	TRPV4, SCD2, SCD1, CD36, TLR2, CTGF	1583	19	18082	3.60714	1	0.527932	0.522929
GOTERM_BP_DIRECT	GO:0001959~regulation of cytokine-mediated signaling pathway	3	0.153296	0.0216133	CD24A, IRAK1, IRAK2	1583	3	18082	11.4226	1	0.527932	0.522929
GOTERM_BP_DIRECT	GO:0007181~transforming growth factor beta receptor complex assembly	3	0.153296	0.0216133	TGFBR3, EID2, ACVR1C	1583	3	18082	11.4226	1	0.527932	0.522929
GOTERM_BP_DIRECT	GO:0071221~cellular response to bacterial lipopeptide	3	0.153296	0.0216133	CD36, TIRAP, TLR2	1583	3	18082	11.4226	1	0.527932	0.522929
GOTERM_BP_DIRECT	GO:0071409~cellular response to cycloheximide	3	0.153296	0.0216133	MYC, KLF4, KLF2	1583	3	18082	11.4226	1	0.527932	0.522929
GOTERM_BP_DIRECT	GO:1901740~negative regulation of myoblast fusion	3	0.153296	0.0216133	CXCL10, IL1F9, CFLAR	1583	3	18082	11.4226	1	0.527932	0.522929
GOTERM_BP_DIRECT	GO:2000111~positive regulation of macrophage apoptotic process	3	0.153296	0.0216133	MEF2C, CDKN2A, SIRT1	1583	3	18082	11.4226	1	0.527932	0.522929
GOTERM_BP_DIRECT	GO:0048286~lung alveolus development	10	0.510986	0.02177	SOX2, MEG3, ERRFI1, PHF14, PSEN2, TCF21, IGF1, TNS3, FGFR2, VEGFA	1583	48	18082	2.37971	1	0.527932	0.522929
GOTERM_BP_DIRECT	GO:0043280~positive regulation of cysteine-type endopeptidase activity involved in apoptotic process	10	0.510986	0.02177	DDX3X, ACVR1C, DAPK1, MYC, F2R, TNFSF10, ALOX12, SIRT1, CYR61, CTGF	1583	48	18082	2.37971	1	0.527932	0.522929
GOTERM_BP_DIRECT	GO:0030903~notochord development	5	0.255493	0.0219509	COBL, ID3, GDF3, TEAD1, TEAD2	1583	13	18082	4.39331	1	0.527932	0.522929
GOTERM_BP_DIRECT	GO:0043117~positive regulation of vascular permeability	5	0.255493	0.0219509	PTP4A3, TRPV4, CXCR2, IL18, VEGFA	1583	13	18082	4.39331	1	0.527932	0.522929
GOTERM_BP_DIRECT	GO:0008203~cholesterol metabolic process	15	0.766479	0.0221308	ABCA1, PRKAA2, LRP1, DHCR24, CYP27A1, CH25H, STAR, CYP11A1, SOAT2, APOC1, LEPR, APOF, APOE, LDLR, MBTPS2	1583	89	18082	1.92516	1	0.527932	0.522929
GOTERM_BP_DIRECT	GO:0045668~negative regulation of osteoblast differentiation	11	0.562085	0.0221537	SOX2, NOTCH1, NOG, ID1, FNDC3B, TWIST1, ID3, AXIN2, RORB, TOB1, FGFR1	1583	56	18082	2.24373	1	0.527932	0.522929
GOTERM_BP_DIRECT	GO:0032967~positive regulation of collagen biosynthetic process	7	0.35769	0.0222567	F2R, IL18, CCL2, EP300, LTBP1, WNT4, CTGF	1583	26	18082	3.07532	1	0.527932	0.522929
GOTERM_BP_DIRECT	GO:0007498~mesoderm development	7	0.35769	0.0222567	TBX1, ACVR1, SMAD4, CHURC1, GDF3, ETS2, VEGFA	1583	26	18082	3.07532	1	0.527932	0.522929
GOTERM_BP_DIRECT	GO:0045662~negative regulation of myoblast differentiation	7	0.35769	0.0222567	CXCL10, CCL9, NOTCH1, IL18, IL1F9, ID3, GDF3	1583	26	18082	3.07532	1	0.527932	0.522929
GOTERM_BP_DIRECT	GO:0070371~ERK1 and ERK2 cascade	7	0.35769	0.0222567	MAP2K1, CCKBR, TNFSF11, IGF1, ZFP36L2, AGT, ZFP36L1	1583	26	18082	3.07532	1	0.527932	0.522929
GOTERM_BP_DIRECT	GO:0002244~hematopoietic progenitor cell differentiation	16	0.817578	0.0229758	PDGFRA, SAMD9L, CEBPD, CITED2, FST, PLEK, PSEN2, SIPA1L3, PYGO1, PTPRC, PPP4R2, HOXB3, SIRPA, 3830403N18RIK, BVES, MIXL1	1583	98	18082	1.86492	1	0.542502	0.537362
GOTERM_BP_DIRECT	GO:0030217~T cell differentiation	9	0.459888	0.0237957	EGR1, PTPRC, KIT, SP3, LEPR, RHOH, FADD, VAV1, SOX4	1583	41	18082	2.5074	1	0.559308	0.554008
GOTERM_BP_DIRECT	GO:0045600~positive regulation of fat cell differentiation	10	0.510986	0.0246654	CEBPB, ZFP36, SFRP2, SULT1E1, RARRES2, ZC3H12A, ASXL2, FNDC3B, IGF1, ZFP36L1	1583	49	18082	2.33115	1	0.573221	0.567789
GOTERM_BP_DIRECT	GO:0001755~neural crest cell migration	10	0.510986	0.0246654	TBX1, ACVR1, EFNB1, ZEB2, GBX2, SEMA3D, KITL, SEMA6D, SEMA3E, SOX10	1583	49	18082	2.33115	1	0.573221	0.567789
GOTERM_BP_DIRECT	GO:0001541~ovarian follicle development	11	0.562085	0.0248311	CEBPB, LHCGR, SMAD4, KITL, MYC, KIT, NOBOX, AHR, ESR2, VEGFA, FANCF	1583	57	18082	2.20436	1	0.573221	0.567789
GOTERM_BP_DIRECT	GO:0032526~response to retinoic acid	11	0.562085	0.0248311	SOX2, ACER2, ADH1, TRIML2, DUSP1, IGFBP7, NANOG, TEK, KLF4, PTGES, RUNX1	1583	57	18082	2.20436	1	0.573221	0.567789
GOTERM_BP_DIRECT	GO:0007623~circadian rhythm	17	0.868677	0.0255147	KLF10, JUN, CPT1A, JUND, DHX9, RORC, PRF1, CRX, IGF1, SIRT1, DPYD, KCNMA1, ID1, EP300, ID3, FBXL3, ATF5	1583	108	18082	1.798	1	0.583789	0.578257
GOTERM_BP_DIRECT	GO:0016337~single organismal cell-cell adhesion	17	0.868677	0.0255147	CD53, ITGAM, VCAM1, CXADR, CD93, NEGR1, TTYH1, FBLIM1, ITGB2, LMO7, CYR61, CD2AP, PARD3, FAT1, MYH9, NRCAM, TEK	1583	108	18082	1.798	1	0.583789	0.578257
GOTERM_BP_DIRECT	GO:0032722~positive regulation of chemokine production	6	0.306592	0.0259684	IL18, TLR7, LBP, LGALS9, TLR3, TLR2	1583	20	18082	3.42678	1	0.583951	0.578417
GOTERM_BP_DIRECT	GO:0044130~negative regulation of growth of symbiont in host	6	0.306592	0.0259684	IRF8, LBP, SCD1, CD36, TIRAP, TLR2	1583	20	18082	3.42678	1	0.583951	0.578417
GOTERM_BP_DIRECT	GO:0019229~regulation of vasoconstriction	6	0.306592	0.0259684	HRH1, EDN1, ATP1A2, CACNA1C, ADRA2C, ADRA2B	1583	20	18082	3.42678	1	0.583951	0.578417
GOTERM_BP_DIRECT	GO:0055114~oxidation-reduction process	75	3.8324	0.0259734	TXN1, VKORC1L1, KDM5D, KDM1B, CHM, LOXL2, CYP26B1, SH3PXD2A, ALDH2, SCD2, SCD3, AOX1, SCD1, CBR2, GSTO1, RSAD1, GPX8, DIO3, CYP27A1, UGDH, CH25H, BDH2, ZADH2, DPYD, ALDH1A1, TET3, ASPHD2, CYP2E1, RDH1, FXN, ALDH1A7, PCYOX1, MAOB, UQCRB, AKR1D1, MGST1, HSD17B3, ALOX12, HSD17B7, HSD17B11, CYP17A1, ADH1, ALOX8, CYP11A1, TYW1, CHML, DECR2, XDH, HAO2, EGLN1, VAT1, AOC3, KDM4A, HSD3B7, EGLN3, AOC2, CYP…	1583	676	18082	1.2673	1	0.583951	0.578417
GOTERM_BP_DIRECT	GO:0071222~cellular response to lipopolysaccharide	28	1.43076	0.0262455	CX3CR1, CEBPB, SERPINE1, TNFAIP3, LY96, TFPI, CDC73, ZFP36, MAPK8, ZC3H12A, CCL2, CD36, LBP, B2M, ABCA1, MEF2C, ANG4, PDE4D, WNT5A, IL18, TNFRSF1B, NFKB1, CXCL10, STAR, PLSCR2, NCL, LCN2, IRF8	1583	209	18082	1.5303	1	0.587513	0.581946
GOTERM_BP_DIRECT	GO:0030823~regulation of cGMP metabolic process	4	0.204394	0.0267691	NPPC, PDE5A, THBS1, VEGFA	1583	8	18082	5.71131	1	0.589033	0.583452
GOTERM_BP_DIRECT	GO:0010642~negative regulation of platelet-derived growth factor receptor signaling pathway	4	0.204394	0.0267691	NDRG4, PTGIR, PTPRJ, APOD	1583	8	18082	5.71131	1	0.589033	0.583452
GOTERM_BP_DIRECT	GO:1904628~cellular response to phorbol 13-acetate 12-myristate	4	0.204394	0.0267691	MYC, ZC3H12A, ZFP36L2, ZFP36L1	1583	8	18082	5.71131	1	0.589033	0.583452
GOTERM_BP_DIRECT	GO:0051444~negative regulation of ubiquitin-protein transferase activity	4	0.204394	0.0267691	CDKN2A, LIMK1, PSEN2, SMAD7	1583	8	18082	5.71131	1	0.589033	0.583452
GOTERM_BP_DIRECT	GO:0032088~negative regulation of NF-kappaB transcription factor activity	12	0.613183	0.0271842	NFKBIA, CYLD, IRAK1, IRAK2, CDKN2A, ZC3H12A, TNFAIP3, ARRB2, KLF4, NFKBID, COMMD7, SIRT1	1583	66	18082	2.07684	1	0.593771	0.588145
GOTERM_BP_DIRECT	GO:0048565~digestive tract development	9	0.459888	0.027214	COL3A1, CCKBR, TRPS1, PDGFC, KIT, GATA5, COBL, MIXL1, FGFR2	1583	42	18082	2.4477	1	0.593771	0.588145
GOTERM_BP_DIRECT	GO:0071320~cellular response to cAMP	10	0.510986	0.0278239	CRHBP, RAP1A, EEF2K, STAR, ITPR1, RAPGEF2, NOX4, AHR, EZR, ZFP36L1	1583	50	18082	2.28452	1	0.604526	0.598798
GOTERM_BP_DIRECT	GO:0003214~cardiac left ventricle morphogenesis	5	0.255493	0.0286488	NOTCH1, SFRP2, FGF9, HEY2, AHR	1583	14	18082	4.07951	1	0.609641	0.603864
GOTERM_BP_DIRECT	GO:0060979~vasculogenesis involved in coronary vascular morphogenesis	5	0.255493	0.0286488	TGFBR3, NOTCH1, FGF9, FGFR2, FGFR1	1583	14	18082	4.07951	1	0.609641	0.603864
GOTERM_BP_DIRECT	GO:0030194~positive regulation of blood coagulation	5	0.255493	0.0286488	SERPINE1, F2R, CD36, THBS1, NFE2L2	1583	14	18082	4.07951	1	0.609641	0.603864
GOTERM_BP_DIRECT	GO:0032743~positive regulation of interleukin-2 production	5	0.255493	0.0286488	ANXA1, CD83, PDE4D, MALT1, RUNX1	1583	14	18082	4.07951	1	0.609641	0.603864
GOTERM_BP_DIRECT	GO:0060766~negative regulation of androgen receptor signaling pathway	5	0.255493	0.0286488	DAB2, TCF21, IGF1, SIRT1, ESR2	1583	14	18082	4.07951	1	0.609641	0.603864
GOTERM_BP_DIRECT	GO:0071407~cellular response to organic cyclic compound	13	0.664282	0.0289501	P2RY12, P2RY13, CEBPB, CCL12, MEF2C, MBD2, IL18, SMAD9, AXIN2, NFKB1, NFKBIA, RAP1A, SOCS1	1583	75	18082	1.97992	1	0.613529	0.607715
GOTERM_BP_DIRECT	GO:0050731~positive regulation of peptidyl-tyrosine phosphorylation	16	0.817578	0.0293271	PDGFRA, NRP1, IL11, TNK2, VEGFC, LRP4, TREM2, IGF1, ARRB2, AGT, VEGFA, CD24A, RELN, KITL, CD36, HBEGF	1583	101	18082	1.80952	1	0.617523	0.611671
GOTERM_BP_DIRECT	GO:0048514~blood vessel morphogenesis	8	0.408789	0.0295915	TBX1, EDN1, AHR, NR2F2, SHB, THBS1, VEGFA, FGFR1	1583	35	18082	2.61088	1	0.617523	0.611671
GOTERM_BP_DIRECT	GO:0046777~protein autophosphorylation	25	1.27747	0.0295948	CSF1R, CAMK2A, PRKX, EEF2K, IRAK1, IRAK2, CHEK2, PIM1, MAP3K9, PIM2, PDGFRA, DAPK1, PRKCD, EIF2AK3, PTK6, UHMK1, STK24, CAMK4, KIT, SIK1, TEK, MET, FGFR2, FGFR1, TAF1	1583	183	18082	1.56047	1	0.617523	0.611671
GOTERM_BP_DIRECT	GO:0019221~cytokine-mediated signaling pathway	21	1.07307	0.0296162	CX3CR1, CSF1R, CCL12, NUMBL, IL1F9, LIFR, CSF2RB, IL1RAP, IIGP1, DCN, SOCS3, SOCS1, IRAK1, RTN4RL1, KIT, CCL2, TNFSF11, STAT6, SOCS6, IFNAR1, PF4	1583	146	18082	1.64298	1	0.617523	0.611671
GOTERM_BP_DIRECT	GO:0021915~neural tube development	10	0.510986	0.031256	CECR2, NOTCH1, SALL1, SFRP2, KIF3A, WNT5A, NOG, HES1, GLI3, ZFP36L1	1583	51	18082	2.23973	1	0.648992	0.642842
GOTERM_BP_DIRECT	GO:0030148~sphingolipid biosynthetic process	7	0.35769	0.0313765	ACER1, ELOVL4, ELOVL5, B3GNT5, ELOVL6, ELOVL7, B4GALT6	1583	28	18082	2.85565	1	0.648992	0.642842
GOTERM_BP_DIRECT	GO:0010001~glial cell differentiation	6	0.306592	0.0316968	NOTCH1, RELN, METRN, NFIB, IGF1, KLF15	1583	21	18082	3.2636	1	0.653005	0.646817
GOTERM_BP_DIRECT	GO:0010976~positive regulation of neuron projection development	20	1.02197	0.0318769	NDRG4, NEGR1, SERPINF1, WNT5A, PTK6, CFLAR, SIRT1, RGMA, CD24A, KAT2B, PCP4, RAP1A, RELN, PTK7, ADAMTS1, RAPGEF2, DMD, MET, FGFR1, NFE2L2	1583	138	18082	1.65545	1	0.654109	0.647911
GOTERM_BP_DIRECT	GO:0045669~positive regulation of osteoblast differentiation	12	0.613183	0.0331154	ACVR1, NPPC, CEBPB, MEF2C, JUND, SFRP2, CEBPD, IGF1, CYR61, GLI3, WNT4, VEGFA	1583	68	18082	2.01576	1	0.674173	0.667784
GOTERM_BP_DIRECT	GO:0071346~cellular response to interferon-gamma	12	0.613183	0.0331154	CCL9, CCL12, EDN1, CCL8, CCL7, STAR, CCL6, DAPK1, MYC, WNT5A, CCL2, TLR3	1583	68	18082	2.01576	1	0.674173	0.667784
GOTERM_BP_DIRECT	GO:0048754~branching morphogenesis of an epithelial tube	8	0.408789	0.0340547	NOTCH1, MYCN, MGP, IGF1, MET, GLI3, WNT4, VEGFA	1583	36	18082	2.53836	1	0.687878	0.68136
GOTERM_BP_DIRECT	GO:0002931~response to ischemia	8	0.408789	0.0340547	PANX1, EGR1, MEF2C, EEF2K, CAV1, CAMK2A, BVES, HK2	1583	36	18082	2.53836	1	0.687878	0.68136
GOTERM_BP_DIRECT	GO:0007267~cell-cell signaling	16	0.817578	0.034225	EDN1, WNT5A, ADRB2, CARTPT, ADRA2C, ADRA2B, CYR61, CTGF, PANX1, GJC3, FGF9, STAB1, CCR5, FJX1, FGFR2, WNT4	1583	103	18082	1.77439	1	0.688629	0.682103
GOTERM_BP_DIRECT	GO:0007049~cell cycle	68	3.47471	0.0346246	CDKN1C, SUV39H2, ANKLE2, MCM8, CCNF, WASL, AHR, RCBTB1, CDC73, RGS2, SGOL1, CHEK2, POGZ, PIM1, EP300, MAP3K8, OIP5, PIM2, FBXO5, DLGAP5, DUSP1, DDX11, PRKCD, ANXA11, MASTL, CD2AP, CDC25B, CCNA2, LATS1, EID1, ASPM, RINT1, KAT2B, MAU2, LATS2, PAPD7, INCENP, PARD3, TRNP1, TXNIP, SIK1, MCM2, NEDD9, BRCC3, KLHL13, NSL1, CCNB3, RACGAP1, RAD21, E2F3, FAM83D, RAB11FIP4, MCTS1, CDT1, GADD45A, CDKN2A, CABL…	1583	614	18082	1.26505	1	0.693968	0.687392
GOTERM_BP_DIRECT	GO:0048706~embryonic skeletal system development	9	0.459888	0.0350399	FGF9, PCGF2, WNT5A, NOG, ETL4, SP3, PCSK5, PBX1, DLK1	1583	44	18082	2.33644	1	0.699581	0.692952
GOTERM_BP_DIRECT	GO:0016485~protein processing	14	0.715381	0.0358221	CPM, PSEN2, ECE1, FURIN, AEBP1, PCSK5, GLI3, CTSS, CASP7, MMP16, MYC, XPNPEP3, CASP1, RHBDL2	1583	86	18082	1.8595	1	0.710842	0.704106
GOTERM_BP_DIRECT	GO:0000188~inactivation of MAPK activity	5	0.255493	0.0364288	SPRED1, DUSP1, CAV1, DUSP8, DUSP9	1583	15	18082	3.80754	1	0.710842	0.704106
GOTERM_BP_DIRECT	GO:0010875~positive regulation of cholesterol efflux	5	0.255493	0.0364288	NFKBIA, ABCA1, LRP1, APOE, SIRT1	1583	15	18082	3.80754	1	0.710842	0.704106
GOTERM_BP_DIRECT	GO:0002690~positive regulation of leukocyte chemotaxis	5	0.255493	0.0364288	CXCL10, CXCL11, CXCR2, F2RL1, PF4	1583	15	18082	3.80754	1	0.710842	0.704106
GOTERM_BP_DIRECT	GO:0090162~establishment of epithelial cell polarity	5	0.255493	0.0364288	PARD3, HES1, FRMD4A, FRMD4B, SIPA1L3	1583	15	18082	3.80754	1	0.710842	0.704106
GOTERM_BP_DIRECT	GO:2000249~regulation of actin cytoskeleton reorganization	5	0.255493	0.0364288	CSF1R, GMFG, ARHGDIB, SEMA3E, CD2AP	1583	15	18082	3.80754	1	0.710842	0.704106
GOTERM_BP_DIRECT	GO:0043392~negative regulation of DNA binding	7	0.35769	0.0367303	JUN, TFAP4, ID1, WFIKKN2, CPNE1, SIRT1, ZFP462	1583	29	18082	2.75718	1	0.711933	0.705187
GOTERM_BP_DIRECT	GO:0008354~germ cell migration	4	0.204394	0.0375861	CXCL12, CXADR, DMRT1, KIT	1583	9	18082	5.07672	1	0.711933	0.705187
GOTERM_BP_DIRECT	GO:0042759~long-chain fatty acid biosynthetic process	4	0.204394	0.0375861	SCD2, SCD3, ELOVL6, SCD1	1583	9	18082	5.07672	1	0.711933	0.705187
GOTERM_BP_DIRECT	GO:0060982~coronary artery morphogenesis	4	0.204394	0.0375861	TBX1, NRP1, NOTCH1, VEGFA	1583	9	18082	5.07672	1	0.711933	0.705187
GOTERM_BP_DIRECT	GO:0032000~positive regulation of fatty acid beta-oxidation	4	0.204394	0.0375861	ABCD2, CPT1A, IRS1, TWIST1	1583	9	18082	5.07672	1	0.711933	0.705187
GOTERM_BP_DIRECT	GO:0090073~positive regulation of protein homodimerization activity	4	0.204394	0.0375861	MEF2C, GNL3L, TRAF4, TIRAP	1583	9	18082	5.07672	1	0.711933	0.705187
GOTERM_BP_DIRECT	GO:0045198~establishment of epithelial cell apical/basal polarity	4	0.204394	0.0375861	TCF15, PTK7, WNT5A, MSN	1583	9	18082	5.07672	1	0.711933	0.705187
GOTERM_BP_DIRECT	GO:0061384~heart trabecula morphogenesis	4	0.204394	0.0375861	TGFBR3, NOTCH1, NOG, S1PR1	1583	9	18082	5.07672	1	0.711933	0.705187
GOTERM_BP_DIRECT	GO:0032091~negative regulation of protein binding	11	0.562085	0.0378727	MAPK8, DAB2, GNL3L, CDKN2A, CAV1, DDX11, MYC, ID1, WFIKKN2, PSEN2, PIM2	1583	61	18082	2.05982	1	0.712276	0.705527
GOTERM_BP_DIRECT	GO:0006468~protein phosphorylation	64	3.27031	0.0381492	MAML1, NRK, MAST1, RORC, GRM5, EEF2K, CHEK2, PDK4, PIM1, MAP3K8, PIM2, MAP3K9, ACVR1, PDGFRA, MAP2K1, DAPK1, PRKCB, IGFBP3, WNT5A, PRKCD, RIPK4, MASTL, RUNX3, OOEP, UHMK1, CDC25B, LATS1, LATS2, KIT, SIK1, SGK1, TRIB1, MET, TRIB2, CSF1R, RNASEL, PRKAA2, CAMK2A, PRKX, PIK3R1, CAMKK1, MAPK8, ACVR1C, IRAK1, IRAK2, FNIP2, TNK2, CDC42BPG, LIMK1, NEK7, EIF2AK3, SMAD9, PTK6, BCKDK, CDK9, WEE1, STK24, PTK…	1583	576	18082	1.26918	1	0.712276	0.705527
GOTERM_BP_DIRECT	GO:0051497~negative regulation of stress fiber assembly	6	0.306592	0.0381552	KANK2, TMSB15B2, TMEFF2, DLC1, S1PR1, PHLDB2	1583	22	18082	3.11526	1	0.712276	0.705527
GOTERM_BP_DIRECT	GO:0006928~movement of cell or subcellular component	6	0.306592	0.0381552	ENAH, MYLIP, ABI1, SIRPA, MYH9, ALOX12	1583	22	18082	3.11526	1	0.712276	0.705527
GOTERM_BP_DIRECT	GO:0071549~cellular response to dexamethasone stimulus	8	0.408789	0.0389431	ERRFI1, TFAP4, STAR, SERPINF1, DDIT4, DNMT3B, CCL2, FBXO32	1583	37	18082	2.46975	1	0.716336	0.709548
GOTERM_BP_DIRECT	GO:0046330~positive regulation of JNK cascade	12	0.613183	0.0399079	TRAF4, GADD45A, TRPV4, WNT5A, TNFSF11, F2RL1, RASGRP1, EDA2R, TLR3, TIRAP, LMNB1, CTGF	1583	70	18082	1.95816	1	0.716336	0.709548
GOTERM_BP_DIRECT	GO:1903966~monounsaturated fatty acid biosynthetic process	3	0.153296	0.0407277	SCD2, SCD3, SCD1	1583	4	18082	8.56696	1	0.716336	0.709548
GOTERM_BP_DIRECT	GO:0035910~ascending aorta morphogenesis	3	0.153296	0.0407277	HEY2, HES1, SOX4	1583	4	18082	8.56696	1	0.716336	0.709548
GOTERM_BP_DIRECT	GO:2001135~regulation of endocytic recycling	3	0.153296	0.0407277	NDRG4, INPP5F, BVES	1583	4	18082	8.56696	1	0.716336	0.709548
GOTERM_BP_DIRECT	GO:0046320~regulation of fatty acid oxidation	3	0.153296	0.0407277	FABP3, CPT1A, PDK4	1583	4	18082	8.56696	1	0.716336	0.709548
GOTERM_BP_DIRECT	GO:0033030~negative regulation of neutrophil apoptotic process	3	0.153296	0.0407277	CXCR2, IL18, FCGR2B	1583	4	18082	8.56696	1	0.716336	0.709548
GOTERM_BP_DIRECT	GO:0045876~positive regulation of sister chromatid cohesion	3	0.153296	0.0407277	SFPQ, DDX11, RAD21	1583	4	18082	8.56696	1	0.716336	0.709548
GOTERM_BP_DIRECT	GO:1901844~regulation of cell communication by electrical coupling involved in cardiac conduction	3	0.153296	0.0407277	PDE4D, CAV1, HRC	1583	4	18082	8.56696	1	0.716336	0.709548
GOTERM_BP_DIRECT	GO:0043043~peptide biosynthetic process	3	0.153296	0.0407277	FURIN, DMD, PCSK5	1583	4	18082	8.56696	1	0.716336	0.709548
GOTERM_BP_DIRECT	GO:0050779~RNA destabilization	3	0.153296	0.0407277	ZFP36, TNFRSF1B, MEX3D	1583	4	18082	8.56696	1	0.716336	0.709548
GOTERM_BP_DIRECT	GO:0048002~antigen processing and presentation of peptide antigen	3	0.153296	0.0407277	SLC11A1, H2-AA, CTSS	1583	4	18082	8.56696	1	0.716336	0.709548
GOTERM_BP_DIRECT	GO:0021800~cerebral cortex tangential migration	3	0.153296	0.0407277	RELN, ARX, LHX6	1583	4	18082	8.56696	1	0.716336	0.709548
GOTERM_BP_DIRECT	GO:2001199~negative regulation of dendritic cell differentiation	3	0.153296	0.0407277	TMEM176B, TMEM176A, H2-M3	1583	4	18082	8.56696	1	0.716336	0.709548
GOTERM_BP_DIRECT	GO:0032620~interleukin-17 production	3	0.153296	0.0407277	RFTN1, RORC, MR1	1583	4	18082	8.56696	1	0.716336	0.709548
GOTERM_BP_DIRECT	GO:2001013~epithelial cell proliferation involved in renal tubule morphogenesis	3	0.153296	0.0407277	MEF2C, LGR5, MTSS1	1583	4	18082	8.56696	1	0.716336	0.709548
GOTERM_BP_DIRECT	GO:2000427~positive regulation of apoptotic cell clearance	3	0.153296	0.0407277	C3, CCL2, C2	1583	4	18082	8.56696	1	0.716336	0.709548
GOTERM_BP_DIRECT	GO:0008104~protein localization	13	0.664282	0.0412702	BBS1, CAV1, LRP4, DHCR24, HSPG2, AKAP2, GNGT1, ALS2CL, ALS2, KIF26A, NRCAM, APOE, TNS4	1583	79	18082	1.87967	1	0.723418	0.716563
GOTERM_BP_DIRECT	GO:0042981~regulation of apoptotic process	26	1.32856	0.0420652	HRK, ROBO4, BNC2, TNFRSF11B, MALT1, GLI3, ACVR1C, RASSF3, IRAK2, MYC, CASP1, DIP2A, FADD, EGR1, DUSP1, TNFRSF10B, CFLAR, GDF3, FBXO10, TNFRSF1B, ESR1, AGT, SFRP2, TRAF4, ANP32E, SGK1	1583	199	18082	1.4924	1	0.733146	0.726199
GOTERM_BP_DIRECT	GO:0051028~mRNA transport	14	0.715381	0.0421087	RANBP2, ENY2, HNRNPA3, FMR1, XPO7, MAGOHB, NXT2, IWS1, ZFP36L1, DDX19A, ZFP36, MYO1C, HNRNPA2B1, MAGOH	1583	88	18082	1.81723	1	0.733146	0.726199
GOTERM_BP_DIRECT	GO:0032570~response to progesterone	7	0.35769	0.0426347	GPI1, CAV1, TXNIP, CCL2, DSG2, FOS, TLR2	1583	30	18082	2.66528	1	0.737547	0.730558
GOTERM_BP_DIRECT	GO:0030336~negative regulation of cell migration	16	0.817578	0.0426468	CX3CR1, ROBO4, CITED2, SERPINE1, NOG, PTPRJ, KLF4, RHOB, RAP2C, TMEFF2, SFRP2, RRAS, STK24, DLC1, CCR5, WNT4	1583	106	18082	1.72417	1	0.737547	0.730558
GOTERM_BP_DIRECT	GO:0030512~negative regulation of transforming growth factor beta receptor signaling pathway	10	0.510986	0.0432881	TGFBR3, PBLD1, EID2, RASL11B, ONECUT2, CAV1, HTRA3, HTRA1, SIRT1, SMAD7	1583	54	18082	2.1153	1	0.746142	0.739072
GOTERM_BP_DIRECT	GO:0017148~negative regulation of translation	12	0.613183	0.0436427	NANOS1, DDX3X, FXR2, RNF139, DAPK1, NANOS3, FMR1, CNOT3, IREB2, EIF2AK3, TOB1, PATL2	1583	71	18082	1.93058	1	0.749755	0.74265
GOTERM_BP_DIRECT	GO:0060548~negative regulation of cell death	13	0.664282	0.0448471	KDM4A, SMAD4, NOTCH1, TNFAIP3, SIRT1, ESR2, CTGF, MYC, EP300, TMEM109, SOX4, TEAD2, NFE2L2	1583	80	18082	1.85617	1	0.758152	0.750968
GOTERM_BP_DIRECT	GO:2000679~positive regulation of transcription regulatory region DNA binding	5	0.255493	0.0453044	TRIM6, TWIST1, IGF1, LGALS9, KLF4	1583	16	18082	3.56957	1	0.758152	0.750968
GOTERM_BP_DIRECT	GO:0001921~positive regulation of receptor recycling	5	0.255493	0.0453044	DAB2, INPP5F, PSEN2, ECE1, BVES	1583	16	18082	3.56957	1	0.758152	0.750968
GOTERM_BP_DIRECT	GO:0086004~regulation of cardiac muscle cell contraction	5	0.255493	0.0453044	PDE4D, FXYD1, CASQ2, ATP1A2, SCN5A	1583	16	18082	3.56957	1	0.758152	0.750968
GOTERM_BP_DIRECT	GO:0001953~negative regulation of cell-matrix adhesion	5	0.255493	0.0453044	ACER2, CDKN2A, SEMA3E, PIK3R1, THBS1	1583	16	18082	3.56957	1	0.758152	0.750968
GOTERM_BP_DIRECT	GO:1902043~positive regulation of extrinsic apoptotic signaling pathway via death domain receptors	5	0.255493	0.0453044	TRPS1, PSEN2, MAL, FADD, THBS1	1583	16	18082	3.56957	1	0.758152	0.750968
GOTERM_BP_DIRECT	GO:0032270~positive regulation of cellular protein metabolic process	5	0.255493	0.0453044	NFKBIA, CSF1, KLF4, AGT, TAF1	1583	16	18082	3.56957	1	0.758152	0.750968
GOTERM_BP_DIRECT	GO:0042445~hormone metabolic process	5	0.255493	0.0453044	CRHBP, BBS1, PTPN11, AGT, WNT4	1583	16	18082	3.56957	1	0.758152	0.750968
GOTERM_BP_DIRECT	GO:0048704~embryonic skeletal system morphogenesis	10	0.510986	0.0479047	OSR2, MEF2C, MYCN, PCGF2, ASXL2, HOXB4, TWIST1, HOXB3, HSPG2, GLI3	1583	55	18082	2.07684	1	0.799082	0.79151
GOTERM_BP_DIRECT	GO:0042771~intrinsic apoptotic signaling pathway in response to DNA damage by p53 class mediator	7	0.35769	0.0491014	CHEK2, DDIT4, SHISA5, EP300, TMEM109, NUPR1, SIRT1	1583	31	18082	2.5793	1	0.805552	0.797919
GOTERM_BP_DIRECT	GO:2000379~positive regulation of reactive oxygen species metabolic process	7	0.35769	0.0491014	GADD45A, ZC3H12A, NOX4, CD36, THBS1, XDH, NFE2L2	1583	31	18082	2.5793	1	0.805552	0.797919
GOTERM_BP_DIRECT	GO:0070372~regulation of ERK1 and ERK2 cascade	7	0.35769	0.0491014	TGFBR3, RRAS, ECE1, FAM83D, RASGRP1, FGFR2, CYR61	1583	31	18082	2.5793	1	0.805552	0.797919
GOTERM_BP_DIRECT	GO:0030168~platelet activation	8	0.408789	0.0500401	P2RY12, BLOC1S3, F2R, PIK3CB, ADRA2C, ADRA2B, VAV1, PF4	1583	39	18082	2.3431	1	0.805552	0.797919
GOTERM_BP_DIRECT	GO:0043124~negative regulation of I-kappaB kinase/NF-kappaB signaling	8	0.408789	0.0500401	IL1RL1, ZC3H12A, TNFAIP3, RHOH, TRIM59, NFKBID, ESR1, SIRT1	1583	39	18082	2.3431	1	0.805552	0.797919
GOTERM_BP_DIRECT	GO:0060710~chorio-allantoic fusion	4	0.204394	0.0502787	VCAM1, ERF, CYR61, ZFP36L1	1583	10	18082	4.56905	1	0.805552	0.797919
GOTERM_BP_DIRECT	GO:0060340~positive regulation of type I interferon-mediated signaling pathway	4	0.204394	0.0502787	TRIM6, WNT5A, FADD, LSM14A	1583	10	18082	4.56905	1	0.805552	0.797919
GOTERM_BP_DIRECT	GO:0090197~positive regulation of chemokine secretion	4	0.204394	0.0502787	CSF1R, IL1RL1, ALOX8, LPL	1583	10	18082	4.56905	1	0.805552	0.797919
GOTERM_BP_DIRECT	GO:0086002~cardiac muscle cell action potential involved in contraction	4	0.204394	0.0502787	CACNA2D1, CACNA1C, SCN5A, SCN2B	1583	10	18082	4.56905	1	0.805552	0.797919
GOTERM_BP_DIRECT	GO:0090009~primitive streak formation	4	0.204394	0.0502787	HHEX, WNT5A, GDF3, ETS2	1583	10	18082	4.56905	1	0.805552	0.797919
GOTERM_BP_DIRECT	GO:0044321~response to leptin	4	0.204394	0.0502787	EDN1, STAR, LEPR, SIRT1	1583	10	18082	4.56905	1	0.805552	0.797919
GOTERM_BP_DIRECT	GO:0090557~establishment of endothelial intestinal barrier	4	0.204394	0.0502787	TJP1, RAP2C, RAPGEF2, CLDN1	1583	10	18082	4.56905	1	0.805552	0.797919
GOTERM_BP_DIRECT	GO:0014068~positive regulation of phosphatidylinositol 3-kinase signaling	11	0.562085	0.0503178	RELN, PDGFC, F2R, IL18, F2RL1, PRR5L, IGF1, TEK, SIRT1, AGT, DCN	1583	64	18082	1.96326	1	0.805552	0.797919
GOTERM_BP_DIRECT	GO:0009887~organ morphogenesis	16	0.817578	0.0524437	PDGFRA, NRP1, WNT5A, GATA5, TCF21, VEGFC, PBX1, SOX3, HHEX, TRPS1, PDGFC, GPC3, TNFSF11, EP300, E2F5, FGFR2	1583	109	18082	1.67671	1	0.836995	0.829064
GOTERM_BP_DIRECT	GO:0071375~cellular response to peptide hormone stimulus	6	0.306592	0.0533189	EDN1, CYP11A1, CAV1, IL18, NFKB1, ZFP36L1	1583	24	18082	2.85565	1	0.845743	0.837729
GOTERM_BP_DIRECT	GO:0016050~vesicle organization	6	0.306592	0.0533189	ALS2, SNX10, FBXO5, WASL, SNX30, CD2AP	1583	24	18082	2.85565	1	0.845743	0.837729
GOTERM_BP_DIRECT	GO:0007155~cell adhesion	54	2.75933	0.0541309	SPON1, ITGAM, CSF3R, TNFAIP6, NCAN, ITGB2, PIK3CB, CYR61, CTGF, STAB1, NRCAM, ITGB6, CD36, AMICA1, BVES, EGFL6, CXADR, CD93, OMD, RGMB, RHOB, MYH9, DSG2, CX3CR1, SELPLG, TTYH1, FBLIM1, NEDD9, PRKX, PCDH19, THBS1, LPP, FBLN5, EFS, RELN, PODXL, CLCA2, HES1, IGFBP7, MPDZ, AOC3, VCAM1, CADM4, NEGR1, MCAM, LAMB1, CD24A, NPHS1, KITL, PTK7, CNTN2, TGFBI, IGSF9B, CD22	1583	485	18082	1.2718	1	0.855997	0.847886
GOTERM_BP_DIRECT	GO:0006968~cellular defense response	5	0.255493	0.0552741	NCF1, CXCR2, CLEC2H, B2M, CLEC2D	1583	17	18082	3.35959	1	0.863511	0.855328
GOTERM_BP_DIRECT	GO:0030048~actin filament-based movement	5	0.255493	0.0552741	MYO1B, WIPF1, WAS, MYH9, APBB2	1583	17	18082	3.35959	1	0.863511	0.855328
GOTERM_BP_DIRECT	GO:0010880~regulation of release of sequestered calcium ion into cytosol by sarcoplasmic reticulum	5	0.255493	0.0552741	GSTO1, PDE4D, CASQ2, HRC, DMD	1583	17	18082	3.35959	1	0.863511	0.855328
GOTERM_BP_DIRECT	GO:0003203~endocardial cushion morphogenesis	5	0.255493	0.0552741	ACVR1, NOTCH1, NOG, TBX20, TWIST1	1583	17	18082	3.35959	1	0.863511	0.855328
GOTERM_BP_DIRECT	GO:2001238~positive regulation of extrinsic apoptotic signaling pathway	7	0.35769	0.0561385	CYLD, PTPRC, CAV1, TNFSF10, FADD, RUNX3, AGT	1583	32	18082	2.4987	1	0.86851	0.86028
GOTERM_BP_DIRECT	GO:0002548~monocyte chemotaxis	8	0.408789	0.0562659	CCL9, CCL12, CCL8, ANXA1, CCL7, CCL6, TNFSF11, CCL2	1583	40	18082	2.28452	1	0.86851	0.86028
GOTERM_BP_DIRECT	GO:0009409~response to cold	8	0.408789	0.0562659	PLAC8, RBM3, CXCL10, LPL, ADRB2, FOS, METRNL, AGT	1583	40	18082	2.28452	1	0.86851	0.86028
GOTERM_BP_DIRECT	GO:0030901~midbrain development	8	0.408789	0.0562659	WNT5A, CXCR2, SMAD9, HES1, FGFR2, FGFR1, WLS, TAF1	1583	40	18082	2.28452	1	0.86851	0.86028
GOTERM_BP_DIRECT	GO:0042733~embryonic digit morphogenesis	11	0.562085	0.0599759	OSR2, SMAD4, SALL1, MYCN, SFRP2, WNT5A, NOG, TWIST1, LRP4, ECE1, GLI3	1583	66	18082	1.90377	1	0.89776	0.889252
GOTERM_BP_DIRECT	GO:0009953~dorsal/ventral pattern formation	9	0.459888	0.0608516	EDN1, LHX3, APC, KIF3A, FOXG1, NOG, TBX20, LRP4, GLI3	1583	49	18082	2.09803	1	0.89776	0.889252
GOTERM_BP_DIRECT	GO:0050830~defense response to Gram-positive bacterium	14	0.715381	0.0611124	H2-T23, TNFAIP8, NCF1, PLA2G1B, LYZ2, LYZ1, TIRAP, LBP, HIST1H2BG, CD36, SCD1, B2M, RPL39, TLR2	1583	93	18082	1.71953	1	0.89776	0.889252
GOTERM_BP_DIRECT	GO:0048593~camera-type eye morphogenesis	6	0.306592	0.0620361	YY1, FAT1, SHROOM2, AQP5, GLI3, VEGFA	1583	25	18082	2.74143	1	0.89776	0.889252
GOTERM_BP_DIRECT	GO:0048010~vascular endothelial growth factor receptor signaling pathway	6	0.306592	0.0620361	NRP1, VEGFC, CCL2, PIK3R1, VAV1, VEGFA	1583	25	18082	2.74143	1	0.89776	0.889252
GOTERM_BP_DIRECT	GO:0045672~positive regulation of osteoclast differentiation	6	0.306592	0.0620361	KLF10, CSF1R, CSF1, ASXL2, TNFSF11, FOS	1583	25	18082	2.74143	1	0.89776	0.889252
GOTERM_BP_DIRECT	GO:0045453~bone resorption	6	0.306592	0.0620361	RAC2, TNFSF11, NOX4, ADRB2, XDH, CTSS	1583	25	18082	2.74143	1	0.89776	0.889252
GOTERM_BP_DIRECT	GO:0043542~endothelial cell migration	6	0.306592	0.0620361	PTP4A3, PAXIP1, ITGB2, PRKX, LOXL2, VEGFA	1583	25	18082	2.74143	1	0.89776	0.889252
GOTERM_BP_DIRECT	GO:0014065~phosphatidylinositol 3-kinase signaling	6	0.306592	0.0620361	PREX2, EDN1, IRS1, IGF1, PIK3R1, ZFP36L1	1583	25	18082	2.74143	1	0.89776	0.889252
GOTERM_BP_DIRECT	GO:0051930~regulation of sensory perception of pain	8	0.408789	0.0629509	EDN1, CCKBR, F2R, ADRB2, ADRA2C, COMT, CTSS, FGFR1	1583	41	18082	2.2288	1	0.89776	0.889252
GOTERM_BP_DIRECT	GO:0009952~anterior/posterior pattern specification	16	0.817578	0.0636978	TBX1, SMAD4, TCF15, PCGF2, WNT5A, NR2F2, PCSK5, GLI3, PBX1, YY1, HHEX, SFRP2, APC, KIF3A, HOXB4, HOXB3	1583	112	18082	1.6318	1	0.89776	0.889252
GOTERM_BP_DIRECT	GO:0046326~positive regulation of glucose import	7	0.35769	0.0637505	RAP1A, IRS1, PRKCD, GPC3, IGF1, RHOQ, NFE2L2	1583	33	18082	2.42298	1	0.89776	0.889252
GOTERM_BP_DIRECT	GO:0031016~pancreas development	7	0.35769	0.0637505	INVS, HHEX, ONECUT2, EIF2AK3, ILDR2, HES1, MEIS2	1583	33	18082	2.42298	1	0.89776	0.889252
GOTERM_BP_DIRECT	GO:0071310~cellular response to organic substance	7	0.35769	0.0637505	EGR1, NR4A1, EGR2, PSAP, CASP1, IL5RA, SYP	1583	33	18082	2.42298	1	0.89776	0.889252
GOTERM_BP_DIRECT	GO:0007067~mitotic nuclear division	33	1.68625	0.0639502	ANKLE2, TTYH1, CCNF, NEDD9, BRCC3, WASL, KLHL13, NSL1, SGOL1, CHEK2, RAD21, OIP5, FBXO5, FAM83D, OFD1, MAP2K1, MASTL, CD2AP, CDC25B, CCNA2, LATS1, ASPM, MAU2, WEE1, KIF18B, LATS2, STAG2, PAPD7, INCENP, REEP3, CCNG2, CCNG1, SPC24	1583	277	18082	1.36082	1	0.89776	0.889252
GOTERM_BP_DIRECT	GO:0002573~myeloid leukocyte differentiation	3	0.153296	0.063986	HHEX, KIT, PSEN2	1583	5	18082	6.85357	1	0.89776	0.889252
GOTERM_BP_DIRECT	GO:0071322~cellular response to carbohydrate stimulus	3	0.153296	0.063986	PRKCB, MYC, NFKB1	1583	5	18082	6.85357	1	0.89776	0.889252
GOTERM_BP_DIRECT	GO:0008065~establishment of blood-nerve barrier	3	0.153296	0.063986	DMD, CLDN1, AGT	1583	5	18082	6.85357	1	0.89776	0.889252
GOTERM_BP_DIRECT	GO:0042255~ribosome assembly	3	0.153296	0.063986	NIP7, SURF6, TSR1	1583	5	18082	6.85357	1	0.89776	0.889252
GOTERM_BP_DIRECT	GO:0045636~positive regulation of melanocyte differentiation	3	0.153296	0.063986	ZEB2, KITL, ADAMTS9	1583	5	18082	6.85357	1	0.89776	0.889252
GOTERM_BP_DIRECT	GO:0072102~glomerulus morphogenesis	3	0.153296	0.063986	MEF2C, AHR, MTSS1	1583	5	18082	6.85357	1	0.89776	0.889252
GOTERM_BP_DIRECT	GO:0060948~cardiac vascular smooth muscle cell development	3	0.153296	0.063986	NOTCH1, HEY2, VEGFA	1583	5	18082	6.85357	1	0.89776	0.889252
GOTERM_BP_DIRECT	GO:0022614~membrane to membrane docking	3	0.153296	0.063986	VCAM1, MSN, EZR	1583	5	18082	6.85357	1	0.89776	0.889252
GOTERM_BP_DIRECT	GO:0033629~negative regulation of cell adhesion mediated by integrin	3	0.153296	0.063986	ACER2, SERPINE1, PTPN11	1583	5	18082	6.85357	1	0.89776	0.889252
GOTERM_BP_DIRECT	GO:0003056~regulation of vascular smooth muscle contraction	3	0.153296	0.063986	MAP2K1, CHRM1, ADRA2B	1583	5	18082	6.85357	1	0.89776	0.889252
GOTERM_BP_DIRECT	GO:2000121~regulation of removal of superoxide radicals	3	0.153296	0.063986	CD36, FBLN5, NFE2L2	1583	5	18082	6.85357	1	0.89776	0.889252
GOTERM_BP_DIRECT	GO:0002730~regulation of dendritic cell cytokine production	3	0.153296	0.063986	CENPF, TLR3, TLR2	1583	5	18082	6.85357	1	0.89776	0.889252
GOTERM_BP_DIRECT	GO:0045666~positive regulation of neuron differentiation	15	0.766479	0.0647273	KDM4A, MEF2C, FOXG1, TCF12, PRPF19, ADRA2C, ADRA2B, CYB5D2, SOX2, SALL1, CXCL12, CPNE1, DNMT3B, CCR5, FGFR1	1583	103	18082	1.66349	1	0.89776	0.889252
GOTERM_BP_DIRECT	GO:0051639~actin filament network formation	4	0.204394	0.0647581	COBLL1, ACTN1, COBL, LCP1	1583	11	18082	4.15368	1	0.89776	0.889252
GOTERM_BP_DIRECT	GO:2001022~positive regulation of response to DNA damage stimulus	4	0.204394	0.0647581	PAXIP1, FMR1, MYC, PRKCD	1583	11	18082	4.15368	1	0.89776	0.889252
GOTERM_BP_DIRECT	GO:0008154~actin polymerization or depolymerization	4	0.204394	0.0647581	VASP, ENAH, WIPF1, WAS	1583	11	18082	4.15368	1	0.89776	0.889252
GOTERM_BP_DIRECT	GO:1990440~positive regulation of transcription from RNA polymerase II promoter in response to endoplasmic reticulum stress	4	0.204394	0.0647581	CEBPB, EIF2AK3, ATF3, MBTPS2	1583	11	18082	4.15368	1	0.89776	0.889252
GOTERM_BP_DIRECT	GO:2000484~positive regulation of interleukin-8 secretion	4	0.204394	0.0647581	WNT5A, F2R, F2RL1, CD244	1583	11	18082	4.15368	1	0.89776	0.889252
GOTERM_BP_DIRECT	GO:0060484~lung-associated mesenchyme development	4	0.204394	0.0647581	FGF9, PTK7, FGFR2, FGFR1	1583	11	18082	4.15368	1	0.89776	0.889252
GOTERM_BP_DIRECT	GO:0030828~positive regulation of cGMP biosynthetic process	4	0.204394	0.0647581	GUCY1A3, GUCY1A2, NPPC, APOE	1583	11	18082	4.15368	1	0.89776	0.889252
GOTERM_BP_DIRECT	GO:0048339~paraxial mesoderm development	4	0.204394	0.0647581	TCF15, TEAD1, TEAD2, FGFR1	1583	11	18082	4.15368	1	0.89776	0.889252
GOTERM_BP_DIRECT	GO:0034145~positive regulation of toll-like receptor 4 signaling pathway	4	0.204394	0.0647581	WDFY1, F2RL1, LBP, TIRAP	1583	11	18082	4.15368	1	0.89776	0.889252
GOTERM_BP_DIRECT	GO:0034101~erythrocyte homeostasis	4	0.204394	0.0647581	GPI1, IREB2, AMPD3, KLF2	1583	11	18082	4.15368	1	0.89776	0.889252
GOTERM_BP_DIRECT	GO:0051259~protein oligomerization	11	0.562085	0.0652269	OLFM1, PFKL, IRAK1, AHNAK, CAV1, ZC3H12A, DVL2, TEK, RASGRP1, MALT1, ACMSD	1583	67	18082	1.87535	1	0.90184	0.893295
GOTERM_BP_DIRECT	GO:0030889~negative regulation of B cell proliferation	5	0.255493	0.0663226	CD24A, CDKN2A, CD300A, PAWR, FCGR2B	1583	18	18082	3.17295	1	0.904892	0.896318
GOTERM_BP_DIRECT	GO:0014898~cardiac muscle hypertrophy in response to stress	5	0.255493	0.0663226	KDM4A, MEF2C, INPP5F, HEY2, KLF15	1583	18	18082	3.17295	1	0.904892	0.896318
GOTERM_BP_DIRECT	GO:0048566~embryonic digestive tract development	5	0.255493	0.0663226	SALL1, FGF9, RARRES2, PCSK5, GLI3	1583	18	18082	3.17295	1	0.904892	0.896318
GOTERM_BP_DIRECT	GO:0007413~axonal fasciculation	5	0.255493	0.0663226	NRP1, WNT5A, NDN, CNTN2, CDK5R1	1583	18	18082	3.17295	1	0.904892	0.896318
GOTERM_BP_DIRECT	GO:0043032~positive regulation of macrophage activation	5	0.255493	0.0663226	IL1RL1, WNT5A, LBP, LGALS9, THBS1	1583	18	18082	3.17295	1	0.904892	0.896318
GOTERM_BP_DIRECT	GO:0001649~osteoblast differentiation	16	0.817578	0.0677847	MEF2C, CBFB, DHX9, IGFBP3, NOG, LRRC17, FHL2, RRAS2, TWIST1, IGF1, HSPE1, CYR61, SOX2, TGFBR3, FGF9, RSPO2	1583	113	18082	1.61736	1	0.922407	0.913667
GOTERM_BP_DIRECT	GO:0001889~liver development	14	0.715381	0.0701006	MEG3, JUN, NOTCH1, ONECUT2, CITED2, COBL, AHR, RUNX1, TGFBR3, HHEX, SP3, HES1, MET, WNT4	1583	95	18082	1.68333	1	0.951418	0.942402
GOTERM_BP_DIRECT	GO:0030900~forebrain development	13	0.664282	0.0708223	NUMBL, NOTCH1, FOXG1, ARX, PSEN2, NR2F2, POU3F1, GLI3, SOX3, HHEX, RELN, NFIB, DLC1	1583	86	18082	1.72667	1	0.953002	0.943972
GOTERM_BP_DIRECT	GO:0035023~regulation of Rho protein signal transduction	12	0.613183	0.0711006	VAV3, PLEKHG3, NET1, PREX2, FGD4, ALS2CL, ALS2, ARHGEF26, DLC1, ARHGDIB, ITSN1, VAV1	1583	77	18082	1.78015	1	0.953002	0.943972
GOTERM_BP_DIRECT	GO:0009954~proximal/distal pattern formation	6	0.306592	0.0715074	CYP26B1, CHSY1, APC, LRP4, PBX1, GLI3	1583	26	18082	2.63599	1	0.953002	0.943972
GOTERM_BP_DIRECT	GO:0001954~positive regulation of cell-matrix adhesion	6	0.306592	0.0715074	CSF1, PLEKHA2, VEGFC, PTPRJ, DMD, CD36	1583	26	18082	2.63599	1	0.953002	0.943972
GOTERM_BP_DIRECT	GO:0032735~positive regulation of interleukin-12 production	6	0.306592	0.0715074	H2-M3, IRF8, CD36, TLR3, TIRAP, TLR2	1583	26	18082	2.63599	1	0.953002	0.943972
GOTERM_BP_DIRECT	GO:0043488~regulation of mRNA stability	6	0.306592	0.0715074	ZFP36, RNASEL, PABPC4, FMR1, ZFP36L2, ZFP36L1	1583	26	18082	2.63599	1	0.953002	0.943972
GOTERM_BP_DIRECT	GO:0048843~negative regulation of axon extension involved in axon guidance	6	0.306592	0.0715074	NRP1, SEMA3D, SEMA6D, WNT5A, SEMA3E, PLXNA3	1583	26	18082	2.63599	1	0.953002	0.943972
GOTERM_BP_DIRECT	GO:0010718~positive regulation of epithelial to mesenchymal transition	7	0.35769	0.0719386	OLFM1, SMAD4, DAB2, NOTCH1, GLIPR2, TWIST1, AXIN2	1583	34	18082	2.35171	1	0.956283	0.947222
GOTERM_BP_DIRECT	GO:0051591~response to cAMP	9	0.459888	0.0738192	THBD, JUN, JUND, DUSP1, CNGA3, PIK3R1, TEK, FOS, TYR	1583	51	18082	2.01576	1	0.978766	0.969492
GOTERM_BP_DIRECT	GO:0009267~cellular response to starvation	10	0.510986	0.0757972	KLF10, RRAGA, RRAGD, PDK4, RNASE4, CARTPT, GLUL, SIRT1, TNRC6A, WNT4	1583	60	18082	1.90377	1	1	0.990716
GOTERM_BP_DIRECT	GO:0050728~negative regulation of inflammatory response	13	0.664282	0.0759338	TNFAIP6, SERPINF1, TNFAIP3, ADRB2, METRNL, TNFRSF1B, ETS1, NFKB1, SOCS3, ZFP36, CNR2, APOE, LGALS9	1583	87	18082	1.70683	1	1	0.990716
GOTERM_BP_DIRECT	GO:0045740~positive regulation of DNA replication	8	0.408789	0.0777088	PDGFRA, MAPK8, JUN, PLA2G1B, KITL, PDGFC, IGF1, MET	1583	43	18082	2.12514	1	1	0.990716
GOTERM_BP_DIRECT	GO:0001974~blood vessel remodeling	8	0.408789	0.0777088	TBX1, TGFBR3, MEF2C, CTS8, IGF1, AHR, VEGFA, TGM2	1583	43	18082	2.12514	1	1	0.990716
GOTERM_BP_DIRECT	GO:0043407~negative regulation of MAP kinase activity	8	0.408789	0.0777088	RGS2, CD300A, DUSP1, CAV1, PRKCD, PTPRJ, APOE, DUSP7	1583	43	18082	2.12514	1	1	0.990716
GOTERM_BP_DIRECT	GO:0044849~estrous cycle	5	0.255493	0.0784227	EGR1, ANXA1, CCKBR, ETS1, ESR2	1583	19	18082	3.00595	1	1	0.990716
GOTERM_BP_DIRECT	GO:0042307~positive regulation of protein import into nucleus	5	0.255493	0.0784227	ZC3H12A, PRKCD, ZIC1, TEK, GLI3	1583	19	18082	3.00595	1	1	0.990716
GOTERM_BP_DIRECT	GO:0071157~negative regulation of cell cycle arrest	5	0.255493	0.0784227	CDK9, MLXIPL, TFAP4, HMGN5, CHEK2	1583	19	18082	3.00595	1	1	0.990716
GOTERM_BP_DIRECT	GO:0030220~platelet formation	5	0.255493	0.0784227	MEF2C, ACTN1, EP300, MYH9, PTPN11	1583	19	18082	3.00595	1	1	0.990716
GOTERM_BP_DIRECT	GO:0042176~regulation of protein catabolic process	5	0.255493	0.0784227	SERPINB1A, SAMD9L, CHEK2, FURIN, FAM83D	1583	19	18082	3.00595	1	1	0.990716
GOTERM_BP_DIRECT	GO:0003279~cardiac septum development	5	0.255493	0.0784227	SMAD4, LRP1, TBX20, PCSK5, ADAMTS6	1583	19	18082	3.00595	1	1	0.990716
GOTERM_BP_DIRECT	GO:0031116~positive regulation of microtubule polymerization	5	0.255493	0.0784227	NIN, MAPK8, RGS2, APC, CAV1	1583	19	18082	3.00595	1	1	0.990716
GOTERM_BP_DIRECT	GO:0006383~transcription from RNA polymerase III promoter	5	0.255493	0.0784227	GTF3C6, POLR3D, POLR3F, POLR2K, POLR2L	1583	19	18082	3.00595	1	1	0.990716
GOTERM_BP_DIRECT	GO:0051897~positive regulation of protein kinase B signaling	14	0.715381	0.0799108	F10, ITSN1, IL18, PTPRJ, IGF1, ARRB2, THBS1, VEGFA, MC1R, CPNE1, TNFSF11, NOX4, TEK, HBEGF	1583	97	18082	1.64862	1	1	0.990716
GOTERM_BP_DIRECT	GO:0048589~developmental growth	7	0.35769	0.0807	DMBX1, ASPM, SMAD4, ZMIZ1, PSAP, SOX10, GLI3	1583	35	18082	2.28452	1	1	0.990716
GOTERM_BP_DIRECT	GO:0006909~phagocytosis	9	0.459888	0.0808824	ANXA1, SLC11A1, ITGB2, LEPR, ANXA11, ELMO2, IRF8, VAV1, GULP1	1583	52	18082	1.97699	1	1	0.990716
GOTERM_BP_DIRECT	GO:0032729~positive regulation of interferon-gamma production	9	0.459888	0.0808824	PDE4D, SLC11A1, WNT5A, H2-M3, IL18, IRF8, FADD, IFNAR1, RUNX1	1583	52	18082	1.97699	1	1	0.990716
GOTERM_BP_DIRECT	GO:0042761~very long-chain fatty acid biosynthetic process	4	0.204394	0.0809089	ELOVL4, ELOVL5, ELOVL6, ELOVL7	1583	12	18082	3.80754	1	1	0.990716
GOTERM_BP_DIRECT	GO:0032930~positive regulation of superoxide anion generation	4	0.204394	0.0809089	PRKCD, IL18, F2RL1, AGT	1583	12	18082	3.80754	1	1	0.990716
GOTERM_BP_DIRECT	GO:0048009~insulin-like growth factor receptor signaling pathway	4	0.204394	0.0809089	IRS1, EIF2AK3, IGF1, PIK3R1	1583	12	18082	3.80754	1	1	0.990716
GOTERM_BP_DIRECT	GO:0035457~cellular response to interferon-alpha	4	0.204394	0.0809089	STAR, MYC, IFIT1, IFNAR1	1583	12	18082	3.80754	1	1	0.990716
GOTERM_BP_DIRECT	GO:0051764~actin crosslink formation	4	0.204394	0.0809089	EPS8, ACTN1, COBL, LCP1	1583	12	18082	3.80754	1	1	0.990716
GOTERM_BP_DIRECT	GO:0010389~regulation of G2/M transition of mitotic cell cycle	4	0.204394	0.0809089	CCNB3, CCNA2, CENPF, CDKN2A	1583	12	18082	3.80754	1	1	0.990716
GOTERM_BP_DIRECT	GO:1903206~negative regulation of hydrogen peroxide-induced cell death	4	0.204394	0.0809089	TXN1, PSAP, PYCR1, NFE2L2	1583	12	18082	3.80754	1	1	0.990716
GOTERM_BP_DIRECT	GO:0032233~positive regulation of actin filament bundle assembly	4	0.204394	0.0809089	PLEK, LIMK1, ID1, MTSS1	1583	12	18082	3.80754	1	1	0.990716
GOTERM_BP_DIRECT	GO:0000288~nuclear-transcribed mRNA catabolic process, deadenylation-dependent decay	4	0.204394	0.0809089	ZFP36, CNOT3, ZFP36L2, ZFP36L1	1583	12	18082	3.80754	1	1	0.990716
GOTERM_BP_DIRECT	GO:0032869~cellular response to insulin stimulus	13	0.664282	0.0812746	ERRFI1, IRS1, SLC2A4, PIK3R1, ZFP36L1, KAT2B, EEF2K, STAR, MYC, CCL2, SGK1, YWHAG, RHOQ	1583	88	18082	1.68743	1	1	0.990716
GOTERM_BP_DIRECT	GO:0030099~myeloid cell differentiation	6	0.306592	0.0817232	CDKN1C, DAB2, CBFB, IRF8, PRKX, TIRAP	1583	27	18082	2.53836	1	1	0.990716
GOTERM_BP_DIRECT	GO:2001234~negative regulation of apoptotic signaling pathway	6	0.306592	0.0817232	PCGF2, NANOS3, NOG, PSEN2, BMF, WNT4	1583	27	18082	2.53836	1	1	0.990716
GOTERM_BP_DIRECT	GO:0030325~adrenal gland development	6	0.306592	0.0817232	CDKN1C, PDGFRA, SALL1, CITED2, PBX1, WNT4	1583	27	18082	2.53836	1	1	0.990716
GOTERM_BP_DIRECT	GO:0008585~female gonad development	6	0.306592	0.0817232	PDGFRA, LHCGR, SMAD4, FST, SERPINE1, WNT4	1583	27	18082	2.53836	1	1	0.990716
GOTERM_BP_DIRECT	GO:0035025~positive regulation of Rho protein signal transduction	6	0.306592	0.0817232	COL3A1, P2RY10, GPR35, F2R, A630033H20RIK, F2RL1	1583	27	18082	2.53836	1	1	0.990716
GOTERM_BP_DIRECT	GO:0043087~regulation of GTPase activity	11	0.562085	0.0891038	SYDE2, VAV3, ALS2, RACGAP1, POT1B, CRK, BVES, RASGRP1, VAV1, RASGRP3, PLXNA3	1583	71	18082	1.7697	1	1	0.990716
GOTERM_BP_DIRECT	GO:0071333~cellular response to glucose stimulus	11	0.562085	0.0891038	TJP1, MLXIPL, PEO1, MEF2C, RAP1A, VCAM1, STAR, SERPINF1, NOX4, IGF1, SOX4	1583	71	18082	1.7697	1	1	0.990716
GOTERM_BP_DIRECT	GO:0002027~regulation of heart rate	7	0.35769	0.0900291	PDE4D, CASQ2, HRC, DMD, SCN5A, BVES, AGT	1583	36	18082	2.22106	1	1	0.990716
GOTERM_BP_DIRECT	GO:0030513~positive regulation of BMP signaling pathway	7	0.35769	0.0900291	TGFBR3, SMAD4, NOTCH1, FOXD1, GPC3, HES1, CYR61	1583	36	18082	2.22106	1	1	0.990716
GOTERM_BP_DIRECT	GO:0060708~spongiotrophoblast differentiation	3	0.153296	0.0905179	SOCS3, XIST, ASCL2	1583	6	18082	5.71131	1	1	0.990716
GOTERM_BP_DIRECT	GO:0071499~cellular response to laminar fluid shear stress	3	0.153296	0.0905179	KLF4, KLF2, NFE2L2	1583	6	18082	5.71131	1	1	0.990716
GOTERM_BP_DIRECT	GO:0061009~common bile duct development	3	0.153296	0.0905179	HHEX, HES1, AHR	1583	6	18082	5.71131	1	1	0.990716
GOTERM_BP_DIRECT	GO:0071559~response to transforming growth factor beta	3	0.153296	0.0905179	SMAD4, CALD1, RUNX3	1583	6	18082	5.71131	1	1	0.990716
GOTERM_BP_DIRECT	GO:0086012~membrane depolarization during cardiac muscle cell action potential	3	0.153296	0.0905179	CACNA1C, SCN5A, SCN2B	1583	6	18082	5.71131	1	1	0.990716
GOTERM_BP_DIRECT	GO:0018401~peptidyl-proline hydroxylation to 4-hydroxy-L-proline	3	0.153296	0.0905179	EGLN1, EGLN3, P4HA2	1583	6	18082	5.71131	1	1	0.990716
GOTERM_BP_DIRECT	GO:0070508~cholesterol import	3	0.153296	0.0905179	STARD5, CD36, LDLR	1583	6	18082	5.71131	1	1	0.990716
GOTERM_BP_DIRECT	GO:1903026~negative regulation of RNA polymerase II regulatory region sequence-specific DNA binding	3	0.153296	0.0905179	ID1, HES1, TAF1	1583	6	18082	5.71131	1	1	0.990716
GOTERM_BP_DIRECT	GO:0042119~neutrophil activation	3	0.153296	0.0905179	PRKCD, CXCR2, F2RL1	1583	6	18082	5.71131	1	1	0.990716
GOTERM_BP_DIRECT	GO:0010818~T cell chemotaxis	3	0.153296	0.0905179	CXCL10, CXCL11, GPR183	1583	6	18082	5.71131	1	1	0.990716
GOTERM_BP_DIRECT	GO:0035166~post-embryonic hemopoiesis	3	0.153296	0.0905179	MYO1E, AHR, KLF4	1583	6	18082	5.71131	1	1	0.990716
GOTERM_BP_DIRECT	GO:0032269~negative regulation of cellular protein metabolic process	3	0.153296	0.0905179	EDN1, PRPF18, TAF1	1583	6	18082	5.71131	1	1	0.990716
GOTERM_BP_DIRECT	GO:0046541~saliva secretion	3	0.153296	0.0905179	CHRM1, KCNMA1, AQP5	1583	6	18082	5.71131	1	1	0.990716
GOTERM_BP_DIRECT	GO:0045830~positive regulation of isotype switching	3	0.153296	0.0905179	EXOSC6, PAXIP1, UNG	1583	6	18082	5.71131	1	1	0.990716
GOTERM_BP_DIRECT	GO:0042518~negative regulation of tyrosine phosphorylation of Stat3 protein	3	0.153296	0.0905179	SOCS3, SOCS1, INPP5F	1583	6	18082	5.71131	1	1	0.990716
GOTERM_BP_DIRECT	GO:0051271~negative regulation of cellular component movement	3	0.153296	0.0905179	TGFBR3, TMOD3, ACTN1	1583	6	18082	5.71131	1	1	0.990716
GOTERM_BP_DIRECT	GO:0021853~cerebral cortex GABAergic interneuron migration	3	0.153296	0.0905179	ARX, CNTN2, LHX6	1583	6	18082	5.71131	1	1	0.990716
GOTERM_BP_DIRECT	GO:0036006~cellular response to macrophage colony-stimulating factor stimulus	3	0.153296	0.0905179	CSF1R, PDE1B, CCL2	1583	6	18082	5.71131	1	1	0.990716
GOTERM_BP_DIRECT	GO:0007264~small GTPase mediated signal transduction	28	1.43076	0.0908493	RASL11B, ITSN1, AGAP1, CHM, RASGRP1, RND1, RHOBTB2, RAP1A, RRAS, RAC2, ARL16, CHML, ARL5A, VAV3, RASL10A, ARL15, RRAS2, RHOH, RAB27B, VAV1, RAB33B, RHOB, RAP2C, RAB30, ARHGAP30, RAPGEF2, RHOQ, RAPGEF4	1583	236	18082	1.35523	1	1	0.990716
GOTERM_BP_DIRECT	GO:0060324~face development	5	0.255493	0.0915362	SOX3, MAP2K1, WNT5A, ZFAND5, HOXB3	1583	20	18082	2.85565	1	1	0.990716
GOTERM_BP_DIRECT	GO:0086091~regulation of heart rate by cardiac conduction	6	0.306592	0.0926681	CACNA2D1, CAV1, DSG2, CACNA1C, SCN5A, SCN2B	1583	28	18082	2.4477	1	1	0.990716
GOTERM_BP_DIRECT	GO:0033344~cholesterol efflux	6	0.306592	0.0926681	ABCA1, SOAT2, CAV1, APOC1, APOF, APOE	1583	28	18082	2.4477	1	1	0.990716
GOTERM_BP_DIRECT	GO:0006402~mRNA catabolic process	6	0.306592	0.0926681	ZFP36, LSM5, MEX3D, ZFP36L2, ZFP36L1, HSPA1A	1583	28	18082	2.4477	1	1	0.990716
GOTERM_BP_DIRECT	GO:0090023~positive regulation of neutrophil chemotaxis	6	0.306592	0.0926681	EDN1, CXCR2, RAC2, C3AR1, LBP, TIRAP	1583	28	18082	2.4477	1	1	0.990716
GOTERM_BP_DIRECT	GO:0048469~cell maturation	8	0.408789	0.0943123	CBFB, KCNMA1, LHX6, HES1, SOX10, RUNX3, VEGFA, FGFR1	1583	45	18082	2.03069	1	1	0.990716
GOTERM_BP_DIRECT	GO:0045429~positive regulation of nitric oxide biosynthetic process	8	0.408789	0.0943123	HRH1, ITGB2, H2-M3, KLF4, ESR1, KLF2, AGT, TLR2	1583	45	18082	2.03069	1	1	0.990716
GOTERM_BP_DIRECT	GO:0034097~response to cytokine	12	0.613183	0.0944449	SERPINA3C, COL3A1, JUN, XCR1, JUND, LIFR, STAT6, FOS, SERPINA3N, SERPINA3G, NFKB1, PTGES	1583	81	18082	1.69224	1	1	0.990716
GOTERM_BP_DIRECT	GO:0007050~cell cycle arrest	12	0.613183	0.0944449	CDKN1C, SOX2, MAP2K1, APC, CDKN2A, GADD45A, MYC, PMP22, APBB2, THBS1, AY074887, UHMK1	1583	81	18082	1.69224	1	1	0.990716
GOTERM_BP_DIRECT	GO:0042472~inner ear morphogenesis	11	0.562085	0.0957962	SOX2, TBX1, FGF9, GBX2, FOXG1, MYO6, WNT5A, ZIC1, USH1C, FGFR2, FGFR1	1583	72	18082	1.74512	1	1	0.990716
GOTERM_BP_DIRECT	GO:0045165~cell fate commitment	11	0.562085	0.0957962	SOX2, MEF2C, NOTCH1, ONECUT2, TRPS1, WNT5A, HEY2, GATA5, HES1, FGFR2, WNT4	1583	72	18082	1.74512	1	1	0.990716
GOTERM_BP_DIRECT	GO:0007204~positive regulation of cytosolic calcium ion concentration	19	0.970874	0.0958034	PDGFRA, EDN1, PTGIR, GPR35, F2R, ITPR1, CACNA1C, AVPR1A, ESR1, AGT, ADCY5, CD24A, CCKBR, TRPV4, CXCR2, C3AR1, F2RL1, CD36, CCR5	1583	148	18082	1.46642	1	1	0.990716
GOTERM_BP_DIRECT	GO:0045576~mast cell activation	4	0.204394	0.0985963	RHOH, CD48, FCGR2B, NDRG1	1583	13	18082	3.51465	1	1	0.990716
GOTERM_BP_DIRECT	GO:0022407~regulation of cell-cell adhesion	4	0.204394	0.0985963	CD24A, PODXL, NRARP, WNT4	1583	13	18082	3.51465	1	1	0.990716
GOTERM_BP_DIRECT	GO:0043923~positive regulation by host of viral transcription	4	0.204394	0.0985963	JUN, TFAP4, EP300, NUCKS1	1583	13	18082	3.51465	1	1	0.990716
GOTERM_BP_DIRECT	GO:0045651~positive regulation of macrophage differentiation	4	0.204394	0.0985963	CSF1, FADD, TRIB1, PF4	1583	13	18082	3.51465	1	1	0.990716
GOTERM_BP_DIRECT	GO:0009303~rRNA transcription	4	0.204394	0.0985963	CDKN2A, POLR1B, CD3EAP, NPM3	1583	13	18082	3.51465	1	1	0.990716
GOTERM_BP_DIRECT	GO:0090179~planar cell polarity pathway involved in neural tube closure	4	0.204394	0.0985963	SFRP2, PTK7, WNT5A, DVL2	1583	13	18082	3.51465	1	1	0.990716
GOTERM_BP_DIRECT	GO:0060317~cardiac epithelial to mesenchymal transition	4	0.204394	0.0985963	TGFBR3, OLFM1, NOTCH1, HEY2	1583	13	18082	3.51465	1	1	0.990716
GOTERM_BP_DIRECT	GO:0061158~3'-UTR-mediated mRNA destabilization	4	0.204394	0.0985963	ZFP36, ZC3H12A, ZFP36L2, ZFP36L1	1583	13	18082	3.51465	1	1	0.990716
GOTERM_BP_DIRECT	GO:0030206~chondroitin sulfate biosynthetic process	4	0.204394	0.0985963	CHST7, CHSY1, DSE, CHST3	1583	13	18082	3.51465	1	1	0.990716
GOTERM_BP_DIRECT	GO:0055089~fatty acid homeostasis	4	0.204394	0.0985963	MLXIPL, PRKAA2, APOE, SIRT1	1583	13	18082	3.51465	1	1	0.990716
GOTERM_BP_DIRECT	GO:0003085~negative regulation of systemic arterial blood pressure	4	0.204394	0.0985963	KCNK6, KL, AHR, CD36	1583	13	18082	3.51465	1	1	0.990716
GOTERM_BP_DIRECT	GO:0097194~execution phase of apoptosis	4	0.204394	0.0985963	CECR2, CASP7, STK24, CFLAR	1583	13	18082	3.51465	1	1	0.990716
GOTERM_BP_DIRECT	GO:0040037~negative regulation of fibroblast growth factor receptor signaling pathway	4	0.204394	0.0985963	WNT5A, SHISA2, THBS1, WNT4	1583	13	18082	3.51465	1	1	0.990716
GOTERM_BP_DIRECT	GO:0060976~coronary vasculature development	7	0.35769	0.0999167	TGFBR3, LRP1, PTK7, GPC3, LTBP1, PCSK5, ADAMTS6	1583	37	18082	2.16104	1	1	0.990716
GOTERM_BP_DIRECT	GO:0031648~protein destabilization	7	0.35769	0.0999167	MYLIP, RNF139, CDKN2A, ID1, FBXL3, SIRT1, CDC73	1583	37	18082	2.16104	1	1	0.990716
GOTERM_BP_DIRECT	GO:0008219~cell death	7	0.35769	0.0999167	RRAGA, PARP4, ALS2, PMP22, MAP3K9, EMP3, AXIN2	1583	37	18082	2.16104	1	1	0.990716

## Sheet: LZKO↑MF
Category	Term	Count	%	PValue	Genes	List Total	Pop Hits	Pop Total	Fold Enrichment	Bonferroni	Benjamini	FDR
GOTERM_MF_DIRECT	GO:0003700~transcription factor activity, sequence-specific DNA binding	145	7.4093	1.64461e-13	ZFP202, RORC, AHR, RORB, ETS1, ELK1, BACH1, ZFY1, ETS2, BACH2, YY1, FOXQ1, SOX2, SPIB, SOX3, ZFP281, ZXDB, MYC, EP300, SOX4, ZFP287, D3ERTD254E, MEF2C, ZFP213, GM14139, WNT5A, ZFP738, POU3F1, RUNX3, SOX10, POU3F3, RUNX1, MYCN, MAF, ERF, HOXB4, HOXB3, NOBOX, ATF7, ATF5, ATF3, GM13212, ZFP345, NOTCH1, FOXG1, ZFP229, GATA5, TWIST1, FOXO6, GLIS2, ZFP182, ZFP52, ZFP53, HIVEP2, ZBTB7B, ZFP341, EGR1, EG…	1541	883	17446	1.85909	2.37593e-10	2.37646e-10	2.34686e-10
GOTERM_MF_DIRECT	GO:0046872~metal ion binding	397	20.2862	3.75866e-11	ITSN1, RNF115, ZFP281, ZMIZ1, ZXDB, ZC3H12A, ANKFY1, ZFP287, MBNL1, MBNL2, PRKCB, CACNA2D1, DDX11, PRKCD, QTRTD1, HSPG2, CH25H, RNF128, ZFP292, SCO1, RUFY2, SPARCL1, ASPHD2, AMY1, ATF7, PADI4, CYP2E1, GATA5, AGAP1, PRDM13, ACMSD, C2, ADH1, ZFP182, RNF217, ZBTB7B, TRIP4, IRF2BP2, NR1D2, NR2F2, MEX3D, CP, MEX3C, ST18, THAP11, CYLD, COL1A2, OGDH, ZBTB8B, GMEB1, SLC6A2, GLI3, MMP25, TRIM6, MCEE, ZFP3…	1541	3355	17446	1.33965	5.43126e-08	2.71563e-08	2.68181e-08
GOTERM_MF_DIRECT	GO:0003677~DNA binding	235	12.0082	2.87755e-09	BACH1, ELK1, BACH2, SOX2, SPIB, SOX3, ZFP281, MYC, ZC3H12A, SOX4, ZFP287, MEF2C, DDX11, SOX13, EBF3, ZFP618, RUNX3, SOX10, THAP2, RUNX1, NEIL2, ZFP292, SUB1, HOXB4, HOXB3, NOBOX, ATF5, ATF3, PIF1, DHX9, FOXG1, ARX, ZBTB1, GATA5, TWIST1, PRDM13, BRIP1, ZFP182, HLTF, SURF6, HIVEP2, ZBTB7B, CDT1, EGR1, JUN, EGR2, JUND, EGR4, NR1D2, NR2F2, ST18, PBX1, THAP11, FOSL2, ZBTB9, POLA2, ZBTB6, ZZZ3, H2AFY2,…	1541	1847	17446	1.44044	4.15804e-06	1.38602e-06	1.36875e-06
GOTERM_MF_DIRECT	GO:0005515~protein binding	455	23.2499	6.94906e-09	ITSN1, SERPINE1, CLDN1, BACH1, BACH2, GLS, EPS8, RNF115, LSM11, ZFP281, PPP4R2, MYC, ZC3H12A, PIP4K2B, MS4A10, BVES, RPL39, WLS, MEF2C, CXADR, DAPK1, PRKCB, CACNA2D1, HDGFRP3, CD3EAP, QTRTD1, HSPG2, SOX10, CD2AP, EID1, PARD3, TXNIP, ATF5, H2-D1, PIF1, GATA5, PRDM13, MTMR7, PLAC8, C3, KCNQ1OT1, RAD21, BLOC1S3, MYO6, SERPINH1, GAR1, ABCA1, JUN, JUND, HOMER2, EIF2AK3, NR1D2, PBX1, CYLD, COL1A2, KITL…	1541	4092	17446	1.25884	1.00413e-05	2.51035e-06	2.47908e-06
GOTERM_MF_DIRECT	GO:0043565~sequence-specific DNA binding	92	4.70107	2.05362e-06	CREBZF, CSRNP3, RORC, HNF4G, RORB, AHR, TTF1, ELK1, ETS1, BACH1, GLI3, ETS2, BACH2, DMBX1, SOX2, YY1, FOXQ1, SPIB, HHEX, ZFP281, MYC, TRPS1, HEY2, OSR2, NKX6-3, MEF2C, ZFP213, FOXD1, ESX1, SOX13, FOXL1, FOS, ZBTB33, POU3F1, POU3F3, ELF1, MAF, NCL, ERF, HOXB4, HOXB3, ATF7, NOBOX, ATF5, ATF3, CEBPB, NOTCH1, HLF, CEBPD, SATB1, FOXG1, ARX, CRX, GATA5, FOXO6, ASCL2, GBX2, HES1, STAT6, HIVEP2, E2F5, TB…	1541	633	17446	1.64542	0.00296309	0.000593497	0.000586104
GOTERM_MF_DIRECT	GO:0008201~heparin binding	32	1.63516	6.96734e-06	NRP1, ITGAM, ECM2, CFH, LPL, THBS1, CYR61, CTGF, ADAMTS5, CCL8, CCL7, FGF9, ADAMTS1, ABI3BP, LIPH, LIPG, RSPO2, CCL2, APOE, PLA2G2D, RPL22, VEGFA, TGFBR3, CXCL10, CXCL11, PTPRC, CRISPLD2, OGN, FGFR2, HBEGF, FGFR1, PF4	1541	151	17446	2.3992	0.0100173	0.00167797	0.00165707
GOTERM_MF_DIRECT	GO:0003682~chromatin binding	69	3.5258	2.49205e-05	SUV39H2, CITED2, ZMYND8, FMR1, SETD7, NUCKS1, TTF1, ELK1, GLI3, LOXL2, SOX2, HHEX, HMGN5, SALL1, TRPS1, ZC3H12A, DNMT3B, EP300, BAHCC1, TLE4, MEF2C, PRKCB, DDX11, ARID5A, HDGFRP3, FOS, SOX10, PYGO1, RNF168, KAT2B, TOX3, SFPQ, NUPR1, ATF5, ENY2, 2810417H13RIK, CEBPB, PRKAA2, NOTCH1, SATB1, ARX, CRX, GATA5, PRDM13, PLAC8, BRIP1, RAD21, BAHD1, KCNQ1OT1, HES1, EGR2, JUN, SMAD4, CBX4, AUTS2, DMRT1, PC…	1541	466	17446	1.67632	0.0353699	0.00514431	0.00508022
GOTERM_MF_DIRECT	GO:0019838~growth factor binding	14	0.715381	4.17826e-05	ACVR1, NRP1, IGFBP4, DUSP1, IGFBP3, HTRA1, LIFR, LTBP1, CYR61, VEGFA, ACVR1C, IGFBP7, IGFBP6, TEK	1541	42	17446	3.77374	0.0585905	0.00735991	0.00726823
GOTERM_MF_DIRECT	GO:0000977~RNA polymerase II regulatory region sequence-specific DNA binding	39	1.99285	5.00942e-05	SUV39H2, CEBPB, HLF, SATB1, ZMYND8, CRX, GATA5, AEBP1, ASCL2, ZFY1, ETS2, GLI3, GLIS2, DMBX1, HHEX, GBX2, TRPS1, PLAGL1, TBX20, ZIC1, ZFP711, OSR2, EGR1, SMAD4, MEF2C, EGR4, DMRT1, SOX13, ARID3A, RUNX3, NFKB1, FOSL2, RUNX1, KAT2B, H2AFY2, SP3, IRF8, ATF5, ATF3	1541	221	17446	1.99786	0.06983	0.00735991	0.00726823
GOTERM_MF_DIRECT	GO:0001077~transcriptional activator activity, RNA polymerase II core promoter proximal region sequence-specific binding	45	2.29944	5.09336e-05	CEBPB, GMEB1, HLF, CEBPD, ONECUT2, CRX, TWIST1, TCF21, NUCKS1, ELK1, GLIS2, SOX2, MYC, TBX20, HLTF, ZIC1, NDN, STAT6, ZBTB7B, TEAD1, SOX4, EGR1, EGR2, JUN, SMAD4, MEF2C, JUND, FOXD1, TCF12, EBF3, FOS, KLF4, MEIS2, ESR1, PBX1, ESR2, CTCFL, NR4A1, ELF1, TFAP4, ZFP292, LHX3, NFIB, NOBOX, MIXL1	1541	270	17446	1.88687	0.0709577	0.00735991	0.00726823
GOTERM_MF_DIRECT	GO:0042803~protein homodimerization activity	103	5.26316	8.05642e-05	GABPB2, CSF1, FMR1, NPPC, HPGDS, CHEK2, CPNE1, ACVR1, PDGFRA, LHCGR, ACTN2, S100A1, ACTN1, SLC11A1, QTRTD1, MID2, RRAGA, MAF, S100A6, ATF3, TRIM12C, CSF1R, MAOB, H2-M3, ZBTB1, MGST1, TWIST1, ADRB2, RASGRP1, FBLN5, ADH1, GJC3, FXR2, IRAK1, INPP5F, IRAK2, PDGFC, RDH16, APOE, ZBTB7B, RAB11FIP4, JUN, SMAD4, CADM4, HOMER2, GOT2, NR2F2, TYR, NFKB1, NR4A1, ID1, LCN2, CD200, FGFR2, FGFR1, ABCD2, PLEK, EC…	1541	798	17446	1.46126	0.109899	0.00996715	0.00984299
GOTERM_MF_DIRECT	GO:0005520~insulin-like growth factor binding	10	0.510986	8.27721e-05	IGFBP4, IGFBP3, HTRA3, HTRA4, HTRA1, CRIM1, IGFBP7, IGFBP6, CYR61, CTGF	1541	23	17446	4.92227	0.112734	0.00996715	0.00984299
GOTERM_MF_DIRECT	GO:0044212~transcription regulatory region DNA binding	39	1.99285	0.000158159	CEBPB, GABPB2, CEBPD, GATA5, AHR, TTF1, GLIS2, SOX2, YY1, HHEX, ZFP281, BASP1, HIVEP2, EGR1, EGR2, JUN, SMAD4, MEF2C, JUND, CBX4, WNT5A, TCF12, ARID5A, FOS, KLF4, KLF15, SOX10, NFKB1, FOSL2, CTCFL, SMAD7, CDK9, SFPQ, TFAP4, H2AFY2, NANOG, ATF5, RCOR2, ATF3	1541	233	17446	1.89497	0.20432	0.01758	0.017361
GOTERM_MF_DIRECT	GO:0008134~transcription factor binding	51	2.60603	0.00027069	DDX3X, NAB1, FHL2, NUCKS1, RORB, AHR, SOX2, TRIM6, HHEX, HYAL1, MYC, HEY2, PIM1, EP300, LMO4, TCF12, ARID5A, FOS, SOX10, SIRT1, KAT2B, NIF3L1, MDFIC, ATF7, TRIB1, TRIB2, CEBPB, TWIST1, PIK3R1, MNDAL, PDCD11, APBB2, HES1, E2F5, EGR1, JUN, JUND, CDKN2A, TNFRSF10B, KLF4, MEIS2, ESR1, CDK9, NR4A1, MLXIPL, CENPF, ID1, ABI1, ID3, RCOR2, TAF1	1541	342	17446	1.68825	0.323755	0.0272799	0.0269401
GOTERM_MF_DIRECT	GO:0000981~RNA polymerase II transcription factor activity, sequence-specific DNA binding	31	1.58406	0.000283183	CEBPB, ZFP202, FOXG1, ARX, FOXO6, TWIST1, ELK1, ETS1, ETS2, SOX2, FOXQ1, SPIB, PLAGL1, HES1, SOX4, JUN, MEF2C, JUND, FOXL1, RUNX3, SOX10, ZFP518B, NFKB1, RUNX1, FOXR1, MAF, NFIB, SP4, PRKRIR, ERF, ATF5	1541	174	17446	2.017	0.335856	0.0272799	0.0269401
GOTERM_MF_DIRECT	GO:0003676~nucleic acid binding	144	7.3582	0.000409408	N6AMT1, ZFP202, ZFP605, ZFP329, FMR1, ZFY1, YY1, SALL1, ZFP281, ZXDB, POGZ, CPNE1, ZFP287, D3ERTD254E, OSR2, ZFP213, GM14139, DDX11, ZFP459, RNASE4, ZFP618, ZFP738, ZFP617, ZBTB33, THAP2, UHMK1, RBMXL2, NEIL2, ZFP292, NCL, ATF7, ZFP9, GM13212, DDX6, ZFP345, DHX9, ZFP229, ZFP503, ZCCHC9, ZBTB1, PRDM13, ZBTB2, GLIS2, BRIP1, FXR2, ZFP182, PDCD11, ZFP52, ZMAT3, ZFP53, HLTF, HIVEP2, ZFP740, RBM12, ZBT…	1541	1237	17446	1.31791	0.446623	0.0369746	0.0365141
GOTERM_MF_DIRECT	GO:0045028~G-protein coupled purinergic nucleotide receptor activity	7	0.35769	0.00046619	P2RY12, P2RY13, P2RY10, GPR34, P2RY4, P2RY14, A630033H20RIK	1541	13	17446	6.09604	0.490233	0.0396261	0.0391325
GOTERM_MF_DIRECT	GO:0002020~protease binding	23	1.17527	0.000526992	CSTB, ECM1, LRP1, SERPINE1, 9230104L09RIK, TNFAIP3, TNFRSF10B, TRIP4, FURIN, CFLAR, HSPG2, MALT1, PANX1, PEO1, RNF139, APC, NOS1AP, KIT, LCN2, MBP, FADD, LDLR, HSPA1A	1541	117	17446	2.22554	0.53313	0.0418838	0.0413621
GOTERM_MF_DIRECT	GO:0046332~SMAD binding	14	0.715381	0.000550721	ACVR1, SMAD4, CITED2, TCF12, TOB1, RUNX3, YY1, TGFBR3, DAB2, COL3A1, EID2, COL1A2, ACVR1C, EP300	1541	53	17446	2.99051	0.548875	0.0418838	0.0413621
GOTERM_MF_DIRECT	GO:0046982~protein heterodimerization activity	68	3.47471	0.000787931	ITGAM, GABPB2, FMR1, ITGB2, AHR, PANX1, DMBX1, SOX2, MYC, HEY2, IKBKG, SOX4, KCNH1, GUCY1A3, MEF2C, CHRNB4, TCF12, LIFR, FOS, QTRTD1, ADRA2C, MID2, TIRAP, RRAGA, MAF, RRAGD, MET, ATF3, H2-D1, TLR2, CEBPB, NOTCH1, CEBPD, ZBTB1, TWIST1, PIK3R1, H2-Q1, ADCY5, SCUBE1, FXR2, IRAK1, IRAK2, KCNN1, AOC3, JUN, SMAD4, DMRT1, HOMER2, CAV1, LIMK1, GAD2, BTBD11, CFLAR, TYR, LSM5, USF2, H2-AA, PBX1, MPP7, NFKB…	1541	514	17446	1.49775	0.679864	0.056928	0.0562189
GOTERM_MF_DIRECT	GO:0042802~identical protein binding	79	4.03679	0.00108702	CREBZF, MOCS2, FMR1, ECI1, FHL2, ZFP408, PRPF19, ETS1, CLDN1, ALDH2, RASSF3, CHEK2, GLUL, IER5, B2M, CTSC, KCNH1, OFD1, SUN2, CPT1A, LHCGR, DAPK1, ACTN2, S100A1, PRMT1, WRNIP1, SYP, RGMB, SOX10, SIRT1, MTSS1, NIF3L1, TYROBP, TRAF4, ALS2, NCL, ALDH1A1, VWA2, S100A4, LCP1, ATF3, TLR3, TRIM12C, AHCY, BRI3, LYZ2, LYZ1, MGST1, WAS, PTS, FXR2, ALS2CL, DVL2, SLAMF8, STAT6, FADD, APOE, LDLR, KHDC1A, JUN,…	1541	625	17446	1.431	0.792286	0.0747971	0.0738654
GOTERM_MF_DIRECT	GO:0003779~actin binding	48	2.45273	0.00122068	WIPF1, GMFG, WAS, FHL3, AKAP5, WASL, AQP2, SSFA2, EPS8, PANX1, FGD4, OPHN1, CLMN, CALD1, MYO6, DMD, TNS4, CCR5, WASF1, EMD, MYOZ2, YWHAG, WASF3, VASP, MARCKSL1, GAS2L3, MYO10, LIMCH1, ACTN2, HOMER2, ACTN1, TMOD3, SHROOM2, COBL, PAWR, MSN, KLHL2, MTSS1, ENAH, MYO1E, MYO1B, MYO1C, TRPV4, KCNMA1, MYH9, S100A4, LCP1, EZR	1541	338	17446	1.60775	0.828807	0.0801767	0.079178
GOTERM_MF_DIRECT	GO:0000978~RNA polymerase II core promoter proximal region sequence-specific DNA binding	49	2.50383	0.00247378	GMEB1, ONECUT2, ELK1, GLI3, ETS2, YY1, HHEX, SALL1, ZFP281, MYC, ZIC1, EP300, TEAD1, MEF2C, FOXD1, TCF12, EBF3, FOS, SOX10, ELF1, NOBOX, ZFP773, ATF3, CEBPB, CEBPD, CRX, ASCL2, MNDAL, TBX20, HLTF, NDN, ZBTB7B, EGR2, JUN, SMAD4, JUND, MBD2, MEIS2, USF2, ESR1, ESR2, PBX1, FOSL2, CTCFL, MLXIPL, TFAP4, LHX3, NFIB, MIXL1	1541	359	17446	1.54524	0.972098	0.155418	0.153482
GOTERM_MF_DIRECT	GO:0008270~zinc ion binding	121	6.18293	0.00386295	KDM1B, ZMYND8, ZFAND5, RORC, RORB, RNF115, ZMIZ1, EP300, TRIM25, CAR8, NANOS1, MYLIP, RNF44, MORC4, SCAF11, LIMCH1, LMO4, PRKCB, NANOS3, LMO7, QTRTD1, TIMM8A1, MID2, DCTD, PYGO1, NEIL2, RNF128, S100A6, S100A8, TRIM12C, FBLIM1, ZCCHC9, GATA5, AEBP1, LPP, RASGRP1, ACMSD, ADH1, ZMAT3, HLTF, LONRF3, LONRF1, VAT1, EGR1, FUS, TRIP4, NR1D2, NR2F2, MEX3D, MEX3C, ESR1, ZFHX4, ST18, ESR2, THAP11, NR4A1, CY…	1541	1075	17446	1.2743	0.996275	0.232582	0.229684
GOTERM_MF_DIRECT	GO:0035035~histone acetyltransferase binding	9	0.459888	0.00678457	EGR1, KAT2B, EID1, CEBPB, CITED2, TRIP4, APBB2, ETS1, GLI3	1541	33	17446	3.08761	0.999947	0.392148	0.387263
GOTERM_MF_DIRECT	GO:0001085~RNA polymerase II transcription factor binding	12	0.613183	0.0077725	SMAD4, SALL1, LHX3, DHX9, TRPS1, TBX20, GATA5, EP300, KLF4, ELK1, MIXL1, TEAD3	1541	55	17446	2.47008	0.999987	0.431972	0.426591
GOTERM_MF_DIRECT	GO:0005102~receptor binding	52	2.65713	0.00867618	H2-T24, H2-T23, MPV17L, SERPINE1, ARRB2, RND1, PANX1, NPPC, FGF9, UCN2, RSPO2, LBP, LGALS9, GUSB, EDN1, H2-T10, WNT5A, F2R, H2-T3, EML2, MTSS1, C1QL1, IL17RA, RGMA, TYROBP, NCL, H2-D1, PLA2G1B, H2-M3, LPL, PIK3R1, H2-Q1, SSFA2, APOE, DECR2, HAO2, WNT4, ABCA1, BBS1, CADM4, TNK2, CAV1, RARRES2, MSN, PTK6, APLN, VEGFA, MYO1C, FGF13, GLA, CD200, HSPA1A	1541	412	17446	1.42889	0.999997	0.451539	0.445914
GOTERM_MF_DIRECT	GO:0044822~poly(A) RNA binding	122	6.23403	0.00874954	TXN1, OTUD4, POP1, DQX1, FMR1, NUCKS1, ZFP36, HMGN5, MAGOH, FBRSL1, TRIM25, RPS12, NOM1, MBNL1, MBNL2, SCAF11, RPL22, FNDC3B, CD3EAP, ANXA11, DKC1, NCL, SUB1, RPL7L1, S100A4, KCTD12, EZR, H2-D1, D330045A20RIK, DDX6, DHX9, ZCCHC9, SAMSN1, ZFP36L2, MRPL10, ZFP36L1, MNDAL, FXR2, PDCD11, ZMAT3, HLTF, GAR1, SERPINH1, SURF6, RBM12, JUN, FUS, GOT2, MRPL27, MEX3D, MAGOHB, MEX3C, RPS28, LIN28B, GNL3L, MEX…	1541	1113	17446	1.24096	0.999997	0.451539	0.445914
GOTERM_MF_DIRECT	GO:0005096~GTPase activator activity	33	1.68625	0.00913282	ARHGAP11A, RGS18, ASAP3, AGAP1, CHM, ARHGAP17, ARHGAP36, SIPA1L3, RASGRP3, PREX2, ARHGAP21, RGS2, ALS2CL, OPHN1, SH3BP1, RACGAP1, ARHGDIB, CHML, TBC1D8B, JUN, STARD8, AXIN2, ARHGAP24, SGSM1, ARHGAP30, DEPDC1A, ALS2, DLC1, TBC1D24, RAPGEF2, RIN1, DEPDC5, RIN2	1541	235	17446	1.58979	0.999998	0.455067	0.449398
GOTERM_MF_DIRECT	GO:0048185~activin binding	5	0.255493	0.0120333	ACVR1, TGFBR3, ACVR1C, FST, SMAD7	1541	11	17446	5.14601	1	0.579604	0.572384
GOTERM_MF_DIRECT	GO:0042605~peptide antigen binding	10	0.510986	0.0153498	H2-T24, H2-T23, H2-T10, MAML1, H2-M3, DHCR24, H2-T3, H2-AA, H2-Q1, H2-D1	1541	45	17446	2.51583	1	0.715498	0.706585
GOTERM_MF_DIRECT	GO:0044548~S100 protein binding	5	0.255493	0.0168074	AHNAK, S100A1, S100A6, ANXA11, EZR	1541	12	17446	4.71717	1	0.735246	0.726087
GOTERM_MF_DIRECT	GO:0009922~fatty acid elongase activity	4	0.204394	0.0183175	ELOVL4, ELOVL5, ELOVL6, ELOVL7	1541	7	17446	6.46927	1	0.735246	0.726087
GOTERM_MF_DIRECT	GO:0102338~3-oxo-lignoceronyl-CoA synthase activity	4	0.204394	0.0183175	ELOVL4, ELOVL5, ELOVL6, ELOVL7	1541	7	17446	6.46927	1	0.735246	0.726087
GOTERM_MF_DIRECT	GO:0102336~3-oxo-arachidoyl-CoA synthase activity	4	0.204394	0.0183175	ELOVL4, ELOVL5, ELOVL6, ELOVL7	1541	7	17446	6.46927	1	0.735246	0.726087
GOTERM_MF_DIRECT	GO:0102337~3-oxo-cerotoyl-CoA synthase activity	4	0.204394	0.0183175	ELOVL4, ELOVL5, ELOVL6, ELOVL7	1541	7	17446	6.46927	1	0.735246	0.726087
GOTERM_MF_DIRECT	GO:0043395~heparan sulfate proteoglycan binding	7	0.35769	0.0192043	PLA2G2D, PTPRC, ITGAM, CFH, FST, GPC3, GPC2	1541	25	17446	3.16994	1	0.750004	0.740662
GOTERM_MF_DIRECT	GO:0050839~cell adhesion molecule binding	13	0.664282	0.0207959	CADM4, VCAM1, CXADR, ITGB2, MSN, NRXN2, PTPN11, DSG2, TGFBI, AMICA1, EZR, CD200, FGFR1	1541	71	17446	2.0729	1	0.770275	0.76068
GOTERM_MF_DIRECT	GO:0004667~prostaglandin-D synthase activity	3	0.153296	0.021989	HPGDS, PTGDS, PTGES	1541	3	17446	11.3212	1	0.770275	0.76068
GOTERM_MF_DIRECT	GO:0019904~protein domain specific binding	37	1.89065	0.0221961	DDX6, IRS1, TWIST1, CACNA1C, AKAP5, PIK3R1, ARRB2, AKAP2, EFS, BASP1, DVL2, IKBKG, SCN5A, GUSB, YWHAG, TGM2, ACTN2, HOMER2, ACTN1, WNT5A, MBD2, SHROOM2, RAB27B, PTPN11, SYP, IPCEF1, SIRT1, MPP7, TJP1, NPHS1, CCNG1, MYH9, ID3, EZR, CRK, HIST1H4D, NFE2L2	1541	289	17446	1.44943	1	0.770275	0.76068
GOTERM_MF_DIRECT	GO:0005159~insulin-like growth factor receptor binding	5	0.255493	0.022612	SOCS1, IRS1, IGF1, PIK3R1, YWHAG	1541	13	17446	4.35432	1	0.770275	0.76068
GOTERM_MF_DIRECT	GO:0017017~MAP kinase tyrosine/serine/threonine phosphatase activity	5	0.255493	0.022612	DUSP2, DUSP1, DUSP8, DUSP9, DUSP7	1541	13	17446	4.35432	1	0.770275	0.76068
GOTERM_MF_DIRECT	GO:0008009~chemokine activity	10	0.510986	0.0229217	CXCL10, CXCL11, CCL9, CCL12, CCL8, CXCL12, CCL7, CCL6, CCL2, PF4	1541	48	17446	2.35859	1	0.770275	0.76068
GOTERM_MF_DIRECT	GO:0003705~transcription factor activity, RNA polymerase II distal enhancer sequence-specific binding	12	0.613183	0.0259821	TLE4, CEBPB, JUN, MEF2C, TFAP4, GATA5, AHR, POU3F1, SOX10, USF2, POU3F3, TEAD2	1541	65	17446	2.09007	1	0.837616	0.827182
GOTERM_MF_DIRECT	GO:0070888~E-box binding	8	0.408789	0.0266646	TFAP4, MYC, TCF12, TWIST1, TCF21, HES1, AHR, ASCL2	1541	34	17446	2.66382	1	0.837616	0.827182
GOTERM_MF_DIRECT	GO:0015485~cholesterol binding	8	0.408789	0.0266646	STARD5, STAR, SOAT2, CYP11A1, OSBPL3, APOD, SYP, APOE	1541	34	17446	2.66382	1	0.837616	0.827182
GOTERM_MF_DIRECT	GO:0016491~oxidoreductase activity	68	3.47471	0.0298361	VKORC1L1, KDM5D, KDM1B, CHM, LOXL2, CYP26B1, ALDH2, SCD2, SCD3, AOX1, SCD1, CBR2, GSTO1, RSAD1, GPX8, DIO3, CYP27A1, UGDH, CH25H, BDH2, ZADH2, DPYD, ALDH1A1, TET3, ASPHD2, CYP2E1, FXN, ALDH1A7, PCYOX1, AKR1CL, MAOB, AKR1D1, HSD17B3, ALOX12, HSD17B7, HSD17B11, CYP17A1, ADH1, ALOX8, CYP11A1, CHML, DECR2, XDH, HAO2, EGLN1, VAT1, AOC3, KDM4A, HSD3B7, EGLN3, AOC2, CYP2J6, HSD3B1, GSR, IDH2, PYCR1, CYB…	1541	604	17446	1.27457	1	0.900657	0.889438
GOTERM_MF_DIRECT	GO:0005516~calmodulin binding	25	1.27747	0.0305867	INVS, PDE1B, CAMK2A, CACNA1C, AKAP5, PIK3R1, AEBP1, CAMKK1, EEF2K, MYO6, KCNN1, SCN5A, KCNH1, MARCKSL1, MYO10, DAPK1, TJP1, ASPM, MYO1E, PCP4, MYO1B, MYO1C, TRPV4, CAMK4, MYH9	1541	182	17446	1.55511	1	0.900657	0.889438
GOTERM_MF_DIRECT	GO:0019899~enzyme binding	46	2.35054	0.031052	TXN1, ECM1, NOTCH1, CACNA1C, ADRB2, ARRB2, UNG, ZFP36, MAPK8, U2AF2, HIST1H2AG, LGALS9, SCN5A, EGLN1, JUN, JUND, PARP4, CBX4, PRMT1, CAV1, PRKCD, EPHX1, GOT2, EIF2AK3, PAWR, DHCR24, LAMB1, AXIN2, ESR1, SIRT1, ESR2, UHMK1, NFKBIA, TSPAN15, GOLPH3, TSPAN14, PPP1R3C, ALOX5AP, ATF7, CYP2E1, CRK, FXN, RCOR2, LUC7L2, MCM2, HSPA1A	1541	384	17446	1.35619	1	0.900657	0.889438
GOTERM_MF_DIRECT	GO:0019901~protein kinase binding	51	2.60603	0.031386	ERRFI1, IRS1, MAML1, ITGB2, PTPRJ, TRIM6, SPRED1, ZFP36, CHEK2, EP300, SCN5A, FBXO5, CCR5, KCNH1, IFNAR2, MAP2K1, PRKCD, AXIN2, PRLR, CDC25B, CCNA2, LATS1, KAT2B, TRAF4, RAPGEF2, SIK1, TRIM12C, WAS, PIK3R1, AKAP5, CCNB3, SOCS1, RACGAP1, DVL2, FAM83D, SASH1, FAM83A, SLC12A4, CDKN2A, CAV1, MSN, GDF3, CDK9, CYLD, MLXIPL, CD24A, PTPRC, APC, PRC1, TRPV4, CDK5R1	1541	434	17446	1.33037	1	0.900657	0.889438
GOTERM_MF_DIRECT	GO:0000979~RNA polymerase II core promoter sequence-specific DNA binding	12	0.613183	0.0317879	CDK9, SOX3, EGR1, CEBPB, GBX2, MYC, SP3, HOXB3, EP300, STAT6, FOS, TAF1	1541	67	17446	2.02768	1	0.900657	0.889438
GOTERM_MF_DIRECT	GO:0050840~extracellular matrix binding	7	0.35769	0.0325951	ADAMTS5, SPARCL1, TGFBI, THBS1, CYR61, DCN, VEGFA	1541	28	17446	2.8303	1	0.905768	0.894485
GOTERM_MF_DIRECT	GO:0042826~histone deacetylase binding	17	0.868677	0.03692	CEBPB, MEF2C, TCF21, RFXANK, KLF4, RUNX3, GLI3, YY1, KAT2B, MAPK8, SFPQ, TFAP4, HEY2, DNMT3B, HES1, SIK1, HSPA1A	1541	112	17446	1.7184	1	0.93503	0.923383
GOTERM_MF_DIRECT	GO:0004175~endopeptidase activity	17	0.868677	0.03692	KLK1B21, PSMB11, KLK1B24, HTRA3, ERAP1, HTRA4, PREP, PSEN2, ECE1, FURIN, PCSK5, PAPPA, CPNE1, CASP1, FAM76B, KLK1B27, ADAMTS9	1541	112	17446	1.7184	1	0.93503	0.923383
GOTERM_MF_DIRECT	GO:0043539~protein serine/threonine kinase activator activity	5	0.255493	0.0374793	MAP2K1, ALS2, IGF1, LGALS9, CDK5R1	1541	15	17446	3.77374	1	0.93503	0.923383
GOTERM_MF_DIRECT	GO:0005161~platelet-derived growth factor receptor binding	5	0.255493	0.0374793	PDGFRA, PDGFC, PTPRJ, PIK3R1, VEGFA	1541	15	17446	3.77374	1	0.93503	0.923383
GOTERM_MF_DIRECT	GO:0000987~core promoter proximal region sequence-specific DNA binding	7	0.35769	0.0381321	SMAD4, MEF2C, DMRT1, MYC, SP3, KLF4, MIXL1	1541	29	17446	2.73271	1	0.93503	0.923383
GOTERM_MF_DIRECT	GO:0008131~primary amine oxidase activity	4	0.204394	0.0384608	AOC3, AOC2, VCAM1, MAOB	1541	9	17446	5.03165	1	0.93503	0.923383
GOTERM_MF_DIRECT	GO:0030674~protein binding, bridging	11	0.562085	0.0398797	TRIM12C, TRIM6, ANXA1, COL1A2, PRKAA2, PPP4R2, ACTN2, CAV1, DVL2, FRMD4A, CRK	1541	61	17446	2.04153	1	0.93503	0.923383
GOTERM_MF_DIRECT	GO:0000976~transcription regulatory region sequence-specific DNA binding	10	0.510986	0.0409043	SOX2, SUV39H2, EGR1, SFPQ, BAHD1, BAHCC1, NFKB1, SOX4, ATF3, NFE2L2	1541	53	17446	2.13608	1	0.93503	0.923383
GOTERM_MF_DIRECT	GO:0034056~estrogen response element binding	3	0.153296	0.0414131	TOX3, ESR1, ESR2	1541	4	17446	8.49091	1	0.93503	0.923383
GOTERM_MF_DIRECT	GO:0032896~palmitoyl-CoA 9-desaturase activity	3	0.153296	0.0414131	SCD2, SCD3, SCD1	1541	4	17446	8.49091	1	0.93503	0.923383
GOTERM_MF_DIRECT	GO:0004566~beta-glucuronidase activity	3	0.153296	0.0414131	KL, AFP, GUSB	1541	4	17446	8.49091	1	0.93503	0.923383
GOTERM_MF_DIRECT	GO:0031727~CCR2 chemokine receptor binding	3	0.153296	0.0414131	CCL12, CCL7, CCL2	1541	4	17446	8.49091	1	0.93503	0.923383
GOTERM_MF_DIRECT	GO:0035198~miRNA binding	5	0.255493	0.0465823	SOX2, MEF2C, FMR1, ZC3H12A, HNRNPA2B1	1541	16	17446	3.53788	1	1	0.988227
GOTERM_MF_DIRECT	GO:0000975~regulatory region DNA binding	5	0.255493	0.0465823	IRF8, KLF4, NFKB1, IRF9, RUNX1	1541	16	17446	3.53788	1	1	0.988227
GOTERM_MF_DIRECT	GO:0071837~HMG box domain binding	6	0.306592	0.0468528	EGR2, HHEX, JUN, MEF2C, TCF12, POU3F3	1541	23	17446	2.95336	1	1	0.988227
GOTERM_MF_DIRECT	GO:0051059~NF-kappaB binding	7	0.35769	0.0509102	NFKBIA, CDKN2A, CPNE1, EP300, NFKBID, COMMD7, HSPA1A	1541	31	17446	2.5564	1	1	0.988227
GOTERM_MF_DIRECT	GO:0051536~iron-sulfur cluster binding	11	0.562085	0.0528788	BRIP1, DDX11, DPYD, RSAD1, IREB2, ERCC2, TYW1, AOX1, ACO1, XDH, FXN	1541	64	17446	1.94583	1	1	0.988227
GOTERM_MF_DIRECT	GO:0003690~double-stranded DNA binding	19	0.970874	0.0537581	KDM4A, EGR1, JUN, JUND, DDX11, NUCKS1, FOS, KLF4, AFF3, USF2, ELK1, NFKB1, FOSL2, MNDAL, MAF, NFIB, MYC, SP3, LSM14A	1541	136	17446	1.58164	1	1	0.988227
GOTERM_MF_DIRECT	GO:0071889~14-3-3 protein binding	6	0.306592	0.0550399	ZFP36, DDIT4, SIK1, ARRB2, ZFP36L1, KCNH1	1541	24	17446	2.8303	1	1	0.988227
GOTERM_MF_DIRECT	GO:0051019~mitogen-activated protein kinase binding	6	0.306592	0.0550399	DUSP2, EP300, ATF7, PTPRJ, ARRB2, SIRT1	1541	24	17446	2.8303	1	1	0.988227
GOTERM_MF_DIRECT	GO:0005178~integrin binding	15	0.766479	0.0561139	VCAM1, CXADR, ACTN1, LAMB1, IGF1, THBS1, FBLN5, CYR61, CTGF, DAB2, COL3A1, TSPAN8, ITGB6, TGFBI, AMICA1	1541	100	17446	1.69818	1	1	0.988227
GOTERM_MF_DIRECT	GO:0051539~4 iron, 4 sulfur cluster binding	8	0.408789	0.0585147	BRIP1, DDX11, DPYD, RSAD1, IREB2, ERCC2, TYW1, ACO1	1541	40	17446	2.26424	1	1	0.988227
GOTERM_MF_DIRECT	GO:0003712~transcription cofactor activity	10	0.510986	0.060795	KAT2B, CBFB, CITED2, ZMYND8, NFKBIZ, EP300, RFXANK, NMI, MEIS2, NFKBID	1541	57	17446	1.98618	1	1	0.988227
GOTERM_MF_DIRECT	GO:0008013~beta-catenin binding	13	0.664282	0.06466	CXADR, SHROOM2, PTPRJ, AXIN2, KLF4, ESR1, GLI3, CD2AP, SMAD7, SALL1, APC, EP300, MET	1541	84	17446	1.75209	1	1	0.988227
GOTERM_MF_DIRECT	GO:0048248~CXCR3 chemokine receptor binding	3	0.153296	0.0650282	CXCL10, CXCL11, PF4	1541	5	17446	6.79273	1	1	0.988227
GOTERM_MF_DIRECT	GO:0016717~oxidoreductase activity, acting on paired donors, with oxidation of a pair of donors resulting in the reduction of molecular oxygen to two molecules of water	3	0.153296	0.0650282	SCD2, SCD3, SCD1	1541	5	17446	6.79273	1	1	0.988227
GOTERM_MF_DIRECT	GO:0005088~Ras guanyl-nucleotide exchange factor activity	4	0.204394	0.0661882	RAPGEF2, RASGRP1, RASGRP3, RAPGEF4	1541	11	17446	4.11681	1	1	0.988227
GOTERM_MF_DIRECT	GO:0005522~profilin binding	4	0.204394	0.0661882	VASP, ENAH, PCLO, RHOQ	1541	11	17446	4.11681	1	1	0.988227
GOTERM_MF_DIRECT	GO:0043560~insulin receptor substrate binding	4	0.204394	0.0661882	PRKCD, PTPN11, PIK3CB, PIK3R1	1541	11	17446	4.11681	1	1	0.988227
GOTERM_MF_DIRECT	GO:0001190~transcriptional activator activity, RNA polymerase II transcription factor binding	5	0.255493	0.0681109	NOTCH1, GBX2, KLF4, SOX10, MIXL1	1541	18	17446	3.14478	1	1	0.988227
GOTERM_MF_DIRECT	GO:0050431~transforming growth factor beta binding	5	0.255493	0.0681109	ACVR1, TGFBR3, CD36, THBS1, LTBP1	1541	18	17446	3.14478	1	1	0.988227
GOTERM_MF_DIRECT	GO:0001056~RNA polymerase III activity	5	0.255493	0.0681109	POLR3D, POLR3F, POLR3K, POLR2K, POLR2L	1541	18	17446	3.14478	1	1	0.988227
GOTERM_MF_DIRECT	GO:0043274~phospholipase binding	5	0.255493	0.0681109	DLC1, WAS, PTPN11, MET, LMNB1	1541	18	17446	3.14478	1	1	0.988227
GOTERM_MF_DIRECT	GO:0051015~actin filament binding	18	0.919775	0.0731527	MYO10, ACTN2, WIPF1, ACTN1, SHROOM2, USH1C, MTSS1, SSFA2, PANX1, FGD4, MYO1E, MYO1B, MYO1C, TRPV4, MYO6, MYH9, LCP1, EZR	1541	132	17446	1.5438	1	1	0.988227
GOTERM_MF_DIRECT	GO:0017134~fibroblast growth factor binding	6	0.306592	0.0737244	TGFBR3, KL, SCN5A, THBS1, FGFR2, FGFR1	1541	26	17446	2.61259	1	1	0.988227
GOTERM_MF_DIRECT	GO:0043425~bHLH transcription factor binding	6	0.306592	0.0737244	TCF12, TWIST1, TCF21, EP300, USF2, SIRT1	1541	26	17446	2.61259	1	1	0.988227
GOTERM_MF_DIRECT	GO:0001158~enhancer sequence-specific DNA binding	6	0.306592	0.0737244	YY1, SALL1, ZFP704, LMO4, GATA5, NANOG	1541	26	17446	2.61259	1	1	0.988227
GOTERM_MF_DIRECT	GO:0001205~transcriptional activator activity, RNA polymerase II distal enhancer sequence-specific binding	7	0.35769	0.0744479	ZEB2, MEF2C, SUB1, BACH1, NFKB1, MIXL1, NFE2L2	1541	34	17446	2.33084	1	1	0.988227
GOTERM_MF_DIRECT	GO:0008047~enzyme activator activity	7	0.35769	0.0744479	SEC14L2, SFRP2, PRKCD, PSAP, ALOX5AP, MGST2, CFLAR	1541	34	17446	2.33084	1	1	0.988227
GOTERM_MF_DIRECT	GO:0016798~hydrolase activity, acting on glycosyl bonds	12	0.613183	0.0804019	NEU3, KL, NEIL2, HYAL1, LYZ2, HYAL3, LYZ1, AMY1, GUSB, GLA, UNG, GLB1L2	1541	78	17446	1.74173	1	1	0.988227
GOTERM_MF_DIRECT	GO:0035925~mRNA 3'-UTR AU-rich region binding	4	0.204394	0.0826485	ZFP36, ZC3H12A, ZFP36L2, ZFP36L1	1541	12	17446	3.77374	1	1	0.988227
GOTERM_MF_DIRECT	GO:0048407~platelet-derived growth factor binding	4	0.204394	0.0826485	PDGFRA, COL3A1, COL1A2, PDAP1	1541	12	17446	3.77374	1	1	0.988227
GOTERM_MF_DIRECT	GO:0030371~translation repressor activity	4	0.204394	0.0826485	NANOS1, FMR1, IREB2, PATL2	1541	12	17446	3.77374	1	1	0.988227
GOTERM_MF_DIRECT	GO:0004861~cyclin-dependent protein serine/threonine kinase inhibitor activity	4	0.204394	0.0826485	CDKN1C, HEXIM1, KAT2B, CDKN2A	1541	12	17446	3.77374	1	1	0.988227
GOTERM_MF_DIRECT	GO:0004725~protein tyrosine phosphatase activity	14	0.715381	0.0843159	DUSP2, DUSP1, PTPRJ, PTPN11, PTPN12, DUSP8, DUSP7, MTMR7, CDC25B, PTP4A3, PTPRC, PTPN7, MDP1, PTPN3	1541	97	17446	1.63399	1	1	0.988227
GOTERM_MF_DIRECT	GO:0008083~growth factor activity	19	0.970874	0.0879798	IL11, CSF1, CDNF, GMFG, VEGFC, HDGFRP3, IGF1, GDF3, VEGFA, CTGF, GPI1, EFEMP1, CXCL12, FGF9, KITL, PDGFC, OGN, FGF13, HBEGF	1541	145	17446	1.48347	1	1	0.988227
GOTERM_MF_DIRECT	GO:0008146~sulfotransferase activity	9	0.459888	0.0918953	CHST7, SULT1E1, DSEL, CHST10, NDST3, SULT4A1, HS6ST2, HS2ST1, CHST3	1541	53	17446	1.92247	1	1	0.988227
GOTERM_MF_DIRECT	GO:0070891~lipoteichoic acid binding	3	0.153296	0.091944	TREM2, LBP, TLR2	1541	6	17446	5.66061	1	1	0.988227
GOTERM_MF_DIRECT	GO:0004768~stearoyl-CoA 9-desaturase activity	3	0.153296	0.091944	SCD2, SCD3, SCD1	1541	6	17446	5.66061	1	1	0.988227
GOTERM_MF_DIRECT	GO:0032813~tumor necrosis factor receptor superfamily binding	3	0.153296	0.091944	TNFSF10, TNFSF11, FADD	1541	6	17446	5.66061	1	1	0.988227
GOTERM_MF_DIRECT	GO:0051379~epinephrine binding	3	0.153296	0.091944	ADRB2, ADRA2C, ADRA2B	1541	6	17446	5.66061	1	1	0.988227
GOTERM_MF_DIRECT	GO:0004879~RNA polymerase II transcription factor activity, ligand-activated sequence-specific DNA binding	7	0.35769	0.0930542	NR4A1, RORC, HNF4G, AHR, NR2F2, RORB, ESR1	1541	36	17446	2.20135	1	1	0.988227
GOTERM_MF_DIRECT	GO:0017016~Ras GTPase binding	5	0.255493	0.093893	MAP2K1, RAP1A, RIN1, RASGRP3, RAPGEF4	1541	20	17446	2.8303	1	1	0.988227
GOTERM_MF_DIRECT	GO:0017124~SH3 domain binding	16	0.817578	0.0961216	VASP, ERRFI1, NCF1, WAS, ARHGAP17, PTPN12, CD2AP, ENAH, SH3BGRL, EFS, SH3BP1, PLSCR2, SH3BP2, SH3BP5, ELMO2, SIRPA	1541	118	17446	1.53508	1	1	0.988227
GOTERM_MF_DIRECT	GO:0004896~cytokine receptor activity	8	0.408789	0.0977731	CX3CR1, CSF3R, LEPR, IL5RA, LIFR, CSF2RB, PRLR, IL13RA1	1541	45	17446	2.01266	1	1	0.988227

[truncated: 6 more sheets: LZKO↓BP, LZKO↓MF, PreL-LZ↑vsKOLZ↓BP , PreL-LZ↑vsKOLZ↓MF , LZKO↓KEGG, LZKO↑KEGG]
