# Supplementary material for: NAT10-mediated N4-acetylcytidine modification is required for meiosis entry and progression in male germ cells
Source: Nucleic Acids Res. 2022 Jul 8;50(19):10896–913. doi: 10.1093/nar/gkac594 (PMC9638909; doi:10.1093/nar/gkac594)
Supplement: gkac594_Supplemental_Files [file gkac594_supplemental_files.zip › Supplementary Table S7. GO List of overlap genes between LZ stage DEGSs with ac4C-transcripts in HeLa cells.xlsx]

## Sheet: dysregulated genes overlap with
Up-regulated genes overlap with ac4C-genes	Dwon-regulated genes overlap with ac4C-genes
Rin1	Tcea2
Slc35e2	Asrgl1
D17H6S53E	Bsg
Irak1	Cchcr1
Decr2	Gsk3b
Ikbkg	Sdr39u1
Ghdc	Ubxn11
Rab11fip1	G6pc3
Rfxank	Abhd8
Syt12	Mesp1
H2-T24	Diablo
Slx1b	Coro1b
Pola2	Hagh
Ociad2	Mkrn1
Fam83a	Fbxw5
Loxl2	Lman2
Mrpl9	Gatad1
Stxbp2	Psmc3ip
Ddx11	Ap2a1
Ybey	Capns1
Ccdc85b	Edf1
Terf2ip	Ppp1r11
Gga2	Dnajb2
Scaf11	Rrp1
Mcm8	Cd320
Dnase2a	Calm3
Zfp36l1	Lrpap1
Ube2j2	Cln6
Hspa1b	Dgcr6
Plin3	Mea1
Arrb2	Ppm1g
Hs2st1	Paip1
Eid1	Agbl5
Pfkl	Rnf10
Wrnip1	Osbp2
Xpo7	Rad23a
Cbfb	Dmap1
Fbxl3	Nkiras2
Myo1c	Eri3
Tmem65	Pkig
Cdk9	Spats2
Nom1	Nat9
Sun2	Pnpla2
C1ra	Tpi1
Bex1	Psmc5
Crtc3	Aspscr1
Map2k1	Mzt2
Crim1	Trappc6a
Rbm12	Rab11b
Spc24	Trp53i13
Dusp9	Snx1
Prpf19	Pfkm
Ythdf1	Ruvbl2
Arl5a	Plekhj1
Bahd1	Cog4
Nrarp	Ppil2
Hnrnpab	Agpat1
Ncl	Polr2a
Incenp	Ptdss2
Nus1	Katnb1
Crk	Timm13
Ttyh3	Pkmyt1
Wls	Nudt4
Rnf44	Mrpl37
Wee1	Bag6
Nol7	Chchd6
Fadd	Nagk
Gar1	Yif1a
Gtpbp3	Fbxo46
Enah	Eno3
Fus	Yipf2
Irf2bp2	Snx3
Zbtb9	Capzb
Cebpb	Pin1
Tmed9	Ube2m
Gramd4	Pfkp
Tmem184b	Rhbdd3
Noa1	Upf3a
Tmem158	Plec
Trim25	Zfpl1
Atf5	Cuedc2
Dusp1	Dctn3
Pycr1	Bcl7b
Eid2	Irf3
Plekha3	Coq4
Mbd2	Akap12
Hexim1	Chid1
U2af2	Gmppa
Agap1	Brms1
Pdcd11	Krt8
Sh3bp5	Idh3b
Usf2	Dnajc4
Hnrnpa2b1	Usp21
Zfp553	Trim11
Plekhg3	Gorasp2
Arhgap17	Ndufv1
Ttc19	Xpo6
C77080	Ddx41
Ier5	Chaf1a
Vat1	Cct3
Fhl3	Pnkd
Kif1c	Sdf2l1
Rap1a	Ubxn6
Polr3d	Dctn2
Crebzf	Poll
Midn	Tubb4b
Mettl9	Creld2
Golph3	Tars2
Fgfr2	Sil1
Acly	Mus81
Neto2	Kif3b
Limk1	Hcfc1r1
Mcm2	Fbxo7
Ugdh	Mapkap1
Socs3	Sugp2
Snrnp70	Slc41a3
Thap11	Mrpl4
Ptpn11	Mrps34
Nucks1	Naglu
Pdlim2	Amdhd2
Armcx3	Raver1
Adra2c	Dgat1
Tpbg	Ppp1r13l
Tmem109	Nudt9
Kdm4a	4931428L18Rik
Mdfic	Rnf166
Jund	Psmc3
Yy1	Ppp4c
Sox4	Stk25
Hspa1a	Pold2
Eci1	Hmox2
Zcchc3	Mapk3
Myo10	Ly6k
Rhobtb2	Mark2
Mau2	2310061I04Rik
Ptpn12	Fam89b
Lrfn4	Cib1
Zc3h7b	Spsb2
Lsm14a	Map2k5
Cdt1	Capn10
Serpinh1	Nt5c
Cited2	Pcgf6
Fam43a	Tymp
Cdc73	Hdlbp
Ccnf	Nr1h2
Rhoq	Dnajb1
Hk2	Dus1l
Fxr2	Nckap1
Sirt1	Eefsec
Myc	Man2c1
Pabpc4	Rab1b
Setd7	Stub1
Cnot3	Fkbp4
Pawr	Prr14
Itpripl2	Vps4a
Marcksl1	Zfyve19
Idh2	Fam98c
Ptgfrn	Tmed1
Ahnak	Hemk1
Nupr1	Mxd4
Zfp740	Eif3g
Pip4k2b	Trim28
Stk24	Cdk5rap3
Ddit4	Snx17
Igfbp4	Aatf
2200002D01Rik	Slc25a28
Col4a5	Bad
Mllt6	Gtpbp2
Zfp503	Pink1
Wipf1	Phf1
Rhob	Spg7
Numbl	Dhx34
Anxa11	Tom1
Kank2	Alkbh7
Nr4a1	Rrp7a
Cdkn1c	Ppp1r35
Lamb1	Gmcl1
Fmr1	Slc25a1
Pcgf2	Atxn7l3
Ccng2	1110065P20Rik
Glis2	Dap
Armcx6	Cfl1
Ckb	Taf6
Fbxl19	Lrrc8a
Brwd3	Nfs1
Prmt1	Ankrd11
Gusb	Git1
Tead2	Srrt
Upp1	Pwwp2b
Tfap4	Bckdha
Ormdl3	Egln2
Ece1	Carm1
Slc12a4	Stx5a
Id1	Abcf3
Metrn	Sdhaf1
Egln3	Tmem203
Vasp	Kat5
Urm1	Fastk
Furin	Spsb3
Kctd15	Pex16
Dvl2	Hspbp1
Tmem164	Thap4
Metrnl	Pcsk7
Eml2	Fzr1
Selenbp1	Cdk10
Ppl	Gpr108
Ldlr	Dvl1
Vegfa	Npepps
Aldh2	Spire2
Sik1	Dennd1a
Cuedc1	Mbd3
Gpt2	Ppp1r16a
Sh3pxd2a	Ap2m1
Ush1c	Ciz1
Gng11	Josd2
Podxl	Dcaf8
Erf	Ino80c
Tead3	Gtf2h4
Zbtb7b	Mcat
Stat6	Rmnd5b
	Cant1
	Aldoart1
	Ascc2
	Upf1
	Leng8
	Slc25a10
	Eif4g3
	Uck1
	Gmppb
	Thop1
	Arpc5l
	Prrc2a
	Drap1
	Smarca2
	Morc2b
	Bcat2
	Hook2
	Ogfod2
	Odc1
	Mad1l1
	Zfp523
	Ranbp3
	Lmna
	Ranbp1
	Skiv2l
	Dnm2
	Gnb2
	Miip
	Sap30bp
	Larp6
	Plxnb2
	Tex264
	Gm13547
	1700037H04Rik
	Aven
	Vamp2
	Ncln
	Atg9a
	Trpc4ap
	Spag7
	Pick1
	Exosc3
	Btbd1
	Pacs1
	Rusc2
	Xrcc3
	Ppp5c
	Larp1
	Zfp511
	H2-Ke6
	Macrod1
	Gpank1
	Lysmd1
	Lrrc59
	Dtnbp1
	Sharpin
	Lrrc45
	Sec14l1
	Ccdc107
	Aifm2
	Trim27
	Plcg1
	Tbl2
	Rpusd3
	Gpc1
	Exoc7
	Safb2
	Gjd3
	Lman2l
	Flywch2
	Sgta
	Surf2
	Gtf3c4
	Rhpn1
	Creb3
	Ppp1ca
	Ube2s
	Wbp2
	Scrib
	Fancg
	Slc16a3
	Cdc42ep4
	Tspyl2
	Akap8l
	Npepl1
	Nt5dc2
	Map3k11
	Plekhm2
	Hnrnpul1
	Hspb7
	Syvn1
	Ckap4
	Ppp1r10
	Wdr6
	Fbxw4
	Acbd6
	Klf13
	Tbcd
	Xrcc1
	Arl2
	Kri1
	Mypn
	Trp53i11
	Lmf2
	P4htm
	Asl
	Hk1
	Mfn2
	Isoc2b
	Aldh3b1
	Tspan4
	Ctxn1
	Aldoart2
	Ogg1
	Prss21
	Wwox
	Mb
	Oplah
	Ccdc97
	Sympk
	Tusc1
	Spag16
	Fam83h
	Vps72
	Alppl2
	Zfp629
	Hddc3
	Rnf25
	Dhrs4
	Itprip
	Adcy6
	Ccdc106
	B4galt7
	Frat2
	Rab20
	Cdh24
	Matk
	Thtpa
	Mthfsd
	Hgs
	Kifc3
	Shkbp1
	Pitpnm1
	Zfp524
	Atxn2l
	Polr1a
	Evl
	Rps6kb2

## Sheet: LZKO↑_ac4coverlapMF
Category	Term	Count	%	PValue	Genes	List Total	Pop Hits	Pop Total	Fold Enrichment	Bonferroni	Benjamini	FDR
GOTERM_MF_DIRECT	GO:0005515~protein binding	82	37.2727	6.06239e-09	CDKN1C, CITED2, FMR1, SETD7, FHL3, PRPF19, CDC73, YY1, SH3PXD2A, MYC, TMEM109, PIP4K2B, IKBKG, TEAD2, WLS, SUN2, MAP2K1, PRMT1, PAWR, WRNIP1, SIRT1, RHOB, ARMCX3, ENAH, EID1, MDFIC, NCL, TERF2IP, SIK1, NUPR1, ATF5, CRK, RHOQ, CEBPB, BEX1, CBFB, STXBP2, USH1C, FURIN, PPL, ZFP36L1, RHOBTB2, GLIS2, SOCS3, FXR2, RAP1A, IRAK1, TMEM65, CCDC85B, U2AF2, GAR1, DVL2, SERPINH1, FADD, CKB, LDLR, VASP, JUND, …	193	4092	17446	1.81141	2.57045e-06	2.57046e-06	2.52802e-06
GOTERM_MF_DIRECT	GO:0044822~poly(A) RNA binding	29	13.1818	3.48753e-05	AHNAK, FMR1, NOL7, NUCKS1, ZFP36L1, FXR2, PDCD11, SNRNP70, U2AF2, ZC3H7B, GAR1, SERPINH1, TRIM25, KIF1C, MRPL9, RBM12, NOM1, YTHDF1, SCAF11, PRMT1, FUS, PABPC4, ANXA11, HNRNPAB, NOA1, NCL, HNRNPA2B1, ZCCHC3, LSM14A	193	1113	17446	2.35527	0.0146786	0.00739356	0.00727149
GOTERM_MF_DIRECT	GO:0042802~identical protein binding	19	8.63636	0.000193301	CREBZF, SUN2, PRMT1, ECI1, FMR1, PYCR1, WRNIP1, PRPF19, SIRT1, VEGFA, PFKL, FXR2, ALDH2, NCL, DVL2, STAT6, FADD, IER5, LDLR	193	625	17446	2.74797	0.078698	0.0273198	0.0268688
GOTERM_MF_DIRECT	GO:0003677~DNA binding	37	16.8182	0.000470278	CEBPB, CBFB, MCM8, GLIS2, ZFP36L1, YY1, MYC, STAT6, ZBTB7B, SOX4, TEAD2, TEAD3, CDT1, JUND, FUS, PCGF2, DDX11, FBXL19, MBD2, RFXANK, WRNIP1, USF2, HNRNPAB, THAP11, ZBTB9, CDK9, NR4A1, POLA2, TFAP4, NCL, POLR3D, ERF, TERF2IP, NUPR1, ZFP553, ATF5, MCM2	193	1847	17446	1.81081	0.180814	0.0498494	0.0490264
GOTERM_MF_DIRECT	GO:0000166~nucleotide binding	37	16.8182	0.00111429	MCM8, AGAP1, UBE2J2, HK2, RHOBTB2, RAP1A, IRAK1, SNRNP70, U2AF2, KIF1C, PIP4K2B, CKB, RBM12, ARL5A, MAP2K1, MYO10, FUS, PABPC4, DDX11, LIMK1, WRNIP1, HNRNPAB, RHOB, GTPBP3, CDK9, ACLY, PFKL, WEE1, MYO1C, STK24, NOA1, NCL, HNRNPA2B1, SIK1, RHOQ, FGFR2, MCM2	193	1936	17446	1.72757	0.376698	0.0944921	0.0929321
GOTERM_MF_DIRECT	GO:0003682~chromatin binding	14	6.36364	0.00200476	CEBPB, CITED2, PCGF2, DDX11, FMR1, SETD7, MBD2, NUCKS1, LOXL2, CDK9, POLR3D, BAHD1, NUPR1, ATF5	193	466	17446	2.71569	0.572957	0.13568	0.13344
GOTERM_MF_DIRECT	GO:0071889~14-3-3 protein binding	4	1.81818	0.00224	DDIT4, SIK1, ARRB2, ZFP36L1	193	24	17446	15.0656	0.613577	0.13568	0.13344
GOTERM_MF_DIRECT	GO:0001077~transcriptional activator activity, RNA polymerase II core promoter proximal region sequence-specific binding	10	4.54545	0.00307734	NR4A1, CEBPB, TFAP4, JUND, MYC, STAT6, NUCKS1, ZBTB7B, SOX4, GLIS2	193	270	17446	3.34792	0.729317	0.163099	0.160406
GOTERM_MF_DIRECT	GO:0003690~double-stranded DNA binding	7	3.18182	0.00396227	KDM4A, JUND, DDX11, MYC, NUCKS1, USF2, LSM14A	193	136	17446	4.65262	0.814247	0.186667	0.183585
GOTERM_MF_DIRECT	GO:0005522~profilin binding	3	1.36364	0.0062079	VASP, ENAH, RHOQ	193	11	17446	24.6528	0.928664	0.263215	0.25887
GOTERM_MF_DIRECT	GO:0016301~kinase activity	16	7.27273	0.00771851	CDKN1C, MAP2K1, LIMK1, DUSP9, HK2, CDK9, PFKL, WEE1, IRAK1, STK24, PIP4K2B, SIK1, CKB, IKBKG, CRK, FGFR2	193	674	17446	2.14585	0.962572	0.281356	0.276711
GOTERM_MF_DIRECT	GO:0042826~histone deacetylase binding	6	2.72727	0.00796289	YY1, CEBPB, TFAP4, SIK1, RFXANK, HSPA1A	193	112	17446	4.84252	0.966284	0.281356	0.276711
GOTERM_MF_DIRECT	GO:0019899~enzyme binding	11	5	0.0102722	GOLPH3, JUND, U2AF2, PRMT1, PAWR, LAMB1, ARRB2, CRK, SIRT1, MCM2, HSPA1A	193	384	17446	2.58941	0.987449	0.335031	0.3295
GOTERM_MF_DIRECT	GO:0046982~protein heterodimerization activity	13	5.90909	0.0116604	CEBPB, FMR1, LIMK1, ADRA2C, USF2, VEGFA, NR4A1, POLA2, FXR2, IRAK1, MYC, IKBKG, SOX4	193	514	17446	2.28622	0.993078	0.353144	0.347314
GOTERM_MF_DIRECT	GO:0008134~transcription factor binding	10	4.54545	0.0136608	CDK9, NR4A1, CEBPB, JUND, PDCD11, MDFIC, MYC, ID1, NUCKS1, SIRT1	193	342	17446	2.64309	0.997068	0.386145	0.37977
GOTERM_MF_DIRECT	GO:0003700~transcription factor activity, sequence-specific DNA binding	18	8.18182	0.0179828	CREBZF, CEBPB, JUND, CITED2, USF2, HNRNPAB, GLIS2, YY1, NR4A1, MYC, ID1, ERF, STAT6, ZBTB7B, ATF5, SOX4, TEAD2, TEAD3	193	883	17446	1.84268	0.999544	0.458627	0.451056
GOTERM_MF_DIRECT	GO:0017016~Ras GTPase binding	3	1.36364	0.0200991	MAP2K1, RAP1A, RIN1	193	20	17446	13.5591	0.999818	0.458627	0.451056
GOTERM_MF_DIRECT	GO:0003729~mRNA binding	6	2.72727	0.0204806	FXR2, SNRNP70, PABPC4, FMR1, MBD2, ZFP36L1	193	142	17446	3.81946	0.999845	0.458627	0.451056
GOTERM_MF_DIRECT	GO:0031072~heat shock protein binding	4	1.81818	0.0205517	IRAK1, LIMK1, ATF5, HSPA1A	193	53	17446	6.82217	0.99985	0.458627	0.451056
GOTERM_MF_DIRECT	GO:0003714~transcription corepressor activity	6	2.72727	0.0299217	EID1, CITED2, ERF, IRF2BP2, SIRT1, LOXL2	193	157	17446	3.45454	0.999997	0.634341	0.623868
GOTERM_MF_DIRECT	GO:0003705~transcription factor activity, RNA polymerase II distal enhancer sequence-specific binding	4	1.81818	0.034847	CEBPB, TFAP4, USF2, TEAD2	193	65	17446	5.56269	1	0.703578	0.691963
GOTERM_MF_DIRECT	GO:0000979~RNA polymerase II core promoter sequence-specific DNA binding	4	1.81818	0.0376196	CDK9, CEBPB, MYC, STAT6	193	67	17446	5.39664	1	0.725033	0.713063
GOTERM_MF_DIRECT	GO:0019904~protein domain specific binding	8	3.63636	0.0412314	MBD2, DVL2, PTPN11, ARRB2, IKBKG, GUSB, CRK, SIRT1	193	289	17446	2.50225	1	0.732297	0.720208
GOTERM_MF_DIRECT	GO:0017124~SH3 domain binding	5	2.27273	0.0414508	VASP, ENAH, SH3BP5, ARHGAP17, PTPN12	193	118	17446	3.83025	1	0.732297	0.720208
GOTERM_MF_DIRECT	GO:0044212~transcription regulatory region DNA binding	7	3.18182	0.0443567	YY1, CDK9, CEBPB, TFAP4, JUND, ATF5, GLIS2	193	233	17446	2.71569	1	0.75229	0.73987
GOTERM_MF_DIRECT	GO:0043565~sequence-specific DNA binding	13	5.90909	0.0476135	CREBZF, CEBPB, JUND, USF2, HNRNPAB, YY1, NR4A1, TFAP4, MYC, NCL, ERF, STAT6, ATF5	193	633	17446	1.85643	1	0.776466	0.763647
GOTERM_MF_DIRECT	GO:0035035~histone acetyltransferase binding	3	1.36364	0.0509088	EID1, CEBPB, CITED2	193	33	17446	8.21762	1	0.799457	0.786259
GOTERM_MF_DIRECT	GO:0097322~7SK snRNA binding	2	0.909091	0.0745528	HEXIM1, CDK9	193	7	17446	25.8268	1	1	0.984574
GOTERM_MF_DIRECT	GO:0008140~cAMP response element binding protein binding	2	0.909091	0.0745528	CRTC3, SIK1	193	7	17446	25.8268	1	1	0.984574
GOTERM_MF_DIRECT	GO:1990247~N6-methyladenosine-containing RNA binding	2	0.909091	0.0745528	YTHDF1, HNRNPA2B1	193	7	17446	25.8268	1	1	0.984574
GOTERM_MF_DIRECT	GO:0019838~growth factor binding	3	1.36364	0.0779065	DUSP1, IGFBP4, VEGFA	193	42	17446	6.4567	1	1	0.984574
GOTERM_MF_DIRECT	GO:0003779~actin binding	8	3.63636	0.0805722	VASP, ENAH, MARCKSL1, MYO1C, MYO10, WIPF1, PAWR, FHL3	193	338	17446	2.1395	1	1	0.984574
GOTERM_MF_DIRECT	GO:0019900~kinase binding	4	1.81818	0.0811018	CEBPB, PFKL, MIDN, ATF5	193	92	17446	3.93016	1	1	0.984574
GOTERM_MF_DIRECT	GO:0008022~protein C-terminus binding	6	2.72727	0.0816058	MAP2K1, MYO1C, NCL, ID1, SIRT1, EML2	193	209	17446	2.59504	1	1	0.984574
GOTERM_MF_DIRECT	GO:0035197~siRNA binding	2	0.909091	0.0847418	FMR1, MBD2	193	8	17446	22.5984	1	1	0.984574
GOTERM_MF_DIRECT	GO:0005102~receptor binding	9	4.09091	0.0858002	H2-T24, MYO1C, NCL, ARRB2, GUSB, DECR2, EML2, VEGFA, HSPA1A	193	412	17446	1.97462	1	1	0.984574
GOTERM_MF_DIRECT	GO:0098641~cadherin binding involved in cell-cell adhesion	7	3.18182	0.0883332	VASP, STK24, AHNAK, PLIN3, TRIM25, PPL, HSPA1A	193	279	17446	2.26794	1	1	0.984574
GOTERM_MF_DIRECT	GO:0003723~RNA binding	14	6.36364	0.0900335	NOM1, YTHDF1, DDX11, FMR1, HNRNPAB, YY1, FXR2, PDCD11, U2AF2, SNRNP70, NCL, HNRNPA2B1, GAR1, RBM12	193	780	17446	1.62245	1	1	0.984574
GOTERM_MF_DIRECT	GO:0031625~ubiquitin protein ligase binding	7	3.18182	0.0941577	KDM4A, MYC, CKB, ARRB2, IKBKG, UBE2J2, HSPA1A	193	284	17446	2.22802	1	1	0.984574
GOTERM_MF_DIRECT	GO:0035064~methylated histone binding	3	1.36364	0.0944436	KDM4A, FMR1, LOXL2	193	47	17446	5.76982	1	1	0.984574

## Sheet: LZKO↑_ac4coverlapBP
Category	Term	Count	%	PValue	Genes	List Total	Pop Hits	Pop Total	Fold Enrichment	Bonferroni	Benjamini	FDR
GOTERM_BP_DIRECT	GO:0006351~transcription, DNA-templated	47	21.3636	1.54609e-07	CREBZF, KANK2, CEBPB, CRTC3, CITED2, ZFP503, SETD7, CDC73, GLIS2, LOXL2, YY1, CCDC85B, MYC, BAHD1, STAT6, IKBKG, ZBTB7B, ZFP740, SOX4, TEAD2, TEAD3, HEXIM1, KDM4A, JUND, PCGF2, MBD2, PAWR, IRF2BP2, RFXANK, USF2, HNRNPAB, SIRT1, THAP11, ZBTB9, CDK9, NR4A1, EID1, EID2, MDFIC, POLR3D, CNOT3, ID1, ERF, TERF2IP, NUPR1, ZFP553, ATF5	200	1885	18082	2.25425	0.000221376	0.000221401	0.000220628
GOTERM_BP_DIRECT	GO:0045944~positive regulation of transcription from RNA polymerase II promoter	30	13.6364	1.522e-06	CEBPB, CRTC3, CBFB, CITED2, NUCKS1, CDC73, GLIS2, MLLT6, YY1, MYC, STAT6, FADD, IKBKG, ZBTB7B, SOX4, TEAD2, TEAD3, JUND, RFXANK, USF2, SIRT1, VEGFA, ARMCX3, CDK9, NR4A1, TFAP4, NCL, ATF5, RHOQ, FGFR2	200	995	18082	2.72593	0.00217713	0.000804426	0.000801617
GOTERM_BP_DIRECT	GO:0000122~negative regulation of transcription from RNA polymerase II promoter	25	11.3636	1.68525e-06	CDKN1C, KANK2, CITED2, NRARP, CDC73, GLIS2, YY1, MYC, STAT6, HEXIM1, JUND, PCGF2, MBD2, PAWR, IRF2BP2, HNRNPAB, SIRT1, VEGFA, EID1, EID2, HNRNPA2B1, ID1, ERF, SIK1, FGFR2	200	729	18082	3.10048	0.00241037	0.000804426	0.000801617
GOTERM_BP_DIRECT	GO:0006355~regulation of transcription, DNA-templated	47	21.3636	2.77417e-05	CREBZF, KANK2, CEBPB, CRTC3, CITED2, ZFP503, SETD7, GLIS2, LOXL2, YY1, CCDC85B, MYC, BAHD1, STAT6, IKBKG, ZBTB7B, ZFP740, SOX4, TEAD2, TEAD3, HEXIM1, KDM4A, RNF44, JUND, PRMT1, PCGF2, MBD2, PAWR, IRF2BP2, RFXANK, USF2, HNRNPAB, SIRT1, THAP11, ZBTB9, CDK9, NR4A1, EID1, EID2, MDFIC, CNOT3, ID1, ERF, TERF2IP, NUPR1, ZFP553, ATF5	200	2279	18082	1.86453	0.0389479	0.00993154	0.00989686
GOTERM_BP_DIRECT	GO:0010629~negative regulation of gene expression	13	5.90909	3.88979e-05	KDM4A, MAP2K1, CITED2, FMR1, ZFP503, PAWR, SIRT1, VEGFA, YY1, TFAP4, MYC, ID1, LDLR	200	265	18082	4.43521	0.0541798	0.0111403	0.0111015
GOTERM_BP_DIRECT	GO:0071364~cellular response to epidermal growth factor stimulus	5	2.27273	0.000636376	NCL, MYC, ID1, PTPN12, ZFP36L1	200	36	18082	12.5569	0.598112	0.126628	0.126186
GOTERM_BP_DIRECT	GO:0045892~negative regulation of transcription, DNA-templated	17	7.72727	0.000695179	HEXIM1, CREBZF, KDM4A, CEBPB, CITED2, SIRT1, GLIS2, LOXL2, EID1, EID2, TFAP4, IRAK1, MDFIC, CCDC85B, BAHD1, ID1, ATF5	200	579	18082	2.65453	0.630588	0.126628	0.126186
GOTERM_BP_DIRECT	GO:0030177~positive regulation of Wnt signaling pathway	5	2.27273	0.00070742	MBD2, CDC73, SOX4, FGFR2, WLS	200	37	18082	12.2176	0.637012	0.126628	0.126186
GOTERM_BP_DIRECT	GO:0060548~negative regulation of cell death	6	2.72727	0.00189252	KDM4A, MYC, TMEM109, SIRT1, SOX4, TEAD2	200	80	18082	6.78075	0.93364	0.301121	0.300069
GOTERM_BP_DIRECT	GO:0007507~heart development	10	4.54545	0.00244839	HEXIM1, MAP2K1, CITED2, MBD2, ID1, DVL2, ECE1, PTPN11, SOX4, ZFP36L1	200	261	18082	3.46398	0.970115	0.319079	0.317965
GOTERM_BP_DIRECT	GO:0006974~cellular response to DNA damage stimulus	13	5.90909	0.00245103	EGLN3, MCM8, SLX1B, DDX11, FMR1, SETD7, WRNIP1, PRPF19, SIRT1, YY1, CDK9, MYC, IKBKG	200	420	18082	2.7984	0.970228	0.319079	0.317965
GOTERM_BP_DIRECT	GO:0008283~cell proliferation	9	4.09091	0.00307341	GOLPH3, MAP2K1, CITED2, MYC, DDIT4, FURIN, ZFP36L1, VEGFA, FAM83A	200	220	18082	3.69859	0.987819	0.36676	0.365479
GOTERM_BP_DIRECT	GO:0007049~cell cycle	16	7.27273	0.00334937	CDKN1C, CDT1, MCM8, DUSP1, DDX11, CCNF, ANXA11, CDC73, EID1, MAU2, WEE1, INCENP, CCNG2, SIK1, SPC24, MCM2	200	614	18082	2.35596	0.991806	0.368946	0.367658
GOTERM_BP_DIRECT	GO:0006915~apoptotic process	15	6.81818	0.00433642	KANK2, EGLN3, DNASE2A, PAWR, ECE1, GRAMD4, SIRT1, ZFP36L1, RHOB, NR4A1, STK24, NOA1, DDIT4, FADD, FGFR2	200	570	18082	2.37921	0.998017	0.404221	0.40281
GOTERM_BP_DIRECT	GO:0042771~intrinsic apoptotic signaling pathway in response to DNA damage by p53 class mediator	4	1.81818	0.00470389	DDIT4, TMEM109, NUPR1, SIRT1	200	31	18082	11.6658	0.998831	0.404221	0.40281
GOTERM_BP_DIRECT	GO:0045893~positive regulation of transcription, DNA-templated	15	6.81818	0.00474983	CDKN1C, CEBPB, MAP2K1, CITED2, SETD7, USF2, HNRNPAB, GLIS2, NR4A1, TFAP4, MDFIC, MYC, DVL2, ATF5, SOX4	200	576	18082	2.35443	0.998906	0.404221	0.40281
GOTERM_BP_DIRECT	GO:0010628~positive regulation of gene expression	12	5.45455	0.00479871	YY1, KDM4A, MAP2K1, CITED2, ID1, PAWR, ARRB2, IKBKG, ZBTB7B, LDLR, FGFR2, VEGFA	200	399	18082	2.7191	0.99898	0.404221	0.40281
GOTERM_BP_DIRECT	GO:0048147~negative regulation of fibroblast proliferation	4	1.81818	0.0051489	MYC, PAWR, NUPR1, CDC73	200	32	18082	11.3012	0.999384	0.409624	0.408194
GOTERM_BP_DIRECT	GO:0008154~actin polymerization or depolymerization	3	1.36364	0.00620892	VASP, ENAH, WIPF1	200	11	18082	24.6573	0.999866	0.455135	0.453546
GOTERM_BP_DIRECT	GO:0090263~positive regulation of canonical Wnt signaling pathway	5	2.27273	0.00635663	DVL2, NRARP, SOX4, FGFR2, WLS	200	67	18082	6.74701	0.999892	0.455135	0.453546
GOTERM_BP_DIRECT	GO:0007346~regulation of mitotic cell cycle	4	1.81818	0.0077484	CDKN1C, MYC, SIK1, SIRT1	200	37	18082	9.77405	0.999985	0.504351	0.50259
GOTERM_BP_DIRECT	GO:0031648~protein destabilization	4	1.81818	0.0077484	ID1, FBXL3, SIRT1, CDC73	200	37	18082	9.77405	0.999985	0.504351	0.50259
GOTERM_BP_DIRECT	GO:0045595~regulation of cell differentiation	4	1.81818	0.00896864	EID1, SOCS3, STK24, SIK1	200	39	18082	9.27282	0.999998	0.558395	0.556446
GOTERM_BP_DIRECT	GO:0007275~multicellular organism development	21	9.54545	0.00973257	NUS1, NUMBL, BEX1, DNASE2A, METRN, CITED2, NRARP, SIRT1, VEGFA, GLIS2, RHOB, ENAH, EID2, CNOT3, ID1, DVL2, SIK1, ZBTB7B, LSM14A, KCTD15, WLS	200	1029	18082	1.8451	0.999999	0.58071	0.578682
GOTERM_BP_DIRECT	GO:0048011~neurotrophin TRK receptor signaling pathway	3	1.36364	0.0115158	BEX1, DDIT4, PTPN11	200	15	18082	18.082	1	0.659627	0.657324
GOTERM_BP_DIRECT	GO:0030154~cell differentiation	17	7.72727	0.0125814	NUS1, CEBPB, BEX1, METRN, CITED2, USH1C, SIRT1, VEGFA, GLIS2, RHOB, YY1, ENAH, EID1, EID2, CCDC85B, SIK1, ZBTB7B	200	780	18082	1.97047	1	0.689871	0.687462
GOTERM_BP_DIRECT	GO:0042127~regulation of cell proliferation	8	3.63636	0.0130073	EGLN3, EID2, JUND, MBD2, STAT6, ATF5, SIRT1, FGFR2	200	227	18082	3.18626	1	0.689871	0.687462
GOTERM_BP_DIRECT	GO:0051028~mRNA transport	5	2.27273	0.0161954	MYO1C, FMR1, HNRNPA2B1, XPO7, ZFP36L1	200	88	18082	5.13693	1	0.81089	0.808058
GOTERM_BP_DIRECT	GO:0001678~cellular glucose homeostasis	3	1.36364	0.0164216	NUCKS1, SIRT1, HK2	200	18	18082	15.0683	1	0.81089	0.808058
GOTERM_BP_DIRECT	GO:0001666~response to hypoxia	7	3.18182	0.0197204	EGLN3, CITED2, DDIT4, ECE1, SOX4, LOXL2, VEGFA	200	192	18082	3.2962	1	0.941321	0.938034
GOTERM_BP_DIRECT	GO:0001843~neural tube closure	5	2.27273	0.0223121	VASP, ENAH, CITED2, DVL2, TEAD2	200	97	18082	4.66031	1	1	0.997205
GOTERM_BP_DIRECT	GO:0035914~skeletal muscle cell differentiation	4	1.81818	0.0226612	NR4A1, CITED2, MYC, NUPR1	200	55	18082	6.57527	1	1	0.997205
GOTERM_BP_DIRECT	GO:0070301~cellular response to hydrogen peroxide	4	1.81818	0.0248761	PCGF2, STAT6, SIRT1, RHOB	200	57	18082	6.34456	1	1	0.997205
GOTERM_BP_DIRECT	GO:0030335~positive regulation of cell migration	7	3.18182	0.0250378	SUN2, MAP2K1, MYO1C, PODXL, FURIN, LAMB1, VEGFA	200	203	18082	3.11759	1	1	0.997205
GOTERM_BP_DIRECT	GO:0035335~peptidyl-tyrosine dephosphorylation	3	1.36364	0.0283759	DUSP1, PTPN11, PTPN12	200	24	18082	11.3012	1	1	0.997205
GOTERM_BP_DIRECT	GO:0030511~positive regulation of transforming growth factor beta receptor signaling pathway	3	1.36364	0.0283759	CDKN1C, CITED2, FURIN	200	24	18082	11.3012	1	1	0.997205
GOTERM_BP_DIRECT	GO:0031297~replication fork processing	3	1.36364	0.0283759	CDK9, DDX11, NUCKS1	200	24	18082	11.3012	1	1	0.997205
GOTERM_BP_DIRECT	GO:0007623~circadian rhythm	5	2.27273	0.031477	JUND, ID1, FBXL3, ATF5, SIRT1	200	108	18082	4.18565	1	1	0.997205
GOTERM_BP_DIRECT	GO:0006357~regulation of transcription from RNA polymerase II promoter	10	4.54545	0.0320272	JUND, CITED2, ERF, NUCKS1, NUPR1, ATF5, USF2, CDC73, BRWD3, GLIS2	200	397	18082	2.27733	1	1	0.997205
GOTERM_BP_DIRECT	GO:0043065~positive regulation of apoptotic process	9	4.09091	0.0324062	NR4A1, TFAP4, DUSP1, PAWR, FADD, NUPR1, SIRT1, SOX4, RHOB	200	335	18082	2.42893	1	1	0.997205
GOTERM_BP_DIRECT	GO:0021697~cerebellar cortex formation	2	0.909091	0.032656	MAP2K1, PTPN11	200	3	18082	60.2733	1	1	0.997205
GOTERM_BP_DIRECT	GO:0043488~regulation of mRNA stability	3	1.36364	0.0329396	PABPC4, FMR1, ZFP36L1	200	26	18082	10.4319	1	1	0.997205
GOTERM_BP_DIRECT	GO:0002092~positive regulation of receptor internalization	3	1.36364	0.0353219	FMR1, ARRB2, VEGFA	200	27	18082	10.0456	1	1	0.997205
GOTERM_BP_DIRECT	GO:0001938~positive regulation of endothelial cell proliferation	4	1.81818	0.037631	NR4A1, NRARP, SIRT1, VEGFA	200	67	18082	5.39761	1	1	0.997205
GOTERM_BP_DIRECT	GO:0043154~negative regulation of cysteine-type endopeptidase activity involved in apoptotic process	4	1.81818	0.037631	NR4A1, ARRB2, HSPA1B, VEGFA	200	67	18082	5.39761	1	1	0.997205
GOTERM_BP_DIRECT	GO:0051259~protein oligomerization	4	1.81818	0.037631	PFKL, IRAK1, AHNAK, DVL2	200	67	18082	5.39761	1	1	0.997205
GOTERM_BP_DIRECT	GO:0002040~sprouting angiogenesis	3	1.36364	0.0402787	NRARP, LOXL2, VEGFA	200	29	18082	9.35276	1	1	0.997205
GOTERM_BP_DIRECT	GO:0043392~negative regulation of DNA binding	3	1.36364	0.0402787	TFAP4, ID1, SIRT1	200	29	18082	9.35276	1	1	0.997205
GOTERM_BP_DIRECT	GO:0097421~liver regeneration	3	1.36364	0.0402787	CEBPB, RAP1A, MYC	200	29	18082	9.35276	1	1	0.997205
GOTERM_BP_DIRECT	GO:0044344~cellular response to fibroblast growth factor stimulus	3	1.36364	0.0428498	NR4A1, MYC, ZFP36L1	200	30	18082	9.041	1	1	0.997205
GOTERM_BP_DIRECT	GO:0060125~negative regulation of growth hormone secretion	2	0.909091	0.0433038	PTPN11, SIRT1	200	4	18082	45.205	1	1	0.997205
GOTERM_BP_DIRECT	GO:0000320~re-entry into mitotic cell cycle	2	0.909091	0.0433038	MYC, CCNF	200	4	18082	45.205	1	1	0.997205
GOTERM_BP_DIRECT	GO:0030174~regulation of DNA-dependent DNA replication initiation	2	0.909091	0.0433038	CDT1, WRNIP1	200	4	18082	45.205	1	1	0.997205
GOTERM_BP_DIRECT	GO:0035264~multicellular organism growth	5	2.27273	0.0436622	CDKN1C, PTPN11, ATF5, FGFR2, ZFP36L1	200	120	18082	3.76708	1	1	0.997205
GOTERM_BP_DIRECT	GO:0001837~epithelial to mesenchymal transition	3	1.36364	0.0454805	HNRNPAB, FGFR2, LOXL2	200	31	18082	8.74935	1	1	0.997205
GOTERM_BP_DIRECT	GO:0006260~DNA replication	5	2.27273	0.0470685	CDT1, POLA2, MCM8, WRNIP1, MCM2	200	123	18082	3.6752	1	1	0.997205
GOTERM_BP_DIRECT	GO:0043066~negative regulation of apoptotic process	12	5.45455	0.0489998	SOCS3, GOLPH3, ALDH2, CITED2, DUSP1, NCL, ID1, ATF5, SIRT1, CDC73, HSPA1B, VEGFA	200	566	18082	1.91682	1	1	0.997205
GOTERM_BP_DIRECT	GO:0050679~positive regulation of epithelial cell proliferation	4	1.81818	0.0514499	MYC, ID1, FGFR2, VEGFA	200	76	18082	4.75842	1	1	0.997205
GOTERM_BP_DIRECT	GO:0050873~brown fat cell differentiation	3	1.36364	0.0537146	SELENBP1, CEBPB, METRNL	200	34	18082	7.97735	1	1	0.997205
GOTERM_BP_DIRECT	GO:2000301~negative regulation of synaptic vesicle exocytosis	2	0.909091	0.053835	RAP1A, FMR1	200	5	18082	36.164	1	1	0.997205
GOTERM_BP_DIRECT	GO:0045444~fat cell differentiation	4	1.81818	0.0565305	NR4A1, CEBPB, METRNL, ATF5	200	79	18082	4.57772	1	1	0.997205
GOTERM_BP_DIRECT	GO:0070374~positive regulation of ERK1 and ERK2 cascade	6	2.72727	0.0571251	MAP2K1, RAP1A, PTPN11, ARRB2, FGFR2, VEGFA	200	188	18082	2.88543	1	1	0.997205
GOTERM_BP_DIRECT	GO:0048661~positive regulation of smooth muscle cell proliferation	4	1.81818	0.0582752	IRAK1, MYC, FGFR2, VEGFA	200	80	18082	4.5205	1	1	0.997205
GOTERM_BP_DIRECT	GO:0045786~negative regulation of cell cycle	3	1.36364	0.0594734	NR4A1, NUPR1, RHOB	200	36	18082	7.53417	1	1	0.997205
GOTERM_BP_DIRECT	GO:0002053~positive regulation of mesenchymal cell proliferation	3	1.36364	0.0624291	MYC, FGFR2, VEGFA	200	37	18082	7.33054	1	1	0.997205
GOTERM_BP_DIRECT	GO:0008285~negative regulation of cell proliferation	9	4.09091	0.0626147	KANK2, MAP2K1, TFAP4, ZFP503, ATF5, CDC73, SOX4, FGFR2, HSPA1A	200	384	18082	2.11898	1	1	0.997205
GOTERM_BP_DIRECT	GO:0015031~protein transport	12	5.45455	0.0633736	SELENBP1, GGA2, GOLPH3, TMED9, RAP1A, RAB11FIP1, MYO1C, STXBP2, XPO7, AGAP1, ARRB2, RHOB	200	592	18082	1.83264	1	1	0.997205
GOTERM_BP_DIRECT	GO:0006366~transcription from RNA polymerase II promoter	5	2.27273	0.0662414	JUND, MYC, DVL2, ARRB2, USF2	200	138	18082	3.27572	1	1	0.997205
GOTERM_BP_DIRECT	GO:0008360~regulation of cell shape	5	2.27273	0.0676447	MYO10, WIPF1, RHOQ, BRWD3, VEGFA	200	139	18082	3.25216	1	1	0.997205
GOTERM_BP_DIRECT	GO:0045787~positive regulation of cell cycle	3	1.36364	0.0715842	CITED2, MYC, FGFR2	200	40	18082	6.78075	1	1	0.997205
GOTERM_BP_DIRECT	GO:0048568~embryonic organ development	3	1.36364	0.0715842	MBD2, FGFR2, ZFP36L1	200	40	18082	6.78075	1	1	0.997205
GOTERM_BP_DIRECT	GO:0030036~actin cytoskeleton organization	5	2.27273	0.0719466	VASP, ENAH, WIPF1, FHL3, RHOQ	200	142	18082	3.18345	1	1	0.997205
GOTERM_BP_DIRECT	GO:0002043~blood vessel endothelial cell proliferation involved in sprouting angiogenesis	2	0.909091	0.0745525	NRARP, VEGFA	200	7	18082	25.8314	1	1	0.997205
GOTERM_BP_DIRECT	GO:1901838~positive regulation of transcription of nuclear large rRNA transcript from RNA polymerase I promoter	2	0.909091	0.0745525	DDX11, NCL	200	7	18082	25.8314	1	1	0.997205
GOTERM_BP_DIRECT	GO:0046676~negative regulation of insulin secretion	3	1.36364	0.0747273	PFKL, MIDN, PTPN11	200	41	18082	6.61537	1	1	0.997205
GOTERM_BP_DIRECT	GO:0016310~phosphorylation	12	5.45455	0.0761441	CDK9, PFKL, WEE1, MAP2K1, IRAK1, STK24, LIMK1, PIP4K2B, SIK1, CKB, FGFR2, HK2	200	612	18082	1.77275	1	1	0.997205
GOTERM_BP_DIRECT	GO:0043161~proteasome-mediated ubiquitin-dependent protein catabolic process	5	2.27273	0.082456	RNF44, FBXL19, FBXL3, ARRB2, SIRT1	200	149	18082	3.03389	1	1	0.997205
GOTERM_BP_DIRECT	GO:0043123~positive regulation of I-kappaB kinase/NF-kappaB signaling	5	2.27273	0.082456	IRAK1, TERF2IP, TRIM25, FADD, IKBKG	200	149	18082	3.03389	1	1	0.997205
GOTERM_BP_DIRECT	GO:0072711~cellular response to hydroxyurea	2	0.909091	0.0847414	DDX11, FMR1	200	8	18082	22.6025	1	1	0.997205
GOTERM_BP_DIRECT	GO:0016570~histone modification	2	0.909091	0.0847414	CDC73, LOXL2	200	8	18082	22.6025	1	1	0.997205
GOTERM_BP_DIRECT	GO:0000731~DNA synthesis involved in DNA repair	2	0.909091	0.0847414	WRNIP1, SIRT1	200	8	18082	22.6025	1	1	0.997205
GOTERM_BP_DIRECT	GO:0002821~positive regulation of adaptive immune response	2	0.909091	0.0847414	FADD, SIRT1	200	8	18082	22.6025	1	1	0.997205
GOTERM_BP_DIRECT	GO:1904628~cellular response to phorbol 13-acetate 12-myristate	2	0.909091	0.0847414	MYC, ZFP36L1	200	8	18082	22.6025	1	1	0.997205
GOTERM_BP_DIRECT	GO:0007067~mitotic nuclear division	7	3.18182	0.0862193	MAU2, WEE1, MAP2K1, INCENP, CCNG2, CCNF, SPC24	200	277	18082	2.28473	1	1	0.997205
GOTERM_BP_DIRECT	GO:0007595~lactation	3	1.36364	0.0910673	USF2, HK2, VEGFA	200	46	18082	5.8963	1	1	0.997205
GOTERM_BP_DIRECT	GO:0032870~cellular response to hormone stimulus	3	1.36364	0.0944513	JUND, DUSP1, SIK1	200	47	18082	5.77085	1	1	0.997205
GOTERM_BP_DIRECT	GO:0060426~lung vasculature development	2	0.909091	0.0948187	ID1, VEGFA	200	9	18082	20.0911	1	1	0.997205
GOTERM_BP_DIRECT	GO:0033129~positive regulation of histone phosphorylation	2	0.909091	0.0948187	CDK9, FMR1	200	9	18082	20.0911	1	1	0.997205
GOTERM_BP_DIRECT	GO:2000774~positive regulation of cellular senescence	2	0.909091	0.0948187	PAWR, SIRT1	200	9	18082	20.0911	1	1	0.997205
GOTERM_BP_DIRECT	GO:0045599~negative regulation of fat cell differentiation	3	1.36364	0.0978711	CCDC85B, SIRT1, VEGFA	200	48	18082	5.65062	1	1	0.997205

## Sheet: LZKO↓_ac4coverlapMF
Category	Term	Count	%	PValue	Genes	List Total	Pop Hits	Pop Total	Fold Enrichment	Bonferroni	Benjamini	FDR
GOTERM_MF_DIRECT	GO:0005515~protein binding	109	29.6196	1.9386e-06	NCKAP1, LY6K, ITPRIP, FAM89B, CIB1, TRIM28, KAT5, RUVBL2, TRIM27, ZFPL1, CDK5RAP3, FBXW5, KRT8, SCRIB, GTPBP2, GPANK1, BRMS1, HGS, TRIM11, MAPKAP1, SLC41A3, ARL2, GMCL1, CORO1B, SNX3, BAG6, SNX1, PPP4C, KIF3B, ERI3, DVL1, TSPAN4, PLCG1, DMAP1, NDUFV1, MAP2K5, EEFSEC, RHBDD3, ASPSCR1, SMARCA2, LARP6, DRAP1, PPP5C, HOOK2, STK25, GNB2, PLXNB2, CDK10, PIN1, EIF4G3, MAP3K11, MXD4, SPAG16, GSK3B, ZFP52…	308	4092	17446	1.50882	0.00101919	0.00101971	0.00101389
GOTERM_MF_DIRECT	GO:0044822~poly(A) RNA binding	42	11.413	5.71458e-06	LRRC59, PPP1R10, RRP1, AKAP8L, SRRT, HDLBP, MRPL37, DDX41, AATF, KRI1, RRP7A, MRPL4, MTHFSD, LARP1, RAVER1, TRIM28, POLR2A, DHX34, ERI3, SAFB2, WDR6, SLC16A3, MARK2, CCT3, UPF1, SPATS2, EDF1, MCAT, CKAP4, PRRC2A, ATXN2L, TBL2, HNRNPUL1, CDC42EP4, RPUSD3, MKRN1, EIF3G, FLYWCH2, FKBP4, EIF4G3, SUGP2, PLEC	308	1113	17446	2.13747	0.00300136	0.00150293	0.00149436
GOTERM_MF_DIRECT	GO:0098641~cadherin binding involved in cell-cell adhesion	18	4.8913	9.69283e-06	RANBP1, LRRC59, HDLBP, SCRIB, CORO1B, RAB11B, ATXN2L, DNAJB1, SNX1, LARP1, CAPZB, PPP1R13L, BSG, STX5A, ABCF3, MARK2, PFKP, PLEC	308	279	17446	3.65438	0.00508548	0.00169948	0.00168978
GOTERM_MF_DIRECT	GO:0046872~metal ion binding	86	23.3696	0.000180999	ZFP524, MUS81, ZFP523, RNF10, PPP1R10, PHF1, AKAP8L, MORC2B, CIB1, DDX41, ALKBH7, ENO3, HDDC3, NUDT4, THTPA, NPEPPS, CAPNS1, KAT5, TRIM28, MB, GATAD1, OGFOD2, POLL, TRIM27, MAN2C1, ZFPL1, ATXN7L3, GIT1, BCKDHA, UPF1, KLF13, ALPPL2, THAP4, NPEPL1, PITPNM1, HGS, POLR1A, ZFYVE19, PICK1, HAGH, B4GALT7, THOP1, TRIM11, RNF166, CANT1, LMAN2L, TIMM13, ZFP629, SPG7, PKMYT1, ADCY6, PPM1G, RMND5B, NT5C, NFS…	308	3355	17446	1.45195	0.0908219	0.0237122	0.023577
GOTERM_MF_DIRECT	GO:0000166~nucleotide binding	56	15.2174	0.000225401	GSK3B, DDX41, OPLAH, HK1, GMPPB, RAVER1, FASTK, NKIRAS2, RUVBL2, CCT3, UPF1, MATK, GTPBP2, DNM2, TARS2, KIFC3, RAB1B, SRRT, VPS4A, ARL2, SPG7, PKMYT1, ADCY6, RRP7A, MTHFSD, NT5C, RAB20, KIF3B, DHX34, SAFB2, MFN2, ABCF3, MAP2K5, MARK2, MAPK3, EEFSEC, XRCC3, UPF3A, TUBB4B, SMARCA2, LARP6, RAB11B, PINK1, PSMC5, UCK1, NAGK, PSMC3, STK25, UBE2S, RPS6KB2, EIF3G, CDK10, PFKM, MAP3K11, PFKP, UBE2M	308	1936	17446	1.63843	0.111814	0.0237122	0.023577
GOTERM_MF_DIRECT	GO:0016787~hydrolase activity	46	12.5	0.000454467	MUS81, CANT1, OGG1, VPS4A, ABHD8, SPG7, DDX41, PCSK7, OPLAH, HDDC3, PPM1G, NUDT4, PRSS21, NT5C, THTPA, NPEPPS, PPP4C, DHX34, RUVBL2, AMDHD2, ERI3, MACROD1, MFN2, MAN2C1, PLCG1, EXOSC3, UPF1, USP21, JOSD2, SMARCA2, ALPPL2, ASRGL1, PPP1CA, DNM2, AGBL5, NUDT9, PSMC5, PPP5C, PNKD, NPEPL1, G6PC3, PSMC3, CAPN10, HAGH, THOP1, PNPLA2	308	1533	17446	1.69966	0.212667	0.0398416	0.0396144
GOTERM_MF_DIRECT	GO:0032403~protein complex binding	15	4.07609	0.00460883	BCKDHA, NCKAP1, KRT8, AP2A1, PPP1CA, HK1, DNM2, PPP4C, SHARPIN, KAT5, GNB2, GIT1, PFKP, VAMP2, CDK5RAP3	308	358	17446	2.3733	0.91195	0.330196	0.328313
GOTERM_MF_DIRECT	GO:0003824~catalytic activity	18	4.8913	0.00502199	TPI1, ISOC2B, OGG1, ODC1, ABHD8, SDR39U1, OPLAH, MCAT, ALPPL2, PPM1G, HK1, NFS1, ASL, MAN2C1, DUS1L, PFKM, PFKP, BCAT2	308	479	17446	2.12854	0.929223	0.330196	0.328313
GOTERM_MF_DIRECT	GO:0001105~RNA polymerase II transcription coactivator activity	5	1.3587	0.00570542	WWOX, TRIM28, WBP2, CARM1, SMARCA2	308	41	17446	6.90767	0.950691	0.33345	0.331548
GOTERM_MF_DIRECT	GO:0003723~RNA binding	24	6.52174	0.011122	UPF1, PPP1R10, HDLBP, DDX41, LARP6, NUDT4, MRPL4, RRP7A, MTHFSD, PPP5C, LARP1, RAVER1, HNRNPUL1, DHX34, FASTK, RPUSD3, SAFB2, EIF3G, SKIV2L, TARS2, EXOSC3, EIF4G3, SUGP2, PAIP1	308	780	17446	1.74286	0.997213	0.585016	0.58168
GOTERM_MF_DIRECT	GO:0005524~ATP binding	39	10.5978	0.015419	GSK3B, VPS4A, SPG7, DDX41, PKMYT1, OPLAH, ADCY6, HK1, KIF3B, DHX34, RUVBL2, FASTK, ABCF3, MAP2K5, MARK2, MAPK3, CCT3, UPF1, XRCC3, MATK, SMARCA2, PINK1, PSMC5, PPP5C, UCK1, NAGK, PSMC3, UBE2S, STK25, RPS6KB2, CDK10, SKIV2L, TARS2, KIFC3, FKBP4, PFKM, MAP3K11, PFKP, UBE2M	308	1507	17446	1.46587	0.999718	0.68125	0.677365
GOTERM_MF_DIRECT	GO:0051059~NF-kappaB binding	4	1.08696	0.0168559	GSK3B, BRMS1, RNF25, CDK5RAP3	308	31	17446	7.30876	0.999869	0.68125	0.677365
GOTERM_MF_DIRECT	GO:0016779~nucleotidyltransferase activity	6	1.63043	0.0170725	GMPPB, POLR2A, POLR1A, GMPPA, POLD2, POLL	308	85	17446	3.99832	0.999884	0.68125	0.677365
GOTERM_MF_DIRECT	GO:1990381~ubiquitin-specific protease binding	3	0.815217	0.0181321	BAG6, SYVN1, RAD23A	308	12	17446	14.1607	0.999934	0.68125	0.677365
GOTERM_MF_DIRECT	GO:0051787~misfolded protein binding	3	0.815217	0.0211827	BAG6, SDF2L1, STUB1	308	13	17446	13.0714	0.999987	0.720486	0.716377
GOTERM_MF_DIRECT	GO:0019901~protein kinase binding	15	4.07609	0.0219159	SPAG16, GSK3B, FBXW5, BAD, MAPKAP1, CIB1, AP2A1, ADCY6, DNM2, FAM83H, TBL2, DVL1, PLCG1, FBXO7, CDK5RAP3	308	434	17446	1.9577	0.999991	0.720486	0.716377
GOTERM_MF_DIRECT	GO:0048156~tau protein binding	3	0.815217	0.0244297	GSK3B, AATF, FKBP4	308	14	17446	12.1378	0.999998	0.751881	0.747593
GOTERM_MF_DIRECT	GO:0016740~transferase activity	37	10.0543	0.0273799	GSK3B, GTF3C4, PKMYT1, AGPAT1, TYMP, HK1, GMPPB, PTDSS2, NFS1, KAT5, POLR2A, FASTK, GMPPA, POLD2, POLL, MAP2K5, MARK2, MAPK3, HEMK1, DGAT1, MATK, MCAT, PINK1, UCK1, NAGK, UBE2S, STK25, POLR1A, CARM1, RPS6KB2, CDK10, NAT9, PFKM, B4GALT7, MAP3K11, PFKP, BCAT2	308	1472	17446	1.42377	1	0.751881	0.747593
GOTERM_MF_DIRECT	GO:0031625~ubiquitin protein ligase binding	11	2.98913	0.0292765	BAG6, GSK3B, PINK1, TPI1, POLR2A, TRIM28, BTBD1, UBE2S, MFN2, STUB1, FBXO7	308	284	17446	2.19391	1	0.751881	0.747593
GOTERM_MF_DIRECT	GO:0004842~ubiquitin-protein transferase activity	12	3.26087	0.029416	RMND5B, RNF10, PPIL2, SHARPIN, TRIM28, UBE2S, RNF25, MKRN1, STUB1, TRIM27, TRIM11, UBE2M	308	326	17446	2.08501	1	0.751881	0.747593
GOTERM_MF_DIRECT	GO:0016301~kinase activity	20	5.43478	0.0300181	GSK3B, AKAP8L, MATK, PKMYT1, HK1, AKAP12, PINK1, UCK1, NAGK, STK25, FASTK, RPS6KB2, PICK1, CDK10, PFKM, MARK2, MAP2K5, MAP3K11, PFKP, MAPK3	308	674	17446	1.6808	1	0.751881	0.747593
GOTERM_MF_DIRECT	GO:0008092~cytoskeletal protein binding	5	1.3587	0.0317979	CAPN10, PICK1, MYPN, CORO1B, PLEC	308	68	17446	4.16492	1	0.760258	0.755922
GOTERM_MF_DIRECT	GO:0008157~protein phosphatase 1 binding	3	0.815217	0.0433446	PPP1R10, LMNA, PPP1CA	308	19	17446	8.94361	1	0.974431	0.968874
GOTERM_MF_DIRECT	GO:0050750~low-density lipoprotein particle receptor binding	3	0.815217	0.0476132	LRPAP1, SNX17, AP2M1	308	20	17446	8.49643	1	0.974431	0.968874
GOTERM_MF_DIRECT	GO:0031418~L-ascorbic acid binding	3	0.815217	0.0476132	EGLN2, OGFOD2, P4HTM	308	20	17446	8.49643	1	0.974431	0.968874
GOTERM_MF_DIRECT	GO:0008289~lipid binding	10	2.71739	0.050011	SNX3, ACBD6, SNX1, SNX17, BAD, ZFYVE19, DENND1A, MARK2, AP2M1, OSBP2	308	270	17446	2.09788	1	0.974431	0.968874
GOTERM_MF_DIRECT	GO:0003872~6-phosphofructokinase activity	2	0.543478	0.0518709	PFKM, PFKP	308	3	17446	37.7619	1	0.974431	0.968874
GOTERM_MF_DIRECT	GO:0004416~hydroxyacylglutathione hydrolase activity	2	0.543478	0.0518709	PNKD, HAGH	308	3	17446	37.7619	1	0.974431	0.968874
GOTERM_MF_DIRECT	GO:0005537~mannose binding	3	0.815217	0.0612697	LMAN2L, LMAN2, BSG	308	23	17446	7.3882	1	1	0.99619
GOTERM_MF_DIRECT	GO:0031072~heat shock protein binding	4	1.08696	0.0664278	PPP5C, LMAN2, STUB1, FKBP4	308	53	17446	4.27493	1	1	0.99619
GOTERM_MF_DIRECT	GO:0051117~ATPase binding	5	1.3587	0.0696985	DNAJB1, SDF2L1, NR1H2, RUVBL2, SYVN1	308	88	17446	3.21834	1	1	0.99619
GOTERM_MF_DIRECT	GO:0016706~oxidoreductase activity, acting on paired donors, with incorporation or reduction of molecular oxygen, 2-oxoglutarate as one donor, and incorporation of one atom each of oxygen into both donors	3	0.815217	0.0710208	EGLN2, ALKBH7, P4HTM	308	25	17446	6.79714	1	1	0.99619
GOTERM_MF_DIRECT	GO:0005525~GTP binding	12	3.26087	0.0765723	GMPPB, EEFSEC, RAB20, RAB1B, NKIRAS2, ARL2, MFN2, FKBP4, GTPBP2, TUBB4B, DNM2, RAB11B	308	383	17446	1.77471	1	1	0.99619
GOTERM_MF_DIRECT	GO:0008022~protein C-terminus binding	8	2.17391	0.0767415	PEX16, SNX17, VPS4A, PICK1, CIB1, AP2A1, PFKM, VAMP2	308	209	17446	2.16815	1	1	0.99619
GOTERM_MF_DIRECT	GO:0003924~GTPase activity	8	2.17391	0.0767415	EEFSEC, GNB2, ARL2, MFN2, GTPBP2, TUBB4B, DNM2, RAB11B	308	209	17446	2.16815	1	1	0.99619
GOTERM_MF_DIRECT	GO:0003746~translation elongation factor activity	3	0.815217	0.0812347	EEFSEC, TCEA2, GTPBP2	308	27	17446	6.29365	1	1	0.99619
GOTERM_MF_DIRECT	GO:0031593~polyubiquitin binding	3	0.815217	0.0812347	BAG6, SHARPIN, RAD23A	308	27	17446	6.29365	1	1	0.99619
GOTERM_MF_DIRECT	GO:0043262~adenosine-diphosphatase activity	2	0.543478	0.0849526	NUDT9, CANT1	308	5	17446	22.6571	1	1	0.99619
GOTERM_MF_DIRECT	GO:0004332~fructose-bisphosphate aldolase activity	2	0.543478	0.0849526	ALDOART2, ALDOART1	308	5	17446	22.6571	1	1	0.99619
GOTERM_MF_DIRECT	GO:0070087~chromo shadow domain binding	2	0.543478	0.0849526	CHAF1A, TRIM28	308	5	17446	22.6571	1	1	0.99619
GOTERM_MF_DIRECT	GO:0070095~fructose-6-phosphate binding	2	0.543478	0.0849526	PFKM, PFKP	308	5	17446	22.6571	1	1	0.99619
GOTERM_MF_DIRECT	GO:0004672~protein kinase activity	15	4.07609	0.0875423	GSK3B, MATK, PKMYT1, GTF2H4, HK1, PINK1, TRIM28, STK25, FASTK, RPS6KB2, CDK10, MARK2, MAP2K5, MAP3K11, MAPK3	308	531	17446	1.60008	1	1	0.99619
GOTERM_MF_DIRECT	GO:0016829~lyase activity	6	1.63043	0.0991271	OGG1, ODC1, POLL, ASL, ENO3, ADCY6	308	139	17446	2.44502	1	1	0.99619

## Sheet: LZKO↓_ac4coverlapBP
Category	Term	Count	%	PValue	Genes	List Total	Pop Hits	Pop Total	Fold Enrichment	Bonferroni	Benjamini	FDR
GOTERM_BP_DIRECT	GO:0015031~protein transport	27	7.33696	2.88015e-05	LMAN2L, RAB1B, DENND1A, VPS4A, TIMM13, AP2A1, SNX3, SNX1, RAB20, LMAN2, XPO6, TOM1, TMED1, SIL1, AP2M1, RANBP3, EXOC7, COG4, ATG9A, YIF1A, RAB11B, HOOK2, PITPNM1, HGS, SNX17, SPIRE2, VAMP2	327	592	18082	2.52197	0.0405435	0.0290848	0.0290848
GOTERM_BP_DIRECT	GO:0006096~glycolytic process	7	1.90217	4.04799e-05	ALDOART2, ALDOART1, TPI1, ENO3, PFKM, PFKP, HK1	327	36	18082	10.7521	0.0565112	0.0290848	0.0290848
GOTERM_BP_DIRECT	GO:0098609~cell-cell adhesion	13	3.53261	0.000170712	LRRC59, HDLBP, SCRIB, ATXN2L, DNAJB1, LARP1, CAPZB, PPP1R13L, BSG, ABCF3, MARK2, PFKP, PLEC	327	189	18082	3.80347	0.217556	0.0817708	0.0817708
GOTERM_BP_DIRECT	GO:0006974~cellular response to DNA damage stimulus	20	5.43478	0.000238289	INO80C, MUS81, PHF1, OGG1, XRCC3, XRCC1, CIB1, RAD23A, AATF, ALKBH7, GTF2H4, FANCG, FZR1, CHAF1A, RUVBL2, CHCHD6, MACROD1, STUB1, POLL, MAPK3	327	420	18082	2.63317	0.28998	0.0856053	0.0856053
GOTERM_BP_DIRECT	GO:0006281~DNA repair	16	4.34783	0.000699334	INO80C, MUS81, UPF1, OGG1, XRCC3, XRCC1, RAD23A, GTF2H4, FANCG, FZR1, CHAF1A, TRIM28, RUVBL2, STUB1, POLL, DMAP1	327	318	18082	2.78222	0.634063	0.189474	0.189474
GOTERM_BP_DIRECT	GO:0032091~negative regulation of protein binding	7	1.90217	0.000791125	LRPAP1, GSK3B, CARM1, DVL1, DTNBP1, PIN1, STUB1	327	61	18082	6.34552	0.679315	0.189474	0.189474
GOTERM_BP_DIRECT	GO:0045732~positive regulation of protein catabolic process	6	1.63043	0.00448606	GSK3B, FZR1, SNX1, EGLN2, RHBDD3, STX5A	327	60	18082	5.52966	0.998437	0.920923	0.920923
GOTERM_BP_DIRECT	GO:0043161~proteasome-mediated ubiquitin-dependent protein catabolic process	9	2.44565	0.00568353	RMND5B, PSMC5, FBXW5, SHARPIN, KAT5, UBXN11, BTBD1, STUB1, RAD23A	327	149	18082	3.34007	0.999723	0.991992	0.991992
GOTERM_BP_DIRECT	GO:0007017~microtubule-based process	5	1.3587	0.00621289	DCTN2, DCTN3, KIFC3, TUBB4B, MAP3K11	327	41	18082	6.74349	0.999871	0.991992	0.991992
GOTERM_BP_DIRECT	GO:0033572~transferrin transport	3	0.815217	0.00844477	SNX3, DNM2, RAB11B	327	8	18082	20.7362	0.999995	1	1
GOTERM_BP_DIRECT	GO:0008152~metabolic process	17	4.61957	0.0102289	BCKDHA, TPI1, ISOC2B, OGG1, AGPAT1, MCAT, ALPPL2, TYMP, HK1, UCK1, NAGLU, ALDH3B1, MAN2C1, PFKM, PFKP, BCAT2, PNPLA2	327	463	18082	2.03033	1	1	1
GOTERM_BP_DIRECT	GO:0030968~endoplasmic reticulum unfolded protein response	5	1.3587	0.0108225	CREB3, TBL2, SYVN1, STUB1, CDK5RAP3	327	48	18082	5.76007	1	1	1
GOTERM_BP_DIRECT	GO:0006888~ER to Golgi vesicle-mediated transport	6	1.63043	0.013357	TRAPPC6A, LMAN2L, RAB1B, LMAN2, STX5A, YIF1A	327	78	18082	4.25359	1	1	1
GOTERM_BP_DIRECT	GO:0007030~Golgi organization	6	1.63043	0.0140552	LMAN2L, GORASP2, COG4, LMAN2, PLEKHM2, KIFC3	327	79	18082	4.19974	1	1	1
GOTERM_BP_DIRECT	GO:0031115~negative regulation of microtubule polymerization	3	0.815217	0.0160065	CAPZB, TBCD, FKBP4	327	11	18082	15.0809	1	1	1
GOTERM_BP_DIRECT	GO:0000422~mitophagy	4	1.08696	0.0230033	PINK1, CAPN10, ATG9A, FBXO7	327	34	18082	6.50549	1	1	1
GOTERM_BP_DIRECT	GO:0016569~covalent chromatin modification	11	2.98913	0.0231148	BAG6, TSPYL2, KAT5, TRIM28, VPS72, USP21, PHF1, CARM1, RUVBL2, DMAP1, ATXN7L3	327	266	18082	2.2867	1	1	1
GOTERM_BP_DIRECT	GO:0061024~membrane organization	5	1.3587	0.0268942	KIF3B, EXOC7, ASPSCR1, CALM3, VAMP2	327	63	18082	4.38862	1	1	1
GOTERM_BP_DIRECT	GO:0050821~protein stabilization	7	1.90217	0.0285654	BAG6, CCT3, NCKAP1, PINK1, DVL1, SYVN1, PIN1	327	128	18082	3.02403	1	1	1
GOTERM_BP_DIRECT	GO:0006289~nucleotide-excision repair	4	1.08696	0.0287182	OGG1, POLL, RAD23A, GTF2H4	327	37	18082	5.97801	1	1	1
GOTERM_BP_DIRECT	GO:1902187~negative regulation of viral release from host cell	3	0.815217	0.0291456	TRIM28, TRIM27, TRIM11	327	15	18082	11.0593	1	1	1
GOTERM_BP_DIRECT	GO:0032436~positive regulation of proteasomal ubiquitin-dependent protein catabolic process	5	1.3587	0.0297349	GSK3B, DVL1, STUB1, HSPBP1, RNF166	327	65	18082	4.25359	1	1	1
GOTERM_BP_DIRECT	GO:0016567~protein ubiquitination	13	3.53261	0.0317117	PPIL2, FBXW5, RNF25, SYVN1, DCAF8, TRPC4AP, SPSB3, SPSB2, PINK1, FZR1, STUB1, FBXO7, RNF166	327	362	18082	1.98579	1	1	1
GOTERM_BP_DIRECT	GO:0030010~establishment of cell polarity	4	1.08696	0.0351141	GSK3B, CFL1, LMNA, MARK2	327	40	18082	5.52966	1	1	1
GOTERM_BP_DIRECT	GO:0046907~intracellular transport	3	0.815217	0.0368719	RANBP1, RANBP3, SPIRE2	327	17	18082	9.75823	1	1	1
GOTERM_BP_DIRECT	GO:0000209~protein polyubiquitination	6	1.63043	0.0387	PPIL2, UBE2S, MKRN1, SYVN1, STUB1, RNF166	327	103	18082	3.22116	1	1	1
GOTERM_BP_DIRECT	GO:0016192~vesicle-mediated transport	9	2.44565	0.0397418	TRAPPC6A, VPS4A, SPIRE2, STX5A, AP2A1, ZFPL1, YIF1A, AP2M1, VAMP2	327	213	18082	2.33648	1	1	1
GOTERM_BP_DIRECT	GO:0035307~positive regulation of protein dephosphorylation	3	0.815217	0.0452852	PINK1, PIN1, SYMPK	327	19	18082	8.73105	1	1	1
GOTERM_BP_DIRECT	GO:0008283~cell proliferation	9	2.44565	0.0471426	GSK3B, LARP1, DCTN2, BAD, SRRT, SCRIB, DDX41, MAP3K11, CDK5RAP3	327	220	18082	2.26214	1	1	1
GOTERM_BP_DIRECT	GO:0061621~canonical glycolysis	2	0.543478	0.0531205	PFKM, HK1	327	3	18082	36.8644	1	1	1
GOTERM_BP_DIRECT	GO:0006338~chromatin remodeling	5	1.3587	0.0544398	INO80C, VPS72, RUVBL2, DMAP1, SMARCA2	327	79	18082	3.49979	1	1	1
GOTERM_BP_DIRECT	GO:0007005~mitochondrion organization	5	1.3587	0.0586573	PINK1, SHARPIN, CAPN10, SPG7, FANCG	327	81	18082	3.41337	1	1	1
GOTERM_BP_DIRECT	GO:0006886~intracellular protein transport	9	2.44565	0.0603223	SNX1, HGS, SNX17, XPO6, TOM1, ASPSCR1, STX5A, AP2A1, AP2M1	327	232	18082	2.14513	1	1	1
GOTERM_BP_DIRECT	GO:0006351~transcription, DNA-templated	44	11.9565	0.0627236	INO80C, ZFP524, MESP1, ZFP523, RNF10, GTF3C4, PPP1R10, PHF1, AKAP8L, SRRT, ZFP629, KAT5, TRIM28, POLR2A, PPP1R13L, VPS72, RUVBL2, SAFB2, ASCC2, TRIM27, DMAP1, ATXN7L3, MAPK3, TSPYL2, MBD3, PCGF6, SAP30BP, ZFP511, KLF13, USP21, NR1H2, EDF1, SMARCA2, GTF2H4, DRAP1, CREB3, BRMS1, HNRNPUL1, IRF3, POLR1A, CARM1, TCEA2, TAF6, MXD4	327	1885	18082	1.29074	1	1	1
GOTERM_BP_DIRECT	GO:0006986~response to unfolded protein	4	1.08696	0.0641763	CREB3, SYVN1, MFN2, UPF3A	327	51	18082	4.33699	1	1	1
GOTERM_BP_DIRECT	GO:0006310~DNA recombination	5	1.3587	0.0675989	INO80C, MUS81, PSMC3IP, RUVBL2, XRCC3	327	85	18082	3.25274	1	1	1
GOTERM_BP_DIRECT	GO:0032465~regulation of cytokinesis	3	0.815217	0.068948	PIN1, CALM3, GIT1	327	24	18082	6.91208	1	1	1
GOTERM_BP_DIRECT	GO:0022615~protein to membrane docking	2	0.543478	0.0701947	SNX3, PEX16	327	4	18082	27.6483	1	1	1
GOTERM_BP_DIRECT	GO:0008078~mesodermal cell migration	2	0.543478	0.0701947	NCKAP1, MESP1	327	4	18082	27.6483	1	1	1
GOTERM_BP_DIRECT	GO:0030512~negative regulation of transforming growth factor beta receptor signaling pathway	4	1.08696	0.0735432	SNX1, FAM89B, PIN1, DNM2	327	54	18082	4.09605	1	1	1
GOTERM_BP_DIRECT	GO:0005975~carbohydrate metabolic process	8	2.17391	0.0806943	CHID1, GSK3B, AMDHD2, MAN2C1, HAGH, B4GALT7, PPP1CA, HK1	327	206	18082	2.14744	1	1	1
GOTERM_BP_DIRECT	GO:0006457~protein folding	6	1.63043	0.0821306	CCT3, DNAJB1, PPIL2, TBCD, STUB1, FKBP4	327	128	18082	2.59203	1	1	1
GOTERM_BP_DIRECT	GO:0045727~positive regulation of translation	4	1.08696	0.0834795	PINK1, UPF3A, EIF4G3, MAPK3	327	57	18082	3.88047	1	1	1
GOTERM_BP_DIRECT	GO:0030950~establishment or maintenance of actin cytoskeleton polarity	2	0.543478	0.0869618	NCKAP1, MAPKAP1	327	5	18082	22.1187	1	1	1
GOTERM_BP_DIRECT	GO:0072656~maintenance of protein location in mitochondrion	2	0.543478	0.0869618	PINK1, HK1	327	5	18082	22.1187	1	1	1
GOTERM_BP_DIRECT	GO:0061615~glycolytic process through fructose-6-phosphate	2	0.543478	0.0869618	PFKM, PFKP	327	5	18082	22.1187	1	1	1
GOTERM_BP_DIRECT	GO:0071218~cellular response to misfolded protein	2	0.543478	0.0869618	SDF2L1, STUB1	327	5	18082	22.1187	1	1	1
GOTERM_BP_DIRECT	GO:0034316~negative regulation of Arp2/3 complex-mediated actin nucleation	2	0.543478	0.0869618	PICK1, CORO1B	327	5	18082	22.1187	1	1	1
GOTERM_BP_DIRECT	GO:0016310~phosphorylation	17	4.61957	0.0893447	GSK3B, MATK, PKMYT1, HK1, PINK1, UCK1, NAGK, STK25, FASTK, RPS6KB2, CDK10, PFKM, MARK2, MAP2K5, MAP3K11, PFKP, MAPK3	327	612	18082	1.53602	1	1	1
GOTERM_BP_DIRECT	GO:0007049~cell cycle	17	4.61957	0.0905687	TSPYL2, VPS4A, DCTN3, ARL2, KATNB1, CIB1, PKMYT1, PPM1G, PPP1CA, FZR1, CHAF1A, UBE2S, ZFYVE19, WDR6, PIN1, MAD1L1, MAPK3	327	614	18082	1.53101	1	1	1
GOTERM_BP_DIRECT	GO:0006611~protein export from nucleus	3	0.815217	0.0957179	GSK3B, XPO6, CCHCR1	327	29	18082	5.72034	1	1	1
GOTERM_BP_DIRECT	GO:0042147~retrograde transport, endosome to Golgi	4	1.08696	0.0975628	SNX1, STX5A, TRIM27, PLEKHJ1	327	61	18082	3.62601	1	1	1
GOTERM_BP_DIRECT	GO:0006468~protein phosphorylation	16	4.34783	0.0995473	GSK3B, MATK, PKMYT1, HK1, PINK1, TRIM28, STK25, FASTK, RPS6KB2, CFL1, PICK1, CDK10, MARK2, MAP2K5, MAP3K11, MAPK3	327	576	18082	1.53602	1	1	1
